# Supplementary material for: Transcriptome differences in the hypopharyngeal gland between Western Honeybees (Apis mellifera) and Eastern Honeybees (Apis cerana)
Source: BMC Genomics. 2014 Aug 30;15(1):744. doi: 10.1186/1471-2164-15-744 (PMC4158095; doi:10.1186/1471-2164-15-744)
Supplement: Supplementary file 6 — Additional file 6: Table S1: DEGs between HGs of Apis mellifera at different developmental stages. (XLS 1 MB) [file 12864_2014_6417_MOESM6_ESM.xls]

## Sheet: Aml_Nurse VS Aml_NEW
The DEGs between NEW and Nurse stages in Apis mellifera (NEW: newly emerged worker)
GeneID	log2Ratio(Aml_Nurse/Aml_NEW)	Qvalue	GO Component	GO Function	GO Process	blast nr
gi|328789745|ref|XM_001120584.2|	6.46014	0.961491	-	-	-	gi|110751218|ref|XP_001120584.1|/1.34102e-26/PREDICTED: hypothetical protein LOC724693 [Apis mellifera]
gi|328787869|ref|XM_001121165.2|	5.85885	0.886147	-	-	-	gi|380021705|ref|XP_003694698.1|/0/PREDICTED: uncharacterized protein LOC100872934 [Apis florea]
gi|58585143|ref|NM_001011598.1|	4.33285	0.849498	-	GO:0016798//hydrolase activity, acting on glycosyl bonds;GO:0043169//cation binding	GO:0044238//primary metabolic process	gi|58585144|ref|NP_001011598.1|/0/alpha-amylase precursor [Apis mellifera]
gi|328781015|ref|XM_001122741.2|	3.30676	0.881744	-	-	-	gi|110766389|ref|XP_001122741.1|/2.59643e-139/PREDICTED: protein takeout-like [Apis mellifera]
gi|58585163|ref|NM_001011608.1|	3.24505	0.876101	-	GO:0004558//alpha-glucosidase activity;GO:0043167//ion binding	GO:0044238//primary metabolic process	gi|58585164|ref|NP_001011608.1|/0/alpha-glucosidase precursor [Apis mellifera]
gi|328789134|ref|XM_392269.4|	3.01813	0.827049	-	GO:0016491//oxidoreductase activity	GO:0006091//generation of precursor metabolites and energy;GO:0055114//oxidation-reduction process	gi|328789135|ref|XP_392269.4|/0/PREDICTED: succinate dehydrogenase [ubiquinone] flavoprotein subunit, mitochondrial-like [Apis mellifera]
gi|328792651|ref|XR_120642.1|	2.62134	0.830026	-	GO:0004721//phosphoprotein phosphatase activity	GO:0006796//phosphate metabolic process;GO:0006464//protein modification process	gi|380023464|ref|XP_003695542.1|/5.13748e-156/PREDICTED: uncharacterized protein LOC100862991 [Apis florea]
gi|62198226|ref|NM_001014429.1|	2.60501	0.871016	-	-	-	gi|62198227|ref|NP_001014429.1|/0/major royal jelly protein 7 precursor [Apis mellifera]
gi|148540133|ref|NM_001077823.2|	2.53195	0.852536	GO:0043234//protein complex	GO:0005506//iron ion binding;GO:0022892	GO:0015669//gas transport	gi|118150510|ref|NP_001071291.1|/1.66799e-93/globin 1 [Apis mellifera]
gi|328786902|ref|XM_001121305.2|	2.48073	0.814089	-	-	-	gi|328786903|ref|XP_001121305.2|/0/PREDICTED: vesicular glutamate transporter 2.1-like [Apis mellifera]
gi|328776822|ref|XM_394660.4|	2.18969	0.856505	-	-	-	gi|328776823|ref|XP_394660.4|/0/PREDICTED: synaptic vesicle glycoprotein 2C-like [Apis mellifera]
gi|328788676|ref|XM_623947.3|	2.11962	0.82767	-	-	-	gi|328788677|ref|XP_623950.2|/0/PREDICTED: facilitated trehalose transporter Tret1-like [Apis mellifera]
gi|328776583|ref|XM_623928.3|	2.03531	0.833065	-	-	-	gi|340723606|ref|XP_003400180.1|/4.65504e-98/PREDICTED: pyridoxine/pyridoxamine 5'-phosphate oxidase-like [Bombus terrestris]
gi|328790826|ref|XM_001122458.2|	2.00916	0.858675	-	-	-	gi|110768981|ref|XP_001122458.1|/0/PREDICTED: venom acid phosphatase Acph-1-like [Apis mellifera]
gi|328777408|ref|XM_393342.4|	1.98855	0.857373	-	-	-	gi|66555974|ref|XP_393342.2|/0/PREDICTED: hypothetical protein LOC409852 [Apis mellifera]
gi|328787850|ref|XR_120363.1|	1.81196	0.841622	-	GO:0016874//ligase activity	-	gi|380021727|ref|XP_003694709.1|/0/PREDICTED: LOW QUALITY PROTEIN: protein KIAA0317-like [Apis florea]
gi|328791087|ref|XM_392731.4|	1.47222	0.804353	-	GO:0016655//oxidoreductase activity, acting on NADH or NADPH, quinone or similar compound as acceptor;GO:0046914//transition metal ion binding	GO:0008152//metabolic process	gi|328791088|ref|XP_392731.3|/0/PREDICTED: synaptic vesicle membrane protein VAT-1 homolog-like [Apis mellifera]
gi|229892209|ref|NM_001160050.1|	-1.31668	0.805221	GO:0043231//intracellular membrane-bounded organelle	GO:0032559	GO:0050896//response to stimulus	gi|229892210|ref|NP_001153522.1|/0/heat shock protein cognate 4 [Apis mellifera]
gi|328785422|ref|XM_396741.4|	-1.3251	0.805966	GO:0030529//ribonucleoprotein complex	GO:0005198//structural molecule activity	GO:0010467//gene expression	gi|66547340|ref|XP_396741.2|/8.82861e-129/PREDICTED: 40S ribosomal protein S3a [Apis mellifera]
gi|328785996|ref|XM_003250644.1|	-1.32578	0.805779	GO:0030529//ribonucleoprotein complex	GO:0005198//structural molecule activity	GO:0010467//gene expression	gi|110762954|ref|XP_001121176.1|/8.21764e-63/PREDICTED: 60S ribosomal protein L34 isoform 1 [Apis mellifera]
gi|328793430|ref|XM_624910.3|	-1.32984	0.802493	-	-	-	gi|66554038|ref|XP_624913.1|/1.28248e-73/PREDICTED: hypothetical protein LOC552534 [Apis mellifera]
gi|328785957|ref|XM_001119888.2|	-1.3355	0.8095	GO:0030529//ribonucleoprotein complex	-	-	gi|340713688|ref|XP_003395371.1|/8.34653e-36/PREDICTED: 40S ribosomal protein S25-like [Bombus terrestris]
gi|328785096|ref|XM_625006.3|	-1.34262	0.806276	GO:0030529//ribonucleoprotein complex	GO:0005198//structural molecule activity	GO:0010467//gene expression	gi|110762813|ref|XP_625009.2|/3.29778e-57/PREDICTED: 60S ribosomal protein L22 isoform 1 [Apis mellifera]
gi|328783444|ref|XM_392059.4|	-1.34891	0.81043	GO:0005622//intracellular	-	-	gi|48098427|ref|XP_392059.1|/8.06038e-53/PREDICTED: 60S ribosomal protein L26 isoform 1 [Apis mellifera]
gi|328784325|ref|XM_001120566.2|	-1.35042	0.802927	GO:0030529//ribonucleoprotein complex	GO:0043169//cation binding;GO:0005198//structural molecule activity	GO:0010467//gene expression	gi|285027693|gb|ADC34220.1|/2.28975e-28/ribosomal protein S29 isoform A [Solenopsis invicta]
gi|328776263|ref|XM_625101.3|	-1.35393	0.807392	GO:0030529//ribonucleoprotein complex	GO:0003723//RNA binding;GO:0005198//structural molecule activity	GO:0010467//gene expression	gi|66548968|ref|XP_625104.1|/2.14066e-69/PREDICTED: 40S ribosomal protein S18 [Apis mellifera]
gi|328779807|ref|XR_014908.2|	-1.3563	0.806338	GO:0015935//small ribosomal subunit	GO:0005198//structural molecule activity	GO:0010467//gene expression	gi|335057540|ref|NP_001229398.1|/7.954e-56/40S ribosomal protein S14 [Apis mellifera]
gi|328780972|ref|XM_001119951.2|	-1.35758	0.807764	-	-	-	gi|110759374|ref|XP_001119951.1|/2.77889e-78/PREDICTED: CCHC-type zinc finger protein CG3800-like [Apis mellifera]
gi|328793057|ref|XM_624617.3|	-1.36156	0.809252	GO:0030529//ribonucleoprotein complex	GO:0019843//rRNA binding;GO:0005198//structural molecule activity	GO:0010467//gene expression	gi|328793058|ref|XP_624620.2|/1.07135e-161/PREDICTED: 60S ribosomal protein L5 [Apis mellifera]
gi|328783244|ref|XM_392071.4|	-1.37349	0.811299	GO:0030529//ribonucleoprotein complex	GO:0005198//structural molecule activity	GO:0010467//gene expression	gi|66525285|ref|XP_392071.2|/0/PREDICTED: 60S ribosomal protein L4 isoform 1 [Apis mellifera]
gi|328788802|ref|XM_392639.4|	-1.37411	0.80981	GO:0033178//proton-transporting two-sector ATPase complex, catalytic domain	GO:0015078//hydrogen ion transmembrane transporter activity;GO:0019829//cation-transporting ATPase activity;GO:0032559	GO:0015986//ATP synthesis coupled proton transport;GO:0015988//energy coupled proton transport, against electrochemical gradient	gi|48100966|ref|XP_392639.1|/0/PREDICTED: ATP synthase subunit alpha, mitochondrial isoform 1 [Apis mellifera]
gi|328787995|ref|XM_395013.4|	-1.37769	0.803113	GO:0030867//rough endoplasmic reticulum membrane	GO:0017111//nucleoside-triphosphatase activity;GO:0043021//ribonucleoprotein binding;GO:0032561	GO:0009207;GO:0006613//cotranslational protein targeting to membrane	gi|328787996|ref|XP_395013.3|/0/PREDICTED: signal recognition particle receptor subunit alpha homolog isoform 1 [Apis mellifera]
gi|328786392|ref|XM_392330.4|	-1.37789	0.814337	-	-	-	gi|328786394|ref|XP_003250783.1|/2.78237e-54/PREDICTED: 40S ribosomal protein S24-like [Apis mellifera]
gi|328789989|ref|XM_392307.4|	-1.39189	0.805966	GO:0005681//spliceosomal complex	GO:0003723//RNA binding	GO:0000377	gi|328789990|ref|XP_392307.4|/0/PREDICTED: heterogeneous nuclear ribonucleoprotein Q-like [Apis mellifera]
gi|328780848|ref|XM_393381.4|	-1.40324	0.813283	GO:0044424//intracellular part	GO:0005488//binding;GO:0016859//cis-trans isomerase activity	GO:0044267//cellular protein metabolic process	gi|66534750|ref|XP_393381.2|/1.81889e-116/PREDICTED: peptidyl-prolyl cis-trans isomerase-like [Apis mellifera]
gi|328777595|ref|XM_393614.4|	-1.40383	0.815763	GO:0030529//ribonucleoprotein complex	GO:0005198//structural molecule activity	GO:0010467//gene expression	gi|48142798|ref|XP_393614.1|/9.85772e-146/PREDICTED: 60S ribosomal protein L7 [Apis mellifera]
gi|328775905|ref|XM_392912.4|	-1.40732	0.80981	GO:0031224//intrinsic to membrane	GO:0070011	-	gi|48104021|ref|XP_392912.1|/5.18394e-99/PREDICTED: signal peptidase complex catalytic subunit SEC11C [Apis mellifera]
gi|328788382|ref|XM_001120695.2|	-1.42343	0.810988	-	-	-	gi|110756792|ref|XP_001120695.1|/1.58395e-42/PREDICTED: hypothetical protein LOC726118 [Apis mellifera]
gi|328779823|ref|XM_395683.4|	-1.4279	0.813593	-	GO:0008238//exopeptidase activity	-	gi|66507356|ref|XP_395683.2|/0/PREDICTED: proliferation-associated protein 2G4-like [Apis mellifera]
gi|328783554|ref|XM_393057.4|	-1.428	0.814089	GO:0044424//intracellular part	GO:0008135//translation factor activity, nucleic acid binding	GO:0006412//translation	gi|328783555|ref|XP_393057.3|/0/PREDICTED: eukaryotic translation initiation factor 3 subunit D [Apis mellifera]
gi|328792394|ref|XM_001122335.2|	-1.42847	0.817376	-	-	-	gi|328792395|ref|XP_001122335.2|/1.09554e-69/PREDICTED: hypothetical protein LOC726610 [Apis mellifera]
gi|209571500|ref|NM_001135909.1|	-1.42942	0.81998	-	-	-	-
gi|297591982|ref|NM_001185144.1|	-1.43117	0.812911	GO:0005840//ribosome	-	GO:0006412//translation	gi|297591983|ref|NP_001172073.1|/1.88785e-33/60S acidic ribosomal protein P1 [Apis mellifera]
gi|328780838|ref|XM_624940.3|	-1.43236	0.811237	GO:0030529//ribonucleoprotein complex	GO:0005198//structural molecule activity	GO:0010467//gene expression	gi|380028379|ref|XP_003697881.1|/5.29564e-96/PREDICTED: 40S ribosomal protein S7-like [Apis florea]
gi|328787760|ref|XM_394680.3|	-1.43356	0.801563	GO:0043231//intracellular membrane-bounded organelle;GO:0000502//proteasome complex	GO:0004175//endopeptidase activity	GO:0006508//proteolysis	gi|328787761|ref|XP_394680.3|/4.93063e-164/PREDICTED: proteasome subunit beta type-5-like [Apis mellifera]
gi|328791542|ref|XM_623178.3|	-1.43413	0.802679	-	-	-	gi|328791543|ref|XP_623181.2|/8.77002e-154/PREDICTED: MACRO domain-containing protein 2-like isoform 2 [Apis mellifera]
gi|328786991|ref|XM_624671.3|	-1.4374	0.818182	GO:0071256;GO:0031227//intrinsic to endoplasmic reticulum membrane	-	GO:0006612//protein targeting to membrane	gi|66519504|ref|XP_624674.1|/1.01389e-84/PREDICTED: translocon-associated protein subunit gamma-like [Apis mellifera]
gi|328790671|ref|XM_396131.4|	-1.43765	0.812167	-	GO:0048037//cofactor binding;GO:0008483//transaminase activity	GO:0019752//carboxylic acid metabolic process	gi|110755553|ref|XP_396131.3|/0/PREDICTED: aspartate aminotransferase, mitochondrial isoform 1 [Apis mellifera]
gi|328779069|ref|XM_396960.4|	-1.438	0.807144	GO:0031967;GO:0016020//membrane	GO:0015103//inorganic anion transmembrane transporter activity	GO:0015698//inorganic anion transport	gi|66525867|ref|XP_396960.2|/0/PREDICTED: phosphate carrier protein, mitochondrial-like isoform 1 [Apis mellifera]
gi|328782817|ref|XM_624268.3|	-1.43916	0.802245	-	-	-	gi|328782818|ref|XP_624271.2|/1.42192e-119/PREDICTED: protein DJ-1-like [Apis mellifera]
gi|328778191|ref|XM_001119828.2|	-1.4404	0.801377	GO:0030529//ribonucleoprotein complex	-	-	gi|328778192|ref|XP_001119828.2|/1.08012e-76/PREDICTED: 60S ribosomal protein L19 [Apis mellifera]
gi|328779462|ref|XM_624449.3|	-1.44113	0.818058	-	-	-	gi|328779463|ref|XP_624452.3|/2.512e-178/PREDICTED: hypothetical protein LOC552071 [Apis mellifera]
gi|328778618|ref|XM_001120524.2|	-1.45349	0.821282	GO:0030529//ribonucleoprotein complex	GO:0005198//structural molecule activity	GO:0010467//gene expression	gi|322800365|gb|EFZ21369.1|/1.25025e-64/hypothetical protein SINV_04528 [Solenopsis invicta]
gi|328775929|ref|XM_395047.4|	-1.45354	0.81043	GO:0044424//intracellular part	GO:0016301//kinase activity	GO:0006796//phosphate metabolic process;GO:0006007//glucose catabolic process	gi|380014436|ref|XP_003691238.1|/0/PREDICTED: phosphoglycerate kinase-like [Apis florea]
gi|328784834|ref|XM_624430.3|	-1.45515	0.816818	GO:0031090//organelle membrane	GO:0004576//oligosaccharyl transferase activity	GO:0006487//protein N-linked glycosylation	gi|328784835|ref|XP_624433.2|/0/PREDICTED: dolichyl-diphosphooligosaccharide--protein glycosyltransferase 48 kDa subunit-like isoform 1 [Apis mellifera]
gi|328788156|ref|XM_392515.4|	-1.45631	0.810926	GO:0012507//ER to Golgi transport vesicle membrane	GO:0046914//transition metal ion binding	GO:0048193//Golgi vesicle transport;GO:0015031//protein transport	gi|328788157|ref|XP_392515.2|/0/PREDICTED: protein transport protein Sec23A-like isoform 1 [Apis mellifera]
gi|328777237|ref|XM_397149.3|	-1.45831	0.801439	-	GO:0016829//lyase activity	GO:0018130;GO:0033013	gi|66513705|ref|XP_397149.2|/1.09223e-175/PREDICTED: delta-aminolevulinic acid dehydratase [Apis mellifera]
gi|328785741|ref|XM_395065.4|	-1.46135	0.808384	-	-	-	gi|328785742|ref|XP_395065.3|/6.84997e-94/PREDICTED: clathrin light chain [Apis mellifera]
gi|110768520|ref|XM_623669.2|	-1.47515	0.81012	GO:0044424//intracellular part	GO:0005515//protein binding;GO:0032559	GO:0044267//cellular protein metabolic process	gi|66558942|ref|XP_623672.1|/0/PREDICTED: t-complex protein 1 subunit delta-like isoform 1 [Apis mellifera]
gi|328780602|ref|XM_624856.2|	-1.47715	0.822895	GO:0030529//ribonucleoprotein complex	GO:0005198//structural molecule activity	GO:0010467//gene expression	gi|328780603|ref|XP_624859.2|/0/PREDICTED: hypothetical protein LOC552483 [Apis mellifera]
gi|328778136|ref|XM_623694.3|	-1.4815	0.810492	GO:0044424//intracellular part	GO:0005515//protein binding;GO:0032559	GO:0044267//cellular protein metabolic process	gi|328778137|ref|XP_623697.2|/0/PREDICTED: LOW QUALITY PROTEIN: t-complex protein 1 subunit zeta [Apis mellifera]
gi|328786755|ref|XM_001120943.2|	-1.4825	0.81688	-	-	-	gi|328786756|ref|XP_001120943.2|/1.71976e-141/PREDICTED: hypothetical protein LOC725047 [Apis mellifera]
gi|328778885|ref|XM_395877.2|	-1.4883	0.800508	-	-	GO:0042441//eye pigment metabolic process	gi|48104995|ref|XP_395877.1|/6.85919e-59/PREDICTED: thioredoxin domain-containing protein 17 [Apis mellifera]
gi|328791300|ref|XM_391880.4|	-1.48952	0.809872	GO:0043231//intracellular membrane-bounded organelle	GO:0017111//nucleoside-triphosphatase activity;GO:0008135//translation factor activity, nucleic acid binding;GO:0032561	GO:0006412//translation;GO:0009207	gi|66518853|ref|XP_391880.2|/0/PREDICTED: elongation factor Tu, mitochondrial-like isoform 1 [Apis mellifera]
gi|328775883|ref|XM_624610.3|	-1.49064	0.815949	-	-	-	gi|66513846|ref|XP_624613.1|/1.96286e-131/PREDICTED: surfeit locus protein 4 homolog [Apis mellifera]
gi|328783320|ref|XR_120131.1|	-1.49366	0.804849	-	-	-	-
gi|110768146|ref|XM_397323.3|	-1.49761	0.826615	GO:0043231//intracellular membrane-bounded organelle;GO:0015630//microtubule cytoskeleton;GO:0015935//small ribosomal subunit	GO:0005198//structural molecule activity	GO:0050896//response to stimulus;GO:0051276//chromosome organization;GO:0022613//ribonucleoprotein complex biogenesis;GO:0019538//protein metabolic process;GO:0006351//transcription, DNA-dependent	gi|383863358|ref|XP_003707148.1|/5.45675e-63/PREDICTED: ubiquitin-40S ribosomal protein S27a-like [Megachile rotundata]
gi|328782403|ref|XM_003250089.1|	-1.49911	0.824383	-	-	-	gi|328782404|ref|XP_003250137.1|/1.18757e-54/PREDICTED: hypothetical protein LOC100577331 [Apis mellifera]
gi|62526111|ref|NM_001014993.1|	-1.49973	0.812539	GO:0044424//intracellular part	GO:0017111//nucleoside-triphosphatase activity;GO:0008135//translation factor activity, nucleic acid binding;GO:0032561	GO:0006412//translation;GO:0009207	gi|62526112|ref|NP_001014993.1|/0/elongation factor 1-alpha [Apis mellifera]
gi|328780935|ref|XM_394728.4|	-1.50394	0.810926	-	-	-	gi|380014998|ref|XP_003691499.1|/4.37106e-175/PREDICTED: ELMO domain-containing protein 2-like [Apis florea]
gi|328784460|ref|XM_623665.3|	-1.50594	0.817748	-	GO:0032559;GO:0042623//ATPase activity, coupled	-	gi|328784461|ref|XP_623668.3|/0/PREDICTED: ATP-dependent RNA helicase p62-like isoform 1 [Apis mellifera]
gi|328792219|ref|XM_003251648.1|	-1.51076	0.800074	GO:0005839//proteasome core complex;GO:0043231//intracellular membrane-bounded organelle	GO:0004175//endopeptidase activity	GO:0019941//modification-dependent protein catabolic process	gi|328792220|ref|XP_003251696.1|/4.34276e-71/PREDICTED: proteasome subunit alpha type-6-like [Apis mellifera]
gi|328781482|ref|XM_624976.3|	-1.51082	0.812291	GO:0031224//intrinsic to membrane	-	GO:0051234//establishment of localization	gi|328781483|ref|XP_624979.2|/1.00894e-109/PREDICTED: transmembrane emp24 domain-containing protein-like [Apis mellifera]
gi|328791820|ref|XM_393322.4|	-1.5154	0.826739	GO:0030529//ribonucleoprotein complex	GO:0005198//structural molecule activity	GO:0010467//gene expression	gi|380028486|ref|XP_003697931.1|/1.30524e-106/PREDICTED: 60S ribosomal protein L18a-like [Apis florea]
gi|328784201|ref|XM_625020.3|	-1.51643	0.814895	-	-	GO:0032501//multicellular organismal process;GO:0030030//cell projection organization;GO:0019725//cellular homeostasis	gi|66533332|ref|XP_625023.1|/1.1581e-85/PREDICTED: mesencephalic astrocyte-derived neurotrophic factor homolog [Apis mellifera]
gi|328787504|ref|XM_003250911.1|	-1.51689	0.822833	GO:0030529//ribonucleoprotein complex	GO:0005198//structural molecule activity	GO:0010467//gene expression	gi|328787505|ref|XP_003250959.1|/8.88857e-59/PREDICTED: hypothetical protein LOC551870 [Apis mellifera]
gi|328776655|ref|XM_394113.4|	-1.52085	0.806152	GO:0016020//membrane;GO:0043231//intracellular membrane-bounded organelle	GO:0051536//iron-sulfur cluster binding	-	gi|328776656|ref|XP_394113.3|/1.13241e-62/PREDICTED: CDGSH iron-sulfur domain-containing protein 2 homolog [Apis mellifera]
gi|328778747|ref|XM_392690.4|	-1.52137	0.825623	GO:0005764//lysosome	GO:0016874//ligase activity;GO:0032561	GO:0006464//protein modification process	gi|110773277|ref|XP_392690.3|/0/PREDICTED: e3 ubiquitin-protein ligase TRIM23-like [Apis mellifera]
gi|328781455|ref|XM_623718.3|	-1.5237	0.802617	-	-	-	gi|328781456|ref|XP_623721.3|/3.92945e-176/PREDICTED: 39S ribosomal protein L44, mitochondrial [Apis mellifera]
gi|328780156|ref|XM_623874.3|	-1.52538	0.825251	-	GO:0005488//binding;GO:0022892	GO:0006631//fatty acid metabolic process	gi|328780157|ref|XP_623877.2|/5.16577e-90/PREDICTED: acyl carrier protein, mitochondrial-like [Apis mellifera]
gi|328792420|ref|XM_623810.3|	-1.53286	0.820352	GO:0030529//ribonucleoprotein complex	GO:0005198//structural molecule activity	GO:0010467//gene expression	gi|66500885|ref|XP_623813.1|/1.04114e-110/PREDICTED: 60S ribosomal protein L13a isoform 2 [Apis mellifera]
gi|328778204|ref|XM_393409.4|	-1.5404	0.813655	GO:0043231//intracellular membrane-bounded organelle;GO:0043234//protein complex	GO:0008134//transcription factor binding	GO:0048869;GO:0045898//regulation of RNA polymerase II transcriptional preinitiation complex assembly;GO:0044092//negative regulation of molecular function;GO:0032446//protein modification by small protein conjugation	gi|66548257|ref|XP_393409.2|/0/PREDICTED: cullin-associated NEDD8-dissociated protein 1-like isoform 1 [Apis mellifera]
gi|328781678|ref|XM_001120311.2|	-1.54275	0.811547	GO:0044464//cell part	-	-	gi|110756512|ref|XP_001120311.1|/5.07911e-176/PREDICTED: trans-2,3-enoyl-CoA reductase-like [Apis mellifera]
gi|240848590|ref|NM_001162398.1|	-1.54638	0.803981	GO:0031966//mitochondrial membrane	GO:0008320//protein transmembrane transporter activity	GO:0015031//protein transport	gi|240848591|ref|NP_001155870.1|/1.17757e-24/translocase of outer membrane 7 [Apis mellifera]
gi|328791005|ref|XM_623800.3|	-1.54983	0.810988	-	-	-	gi|328791006|ref|XP_623803.3|/1.10931e-153/PREDICTED: cell growth-regulating nucleolar protein-like [Apis mellifera]
gi|74271821|ref|NM_001011604.2|	-1.55719	0.830646	GO:0030529//ribonucleoprotein complex	GO:0005198//structural molecule activity	GO:0010467//gene expression	gi|74271822|ref|NP_001011604.2|/1.71339e-97/40S ribosomal protein S8 [Apis mellifera]
gi|328787115|ref|XM_392845.4|	-1.55766	0.825251	-	GO:0032561;GO:0008905	GO:0008152//metabolic process	gi|328787116|ref|XP_392845.4|/0/PREDICTED: mannose-1-phosphate guanyltransferase beta-like [Apis mellifera]
gi|328776076|ref|XM_394140.4|	-1.55814	0.822213	GO:0005886//plasma membrane;GO:0044425//membrane part	GO:0004872//receptor activity;GO:0005216//ion channel activity	GO:0006810//transport	gi|328776077|ref|XP_394140.4|/1.78832e-86/PREDICTED: 15 kDa selenoprotein-like [Apis mellifera]
gi|328784400|ref|XM_396252.3|	-1.55892	0.813903	GO:0070161;GO:0043232	GO:0008092//cytoskeletal protein binding	GO:0035088//establishment or maintenance of apical/basal cell polarity	gi|328784401|ref|XP_396252.3|/0/PREDICTED: moesin/ezrin/radixin homolog 1 [Apis mellifera]
gi|328790601|ref|XM_392867.4|	-1.56358	0.804787	-	-	GO:0048856//anatomical structure development	gi|328790602|ref|XP_392867.4|/0/PREDICTED: WD repeat-containing protein 43-like [Apis mellifera]
gi|328788378|ref|XM_623524.3|	-1.56877	0.823639	GO:0005838//proteasome regulatory particle	GO:0070011;GO:0017111//nucleoside-triphosphatase activity;GO:0032559	GO:0009057//macromolecule catabolic process;GO:0019538//protein metabolic process;GO:0033554//cellular response to stress;GO:0007052//mitotic spindle organization	gi|380025926|ref|XP_003696714.1|/0/PREDICTED: 26S protease regulatory subunit 4-like [Apis florea]
gi|328792997|ref|XM_623913.3|	-1.56932	0.816756	-	-	-	gi|328792998|ref|XP_623916.2|/0/PREDICTED: glutamyl aminopeptidase-like isoform 1 [Apis mellifera]
gi|328789362|ref|XM_623354.3|	-1.57198	0.823329	-	-	-	gi|66503776|ref|XP_623357.1|/0/PREDICTED: transketolase isoform 2 [Apis mellifera]
gi|328789861|ref|XM_396885.4|	-1.57331	0.811857	-	GO:0005515//protein binding	-	gi|110760453|ref|XP_396885.3|/0/PREDICTED: dnaJ homolog subfamily C member 3 [Apis mellifera]
gi|328784533|ref|XM_623050.3|	-1.57495	0.812849	GO:0043231//intracellular membrane-bounded organelle;GO:0015630//microtubule cytoskeleton;GO:0005838//proteasome regulatory particle	GO:0070011;GO:0042623//ATPase activity, coupled;GO:0032559	GO:0033554//cellular response to stress;GO:0019941//modification-dependent protein catabolic process	gi|66520165|ref|XP_623053.1|/0/PREDICTED: 26S protease regulatory subunit 8 isoform 1 [Apis mellifera]
gi|328791865|ref|XM_392962.4|	-1.57868	0.836723	-	GO:0004871//signal transducer activity;GO:0016772//transferase activity, transferring phosphorus-containing groups	GO:0006796//phosphate metabolic process	gi|48104663|ref|XP_392962.1|/0/PREDICTED: receptor of activated protein kinase C 1 isoform 1 [Apis mellifera]
gi|328785960|ref|XM_003250636.1|	-1.58076	0.809624	-	-	-	gi|328785961|ref|XP_003250684.1|/2.18438e-152/PREDICTED: zinc transporter 7-like [Apis mellifera]
gi|328788606|ref|XM_003251107.1|	-1.58178	0.837591	GO:0030529//ribonucleoprotein complex	GO:0005198//structural molecule activity	GO:0010467//gene expression	gi|328788607|ref|XP_003251155.1|/3.51458e-73/PREDICTED: hypothetical protein LOC412266 [Apis mellifera]
gi|328777411|ref|XM_397274.4|	-1.5824	0.823081	-	GO:0005488//binding	-	gi|328777414|ref|XP_003249337.1|/1.67848e-60/PREDICTED: serine/arginine-rich splicing factor 7-like [Apis mellifera]
gi|328789433|ref|XM_623167.3|	-1.58944	0.806896	GO:0043234//protein complex	GO:0016627//oxidoreductase activity, acting on the CH-CH group of donors;GO:0050662//coenzyme binding	GO:0006352//transcription initiation, DNA-dependent;GO:0048812//neuron projection morphogenesis	gi|66557634|ref|XP_623170.1|/0/PREDICTED: short-chain specific acyl-CoA dehydrogenase, mitochondrial [Apis mellifera]
gi|328786046|ref|XM_393116.4|	-1.58952	0.815887	-	GO:0046872//metal ion binding;GO:0004091//carboxylesterase activity	GO:0019637//organophosphate metabolic process;GO:0006629//lipid metabolic process	gi|328786047|ref|XP_393116.2|/7.57102e-114/PREDICTED: group XIIA secretory phospholipase A2-like [Apis mellifera]
gi|328781807|ref|XM_625140.3|	-1.59498	0.825561	-	-	-	gi|110756594|ref|XP_625143.2|/0/PREDICTED: eukaryotic translation initiation factor 2A-like [Apis mellifera]
gi|288872184|ref|NM_001172403.1|	-1.59737	0.812415	GO:0005746//mitochondrial respiratory chain	GO:0015002//heme-copper terminal oxidase activity	-	gi|288872185|ref|NP_001165874.1|/4.15739e-51/cytochrome c oxidase subunit VIb polypeptide 1 [Apis mellifera]
gi|328785751|ref|XM_003250603.1|	-1.59941	0.809872	-	-	-	gi|380020040|ref|XP_003693906.1|/1.53793e-42/PREDICTED: LOW QUALITY PROTEIN: hsc70-interacting protein-like [Apis florea]
gi|328776210|ref|XM_001122230.2|	-1.60074	0.811112	GO:0005743//mitochondrial inner membrane;GO:0005758//mitochondrial intermembrane space	GO:0043169//cation binding;GO:0008320//protein transmembrane transporter activity	GO:0006612//protein targeting to membrane	gi|110757341|ref|XP_001122230.1|/3.88244e-43/PREDICTED: mitochondrial import inner membrane translocase subunit Tim8 [Apis mellifera]
gi|62526113|ref|NM_001014994.1|	-1.60274	0.814647	GO:0043234//protein complex;GO:0044424//intracellular part	GO:0042802//identical protein binding;GO:0016616//oxidoreductase activity, acting on the CH-OH group of donors, NAD or NADP as acceptor;GO:0048037//cofactor binding;GO:0000166//nucleotide binding	GO:0006072//glycerol-3-phosphate metabolic process	gi|62526114|ref|NP_001014994.1|/0/glycerol-3-phosphate dehydrogenase [Apis mellifera]
gi|328790460|ref|XM_623828.3|	-1.6053	0.838026	GO:0031967;GO:0012505//endomembrane system;GO:0044432//endoplasmic reticulum part;GO:0044297//cell body	GO:0016862//intramolecular oxidoreductase activity, interconverting keto- and enol-groups;GO:0015036//disulfide oxidoreductase activity	GO:0018904;GO:0044267//cellular protein metabolic process;GO:0019725//cellular homeostasis	gi|328790461|ref|XP_623831.2|/0/PREDICTED: protein disulfide-isomerase [Apis mellifera]
gi|328789403|ref|XM_624277.3|	-1.60675	0.818554	-	GO:0051536//iron-sulfur cluster binding	GO:0009108//coenzyme biosynthetic process	gi|328789404|ref|XP_624280.2|/0/PREDICTED: molybdenum cofactor biosynthesis protein 1 [Apis mellifera]
gi|328786404|ref|XM_623300.3|	-1.61626	0.837902	-	-	-	gi|380027242|ref|XP_003697338.1|/1.41777e-80/PREDICTED: 40S ribosomal protein S10-like isoform 2 [Apis florea]
gi|328790199|ref|XM_394666.4|	-1.6222	0.802121	-	-	-	gi|110758413|ref|XP_394666.3|/5.6214e-153/PREDICTED: ribosome biogenesis regulatory protein homolog [Apis mellifera]
gi|328789076|ref|XM_003251178.1|	-1.62392	0.804415	-	-	-	gi|328789077|ref|XP_003251226.1|/0/PREDICTED: hypothetical protein LOC409878 [Apis mellifera]
gi|328790384|ref|XM_623503.3|	-1.62711	0.83846	GO:0030529//ribonucleoprotein complex	GO:0003723//RNA binding;GO:0005198//structural molecule activity	GO:0010467//gene expression	gi|66565444|ref|XP_623506.1|/3.07006e-101/PREDICTED: 60S ribosomal protein L9 [Apis mellifera]
gi|328785296|ref|XM_623188.3|	-1.62856	0.826057	-	-	-	gi|328785297|ref|XP_623191.2|/0/PREDICTED: protein ERGIC-53-like isoform 1 [Apis mellifera]
gi|328777659|ref|XM_624161.3|	-1.63104	0.825375	-	GO:0016747//transferase activity, transferring acyl groups other than amino-acyl groups	-	gi|66507594|ref|XP_624164.1|/0/PREDICTED: trifunctional enzyme subunit beta, mitochondrial-like [Apis mellifera]
gi|328780540|ref|XM_394366.4|	-1.63115	0.8095	-	-	-	gi|328780541|ref|XP_394366.4|/8.0871e-99/PREDICTED: protein canopy-1-like [Apis mellifera]
gi|328777441|ref|XM_003249294.1|	-1.6371	0.830088	GO:0031224//intrinsic to membrane	-	-	gi|328777442|ref|XP_003249342.1|/1.14735e-29/PREDICTED: UPF0197 transmembrane protein C11orf10 homolog [Apis mellifera]
gi|328780895|ref|XM_624591.3|	-1.63732	0.801749	-	-	-	gi|66513986|ref|XP_624594.1|/2.5583e-89/PREDICTED: nucleolar protein 16-like isoform 2 [Apis mellifera]
gi|328785329|ref|XM_624635.3|	-1.63754	0.839018	-	-	-	gi|328785330|ref|XP_624638.3|/0/PREDICTED: staphylococcal nuclease domain-containing protein 1 [Apis mellifera]
gi|328788689|ref|XM_397314.4|	-1.6394	0.828724	GO:0030529//ribonucleoprotein complex	GO:0005198//structural molecule activity	GO:0010467//gene expression	gi|383861948|ref|XP_003706446.1|/8.86361e-49/PREDICTED: 60S ribosomal protein L31-like [Megachile rotundata]
gi|328789859|ref|XM_393671.4|	-1.64254	0.837964	GO:0030529//ribonucleoprotein complex	GO:0005198//structural molecule activity	GO:0010467//gene expression	gi|66516926|ref|XP_393671.2|/5.57458e-138/PREDICTED: 60S ribosomal protein L8 [Apis mellifera]
gi|328779390|ref|XM_624818.3|	-1.6444	0.839204	GO:0030529//ribonucleoprotein complex	GO:0005198//structural molecule activity	GO:0010467//gene expression	gi|66566113|ref|XP_624821.1|/0/PREDICTED: 60S ribosomal protein L3 [Apis mellifera]
gi|328786512|ref|XM_391836.4|	-1.64844	0.810492	GO:0031966//mitochondrial membrane	GO:0005244//voltage-gated ion channel activity	GO:0043269//regulation of ion transport	gi|66517185|ref|XP_391836.2|/3.24811e-169/PREDICTED: mitochondrial import receptor subunit TOM40 homolog 1-like isoform 1 [Apis mellifera]
gi|328776701|ref|XM_396838.3|	-1.65208	0.834181	GO:0016023//cytoplasmic membrane-bounded vesicle;GO:0031224//intrinsic to membrane	GO:0005515//protein binding	GO:0006909//phagocytosis	gi|66513815|ref|XP_396838.2|/1.90421e-109/PREDICTED: vesicle-trafficking protein SEC22b-B-like [Apis mellifera]
gi|328793125|ref|XM_624604.3|	-1.65371	0.833747	GO:0043231//intracellular membrane-bounded organelle;GO:0031224//intrinsic to membrane	-	-	gi|66555386|ref|XP_624607.1|/3.69333e-73/PREDICTED: translocon-associated protein subunit delta [Apis mellifera]
gi|328792670|ref|XM_001120530.2|	-1.65395	0.832444	-	-	-	gi|110750056|ref|XP_001120530.1|/1.30675e-15/PREDICTED: myeloma-overexpressed gene 2 protein homolog [Apis mellifera]
gi|328782707|ref|XM_395560.4|	-1.65437	0.818802	-	GO:0005488//binding	-	gi|328782708|ref|XP_395560.3|/4.50753e-163/PREDICTED: protein catecholamines up [Apis mellifera]
gi|328787940|ref|XM_396268.3|	-1.65577	0.833809	-	GO:0005488//binding;GO:0016491//oxidoreductase activity;GO:0016297//acyl-[acyl-carrier-protein] hydrolase activity	GO:0008152//metabolic process	gi|328787941|ref|XP_396268.3|/0/PREDICTED: fatty acid synthase-like [Apis mellifera]
gi|328776579|ref|XM_625053.3|	-1.65873	0.83046	GO:0043234//protein complex;GO:0044444//cytoplasmic part	GO:0046872//metal ion binding;GO:0016836//hydro-lyase activity	GO:0006007//glucose catabolic process	gi|328776580|ref|XP_625056.3|/2.19792e-168/PREDICTED: enolase-like [Apis mellifera]
gi|328792110|ref|XM_393475.4|	-1.66361	0.809314	GO:0005777//peroxisome	GO:0033764;GO:0016829//lyase activity	GO:0006635//fatty acid beta-oxidation	gi|328792111|ref|XP_393475.3|/0/PREDICTED: peroxisomal multifunctional enzyme type 2-like [Apis mellifera]
gi|328780308|ref|XM_624350.3|	-1.66479	0.837405	-	GO:0003824//catalytic activity	GO:0008152//metabolic process	gi|66525576|ref|XP_624353.1|/1.05678e-177/PREDICTED: aldose reductase-like isoform 1 [Apis mellifera]
gi|328786960|ref|XM_003250818.1|	-1.66491	0.828662	-	GO:0016301//kinase activity;GO:0032559	GO:0009070//serine family amino acid biosynthetic process;GO:0048513//organ development;GO:0006796//phosphate metabolic process	gi|328786961|ref|XP_003250866.1|/0/PREDICTED: LOW QUALITY PROTEIN: selenide, water dikinase [Apis mellifera]
gi|328781445|ref|XM_001120026.2|	-1.66784	0.83939	GO:0030529//ribonucleoprotein complex	GO:0005198//structural molecule activity	GO:0010467//gene expression	gi|110748820|ref|XP_001120026.1|/7.39935e-68/PREDICTED: 40S ribosomal protein S17 [Apis mellifera]
gi|328792385|ref|XM_001121759.2|	-1.67231	0.817686	-	GO:0016859//cis-trans isomerase activity	GO:0044267//cellular protein metabolic process	gi|328792386|ref|XP_001121759.2|/1.23079e-62/PREDICTED: hypothetical protein LOC725976 [Apis mellifera]
gi|328787117|ref|XM_624346.3|	-1.67259	0.816445	-	GO:0070569	GO:0043062//extracellular structure organization;GO:0016331//morphogenesis of embryonic epithelium;GO:0060541//respiratory system development;GO:0040003//chitin-based cuticle development;GO:0006031//chitin biosynthetic process;GO:0001700//embryonic development via the syncytial blastoderm;GO:0007409//axonogenesis;GO:0035150//regulation of tube size	gi|66561608|ref|XP_624349.1|/0/PREDICTED: UDP-N-acetylhexosamine pyrophosphorylase [Apis mellifera]
gi|328784007|ref|XM_001119885.2|	-1.68238	0.837281	-	-	GO:0006886//intracellular protein transport	gi|110755262|ref|XP_001119885.1|/2.33452e-36/PREDICTED: protein transport protein Sec61 subunit beta [Apis mellifera]
gi|328790905|ref|XM_392780.4|	-1.68296	0.818678	GO:0044424//intracellular part	GO:0008135//translation factor activity, nucleic acid binding	GO:0006412//translation	gi|66500045|ref|XP_392780.2|/0/PREDICTED: eukaryotic translation initiation factor 3 subunit I [Apis mellifera]
gi|328785493|ref|XM_625075.3|	-1.6898	0.817996	GO:0033178//proton-transporting two-sector ATPase complex, catalytic domain	GO:0015078//hydrogen ion transmembrane transporter activity;GO:0019829//cation-transporting ATPase activity	GO:0006818//hydrogen transport;GO:0006754//ATP biosynthetic process	gi|66554156|ref|XP_625078.1|/1.26005e-151/PREDICTED: ATP synthase subunit gamma, mitochondrial [Apis mellifera]
gi|328787231|ref|XM_391901.4|	-1.69577	0.816445	-	-	-	gi|328787232|ref|XP_391901.3|/0/PREDICTED: mitochondrial inner membrane protein OXA1L-like [Apis mellifera]
gi|328779751|ref|XM_397224.3|	-1.69738	0.829716	-	GO:0046872//metal ion binding;GO:0005527//macrolide binding	GO:0044267//cellular protein metabolic process;GO:0002118//aggressive behavior	gi|328779752|ref|XP_397224.3|/3.14257e-89/PREDICTED: peptidyl-prolyl cis-trans isomerase FKBP14-like [Apis mellifera]
gi|328789739|ref|XM_001121890.2|	-1.70222	0.834367	-	-	-	gi|328789740|ref|XP_001121890.2|/0/PREDICTED: LOW QUALITY PROTEIN: leucine-rich repeats and immunoglobulin-like domains 3 [Apis mellifera]
gi|328788944|ref|XM_001121804.2|	-1.70792	0.809686	-	-	-	gi|110759112|ref|XP_001121804.1|/1.4451e-123/PREDICTED: probable rRNA-processing protein EBP2 homolog [Apis mellifera]
gi|328778995|ref|XM_001120419.2|	-1.71264	0.843917	GO:0030529//ribonucleoprotein complex	GO:0005198//structural molecule activity	GO:0010467//gene expression	gi|110767080|ref|XP_001120419.1|/2.97087e-112/PREDICTED: 40S ribosomal protein S6-like [Apis mellifera]
gi|328776374|ref|XM_003249105.1|	-1.71462	0.815577	GO:0030529//ribonucleoprotein complex	GO:0005198//structural molecule activity	GO:0010467//gene expression	gi|328776375|ref|XP_003249153.1|/1.24651e-76/PREDICTED: probable ribosome biogenesis protein RLP24-like [Apis mellifera]
gi|328789472|ref|XM_625122.3|	-1.71472	0.840568	-	-	-	gi|328789473|ref|XP_625125.2|/0/PREDICTED: glucosidase 2 subunit beta-like [Apis mellifera]
gi|328791706|ref|XM_003251573.1|	-1.71592	0.844289	-	-	GO:0006810//transport	gi|328791707|ref|XP_003251621.1|/0/PREDICTED: uncharacterized protein CG7816-like [Apis mellifera]
gi|328782296|ref|XM_623298.3|	-1.71648	0.81843	GO:0044424//intracellular part	GO:0004812//aminoacyl-tRNA ligase activity;GO:0032559	GO:0006418//tRNA aminoacylation for protein translation	gi|66501636|ref|XP_623301.1|/0/PREDICTED: arginyl-tRNA synthetase, cytoplasmic [Apis mellifera]
gi|328781552|ref|XM_392660.4|	-1.71663	0.829344	GO:0015630//microtubule cytoskeleton;GO:0005743//mitochondrial inner membrane	GO:0015662//ATPase activity, coupled to transmembrane movement of ions, phosphorylative mechanism;GO:0005515//protein binding;GO:0032559	GO:0000278//mitotic cell cycle;GO:0044267//cellular protein metabolic process;GO:0006909//phagocytosis	gi|66560172|ref|XP_392660.2|/0/PREDICTED: t-complex protein 1 subunit alpha-like isoform 1 [Apis mellifera]
gi|328792315|ref|XM_003251660.1|	-1.71691	0.826553	GO:0005743//mitochondrial inner membrane;GO:0005758//mitochondrial intermembrane space	GO:0043169//cation binding;GO:0008320//protein transmembrane transporter activity	GO:0006612//protein targeting to membrane	gi|328792314|ref|XP_003251707.1|/1.49704e-45/PREDICTED: mitochondrial import inner membrane translocase subunit Tim10 isoform 1 [Apis mellifera]
gi|328777913|ref|XM_001120471.2|	-1.72677	0.839018	-	GO:0003824//catalytic activity	GO:0008152//metabolic process	gi|110760701|ref|XP_001120471.1|/2.31254e-137/PREDICTED: 3-hydroxyacyl-CoA dehydrogenase type-2-like [Apis mellifera]
gi|300795451|ref|NM_001191048.1|	-1.72964	0.815763	-	-	-	gi|343790874|ref|NP_001177977.2|/0/eukaryotic translation initiation factor 4 gamma [Apis mellifera]
gi|328778489|ref|XM_623435.3|	-1.73613	0.805345	GO:0044424//intracellular part	GO:0016668//oxidoreductase activity, acting on a sulfur group of donors, NAD or NADP as acceptor;GO:0050662//coenzyme binding	GO:0008152//metabolic process;GO:0019725//cellular homeostasis	gi|66526646|ref|XP_623438.1|/0/PREDICTED: dihydrolipoyl dehydrogenase, mitochondrial-like isoform 1 [Apis mellifera]
gi|328792781|ref|XM_623634.3|	-1.7372	0.813841	GO:0044424//intracellular part	GO:0008135//translation factor activity, nucleic acid binding	GO:0006412//translation	gi|328792782|ref|XP_623637.3|/0/PREDICTED: eukaryotic translation initiation factor 3 subunit E-like [Apis mellifera]
gi|328792433|ref|XM_623553.2|	-1.74454	0.829282	GO:0000314//organellar small ribosomal subunit	GO:0005198//structural molecule activity	GO:0010467//gene expression	gi|66500861|ref|XP_623556.1|/4.97222e-91/PREDICTED: 28S ribosomal protein S17, mitochondrial [Apis mellifera]
gi|328792664|ref|XM_393567.4|	-1.74715	0.808384	-	GO:0016765//transferase activity, transferring alkyl or aryl (other than methyl) groups	-	gi|110750077|ref|XP_393567.3|/0/PREDICTED: spermine synthase-like isoform 1 [Apis mellifera]
gi|328783779|ref|XM_392965.4|	-1.74875	0.814585	GO:0043231//intracellular membrane-bounded organelle	GO:0005488//binding	-	gi|328783780|ref|XP_392965.3|/2.92834e-123/PREDICTED: protein C20orf11-like isoform 1 [Apis mellifera]
gi|328787871|ref|XM_003250972.1|	-1.75756	0.80702	-	-	-	gi|328787872|ref|XP_003251020.1|/0/PREDICTED: contactin-like [Apis mellifera]
gi|328776980|ref|XM_625111.3|	-1.75823	0.816383	GO:0031672//A band;GO:0031674//I band	GO:0004619//phosphoglycerate mutase activity	GO:0006007//glucose catabolic process	gi|66550890|ref|XP_625114.1|/2.13657e-163/PREDICTED: phosphoglycerate mutase 2-like [Apis mellifera]
gi|229892202|ref|NM_001160048.1|	-1.75995	0.844475	-	GO:0016628//oxidoreductase activity, acting on the CH-CH group of donors, NAD or NADP as acceptor;GO:0005515//protein binding;GO:0032559	GO:0044267//cellular protein metabolic process;GO:0050896//response to stimulus	gi|380023607|ref|XP_003695609.1|/0/PREDICTED: heat shock 70 kDa protein cognate 5-like [Apis florea]
gi|328787918|ref|XR_120364.1|	-1.75997	0.841994	-	-	-	-
gi|295842199|ref|NM_001178023.1|	-1.762	0.839514	-	GO:0016705//oxidoreductase activity, acting on paired donors, with incorporation or reduction of molecular oxygen;GO:0016209//antioxidant activity	GO:0019725//cellular homeostasis	gi|295842200|ref|NP_001171494.1|/6.65835e-118/thioredoxin peroxidase 3 isoform 2 [Apis mellifera]
gi|229892213|ref|NM_001160052.1|	-1.76766	0.84894	-	GO:0032559	-	gi|229892214|ref|NP_001153524.1|/0/heat shock protein cognate 3 [Apis mellifera]
gi|328784615|ref|XM_624150.3|	-1.76814	0.839204	GO:0044444//cytoplasmic part	-	-	gi|328784616|ref|XP_624153.3|/0/PREDICTED: hypoxia up-regulated protein 1-like [Apis mellifera]
gi|328788999|ref|XM_003251166.1|	-1.76901	0.837591	-	-	-	gi|380018119|ref|XP_003692983.1|/2.08877e-65/PREDICTED: uncharacterized protein LOC100863330 [Apis florea]
gi|328781927|ref|XM_397101.4|	-1.77227	0.841188	-	GO:0005488//binding;GO:0004386//helicase activity	-	gi|328781928|ref|XP_397101.4|/0/PREDICTED: ATP-dependent RNA helicase DDX54-like [Apis mellifera]
gi|110763957|ref|XM_397213.3|	-1.77416	0.805345	-	-	-	gi|66526686|ref|XP_397213.2|/3.26308e-155/PREDICTED: 39S ribosomal protein L47, mitochondrial isoform 1 [Apis mellifera]
gi|328792742|ref|XM_003251721.1|	-1.77719	0.825437	-	-	-	gi|328792743|ref|XP_003251769.1|/0/PREDICTED: nucleolar protein 56-like [Apis mellifera]
gi|295842192|ref|NM_001177490.1|	-1.78336	0.836847	GO:0044425//membrane part;GO:0044429//mitochondrial part	GO:0005506//iron ion binding	GO:0051234//establishment of localization;GO:0006091//generation of precursor metabolites and energy	gi|295842193|ref|NP_001170961.1|/1.55337e-58/cytochrome c [Apis mellifera]
gi|328791163|ref|XM_003251478.1|	-1.79184	0.816383	-	GO:0046872//metal ion binding;GO:0032561;GO:0017111//nucleoside-triphosphatase activity	GO:0009207	gi|328791164|ref|XP_003251526.1|/0/PREDICTED: EH domain-containing protein 1 [Apis mellifera]
gi|328778748|ref|XM_392689.4|	-1.79199	0.849312	GO:0044432//endoplasmic reticulum part	GO:0046872//metal ion binding;GO:0030246//carbohydrate binding;GO:0005515//protein binding	GO:0044267//cellular protein metabolic process	gi|66545506|ref|XP_392689.2|/0/PREDICTED: calreticulin isoform 1 [Apis mellifera]
gi|328787126|ref|XM_395329.3|	-1.79546	0.813345	GO:0030529//ribonucleoprotein complex	GO:0005198//structural molecule activity	GO:0010467//gene expression	gi|66553073|ref|XP_395329.2|/4.44256e-149/PREDICTED: 28S ribosomal protein S2, mitochondrial [Apis mellifera]
gi|328777018|ref|XM_393015.4|	-1.79583	0.805283	GO:0016020//membrane	-	-	gi|66550884|ref|XP_393015.2|/1.86068e-145/PREDICTED: s-adenosylmethionine mitochondrial carrier protein-like [Apis mellifera]
gi|328786582|ref|XM_392812.4|	-1.80463	0.847203	GO:0015934//large ribosomal subunit	GO:0005488//binding;GO:0005198//structural molecule activity	GO:0007052//mitotic spindle organization;GO:0010467//gene expression	gi|62083503|gb|AAX62476.1|/2.4656e-73/ribosomal protein L23 [Lysiphlebus testaceipes]
gi|328778688|ref|XM_001123353.2|	-1.80565	0.841002	GO:0044429//mitochondrial part;GO:0015630//microtubule cytoskeleton	-	GO:0009062//fatty acid catabolic process	gi|328778689|ref|XP_001123353.2|/3.0127e-148/PREDICTED: probable enoyl-CoA hydratase, mitochondrial [Apis mellifera]
gi|328787928|ref|XM_395212.4|	-1.80727	0.82984	GO:0030864//cortical actin cytoskeleton	GO:0008092//cytoskeletal protein binding;GO:0005198//structural molecule activity	-	gi|328787929|ref|XP_395212.4|/0/PREDICTED: spectrin beta chain [Apis mellifera]
gi|328792373|ref|XM_397478.4|	-1.80891	0.80702	-	-	-	gi|66530247|ref|XP_397478.2|/6.42069e-158/PREDICTED: thioredoxin-related transmembrane protein 1-like [Apis mellifera]
gi|328786987|ref|XM_397380.2|	-1.80897	0.826119	GO:0044444//cytoplasmic part	GO:0017111//nucleoside-triphosphatase activity;GO:0004779//sulfate adenylyltransferase activity;GO:0032561;GO:0008079//translation termination factor activity	GO:0006412//translation;GO:0009207	gi|48142864|ref|XP_397380.1|/0/PREDICTED: eukaryotic peptide chain release factor GTP-binding subunit ERF3B [Apis mellifera]
gi|328783159|ref|XM_397306.4|	-1.82161	0.830088	GO:0042598//vesicular fraction;GO:0044444//cytoplasmic part	GO:0016744	GO:0006000//fructose metabolic process;GO:0006098//pentose-phosphate shunt	gi|328783160|ref|XP_397306.3|/0/PREDICTED: transaldolase [Apis mellifera]
gi|328791669|ref|XR_014899.2|	-1.82232	0.824011	-	GO:0003824//catalytic activity	-	gi|380028530|ref|XP_003697951.1|/0/PREDICTED: LOW QUALITY PROTEIN: d-2-hydroxyglutarate dehydrogenase, mitochondrial-like [Apis florea]
gi|328791085|ref|XM_624081.3|	-1.82404	0.852536	GO:0030529//ribonucleoprotein complex	GO:0003676//nucleic acid binding;GO:0005198//structural molecule activity	GO:0010467//gene expression	gi|66509908|ref|XP_624084.1|/1.72436e-115/PREDICTED: 40S ribosomal protein S5 isoform 2 [Apis mellifera]
gi|328783892|ref|XM_396848.4|	-1.82958	0.801129	GO:0043234//protein complex;GO:0031981//nuclear lumen	-	GO:0000470	gi|328783893|ref|XP_396848.3|/0/PREDICTED: ribosome biogenesis protein WDR12 homolog [Apis mellifera]
gi|328789576|ref|XM_394275.4|	-1.83529	0.801873	GO:0043231//intracellular membrane-bounded organelle	GO:0032561	-	gi|66503830|ref|XP_394275.2|/0/PREDICTED: probable nucleolar GTP-binding protein 1-like isoform 1 [Apis mellifera]
gi|328786216|ref|XM_624375.2|	-1.83914	0.844227	GO:0044452;GO:0016604//nuclear body;GO:0030529//ribonucleoprotein complex	GO:0003723//RNA binding;GO:0016741	GO:0006399//tRNA metabolic process;GO:0042254//ribosome biogenesis;GO:0006730//one-carbon metabolic process;GO:0010467//gene expression	gi|66504777|ref|XP_624378.1|/5.59083e-132/PREDICTED: rRNA 2'-O-methyltransferase fibrillarin [Apis mellifera]
gi|328782073|ref|XM_394891.4|	-1.8392	0.83939	-	-	-	gi|328782074|ref|XP_394891.4|/0/PREDICTED: tetratricopeptide repeat protein 27-like [Apis mellifera]
gi|328787456|ref|XM_396674.4|	-1.84162	0.805407	-	-	-	gi|328787457|ref|XP_396674.3|/0/PREDICTED: periodic tryptophan protein 1 homolog [Apis mellifera]
gi|328792360|ref|XM_624508.3|	-1.85205	0.814337	GO:0043231//intracellular membrane-bounded organelle;GO:0015630//microtubule cytoskeleton	GO:0046872//metal ion binding;GO:0004448//isocitrate dehydrogenase activity;GO:0000166//nucleotide binding	GO:0009060//aerobic respiration	gi|66530240|ref|XP_624511.1|/0/PREDICTED: isocitrate dehydrogenase [NAD] subunit beta, mitochondrial-like [Apis mellifera]
gi|328788417|ref|XM_397201.4|	-1.85425	0.81719	-	-	-	gi|66508940|ref|XP_397201.2|/1.24007e-146/PREDICTED: complement component 1 Q subcomponent-binding protein, mitochondrial-like [Apis mellifera]
gi|328779077|ref|XM_394112.4|	-1.85751	0.821344	-	-	-	gi|66525858|ref|XP_394112.2|/0/PREDICTED: fumarylacetoacetate hydrolase domain-containing protein 2A-like isoform 2 [Apis mellifera]
gi|328783494|ref|XM_393179.4|	-1.86088	0.817996	-	-	-	gi|48115538|ref|XP_393179.1|/2.72587e-91/PREDICTED: RWD domain-containing protein 1-like [Apis mellifera]
gi|328781038|ref|XM_395300.4|	-1.86265	0.821158	-	GO:0005488//binding	-	gi|110759433|ref|XP_395300.3|/0/PREDICTED: la protein homolog [Apis mellifera]
gi|328785308|ref|XM_003250530.1|	-1.86833	0.832196	GO:0005622//intracellular	GO:0046914//transition metal ion binding;GO:0003676//nucleic acid binding	GO:0035282//segmentation;GO:0007480//imaginal disc-derived leg morphogenesis	gi|156545199|ref|XP_001606428.1|/9.40143e-44/PREDICTED: protein drumstick-like isoform 1 [Nasonia vitripennis]
gi|328784701|ref|XM_393051.4|	-1.87107	0.819422	GO:0035097//histone methyltransferase complex;GO:0000790//nuclear chromatin	GO:0003712//transcription cofactor activity;GO:0004386//helicase activity;GO:0032559	GO:0016055//Wnt receptor signaling pathway;GO:0006259//DNA metabolic process;GO:0006325//chromatin organization;GO:0008283//cell proliferation	gi|48106137|ref|XP_393051.1|/0/PREDICTED: pontin protein isoform 1 [Apis mellifera]
gi|328781931|ref|XM_001119826.2|	-1.87169	0.852784	-	-	-	gi|110761627|ref|XP_001119826.1|/4.1535e-48/PREDICTED: 60S ribosomal protein L24 [Apis mellifera]
gi|328790509|ref|XM_624600.3|	-1.87173	0.841126	-	GO:0005515//protein binding	GO:0044267//cellular protein metabolic process	gi|328790510|ref|XP_624603.2|/0/PREDICTED: dnaJ homolog subfamily B member 11-like [Apis mellifera]
gi|328779104|ref|XM_001123329.2|	-1.87336	0.837902	-	GO:0048037//cofactor binding;GO:0008483//transaminase activity	GO:0019752//carboxylic acid metabolic process	gi|380024335|ref|XP_003695956.1|/5.02462e-41/PREDICTED: probable aspartate aminotransferase, cytoplasmic-like [Apis florea]
gi|328791824|ref|XM_623279.3|	-1.87774	0.854273	GO:0043231//intracellular membrane-bounded organelle	GO:0016757//transferase activity, transferring glycosyl groups;GO:0015036//disulfide oxidoreductase activity	GO:0018904;GO:0019725//cellular homeostasis	gi|66546657|ref|XP_623282.1|/0/PREDICTED: protein disulfide-isomerase A3 isoform 2 [Apis mellifera]
gi|328786410|ref|XM_392725.4|	-1.87897	0.827049	-	GO:0004091//carboxylesterase activity	-	gi|48101936|ref|XP_392725.1|/2.08155e-124/PREDICTED: acyl-protein thioesterase 1-like [Apis mellifera]
gi|328777533|ref|XM_625092.2|	-1.87957	0.822399	GO:0015630//microtubule cytoskeleton;GO:0044444//cytoplasmic part	GO:0016616//oxidoreductase activity, acting on the CH-OH group of donors, NAD or NADP as acceptor;GO:0005496//steroid binding	GO:0008152//metabolic process	gi|66530010|ref|XP_625095.1|/0/PREDICTED: hydroxysteroid dehydrogenase-like protein 2-like [Apis mellifera]
gi|328793111|ref|XM_624253.3|	-1.88159	0.856381	GO:0015935//small ribosomal subunit;GO:0031981//nuclear lumen	GO:0003723//RNA binding;GO:0005198//structural molecule activity	GO:0006412//translation;GO:0019080;GO:0031016//pancreas development;GO:0008380//RNA splicing	gi|66562243|ref|XP_624256.1|/5.31947e-81/PREDICTED: 40S ribosomal protein S13 [Apis mellifera]
gi|328778337|ref|XM_393315.4|	-1.8817	0.829902	GO:0015630//microtubule cytoskeleton	GO:0016887//ATPase activity;GO:0005515//protein binding;GO:0032559	GO:0000278//mitotic cell cycle;GO:0044267//cellular protein metabolic process	gi|66522349|ref|XP_393315.2|/0/PREDICTED: t-complex protein 1 subunit epsilon [Apis mellifera]
gi|328778936|ref|XM_392478.4|	-1.89029	0.833995	-	GO:0016615//malate dehydrogenase activity	GO:0005975//carbohydrate metabolic process;GO:0043648//dicarboxylic acid metabolic process	gi|66513092|ref|XP_392478.2|/0/PREDICTED: malate dehydrogenase, mitochondrial-like isoform 1 [Apis mellifera]
gi|328789603|ref|XM_623728.3|	-1.89895	0.855513	GO:0043005//neuron projection;GO:0043231//intracellular membrane-bounded organelle;GO:0001726//ruffle;GO:0015935//small ribosomal subunit	GO:0016835//carbon-oxygen lyase activity;GO:0005198//structural molecule activity;GO:0003723//RNA binding;GO:0004518//nuclease activity;GO:0008134//transcription factor binding;GO:0019900//kinase binding	GO:0006412//translation;GO:0043433//negative regulation of transcription factor activity;GO:0006282//regulation of DNA repair;GO:0006915//apoptosis;GO:0012502//induction of programmed cell death	gi|66504343|ref|XP_623731.1|/3.75614e-133/PREDICTED: 40S ribosomal protein S3 [Apis mellifera]
gi|328787984|ref|XM_393284.4|	-1.90146	0.83015	-	GO:0016667//oxidoreductase activity, acting on a sulfur group of donors;GO:0046872//metal ion binding	GO:0043170	gi|328787985|ref|XP_393284.3|/4.24304e-82/PREDICTED: multiple coagulation factor deficiency protein 2 homolog [Apis mellifera]
gi|328775862|ref|XM_395900.3|	-1.90583	0.805035	GO:0043231//intracellular membrane-bounded organelle	-	-	gi|66549686|ref|XP_395900.2|/1.9199e-139/PREDICTED: regulator of microtubule dynamics protein 1-like [Apis mellifera]
gi|328791934|ref|XM_393034.4|	-1.91527	0.850366	GO:0032991//macromolecular complex	-	GO:0022613//ribonucleoprotein complex biogenesis	gi|48105889|ref|XP_393034.1|/1.6768e-115/PREDICTED: 60S ribosomal protein L7a [Apis mellifera]
gi|328780957|ref|XM_395393.4|	-1.92121	0.839948	GO:0000314//organellar small ribosomal subunit	GO:0005198//structural molecule activity	GO:0010467//gene expression	gi|48102586|ref|XP_395393.1|/3.67532e-90/PREDICTED: probable 28S ribosomal protein S25, mitochondrial [Apis mellifera]
gi|328776862|ref|XM_392814.3|	-1.9223	0.824135	GO:0044424//intracellular part	GO:0005515//protein binding;GO:0032559	GO:0044267//cellular protein metabolic process	gi|66563290|ref|XP_392814.2|/0/PREDICTED: t-complex protein 1 subunit gamma [Apis mellifera]
gi|328792909|ref|XM_001122345.2|	-1.92252	0.84125	-	-	-	gi|328792910|ref|XP_001122345.2|/6.91362e-66/PREDICTED: transcription factor BTF3 homolog 4-like [Apis mellifera]
gi|328786789|ref|XM_393806.4|	-1.92341	0.834987	GO:0005739//mitochondrion	GO:0005488//binding;GO:0016491//oxidoreductase activity	GO:0006631//fatty acid metabolic process	gi|66519936|ref|XP_393806.2|/0/PREDICTED: trifunctional enzyme subunit alpha, mitochondrial-like [Apis mellifera]
gi|328784746|ref|XM_624166.2|	-1.92842	0.826553	-	-	-	gi|328784747|ref|XP_624169.2|/0/PREDICTED: pre-rRNA-processing protein TSR1 homolog [Apis mellifera]
gi|328781126|ref|XR_014885.2|	-1.93076	0.848071	-	GO:0016740//transferase activity	-	gi|335892843|ref|NP_001229451.1|/0/dolichyl-diphosphooligosaccharide--protein glycosyltransferase subunit 1 [Apis mellifera]
gi|328780282|ref|XM_001119862.2|	-1.93201	0.832879	GO:0031981//nuclear lumen	-	GO:0006364//rRNA processing	gi|328780283|ref|XP_001119862.2|/0/PREDICTED: pescadillo homolog [Apis mellifera]
gi|328787120|ref|XM_393134.4|	-1.93329	0.835297	-	-	-	gi|328787121|ref|XP_393134.4|/0/PREDICTED: hypothetical protein LOC409634 [Apis mellifera]
gi|328788172|ref|XM_003251028.1|	-1.94043	0.830708	GO:0030529//ribonucleoprotein complex	-	-	gi|328788173|ref|XP_003251076.1|/1.5964e-97/PREDICTED: 39S ribosomal protein L11, mitochondrial-like [Apis mellifera]
gi|328787561|ref|XM_391936.4|	-1.94149	0.850614	GO:0005818//aster;GO:0032991//macromolecular complex;GO:0005815//microtubule organizing center;GO:0031224//intrinsic to membrane	GO:0032561;GO:0005198//structural molecule activity;GO:0017111//nucleoside-triphosphatase activity;GO:0015405;GO:0032559	GO:0006810//transport;GO:0007017//microtubule-based process;GO:0045841//negative regulation of mitotic metaphase/anaphase transition;GO:0006959//humoral immune response;GO:0009207;GO:0043623//cellular protein complex assembly	gi|328787562|ref|XP_391936.3|/0/PREDICTED: tubulin alpha-1 chain-like [Apis mellifera]
gi|328777948|ref|XM_001120156.2|	-1.94542	0.804601	-	-	-	gi|328777949|ref|XP_001120156.2|/0/PREDICTED: hypothetical protein LOC724335 [Apis mellifera]
gi|328784826|ref|XM_001121968.2|	-1.94836	0.810802	-	GO:0003676//nucleic acid binding;GO:0008168//methyltransferase activity	GO:0042254//ribosome biogenesis;GO:0006730//one-carbon metabolic process	gi|328784827|ref|XP_001121968.2|/0/PREDICTED: putative ribosomal RNA methyltransferase NOP2-like [Apis mellifera]
gi|328785022|ref|XM_397348.4|	-1.94914	0.834119	GO:0043231//intracellular membrane-bounded organelle	GO:0004812//aminoacyl-tRNA ligase activity;GO:0003723//RNA binding;GO:0032559	GO:0006418//tRNA aminoacylation for protein translation	gi|328785023|ref|XP_397348.4|/0/PREDICTED: tyrosyl-tRNA synthetase, cytoplasmic isoform 1 [Apis mellifera]
gi|328783176|ref|XM_397307.4|	-1.95018	0.858613	GO:0030529//ribonucleoprotein complex	GO:0003676//nucleic acid binding;GO:0005198//structural molecule activity	GO:0010467//gene expression	gi|307204437|gb|EFN83144.1|/1.0796e-75/60S ribosomal protein L10a [Harpegnathos saltator]
gi|328781122|ref|XM_003249873.1|	-1.95273	0.849188	-	-	-	gi|328781123|ref|XP_003249921.1|/0/PREDICTED: transmembrane protein 214-like [Apis mellifera]
gi|295849285|ref|NM_001178048.1|	-1.95948	0.806896	-	GO:0003824//catalytic activity;GO:0016209//antioxidant activity;GO:0043169//cation binding	GO:0072593	gi|295849286|ref|NP_001171519.1|/1.49996e-125/superoxide dismutase 2, mitochondrial [Apis mellifera]
gi|328785768|ref|XM_623087.3|	-1.96326	0.822089	GO:0044424//intracellular part	GO:0005515//protein binding;GO:0032559	GO:0044267//cellular protein metabolic process	gi|328785769|ref|XP_623090.2|/0/PREDICTED: t-complex protein 1 subunit eta isoform 1 [Apis mellifera]
gi|328790529|ref|XM_393135.4|	-1.96724	0.858427	-	-	-	gi|380018994|ref|XP_003693403.1|/1.6613e-66/PREDICTED: 60S ribosomal protein L23a-like [Apis florea]
gi|328785551|ref|XM_395917.4|	-1.97421	0.831452	-	GO:0048037//cofactor binding	GO:0019752//carboxylic acid metabolic process	gi|66530260|ref|XP_395917.2|/0/PREDICTED: cystathionine gamma-lyase-like [Apis mellifera]
gi|328782516|ref|XM_393373.4|	-1.9892	0.805779	-	-	-	gi|110755900|ref|XP_393373.3|/0/PREDICTED: splicing factor 3A subunit 1 isoform 1 [Apis mellifera]
gi|328777132|ref|XM_396981.4|	-1.99261	0.824817	GO:0042579//microbody;GO:0000267//cell fraction;GO:0044421//extracellular region part	GO:0004175//endopeptidase activity;GO:0046914//transition metal ion binding;GO:0060089;GO:0042802//identical protein binding;GO:0032559	GO:0043171//peptide catabolic process;GO:0023052//signaling;GO:0003006//developmental process involved in reproduction;GO:0009100//glycoprotein metabolic process	gi|328777133|ref|XP_396981.3|/0/PREDICTED: insulin-degrading enzyme-like [Apis mellifera]
gi|328782782|ref|XM_624893.3|	-1.99273	0.86004	GO:0030529//ribonucleoprotein complex	-	GO:0010467//gene expression	gi|380021001|ref|XP_003694363.1|/4.86084e-116/PREDICTED: 60S ribosomal protein L13-like isoform 2 [Apis florea]
gi|328793855|ref|XM_624445.3|	-2.00387	0.856691	-	-	-	gi|328793856|ref|XP_624448.2|/0/PREDICTED: FAD-dependent oxidoreductase domain-containing protein 1-like, partial [Apis mellifera]
gi|328791256|ref|XM_625286.3|	-2.01972	0.805345	-	-	-	gi|328791257|ref|XP_625289.3|/2.57328e-26/PREDICTED: hypothetical protein LOC552459 [Apis mellifera]
gi|328783173|ref|XM_001122788.2|	-2.0273	0.848257	GO:0043234//protein complex;GO:0031224//intrinsic to membrane	GO:0016787//hydrolase activity	-	gi|110767674|ref|XP_001122788.1|/1.93552e-90/PREDICTED: signal peptidase complex subunit 3 [Apis mellifera]
gi|328791699|ref|XM_623600.3|	-2.03311	0.846273	-	-	-	gi|66500170|ref|XP_623603.1|/0/PREDICTED: neutral alpha-glucosidase AB-like isoform 2 [Apis mellifera]
gi|328786600|ref|XM_396322.4|	-2.05436	0.821841	-	-	-	gi|110760438|ref|XP_396322.2|/8.84927e-104/PREDICTED: mediator of RNA polymerase II transcription subunit 30 isoform 1 [Apis mellifera]
gi|328789976|ref|XM_397244.4|	-2.05566	0.847637	GO:0032991//macromolecular complex	GO:0003676//nucleic acid binding;GO:0016866//intramolecular transferase activity	GO:0010467//gene expression;GO:0009451//RNA modification	gi|328789977|ref|XP_397244.4|/0/PREDICTED: H/ACA ribonucleoprotein complex subunit 4-like [Apis mellifera]
gi|328786569|ref|XM_393605.4|	-2.06123	0.86035	GO:0044424//intracellular part	GO:0000166//nucleotide binding	GO:0006007//glucose catabolic process	gi|380017629|ref|XP_003692754.1|/0/PREDICTED: glyceraldehyde-3-phosphate dehydrogenase 2-like [Apis florea]
gi|328783046|ref|XM_395748.4|	-2.06562	0.850862	-	-	-	gi|66499186|ref|XP_395748.2|/0/PREDICTED: FK506-binding protein 59 [Apis mellifera]
gi|328776585|ref|XM_393888.3|	-2.07181	0.853714	-	GO:0016743//carboxyl- or carbamoyltransferase activity;GO:0031406//carboxylic acid binding;GO:0016812//hydrolase activity, acting on carbon-nitrogen (but not peptide) bonds, in cyclic amides;GO:0032559	GO:0009064//glutamine family amino acid metabolic process;GO:0006220//pyrimidine nucleotide metabolic process;GO:0019856//pyrimidine base biosynthetic process	gi|328776586|ref|XP_393888.3|/0/PREDICTED: CAD protein isoform 1 [Apis mellifera]
gi|328777227|ref|XM_001120009.2|	-2.07766	0.816756	-	-	-	gi|110755004|ref|XP_001120009.1|/6.93181e-38/PREDICTED: ubiquitin like [Apis mellifera]
gi|328793926|ref|XM_395629.4|	-2.08663	0.839638	GO:0031224//intrinsic to membrane;GO:0044444//cytoplasmic part	GO:0016215	GO:0033057;GO:0042446//hormone biosynthetic process;GO:0006631//fatty acid metabolic process	gi|328793927|ref|XP_395629.3|/0/PREDICTED: acyl-CoA Delta(11) desaturase-like [Apis mellifera]
gi|328790734|ref|XM_397127.4|	-2.10869	0.84063	GO:0044452;GO:0030529//ribonucleoprotein complex	GO:0016866//intramolecular transferase activity;GO:0030556//rRNA modification guide activity	GO:0000154//rRNA modification	gi|380025578|ref|XP_003696547.1|/1.59389e-58/PREDICTED: probable H/ACA ribonucleoprotein complex subunit 1-like [Apis florea]
gi|328784832|ref|XM_393492.4|	-2.11481	0.810926	GO:0043231//intracellular membrane-bounded organelle	GO:0008135//translation factor activity, nucleic acid binding	GO:0006351//transcription, DNA-dependent;GO:0006412//translation	gi|328784833|ref|XP_393492.3|/9.05157e-94/PREDICTED: transcription initiation factor TFIID subunit 10-like [Apis mellifera]
gi|110757601|ref|XM_623363.2|	-2.1271	0.825065	-	GO:0005488//binding	-	gi|66511337|ref|XP_623366.1|/0/PREDICTED: heat shock protein 75 kDa, mitochondrial isoform 1 [Apis mellifera]
gi|328784222|ref|XM_393300.4|	-2.12878	0.827732	GO:0044424//intracellular part	GO:0005515//protein binding;GO:0032559	GO:0044267//cellular protein metabolic process	gi|66533395|ref|XP_393300.2|/0/PREDICTED: t-complex protein 1 subunit beta-like isoform 1 [Apis mellifera]
gi|328776428|ref|XM_623726.2|	-2.14113	0.811299	-	GO:0032559;GO:0016462//pyrophosphatase activity	-	gi|328776429|ref|XP_623729.2|/0/PREDICTED: ATPase family AAA domain-containing protein 3 [Apis mellifera]
gi|328783427|ref|XM_392060.4|	-2.14356	0.85204	-	-	-	gi|110763671|ref|XP_623194.2|/1.54404e-115/PREDICTED: phosphatidylethanolamine-binding protein homolog F40A3.3-like isoform 2 [Apis mellifera]
gi|328785043|ref|XM_624327.3|	-2.15534	0.847141	GO:0044444//cytoplasmic part	-	-	gi|328785044|ref|XP_624330.3|/0/PREDICTED: prohibitin-2-like [Apis mellifera]
gi|328779533|ref|XM_003249620.1|	-2.16126	0.868225	-	-	-	gi|328779534|ref|XP_003249668.1|/3.82095e-50/PREDICTED: hypothetical protein LOC552041 [Apis mellifera]
gi|110761754|ref|XM_623722.2|	-2.1758	0.859358	GO:0031224//intrinsic to membrane;GO:0015630//microtubule cytoskeleton;GO:0031966//mitochondrial membrane	GO:0005244//voltage-gated ion channel activity	GO:0007005//mitochondrion organization;GO:0046907//intracellular transport;GO:0007165//signal transduction;GO:0003006//developmental process involved in reproduction;GO:0043269//regulation of ion transport	gi|66521459|ref|XP_623725.1|/1.28296e-158/PREDICTED: voltage-dependent anion-selective channel [Apis mellifera]
gi|145386513|ref|NM_001085345.1|	-2.18203	0.827856	-	-	-	-
gi|328780330|ref|XM_624156.3|	-2.20094	0.859606	GO:0044429//mitochondrial part	GO:0042802//identical protein binding;GO:0030554//adenyl nucleotide binding;GO:0003824//catalytic activity	GO:0044267//cellular protein metabolic process	gi|328780331|ref|XP_624159.2|/1.5279e-130/PREDICTED: grpE protein homolog, mitochondrial [Apis mellifera]
gi|328790070|ref|XM_395102.3|	-2.22136	0.829468	-	GO:0005488//binding;GO:0016857//racemase and epimerase activity, acting on carbohydrates and derivatives	GO:0005975//carbohydrate metabolic process;GO:0044237//cellular metabolic process	gi|328790071|ref|XP_395102.3|/0/PREDICTED: UDP-glucose 4-epimerase-like [Apis mellifera]
gi|328793592|ref|XM_623750.3|	-2.22806	0.866179	-	-	-	gi|328793593|ref|XP_623753.3|/1.49112e-124/PREDICTED: translocon-associated protein subunit alpha-like [Apis mellifera]
gi|328789978|ref|XM_393559.4|	-2.22847	0.827236	GO:0043234//protein complex	-	-	gi|66552230|ref|XP_393559.2|/1.77657e-174/PREDICTED: 26S proteasome non-ATPase regulatory subunit 14 isoform 1 [Apis mellifera]
gi|328791550|ref|XM_001121977.2|	-2.23175	0.803981	-	-	-	gi|328791551|ref|XP_001121977.2|/1.42577e-110/PREDICTED: pyroglutamyl-peptidase 1-like [Apis mellifera]
gi|328777515|ref|XM_001120961.2|	-2.28064	0.835917	-	-	-	gi|328777516|ref|XP_001120961.2|/0/PREDICTED: lisH domain-containing protein ARMC9-like [Apis mellifera]
gi|328776452|ref|XM_392899.4|	-2.32344	0.864505	GO:0015630//microtubule cytoskeleton;GO:0019866//organelle inner membrane;GO:0044429//mitochondrial part	GO:0005515//protein binding;GO:0032559	GO:0006996//organelle organization;GO:0006457//protein folding;GO:0009408//response to heat;GO:0006605//protein targeting	gi|66547450|ref|XP_392899.2|/0/PREDICTED: 60 kDa heat shock protein, mitochondrial-like [Apis mellifera]
gi|328776603|ref|XM_001122493.2|	-2.33257	0.841312	-	-	-	gi|110762006|ref|XP_001122493.1|/4.5753e-62/PREDICTED: hypothetical protein LOC726772 [Apis mellifera]
gi|328785950|ref|XM_003250634.1|	-2.34478	0.859482	-	-	-	gi|328785951|ref|XP_003250682.1|/1.55703e-121/PREDICTED: hypothetical protein LOC411091 [Apis mellifera]
gi|328781212|ref|XM_001120801.2|	-2.34524	0.866613	GO:0042598//vesicular fraction;GO:0031090//organelle membrane;GO:0043231//intracellular membrane-bounded organelle;GO:0031224//intrinsic to membrane	GO:0016491//oxidoreductase activity;GO:0005506//iron ion binding	GO:0051234//establishment of localization;GO:0006091//generation of precursor metabolites and energy	gi|110759577|ref|XP_001120801.1|/2.19357e-61/PREDICTED: cytochrome b5-like isoform 1 [Apis mellifera]
gi|328776138|ref|XR_014991.2|	-2.37807	0.862272	GO:0044444//cytoplasmic part;GO:0015630//microtubule cytoskeleton	GO:0016853//isomerase activity	-	gi|335892796|ref|NP_001229473.1|/4.82749e-103/peptidyl-prolyl cis-trans isomerase B precursor [Apis mellifera]
gi|328791398|ref|XM_001122477.2|	-2.42186	0.821096	-	-	-	gi|110761258|ref|XP_001122477.1|/7.51476e-55/PREDICTED: hypothetical protein LOC726757 [Apis mellifera]
gi|328789447|ref|XM_001120162.2|	-2.44096	0.847265	GO:0005783//endoplasmic reticulum	-	-	gi|110751310|ref|XP_001120162.1|/7.21991e-132/PREDICTED: endoplasmic reticulum resident protein 29-like [Apis mellifera]
gi|328787741|ref|XM_003250946.1|	-2.45679	0.876349	GO:0030529//ribonucleoprotein complex	GO:0005198//structural molecule activity	GO:0010467//gene expression	gi|307181094|gb|EFN68839.1|/4.90815e-47/60S ribosomal protein L44 [Camponotus floridanus]
gi|328789429|ref|XM_001120444.2|	-2.49535	0.826553	-	-	-	gi|110751316|ref|XP_001120444.1|/2.99789e-92/PREDICTED: hypothetical protein LOC724555 [Apis mellifera]
gi|328783442|ref|XM_001121062.2|	-2.50651	0.849312	-	-	-	gi|110769501|ref|XP_001122654.1|/1.29966e-24/PREDICTED: hypothetical protein LOC726937, partial [Apis mellifera]
gi|328776134|ref|XM_623927.3|	-2.5125	0.825933	-	-	-	gi|110760604|ref|XP_623930.2|/0/PREDICTED: ribosomal L1 domain-containing protein CG13096-like [Apis mellifera]
gi|328777786|ref|XM_393632.4|	-2.51661	0.860784	-	-	-	gi|66564326|ref|XP_393632.2|/0/PREDICTED: plasma glutamate carboxypeptidase-like isoform 1 [Apis mellifera]
gi|328794291|ref|XM_624725.3|	-2.54214	0.871388	-	GO:0016787//hydrolase activity	-	gi|328794292|ref|XP_624728.3|/8.50417e-130/PREDICTED: plasma glutamate carboxypeptidase-like, partial [Apis mellifera]
gi|58585105|ref|NM_001011583.1|	-2.70158	0.832134	-	-	-	gi|58585106|ref|NP_001011583.1|/7.03369e-60/chemosensory protein 3 precursor [Apis mellifera]
gi|110758920|ref|XM_395614.3|	-2.74314	0.873496	GO:0044424//intracellular part	GO:0005515//protein binding;GO:0032559	GO:0044267//cellular protein metabolic process;GO:0050896//response to stimulus	gi|380020508|ref|XP_003694125.1|/0/PREDICTED: endoplasmin-like [Apis florea]
gi|328776459|ref|XM_624907.3|	-2.80689	0.879759	GO:0044429//mitochondrial part	GO:0032559	GO:0006457//protein folding;GO:0050896//response to stimulus	gi|380014458|ref|XP_003691248.1|/8.95802e-61/PREDICTED: 10 kDa heat shock protein, mitochondrial-like [Apis florea]
gi|328790521|ref|XM_393305.4|	-2.94894	0.841808	-	GO:0003824//catalytic activity	-	gi|66549206|ref|XP_393305.2|/0/PREDICTED: beta-glucuronidase-like [Apis mellifera]
gi|328782045|ref|XM_395981.4|	-2.97128	0.868535	-	GO:0003824//catalytic activity	-	gi|66551889|ref|XP_395981.2|/0/PREDICTED: protein disulfide-isomerase A6-like isoform 1 [Apis mellifera]
gi|328786590|ref|XM_624178.3|	-3.04329	0.870148	-	-	-	gi|328786591|ref|XP_624181.3|/0/PREDICTED: glycoprotein 150 [Apis mellifera]
gi|328784534|ref|XM_001120667.2|	-3.07292	0.826863	-	-	-	gi|328784535|ref|XP_001120667.2|/0/PREDICTED: hypothetical protein LOC724770 [Apis mellifera]
gi|328788895|ref|XM_001120071.2|	-3.1567	0.882922	-	-	-	-
gi|328777326|ref|XM_003249270.1|	-3.57605	0.815949	-	-	-	gi|350426406|ref|XP_003494428.1|/3.57652e-07/PREDICTED: hypothetical protein LOC100749103 [Bombus impatiens]
gi|328782926|ref|XM_003250168.1|	-3.70322	0.872876	-	-	-	gi|328782927|ref|XP_003250216.1|/0/PREDICTED: hypothetical protein LOC100576814 [Apis mellifera]
gi|328787122|ref|XM_395330.3|	-3.90499	0.832507	-	GO:0003824//catalytic activity	-	gi|328787123|ref|XP_395330.3|/2.91673e-178/PREDICTED: dehydrogenase/reductase SDR family member 7-like [Apis mellifera]
gi|328778709|ref|XM_392773.4|	-4.61364	0.827856	-	-	-	gi|328778710|ref|XP_392773.3|/0/PREDICTED: beta-ureidopropionase-like isoform 1 [Apis mellifera]
gi|58585173|ref|NM_001011615.1|	-4.62993	0.879821	-	-	GO:0006952//defense response	gi|58585174|ref|NP_001011615.1|/2.80667e-70/hymenoptaecin preproprotein [Apis mellifera]

## Sheet: Aml_Forager VS Aml_Nurse
The DEGs between Nurse and Forager stages in Apis mellifera
GeneID	log2Ratio(Aml_Forager/Aml_Nurse)	Qvalue	GO Component	GO Function	GO Process	blast nr
gi|328784057|ref|XM_623660.3|	10.6879	0.996972	-	-	-	gi|66534390|ref|XP_623663.1|/4.25392e-150/PREDICTED: pancreatic triacylglycerol lipase-like [Apis mellifera]
gi|58585115|ref|NM_001011584.1|	9.80252	0.906447	-	GO:0004175//endopeptidase activity	GO:0019538//protein metabolic process	gi|58585116|ref|NP_001011584.1|/0/venom serine protease 34 precursor [Apis mellifera]
gi|328794190|ref|XM_003251966.1|	9.47168	0.880394	-	GO:0016301//kinase activity	-	gi|328794191|ref|XP_003252014.1|/0/PREDICTED: hypothetical protein LOC100578648, partial [Apis mellifera]
gi|58585163|ref|NM_001011608.1|	7.075	0.977795	-	GO:0004558//alpha-glucosidase activity;GO:0043167//ion binding	GO:0044238//primary metabolic process	gi|58585164|ref|NP_001011608.1|/0/alpha-glucosidase precursor [Apis mellifera]
gi|328780109|ref|XR_119973.1|	6.39402	0.947704	-	-	-	-
gi|328784419|ref|XM_394697.4|	6.16878	0.878249	-	-	-	gi|328784420|ref|XP_394697.4|/0/PREDICTED: esterase FE4-like [Apis mellifera]
gi|328779539|ref|XM_001121814.2|	5.27536	0.886828	-	GO:0003824//catalytic activity	-	gi|328779540|ref|XP_001121814.2|/0/PREDICTED: probable 4-coumarate--CoA ligase 3-like [Apis mellifera]
gi|58585143|ref|NM_001011598.1|	5.19252	0.889352	-	GO:0016798//hydrolase activity, acting on glycosyl bonds;GO:0043169//cation binding	GO:0044238//primary metabolic process	gi|58585144|ref|NP_001011598.1|/0/alpha-amylase precursor [Apis mellifera]
gi|328789287|ref|XM_397346.4|	4.47859	0.805829	-	-	-	gi|328789288|ref|XP_397346.4|/0/PREDICTED: hypothetical protein LOC413907 [Apis mellifera]
gi|58585187|ref|NM_001011622.1|	3.70548	0.823492	-	-	-	gi|58585188|ref|NP_001011622.1|/0/major royal jelly protein 6 precursor [Apis mellifera]
gi|328785423|ref|XM_001120533.2|	3.15969	0.803495	-	-	-	gi|328785424|ref|XP_001120533.2|/3.32426e-141/PREDICTED: f-box/LRR-repeat protein 21-like [Apis mellifera]
gi|300807168|ref|NM_001193290.1|	2.95597	0.803053	-	GO:0016903//oxidoreductase activity, acting on the aldehyde or oxo group of donors	GO:0008152//metabolic process	gi|300807169|ref|NP_001180219.1|/0/fatty acyl-CoA reductase 1 [Apis mellifera]
gi|328784063|ref|XM_393343.4|	2.79993	0.837434	-	-	-	gi|110776100|ref|XP_393343.3|/0/PREDICTED: inositol polyphosphate 1-phosphatase [Apis mellifera]
gi|328783142|ref|XM_395915.4|	2.65483	0.822735	-	-	-	gi|110749017|ref|XP_395915.3|/2.45388e-126/PREDICTED: dehydrogenase/reductase SDR family member 11-like [Apis mellifera]
gi|328788718|ref|XM_001121135.2|	2.59093	0.834595	-	-	-	gi|110759087|ref|XP_001121135.1|/1.06682e-99/PREDICTED: hypothetical protein LOC725263 [Apis mellifera]
gi|328786484|ref|XM_393684.4|	2.53308	0.822988	-	-	-	gi|328786485|ref|XP_393684.4|/0/PREDICTED: phosphatidate phosphatase LPIN1-like [Apis mellifera]
gi|58585105|ref|NM_001011583.1|	2.52592	0.815102	-	-	-	gi|58585106|ref|NP_001011583.1|/7.03369e-60/chemosensory protein 3 precursor [Apis mellifera]
gi|328779315|ref|XM_393339.4|	2.51516	0.825385	-	-	-	gi|328779316|ref|XP_393339.3|/0/PREDICTED: fasciclin-2 isoform 1 [Apis mellifera]
gi|328779533|ref|XM_003249620.1|	2.45315	0.839516	-	-	-	gi|328779534|ref|XP_003249668.1|/3.82095e-50/PREDICTED: hypothetical protein LOC552041 [Apis mellifera]
gi|328786932|ref|XM_003250814.1|	2.13406	0.817878	-	-	-	gi|328786933|ref|XP_003250862.1|/0/PREDICTED: hypothetical protein LOC410253 [Apis mellifera]
gi|328786930|ref|XM_001121587.2|	2.11472	0.812831	GO:0000785//chromatin;GO:0031519//PcG protein complex	GO:0019783//small conjugating protein-specific protease activity;GO:0016790//thiolester hydrolase activity;GO:0005488//binding	GO:0035521;GO:0016458//gene silencing	gi|380015599|ref|XP_003691787.1|/0/PREDICTED: ubiquitin carboxyl-terminal hydrolase calypso-like [Apis florea]
gi|328790826|ref|XM_001122458.2|	1.98585	0.823808	-	-	-	gi|110768981|ref|XP_001122458.1|/0/PREDICTED: venom acid phosphatase Acph-1-like [Apis mellifera]
gi|58585085|ref|NM_001011572.1|	1.97151	0.812957	-	GO:0005506//iron ion binding	GO:0006875//cellular metal ion homeostasis;GO:0000041//transition metal ion transport	gi|58585086|ref|NP_001011572.1|/0/transferrin 1 precursor [Apis mellifera]
gi|328792293|ref|XM_393286.4|	1.95658	0.804693	GO:0016020//membrane	GO:0008509//anion transmembrane transporter activity	GO:0006810//transport	gi|328792294|ref|XP_393286.4|/0/PREDICTED: sodium bicarbonate cotransporter 3-like isoform 1 [Apis mellifera]
gi|254910937|ref|NM_001011616.2|	1.93102	0.821158	-	-	GO:0006952//defense response	gi|254910938|ref|NP_001011616.2|/9.27451e-40/defensin-1 preproprotein [Apis mellifera]
gi|328789340|ref|XM_394206.4|	-1.69042	0.800971	-	GO:0005515//protein binding	-	gi|328789341|ref|XP_394206.2|/0/PREDICTED: dnaJ homolog subfamily C member 22-like [Apis mellifera]
gi|328790751|ref|XR_120522.1|	-1.70818	0.805198	GO:0044424//intracellular part	GO:0017111//nucleoside-triphosphatase activity;GO:0008135//translation factor activity, nucleic acid binding;GO:0032561	GO:0006412//translation;GO:0009207	gi|380025554|ref|XP_003696535.1|/1.39264e-39/PREDICTED: elongation factor 1-alpha-like [Apis florea]
gi|328788187|ref|XM_624485.3|	-1.71266	0.804252	-	-	-	gi|66529866|ref|XP_624488.1|/3.30047e-61/PREDICTED: hypothetical protein LOC552106 [Apis mellifera]
gi|328792850|ref|XM_003251740.1|	-1.73221	0.802485	-	GO:0003676//nucleic acid binding	GO:0045450//bicoid mRNA localization;GO:0019094//pole plasm mRNA localization;GO:0050789//regulation of biological process	gi|328792851|ref|XP_003251788.1|/0/PREDICTED: segmentation protein cap'n'collar-like [Apis mellifera]
gi|58585097|ref|NM_001011579.1|	-1.7418	0.810686	-	-	GO:0001906//cell killing;GO:0042742//defense response to bacterium	gi|58585098|ref|NP_001011579.1|/0/major royal jelly protein 1 precursor [Apis mellifera]
gi|60115687|ref|NM_001012429.1|	-1.75863	0.810686	-	-	-	gi|60115688|ref|NP_001012431.1|/7.77823e-116/icarapin-like precursor [Apis mellifera]
gi|328792676|ref|XM_392651.4|	-1.75903	0.801287	GO:0012505//endomembrane system;GO:0005793//ER-Golgi intermediate compartment;GO:0031090//organelle membrane;GO:0043231//intracellular membrane-bounded organelle	GO:0032561;GO:0004620//phospholipase activity;GO:0017111//nucleoside-triphosphatase activity	GO:0035556//intracellular signal transduction;GO:0006810//transport	gi|66501172|ref|XP_392651.2|/2.7553e-108/PREDICTED: ras-related protein Rab-2-like [Apis mellifera]
gi|328792944|ref|XM_003251757.1|	-1.76347	0.800782	-	GO:0005488//binding	-	gi|328792945|ref|XP_003251805.1|/0/PREDICTED: hypothetical protein LOC100576464 [Apis mellifera]
gi|328778805|ref|XM_001121282.2|	-1.76872	0.810813	GO:0015934//large ribosomal subunit	GO:0005198//structural molecule activity	GO:0007052//mitotic spindle organization;GO:0010467//gene expression	gi|307204528|gb|EFN83208.1|/1.59042e-37/60S ribosomal protein L37a [Harpegnathos saltator]
gi|328776293|ref|XM_623400.3|	-1.78034	0.809046	-	GO:0016773//phosphotransferase activity, alcohol group as acceptor;GO:0000166//nucleotide binding	GO:0005975//carbohydrate metabolic process;GO:0044237//cellular metabolic process	gi|328776294|ref|XP_623403.2|/0/PREDICTED: hexokinase type 2-like [Apis mellifera]
gi|328789192|ref|XM_395535.4|	-1.7927	0.805009	-	GO:0016772//transferase activity, transferring phosphorus-containing groups	-	gi|328789193|ref|XP_395535.3|/0/PREDICTED: UTP--glucose-1-phosphate uridylyltransferase isoform 1 [Apis mellifera]
gi|58585089|ref|NM_001011574.1|	-1.79304	0.811948	-	GO:0016899//oxidoreductase activity, acting on the CH-OH group of donors, oxygen as acceptor;GO:0050662//coenzyme binding	GO:0044281//small molecule metabolic process	gi|58585090|ref|NP_001011574.1|/0/glucose oxidase [Apis mellifera]
gi|328788616|ref|XM_623933.3|	-1.79329	0.8081	GO:0044424//intracellular part	GO:0004812//aminoacyl-tRNA ligase activity;GO:0046872//metal ion binding;GO:0032559	GO:0006418//tRNA aminoacylation for protein translation	gi|328788617|ref|XP_623936.2|/0/PREDICTED: lysyl-tRNA synthetase [Apis mellifera]
gi|328778822|ref|XM_396942.4|	-1.80195	0.802612	-	-	-	gi|328778823|ref|XP_396942.4|/0/PREDICTED: f-box only protein 21-like [Apis mellifera]
gi|328791413|ref|XM_396873.4|	-1.83696	0.808226	-	GO:0043169//cation binding;GO:0016791//phosphatase activity	-	gi|66519183|ref|XP_396873.2|/0/PREDICTED: iron/zinc purple acid phosphatase-like protein-like [Apis mellifera]
gi|328792811|ref|XM_392149.4|	-1.84066	0.800404	-	-	-	gi|328792812|ref|XP_392149.4|/0/PREDICTED: hypothetical protein LOC408607 isoform 2 [Apis mellifera]
gi|328778056|ref|XM_397049.4|	-1.84933	0.805577	GO:0031985//Golgi cisterna;GO:0012505//endomembrane system	GO:0005515//protein binding	-	gi|328778057|ref|XP_397049.4|/0/PREDICTED: golgin subfamily A member 5 [Apis mellifera]
gi|328792961|ref|XM_396817.4|	-1.8588	0.802864	-	GO:0045181//glutamate synthase activity, NADH or NADPH as acceptor;GO:0046914//transition metal ion binding;GO:0051540;GO:0050662//coenzyme binding;GO:0000166//nucleotide binding	GO:0006536//glutamate metabolic process	gi|328792962|ref|XP_396817.3|/0/PREDICTED: putative glutamate synthase [NADPH]-like isoform 1 [Apis mellifera]
gi|328782290|ref|XM_623804.3|	-1.86123	0.804126	-	-	-	gi|328782291|ref|XP_623807.3|/1.27305e-75/PREDICTED: proteasome maturation protein-like [Apis mellifera]
gi|328790924|ref|XM_393236.4|	-1.86468	0.80482	-	-	-	gi|66500091|ref|XP_393236.2|/0/PREDICTED: motile sperm domain-containing protein 2-like [Apis mellifera]
gi|328779386|ref|XM_001122101.2|	-1.88027	0.804693	-	-	-	gi|328779387|ref|XP_001122101.2|/0/PREDICTED: huntingtin-like [Apis mellifera]
gi|328788601|ref|XM_392921.4|	-1.88699	0.808289	GO:0044464//cell part	-	GO:0051234//establishment of localization	gi|48104167|ref|XP_392921.1|/6.87785e-69/PREDICTED: probable nuclear transport factor 2-like isoform 3 [Apis mellifera]
gi|328788802|ref|XM_392639.4|	-1.9149	0.815607	GO:0033178//proton-transporting two-sector ATPase complex, catalytic domain	GO:0015078//hydrogen ion transmembrane transporter activity;GO:0019829//cation-transporting ATPase activity;GO:0032559	GO:0015986//ATP synthesis coupled proton transport;GO:0015988//energy coupled proton transport, against electrochemical gradient	gi|48100966|ref|XP_392639.1|/0/PREDICTED: ATP synthase subunit alpha, mitochondrial isoform 1 [Apis mellifera]
gi|328788529|ref|XM_624957.3|	-1.92322	0.808542	-	-	-	gi|328788530|ref|XP_624960.3|/0/PREDICTED: hypothetical protein LOC552581 [Apis mellifera]
gi|328786206|ref|XM_396637.4|	-1.93178	0.8081	-	-	-	gi|328786207|ref|XP_396637.3|/2.00994e-66/PREDICTED: brain protein 44-like [Apis mellifera]
gi|328791706|ref|XM_003251573.1|	-1.9414	0.819203	-	-	GO:0006810//transport	gi|328791707|ref|XP_003251621.1|/0/PREDICTED: uncharacterized protein CG7816-like [Apis mellifera]
gi|328789912|ref|XM_394392.4|	-1.95441	0.810497	-	-	-	gi|328789913|ref|XP_394392.3|/2.14987e-172/PREDICTED: translocation protein SEC62 [Apis mellifera]
gi|328777595|ref|XM_393614.4|	-1.95907	0.819833	GO:0030529//ribonucleoprotein complex	GO:0005198//structural molecule activity	GO:0010467//gene expression	gi|48142798|ref|XP_393614.1|/9.85772e-146/PREDICTED: 60S ribosomal protein L7 [Apis mellifera]
gi|328787508|ref|XM_393860.4|	-1.96788	0.812137	-	GO:0004175//endopeptidase activity	GO:0019538//protein metabolic process	gi|328787509|ref|XP_393860.4|/0/PREDICTED: neprilysin 2 [Apis mellifera]
gi|328786216|ref|XM_624375.2|	-1.96948	0.805387	GO:0044452;GO:0016604//nuclear body;GO:0030529//ribonucleoprotein complex	GO:0003723//RNA binding;GO:0016741	GO:0006399//tRNA metabolic process;GO:0042254//ribosome biogenesis;GO:0006730//one-carbon metabolic process;GO:0010467//gene expression	gi|66504777|ref|XP_624378.1|/5.59083e-132/PREDICTED: rRNA 2'-O-methyltransferase fibrillarin [Apis mellifera]
gi|328779678|ref|XM_394822.4|	-1.96956	0.807532	-	-	-	gi|328779679|ref|XP_394822.4|/0/PREDICTED: hypothetical protein LOC411348 [Apis mellifera]
gi|328782223|ref|XM_624998.3|	-1.9728	0.800593	-	-	-	gi|328782224|ref|XP_625001.2|/0/PREDICTED: hypothetical protein LOC552624 [Apis mellifera]
gi|328782033|ref|XM_396057.4|	-1.97761	0.821284	-	GO:0003676//nucleic acid binding;GO:0003824//catalytic activity	GO:0008152//metabolic process	gi|328782034|ref|XP_396057.4|/0/PREDICTED: polyadenylate-binding protein 1-like isoform 1 [Apis mellifera]
gi|328791522|ref|XM_393207.4|	-1.97778	0.821537	-	-	-	gi|66511554|ref|XP_393207.2|/0/PREDICTED: glucosylceramidase-like isoform 1 [Apis mellifera]
gi|328776583|ref|XM_623928.3|	-1.98053	0.809172	-	-	-	gi|340723606|ref|XP_003400180.1|/4.65504e-98/PREDICTED: pyridoxine/pyridoxamine 5'-phosphate oxidase-like [Bombus terrestris]
gi|328783256|ref|XR_120129.1|	-1.99231	0.806081	-	-	-	gi|383858523|ref|XP_003704750.1|/0/PREDICTED: peroxisomal N(1)-acetyl-spermine/spermidine oxidase-like [Megachile rotundata]
gi|328778189|ref|XM_001119855.2|	-2.00407	0.805198	-	-	GO:0044237//cellular metabolic process	gi|328778190|ref|XP_001119855.2|/0/PREDICTED: translation initiation factor eIF-2B subunit delta-like [Apis mellifera]
gi|328790890|ref|XM_623466.3|	-2.00988	0.823745	-	GO:0005539//glycosaminoglycan binding	-	gi|66499997|ref|XP_623469.1|/4.54242e-87/PREDICTED: hypothetical protein LOC551031 isoform 2 [Apis mellifera]
gi|328779669|ref|XM_001119884.2|	-2.0151	0.814471	-	-	-	gi|110750754|ref|XP_001119884.1|/3.18353e-93/PREDICTED: protein lethal(2)essential for life-like [Apis mellifera]
gi|328781071|ref|XM_001119950.2|	-2.02068	0.806523	-	GO:0046872//metal ion binding;GO:0016725;GO:0051536//iron-sulfur cluster binding	-	gi|110759329|ref|XP_001119950.1|/0/PREDICTED: xanthine dehydrogenase [Apis mellifera]
gi|328780578|ref|XM_624722.3|	-2.02699	0.808352	GO:0030119//AP-type membrane coat adaptor complex	-	GO:0015031//protein transport	gi|66551478|ref|XP_624725.1|/0/PREDICTED: coatomer subunit delta isoform 2 [Apis mellifera]
gi|328778300|ref|XM_397413.3|	-2.02786	0.8122	GO:0016020//membrane	-	-	gi|328778301|ref|XP_397413.3|/0/PREDICTED: calsyntenin-1-like [Apis mellifera]
gi|328783309|ref|XM_001121061.2|	-2.035	0.820464	-	-	-	gi|110763552|ref|XP_001121061.1|/3.3081e-53/PREDICTED: homeodomain-only protein-like [Apis mellifera]
gi|328786404|ref|XM_623300.3|	-2.04342	0.823303	-	-	-	gi|380027242|ref|XP_003697338.1|/1.41777e-80/PREDICTED: 40S ribosomal protein S10-like isoform 2 [Apis florea]
gi|328776441|ref|XM_395927.4|	-2.04782	0.82406	-	GO:0004674//protein serine/threonine kinase activity;GO:0032559	GO:0006464//protein modification process	gi|328776442|ref|XP_395927.4|/0/PREDICTED: MAP kinase-interacting serine/threonine-protein kinase 1 [Apis mellifera]
gi|328791481|ref|XM_003251528.1|	-2.05169	0.804378	-	-	GO:0006950//response to stress	gi|328791482|ref|XP_003251576.1|/1.86145e-88/PREDICTED: heat shock protein beta-1-like [Apis mellifera]
gi|328786991|ref|XM_624671.3|	-2.05875	0.823429	GO:0071256;GO:0031227//intrinsic to endoplasmic reticulum membrane	-	GO:0006612//protein targeting to membrane	gi|66519504|ref|XP_624674.1|/1.01389e-84/PREDICTED: translocon-associated protein subunit gamma-like [Apis mellifera]
gi|328776208|ref|XM_624718.2|	-2.06843	0.802485	GO:0016020//membrane	-	GO:0007276//gamete generation	gi|328776209|ref|XP_624721.2|/0/PREDICTED: membrane-bound O-acyltransferase domain-containing protein 2-like [Apis mellifera]
gi|328784868|ref|XM_392493.4|	-2.07315	0.809046	-	GO:0016790//thiolester hydrolase activity;GO:0070011	GO:0019941//modification-dependent protein catabolic process	gi|328784869|ref|XP_392493.4|/0/PREDICTED: hypothetical protein LOC408964 [Apis mellifera]
gi|328776218|ref|XM_624642.3|	-2.07732	0.812327	GO:0030529//ribonucleoprotein complex	GO:0005198//structural molecule activity	GO:0010467//gene expression	gi|328776219|ref|XP_624645.2|/8.23627e-92/PREDICTED: 40S ribosomal protein S12 [Apis mellifera]
gi|328790122|ref|XM_392439.4|	-2.07773	0.807469	-	GO:0016787//hydrolase activity	-	gi|328790123|ref|XP_392439.4|/0/PREDICTED: ubiquitin carboxyl-terminal hydrolase 47-like isoform 1 [Apis mellifera]
gi|328784109|ref|XM_392591.4|	-2.08045	0.802675	-	GO:0016491//oxidoreductase activity	GO:0008152//metabolic process	gi|66522796|ref|XP_392591.2|/9.65759e-140/PREDICTED: pyridoxine-5'-phosphate oxidase-like [Apis mellifera]
gi|328779206|ref|XM_396456.4|	-2.08611	0.815922	-	-	-	gi|328779207|ref|XP_396456.4|/0/PREDICTED: protein NDRG3-like isoform 1 [Apis mellifera]
gi|328785652|ref|XM_003250582.1|	-2.09313	0.823303	-	-	-	gi|328785653|ref|XP_003250630.1|/0/PREDICTED: hypothetical protein LOC408889 [Apis mellifera]
gi|328778109|ref|XM_625255.3|	-2.1012	0.823745	-	-	-	gi|66505254|ref|XP_625258.1|/9.88896e-31/PREDICTED: hypothetical protein LOC551596 isoform 2 [Apis mellifera]
gi|328782572|ref|XM_392978.4|	-2.10146	0.819897	-	GO:0070011	-	gi|110748908|ref|XP_392978.3|/0/PREDICTED: A disintegrin and metalloproteinase with thrombospondin motifs 3-like [Apis mellifera]
gi|328788800|ref|XM_001122217.2|	-2.11099	0.815165	-	-	-	gi|328788801|ref|XP_001122217.2|/0/PREDICTED: facilitated trehalose transporter Tret1-like [Apis mellifera]
gi|328782384|ref|XM_624339.3|	-2.11262	0.82406	-	-	-	gi|66546267|ref|XP_624342.1|/0/PREDICTED: facilitated trehalose transporter Tret1-like [Apis mellifera]
gi|328779800|ref|XM_624237.3|	-2.11999	0.814661	GO:0043231//intracellular membrane-bounded organelle	GO:0019787//small conjugating protein ligase activity;GO:0032559	GO:0000278//mitotic cell cycle;GO:0006259//DNA metabolic process;GO:0051297//centrosome organization;GO:0006464//protein modification process	gi|110755811|ref|XP_624240.2|/6.89001e-84/PREDICTED: ubiquitin-conjugating enzyme E2-17 kDa isoform 3 [Apis mellifera]
gi|328788596|ref|XM_392919.4|	-2.12081	0.801792	-	-	-	gi|328788597|ref|XP_392919.3|/4.60453e-169/PREDICTED: hypothetical protein LOC409404 [Apis mellifera]
gi|328792330|ref|XM_395168.4|	-2.12258	0.821221	GO:0044424//intracellular part	GO:0005515//protein binding;GO:0032559	GO:0044267//cellular protein metabolic process;GO:0050896//response to stimulus	gi|328792331|ref|XP_395168.4|/0/PREDICTED: heat shock protein 83-like [Apis mellifera]
gi|328792909|ref|XM_001122345.2|	-2.12957	0.801035	-	-	-	gi|328792910|ref|XP_001122345.2|/6.91362e-66/PREDICTED: transcription factor BTF3 homolog 4-like [Apis mellifera]
gi|328783460|ref|XM_396242.4|	-2.14331	0.816427	-	-	-	gi|328783461|ref|XP_396242.3|/0/PREDICTED: NHL repeat-containing protein 2 [Apis mellifera]
gi|328785033|ref|XR_015021.2|	-2.14844	0.817752	-	GO:0032559;GO:0042623//ATPase activity, coupled	-	gi|380021885|ref|XP_003694787.1|/0/PREDICTED: probable ATP-dependent RNA helicase DDX23 [Apis florea]
gi|328781688|ref|XM_394543.4|	-2.15288	0.814598	-	GO:0004871//signal transducer activity	-	gi|328781689|ref|XP_394543.3|/0/PREDICTED: bifunctional arginine demethylase and lysyl-hydroxylase PSR [Apis mellifera]
gi|328780622|ref|XM_392952.4|	-2.15356	0.823429	-	-	GO:0046907//intracellular transport;GO:0015031//protein transport	gi|328780623|ref|XP_392952.3|/0/PREDICTED: protein transport protein Sec24C-like [Apis mellifera]
gi|328778986|ref|XM_001122063.2|	-2.15684	0.813714	-	-	-	gi|328778987|ref|XP_001122063.2|/1.15807e-44/PREDICTED: cytochrome b-c1 complex subunit 6, mitochondrial-like [Apis mellifera]
gi|328781807|ref|XM_625140.3|	-2.15814	0.813777	-	-	-	gi|110756594|ref|XP_625143.2|/0/PREDICTED: eukaryotic translation initiation factor 2A-like [Apis mellifera]
gi|328787627|ref|XM_396592.4|	-2.16288	0.819203	-	-	-	gi|328787628|ref|XP_396592.3|/0/PREDICTED: oxidative stress-induced growth inhibitor 1-like [Apis mellifera]
gi|328785153|ref|XM_392013.4|	-2.16339	0.800025	GO:0031224//intrinsic to membrane	-	GO:0006810//transport	gi|328785154|ref|XP_392013.3|/1.1769e-54/PREDICTED: hypothetical protein LOC408465 isoform 1 [Apis mellifera]
gi|328776987|ref|XM_001122170.2|	-2.18183	0.824439	-	-	-	gi|328776988|ref|XP_001122170.2|/0/PREDICTED: signal recognition particle 72 kDa protein-like [Apis mellifera]
gi|328781118|ref|XM_392800.4|	-2.19739	0.808731	GO:0080008//CUL4 RING ubiquitin ligase complex;GO:0043231//intracellular membrane-bounded organelle	GO:0019899//enzyme binding	GO:0006259//DNA metabolic process;GO:0009896;GO:0019941//modification-dependent protein catabolic process;GO:0007090//regulation of S phase of mitotic cell cycle	gi|340717949|ref|XP_003397436.1|/0/PREDICTED: cullin-4B-like [Bombus terrestris]
gi|328789221|ref|XM_392142.4|	-2.20366	0.823555	-	GO:0046872//metal ion binding	-	gi|328789222|ref|XP_392142.2|/0/PREDICTED: nucleobindin-2-like, partial [Apis mellifera]
gi|328778391|ref|XM_392101.4|	-2.21053	0.804315	-	GO:0017111//nucleoside-triphosphatase activity;GO:0008135//translation factor activity, nucleic acid binding;GO:0032561	GO:0006412//translation;GO:0009207	gi|328778392|ref|XP_392101.4|/0/PREDICTED: eukaryotic translation initiation factor 5B [Apis mellifera]
gi|110763898|ref|XM_001119916.1|	-2.21064	0.803369	-	-	-	gi|110763899|ref|XP_001119916.1|/0/PREDICTED: nucleostemin 1 [Apis mellifera]
gi|328782782|ref|XM_624893.3|	-2.21368	0.82999	GO:0030529//ribonucleoprotein complex	-	GO:0010467//gene expression	gi|380021001|ref|XP_003694363.1|/4.86084e-116/PREDICTED: 60S ribosomal protein L13-like isoform 2 [Apis florea]
gi|328777154|ref|XM_623646.3|	-2.21524	0.81567	-	-	-	gi|66505356|ref|XP_623649.1|/1.7986e-66/PREDICTED: mitochondrial fission 1 protein-like [Apis mellifera]
gi|328775878|ref|XM_394839.4|	-2.21751	0.81649	-	GO:0016740//transferase activity	-	gi|328775879|ref|XP_394839.3|/0/PREDICTED: beta-1,4-N-acetylgalactosaminyltransferase bre-4 [Apis mellifera]
gi|328782135|ref|XM_003250042.1|	-2.22369	0.811506	GO:0005634//nucleus	GO:0016790//thiolester hydrolase activity;GO:0004175//endopeptidase activity;GO:0019899//enzyme binding;GO:0019783//small conjugating protein-specific protease activity	GO:0006355//regulation of transcription, DNA-dependent;GO:0019941//modification-dependent protein catabolic process;GO:0070646	gi|328782136|ref|XP_003250090.1|/0/PREDICTED: LOW QUALITY PROTEIN: ubiquitin carboxyl-terminal hydrolase 7 [Apis mellifera]
gi|283436151|ref|NM_001170973.1|	-2.22872	0.801287	GO:0044444//cytoplasmic part	GO:0016705//oxidoreductase activity, acting on paired donors, with incorporation or reduction of molecular oxygen;GO:0004601//peroxidase activity	GO:0042743//hydrogen peroxide metabolic process;GO:0019725//cellular homeostasis	gi|283436152|ref|NP_001164444.1|/1.41383e-126/peroxiredoxin-like protein [Apis mellifera]
gi|328786448|ref|XM_625057.3|	-2.23198	0.825196	GO:0033178//proton-transporting two-sector ATPase complex, catalytic domain	GO:0015078//hydrogen ion transmembrane transporter activity;GO:0019829//cation-transporting ATPase activity;GO:0032559	GO:0015986//ATP synthesis coupled proton transport	gi|328786452|ref|XP_003250793.1|/2.05591e-84/PREDICTED: ATP synthase subunit delta, mitochondrial isoform 2 [Apis mellifera]
gi|328779104|ref|XM_001123329.2|	-2.23885	0.803936	-	GO:0048037//cofactor binding;GO:0008483//transaminase activity	GO:0019752//carboxylic acid metabolic process	gi|380024335|ref|XP_003695956.1|/5.02462e-41/PREDICTED: probable aspartate aminotransferase, cytoplasmic-like [Apis florea]
gi|328792156|ref|XR_120623.1|	-2.24014	0.805324	-	-	-	gi|380022246|ref|XP_003694962.1|/0/PREDICTED: uncharacterized protein LOC100866274 [Apis florea]
gi|328789355|ref|XM_001121454.2|	-2.2424	0.81813	-	GO:0005488//binding	-	gi|328789356|ref|XP_001121454.2|/1.10741e-121/PREDICTED: RNA-binding protein squid-like [Apis mellifera]
gi|110761754|ref|XM_623722.2|	-2.24244	0.813525	GO:0031224//intrinsic to membrane;GO:0015630//microtubule cytoskeleton;GO:0031966//mitochondrial membrane	GO:0005244//voltage-gated ion channel activity	GO:0007005//mitochondrion organization;GO:0046907//intracellular transport;GO:0007165//signal transduction;GO:0003006//developmental process involved in reproduction;GO:0043269//regulation of ion transport	gi|66521459|ref|XP_623725.1|/1.28296e-158/PREDICTED: voltage-dependent anion-selective channel [Apis mellifera]
gi|328781113|ref|XM_396167.4|	-2.24728	0.811065	GO:0043234//protein complex	GO:0016772//transferase activity, transferring phosphorus-containing groups;GO:0016208//AMP binding;GO:0019887//protein kinase regulator activity	GO:0006468//protein phosphorylation;GO:0018988;GO:0030036//actin cytoskeleton organization;GO:0007268//synaptic transmission;GO:0007017//microtubule-based process;GO:0019935//cyclic-nucleotide-mediated signaling;GO:0008306//associative learning;GO:0010033//response to organic substance	gi|48106841|ref|XP_396167.1|/0/PREDICTED: cAMP-dependent protein kinase type I regulatory subunit isoform 1 [Apis mellifera]
gi|328786536|ref|XM_395789.4|	-2.25097	0.818572	GO:0005746//mitochondrial respiratory chain	-	-	gi|48104474|ref|XP_395789.1|/1.267e-68/PREDICTED: NADH dehydrogenase [ubiquinone] iron-sulfur protein 6, mitochondrial [Apis mellifera]
gi|328792677|ref|XM_394258.4|	-2.25223	0.815796	-	-	-	gi|328792678|ref|XP_394258.4|/0/PREDICTED: huntingtin-interacting protein 1 [Apis mellifera]
gi|328792394|ref|XM_001122335.2|	-2.25724	0.82999	-	-	-	gi|328792395|ref|XP_001122335.2|/1.09554e-69/PREDICTED: hypothetical protein LOC726610 [Apis mellifera]
gi|147902612|ref|NM_001011626.2|	-2.25923	0.823682	GO:0005856//cytoskeleton	GO:0035091//phosphatidylinositol binding;GO:0008092//cytoskeletal protein binding	GO:0032989;GO:0007417//central nervous system development;GO:0008154//actin polymerization or depolymerization;GO:0051276//chromosome organization;GO:0045185//maintenance of protein location;GO:0019094//pole plasm mRNA localization;GO:0001700//embryonic development via the syncytial blastoderm;GO:0000912//assembly of actomyosin apparatus involved in cell cycle cytokinesis;GO:0006935//chemotaxis;G…	gi|147902613|ref|NP_001011626.2|/5.40499e-66/profilin [Apis mellifera]
gi|328789196|ref|XM_001123340.2|	-2.26286	0.82059	-	-	-	gi|328789197|ref|XP_001123340.2|/0/PREDICTED: activating molecule in BECN1-regulated autophagy protein 1-like [Apis mellifera]
gi|328793381|ref|XM_001122971.2|	-2.26433	0.81731	-	-	-	gi|328793382|ref|XP_001122971.2|/0/PREDICTED: protein odr-4 homolog [Apis mellifera]
gi|328789403|ref|XM_624277.3|	-2.27684	0.806775	-	GO:0051536//iron-sulfur cluster binding	GO:0009108//coenzyme biosynthetic process	gi|328789404|ref|XP_624280.2|/0/PREDICTED: molybdenum cofactor biosynthesis protein 1 [Apis mellifera]
gi|328786902|ref|XM_001121305.2|	-2.28511	0.805766	-	-	-	gi|328786903|ref|XP_001121305.2|/0/PREDICTED: vesicular glutamate transporter 2.1-like [Apis mellifera]
gi|328782600|ref|XM_395765.2|	-2.2948	0.805577	-	GO:0003824//catalytic activity	GO:0008152//metabolic process	gi|328782601|ref|XP_395765.2|/3.75483e-146/PREDICTED: dehydrogenase/reductase SDR family member 4-like [Apis mellifera]
gi|328787328|ref|XM_393098.2|	-2.29529	0.827719	-	-	-	gi|328787329|ref|XP_393098.2|/0/PREDICTED: hypothetical protein LOC409595 [Apis mellifera]
gi|216548576|ref|NM_001142561.1|	-2.29928	0.828917	-	-	-	gi|216548577|ref|NP_001136033.1|/0/synaptotagmin 20 [Apis mellifera]
gi|328784545|ref|XM_001120856.2|	-2.30116	0.810434	-	-	-	gi|328784546|ref|XP_001120856.2|/0/PREDICTED: hypothetical protein LOC724955 [Apis mellifera]
gi|328790896|ref|XM_624545.3|	-2.31557	0.802738	GO:0031224//intrinsic to membrane	GO:0004175//endopeptidase activity;GO:0046914//transition metal ion binding;GO:0016462//pyrophosphatase activity;GO:0032559	GO:0009057//macromolecule catabolic process;GO:0019538//protein metabolic process	gi|110749420|ref|XP_624548.2|/0/PREDICTED: AFG3-like protein 2-like [Apis mellifera]
gi|328776765|ref|XM_395356.4|	-2.32032	0.826016	-	GO:0008233//peptidase activity	-	gi|328776766|ref|XP_395356.3|/0/PREDICTED: putative serine protease K12H4.7-like [Apis mellifera]
gi|328784106|ref|XM_393948.4|	-2.33009	0.819266	-	-	-	gi|110762302|ref|XP_393948.3|/8.02173e-159/PREDICTED: protein hairy [Apis mellifera]
gi|328780210|ref|XM_392285.4|	-2.33819	0.82671	-	GO:0046872//metal ion binding	-	gi|48095378|ref|XP_392285.1|/1.21468e-85/PREDICTED: RING finger protein 185-like isoform 2 [Apis mellifera]
gi|328788606|ref|XM_003251107.1|	-2.33827	0.834847	GO:0030529//ribonucleoprotein complex	GO:0005198//structural molecule activity	GO:0010467//gene expression	gi|328788607|ref|XP_003251155.1|/3.51458e-73/PREDICTED: hypothetical protein LOC412266 [Apis mellifera]
gi|328777411|ref|XM_397274.4|	-2.34862	0.817815	-	GO:0005488//binding	-	gi|328777414|ref|XP_003249337.1|/1.67848e-60/PREDICTED: serine/arginine-rich splicing factor 7-like [Apis mellifera]
gi|328784533|ref|XM_623050.3|	-2.35295	0.814282	GO:0043231//intracellular membrane-bounded organelle;GO:0015630//microtubule cytoskeleton;GO:0005838//proteasome regulatory particle	GO:0070011;GO:0042623//ATPase activity, coupled;GO:0032559	GO:0033554//cellular response to stress;GO:0019941//modification-dependent protein catabolic process	gi|66520165|ref|XP_623053.1|/0/PREDICTED: 26S protease regulatory subunit 8 isoform 1 [Apis mellifera]
gi|328781126|ref|XR_014885.2|	-2.36273	0.821537	-	GO:0016740//transferase activity	-	gi|335892843|ref|NP_001229451.1|/0/dolichyl-diphosphooligosaccharide--protein glycosyltransferase subunit 1 [Apis mellifera]
gi|328786056|ref|XM_392024.4|	-2.36953	0.816048	GO:0016020//membrane	GO:0005215//transporter activity	GO:0006810//transport	gi|380021865|ref|XP_003694777.1|/0/PREDICTED: facilitated trehalose transporter Tret1-like [Apis florea]
gi|328793070|ref|XM_624656.3|	-2.37138	0.819013	-	-	-	gi|328793071|ref|XP_624659.2|/0/PREDICTED: protein SDA1 homolog isoform 1 [Apis mellifera]
gi|328786019|ref|XM_392032.4|	-2.37598	0.830621	-	-	-	gi|48098261|ref|XP_392032.1|/5.21527e-85/PREDICTED: type-1 angiotensin II receptor-associated protein-like [Apis mellifera]
gi|328787088|ref|XM_623748.2|	-2.38199	0.811443	-	GO:0046872//metal ion binding	-	gi|383847344|ref|XP_003699314.1|/4.14505e-87/PREDICTED: calcineurin subunit B type 2-like [Megachile rotundata]
gi|288872184|ref|NM_001172403.1|	-2.38851	0.802927	GO:0005746//mitochondrial respiratory chain	GO:0015002//heme-copper terminal oxidase activity	-	gi|288872185|ref|NP_001165874.1|/4.15739e-51/cytochrome c oxidase subunit VIb polypeptide 1 [Apis mellifera]
gi|328776275|ref|XM_625079.3|	-2.39174	0.816364	-	-	-	gi|110762477|ref|XP_625082.2|/0/PREDICTED: uncharacterized protein C12orf41 homolog [Apis mellifera]
gi|328776481|ref|XM_001122718.2|	-2.3979	0.806334	-	-	-	gi|328776482|ref|XP_001122718.2|/1.25779e-127/PREDICTED: cation transport regulator-like protein 2-like [Apis mellifera]
gi|328782702|ref|XM_395559.4|	-2.39811	0.823114	-	-	-	gi|328782703|ref|XP_395559.4|/0/PREDICTED: hypothetical protein LOC412093 [Apis mellifera]
gi|328786877|ref|XM_391860.4|	-2.40254	0.826016	GO:0005681//spliceosomal complex;GO:0016607//nuclear speck	GO:0003723//RNA binding	GO:0043484//regulation of RNA splicing;GO:0000380//alternative nuclear mRNA splicing, via spliceosome;GO:0000245//spliceosome assembly;GO:0000087//M phase of mitotic cell cycle	gi|350408075|ref|XP_003488293.1|/2.79611e-134/PREDICTED: serine/arginine-rich splicing factor 4-like isoform 2 [Bombus impatiens]
gi|328776777|ref|XM_396504.4|	-2.40288	0.803621	-	GO:0004871//signal transducer activity;GO:0016772//transferase activity, transferring phosphorus-containing groups	GO:0006796//phosphate metabolic process	gi|48122105|ref|XP_396504.1|/0/PREDICTED: serine-threonine kinase receptor-associated protein-like [Apis mellifera]
gi|328785733|ref|XM_395633.4|	-2.41498	0.816742	-	-	-	gi|328785734|ref|XP_395633.4|/0/PREDICTED: putative neutral sphingomyelinase-like [Apis mellifera]
gi|328788966|ref|XM_624382.3|	-2.41905	0.808794	-	-	-	gi|328788967|ref|XP_624385.3|/2.21388e-154/PREDICTED: 3,2-trans-enoyl-CoA isomerase, mitochondrial-like [Apis mellifera]
gi|328781762|ref|XM_003249982.1|	-2.42165	0.816301	-	-	-	gi|328781763|ref|XP_003250030.1|/0/PREDICTED: hypothetical protein LOC100577709 [Apis mellifera]
gi|328791275|ref|XM_623394.3|	-2.42589	0.814093	GO:0070822//Sin3-type complex	GO:0004672//protein kinase activity;GO:0005515//protein binding;GO:0032559	GO:0007166//cell surface receptor linked signaling pathway;GO:0006464//protein modification process	gi|328791276|ref|XP_623397.2|/0/PREDICTED: casein kinase II subunit alpha isoform 2 [Apis mellifera]
gi|328784197|ref|XM_623824.3|	-2.426	0.825511	-	-	-	gi|328784198|ref|XP_623827.3|/0/PREDICTED: protein SHQ1 homolog [Apis mellifera]
gi|328793057|ref|XM_624617.3|	-2.4266	0.835226	GO:0030529//ribonucleoprotein complex	GO:0019843//rRNA binding;GO:0005198//structural molecule activity	GO:0010467//gene expression	gi|328793058|ref|XP_624620.2|/1.07135e-161/PREDICTED: 60S ribosomal protein L5 [Apis mellifera]
gi|328783816|ref|XM_395548.4|	-2.43383	0.807343	-	GO:0008168//methyltransferase activity	GO:0044237//cellular metabolic process;GO:0044281//small molecule metabolic process	gi|66560294|ref|XP_395548.2|/2.60944e-162/PREDICTED: hexaprenyldihydroxybenzoate methyltransferase, mitochondrial-like [Apis mellifera]
gi|328780430|ref|XM_396579.2|	-2.43508	0.826016	-	-	-	gi|328780431|ref|XP_396579.2|/0/PREDICTED: putative ferric-chelate reductase 1 homolog isoform 1 [Apis mellifera]
gi|328780195|ref|XM_623565.3|	-2.45066	0.810308	-	-	-	gi|66513493|ref|XP_623568.1|/1.69274e-90/PREDICTED: peroxisomal membrane protein 2-like [Apis mellifera]
gi|328789851|ref|XM_001119898.2|	-2.45893	0.809866	GO:0043231//intracellular membrane-bounded organelle	GO:0032561	-	gi|110764304|ref|XP_001119898.1|/3.63604e-172/PREDICTED: ras-related GTP-binding protein A [Apis mellifera]
gi|328786856|ref|XM_624524.3|	-2.46395	0.825196	GO:0043231//intracellular membrane-bounded organelle	-	GO:0006359//regulation of transcription from RNA polymerase III promoter	gi|110761001|ref|XP_624527.2|/1.38744e-134/PREDICTED: repressor of RNA polymerase III transcription MAF1 homolog [Apis mellifera]
gi|240255420|ref|NM_001161831.1|	-2.46406	0.833712	-	-	-	gi|240255421|ref|NP_001155303.1|/3.54344e-55/NADH dehydrogenase [ubiquinone] iron-sulfur protein 5 [Apis mellifera]
gi|328777721|ref|XM_001122982.2|	-2.4655	0.806901	-	-	-	gi|328777722|ref|XP_001122982.2|/0/PREDICTED: hypothetical protein LOC727272 [Apis mellifera]
gi|328793132|ref|XM_393092.4|	-2.48713	0.838632	GO:0030529//ribonucleoprotein complex	GO:0005198//structural molecule activity	GO:0010467//gene expression	gi|328793133|ref|XP_393092.2|/8.62838e-123/PREDICTED: 60S ribosomal protein L10 isoform 1 [Apis mellifera]
gi|328784028|ref|XM_393141.4|	-2.49091	0.832955	-	-	GO:0048667//cell morphogenesis involved in neuron differentiation	gi|380030413|ref|XP_003698843.1|/2.11221e-174/PREDICTED: uncharacterized protein C6orf168-like [Apis florea]
gi|328781342|ref|XM_623383.3|	-2.49478	0.825511	GO:0032991//macromolecular complex	GO:0042802//identical protein binding;GO:0004645//phosphorylase activity;GO:0048037//cofactor binding	GO:0040011//locomotion;GO:0005977//glycogen metabolic process	gi|328781343|ref|XP_623386.2|/0/PREDICTED: LOW QUALITY PROTEIN: glycogen phosphorylase isoform 2 [Apis mellifera]
gi|328785121|ref|XM_001119883.2|	-2.49839	0.825637	-	-	-	gi|110762783|ref|XP_001119883.1|/2.42794e-58/PREDICTED: 28 kDa heat- and acid-stable phosphoprotein-like [Apis mellifera]
gi|328778066|ref|XM_392253.4|	-2.50642	0.838254	GO:0031982//vesicle	-	GO:0008306//associative learning;GO:0008283//cell proliferation	gi|328778073|ref|XP_003249443.1|/1.46226e-47/PREDICTED: hypothetical protein LOC100578397 [Apis mellifera]
gi|328787149|ref|XM_623330.3|	-2.5074	0.81239	GO:0043231//intracellular membrane-bounded organelle	GO:0005488//binding	-	gi|66553024|ref|XP_623333.1|/0/PREDICTED: splicing factor 3B subunit 3 isoform 1 [Apis mellifera]
gi|328783328|ref|XM_625202.3|	-2.51275	0.802485	GO:0005681//spliceosomal complex	GO:0030371//translation repressor activity;GO:0003729//mRNA binding	GO:0000278//mitotic cell cycle;GO:0006412//translation;GO:0000398//nuclear mRNA splicing, via spliceosome;GO:0051234//establishment of localization;GO:0000288//nuclear-transcribed mRNA catabolic process, deadenylation-dependent decay	gi|66525153|ref|XP_625205.1|/3.87359e-36/PREDICTED: probable small nuclear ribonucleoprotein G [Apis mellifera]
gi|328781032|ref|XM_001120025.2|	-2.5173	0.831504	-	GO:0032561	GO:0006810//transport;GO:0035556//intracellular signal transduction	gi|110777801|ref|XP_001120025.1|/5.26615e-115/PREDICTED: ras-related protein Rab-7a-like [Apis mellifera]
gi|328794471|ref|XM_001123172.2|	-2.51798	0.825511	-	-	-	gi|328794472|ref|XP_001123172.2|/5.68398e-58/PREDICTED: hypothetical protein LOC727464 [Apis mellifera]
gi|328779805|ref|XM_003249659.1|	-2.53077	0.824691	GO:0043229//intracellular organelle	-	-	gi|328779806|ref|XP_003249707.1|/1.5604e-121/PREDICTED: microtubule-associated protein Jupiter-like [Apis mellifera]
gi|328793104|ref|XM_623914.3|	-2.53423	0.809551	-	-	-	gi|66544806|ref|XP_623917.1|/0/PREDICTED: hypothetical protein LOC551519 [Apis mellifera]
gi|328793740|ref|XM_625094.3|	-2.53685	0.821158	GO:0043234//protein complex	-	GO:0006355//regulation of transcription, DNA-dependent	gi|66552919|ref|XP_625097.1|/8.05973e-56/PREDICTED: mediator of RNA polymerase II transcription subunit 11 [Apis mellifera]
gi|328793691|ref|XM_001122891.2|	-2.5408	0.819392	-	-	-	gi|328793692|ref|XP_001122891.2|/0/PREDICTED: Fanconi anemia group D2 protein homolog [Apis mellifera]
gi|328793135|ref|XM_395570.4|	-2.54106	0.815039	-	-	-	gi|328793136|ref|XP_395570.4|/0/PREDICTED: trafficking protein particle complex subunit 8-like [Apis mellifera]
gi|328778484|ref|XM_624158.3|	-2.5433	0.827088	-	GO:0008237//metallopeptidase activity;GO:0008238//exopeptidase activity;GO:0043169//cation binding	GO:0019538//protein metabolic process	gi|66526670|ref|XP_624161.1|/0/PREDICTED: methionine aminopeptidase 2 [Apis mellifera]
gi|328777670|ref|XM_003249334.1|	-2.54869	0.810497	GO:0044424//intracellular part	GO:0046872//metal ion binding;GO:0016462//pyrophosphatase activity	GO:0006793//phosphorus metabolic process	gi|328777671|ref|XP_003249382.1|/0/PREDICTED: inorganic pyrophosphatase-like [Apis mellifera]
gi|328776014|ref|XM_625257.3|	-2.55589	0.826016	-	-	-	gi|328776015|ref|XP_625260.3|/0/PREDICTED: hypothetical protein LOC551646 [Apis mellifera]
gi|328784400|ref|XM_396252.3|	-2.56092	0.821347	GO:0070161;GO:0043232	GO:0008092//cytoskeletal protein binding	GO:0035088//establishment or maintenance of apical/basal cell polarity	gi|328784401|ref|XP_396252.3|/0/PREDICTED: moesin/ezrin/radixin homolog 1 [Apis mellifera]
gi|328777760|ref|XM_396777.4|	-2.56231	0.821852	-	GO:0016787//hydrolase activity	-	gi|328777761|ref|XP_396777.4|/0/PREDICTED: spectrin beta chain [Apis mellifera]
gi|328780722|ref|XM_624425.3|	-2.57392	0.82242	-	-	-	gi|328780723|ref|XP_624428.2|/0/PREDICTED: zinc finger RNA-binding protein [Apis mellifera]
gi|328778207|ref|XM_625271.3|	-2.57567	0.825132	-	-	-	gi|328778208|ref|XP_625274.3|/1.31165e-150/PREDICTED: hypothetical protein LOC552006 [Apis mellifera]
gi|328786486|ref|XM_393683.3|	-2.57787	0.801413	GO:0030529//ribonucleoprotein complex	-	-	gi|328786487|ref|XP_393683.3|/2.68031e-123/PREDICTED: mRNA turnover protein 4 homolog [Apis mellifera]
gi|328780935|ref|XM_394728.4|	-2.58527	0.824565	-	-	-	gi|380014998|ref|XP_003691499.1|/4.37106e-175/PREDICTED: ELMO domain-containing protein 2-like [Apis florea]
gi|328786656|ref|XM_624522.3|	-2.58682	0.810182	GO:0042579//microbody	GO:0016860//intramolecular oxidoreductase activity	GO:0009062//fatty acid catabolic process	gi|328786657|ref|XP_624525.3|/9.82037e-146/PREDICTED: peroxisomal 3,2-trans-enoyl-CoA isomerase-like [Apis mellifera]
gi|328786608|ref|XM_001122273.2|	-2.58973	0.802422	-	-	-	gi|110760436|ref|XP_001122273.1|/1.01476e-54/PREDICTED: gem-associated protein 7-like [Apis mellifera]
gi|328781480|ref|XM_397474.4|	-2.60116	0.823366	-	GO:0003824//catalytic activity	-	gi|328781481|ref|XP_397474.4|/0/PREDICTED: abhydrolase domain-containing protein 11-like [Apis mellifera]
gi|328777208|ref|XM_623612.3|	-2.60535	0.834595	-	-	GO:0006825//copper ion transport	gi|66513647|ref|XP_623615.1|/2.60604e-125/PREDICTED: high affinity copper uptake protein 1-like isoform 1 [Apis mellifera]
gi|328779007|ref|XR_119893.1|	-2.60708	0.816932	-	GO:0046914//transition metal ion binding	-	gi|350403198|ref|XP_003486728.1|/0/PREDICTED: hypothetical protein LOC100749870 [Bombus impatiens]
gi|328780589|ref|XM_003249779.1|	-2.61253	0.804189	-	-	-	gi|380014892|ref|XP_003691449.1|/0/PREDICTED: tectonic-3-like [Apis florea]
gi|328780770|ref|XM_623899.3|	-2.61347	0.805009	GO:0044464//cell part	-	-	gi|380028306|ref|XP_003697847.1|/1.79434e-138/PREDICTED: transmembrane protein 111-like [Apis florea]
gi|328775929|ref|XM_395047.4|	-2.62284	0.828854	GO:0044424//intracellular part	GO:0016301//kinase activity	GO:0006796//phosphate metabolic process;GO:0006007//glucose catabolic process	gi|380014436|ref|XP_003691238.1|/0/PREDICTED: phosphoglycerate kinase-like [Apis florea]
gi|328790529|ref|XM_393135.4|	-2.62674	0.839957	-	-	-	gi|380018994|ref|XP_003693403.1|/1.6613e-66/PREDICTED: 60S ribosomal protein L23a-like [Apis florea]
gi|328780810|ref|XM_003249818.1|	-2.63137	0.836109	GO:0044444//cytoplasmic part;GO:0000267//cell fraction	GO:0005488//binding;GO:0004812//aminoacyl-tRNA ligase activity	GO:0006418//tRNA aminoacylation for protein translation;GO:0065003	gi|328780811|ref|XP_003249866.1|/0/PREDICTED: bifunctional aminoacyl-tRNA synthetase [Apis mellifera]
gi|328777928|ref|XM_003249371.1|	-2.63547	0.807721	-	GO:0008194//UDP-glycosyltransferase activity	GO:0007444//imaginal disc development;GO:0006464//protein modification process	gi|328777929|ref|XP_003249419.1|/0/PREDICTED: UDP-N-acetylglucosamine--peptide N-acetylglucosaminyltransferase 110 kDa subunit isoform 1 [Apis mellifera]
gi|328779069|ref|XM_396960.4|	-2.64342	0.827277	GO:0031967;GO:0016020//membrane	GO:0015103//inorganic anion transmembrane transporter activity	GO:0015698//inorganic anion transport	gi|66525867|ref|XP_396960.2|/0/PREDICTED: phosphate carrier protein, mitochondrial-like isoform 1 [Apis mellifera]
gi|328788952|ref|XM_001122750.2|	-2.64684	0.837245	GO:0015629//actin cytoskeleton	GO:0008092//cytoskeletal protein binding;GO:0017111//nucleoside-triphosphatase activity;GO:0032559	-	gi|380029411|ref|XP_003698367.1|/5.0626e-129/PREDICTED: LOW QUALITY PROTEIN: myosin heavy chain 95F-like [Apis florea]
gi|328780200|ref|XM_394434.4|	-2.64903	0.838632	-	GO:0003824//catalytic activity;GO:0032559	GO:0043412	gi|66513481|ref|XP_394434.2|/0/PREDICTED: ubiquitin activating enzyme 1 isoform 1 [Apis mellifera]
gi|328781927|ref|XM_397101.4|	-2.65046	0.831188	-	GO:0005488//binding;GO:0004386//helicase activity	-	gi|328781928|ref|XP_397101.4|/0/PREDICTED: ATP-dependent RNA helicase DDX54-like [Apis mellifera]
gi|328778995|ref|XM_001120419.2|	-2.65646	0.840209	GO:0030529//ribonucleoprotein complex	GO:0005198//structural molecule activity	GO:0010467//gene expression	gi|110767080|ref|XP_001120419.1|/2.97087e-112/PREDICTED: 40S ribosomal protein S6-like [Apis mellifera]
gi|328788242|ref|XM_396452.4|	-2.66419	0.808542	-	-	-	gi|110756893|ref|XP_396452.3|/0/PREDICTED: extended synaptotagmin-1 [Apis mellifera]
gi|328793882|ref|XM_394854.4|	-2.70461	0.841156	GO:0030529//ribonucleoprotein complex	GO:0005198//structural molecule activity	GO:0010467//gene expression	gi|66543659|ref|XP_394854.2|/8.40416e-59/PREDICTED: 60S ribosomal protein L30 isoform 1 [Apis mellifera]
gi|328787115|ref|XM_392845.4|	-2.70679	0.836866	-	GO:0032561;GO:0008905	GO:0008152//metabolic process	gi|328787116|ref|XP_392845.4|/0/PREDICTED: mannose-1-phosphate guanyltransferase beta-like [Apis mellifera]
gi|328787194|ref|XM_001120407.2|	-2.71112	0.82835	GO:0044464//cell part	GO:0046914//transition metal ion binding	-	gi|380015890|ref|XP_003691927.1|/4.45927e-24/PREDICTED: zinc finger protein 706-like isoform 8 [Apis florea]
gi|328777249|ref|XM_003249256.1|	-2.72282	0.829548	-	-	-	gi|328777250|ref|XP_003249304.1|/1.27029e-164/PREDICTED: hypothetical protein LOC100577638 [Apis mellifera]
gi|328792819|ref|XM_395682.4|	-2.72434	0.824628	-	-	-	gi|328792820|ref|XP_395682.4|/0/PREDICTED: vesicular glutamate transporter 2-like [Apis mellifera]
gi|328781743|ref|XM_395359.4|	-2.72795	0.817247	GO:0033176	GO:0003824//catalytic activity;GO:0022857//transmembrane transporter activity	GO:0015988//energy coupled proton transport, against electrochemical gradient	gi|328781744|ref|XP_395359.4|/0/PREDICTED: v-type proton ATPase subunit C [Apis mellifera]
gi|328783827|ref|XM_003250301.1|	-2.72844	0.801098	GO:0044421//extracellular region part;GO:0016020//membrane	-	-	gi|328783828|ref|XP_003250349.1|/1.10389e-52/PREDICTED: protein KRTCAP2 homolog [Apis mellifera]
gi|328793535|ref|XM_623698.3|	-2.73481	0.808668	-	-	-	gi|328793536|ref|XP_623701.2|/1.10036e-161/PREDICTED: cell differentiation protein RCD1 homolog [Apis mellifera]
gi|328788999|ref|XM_003251166.1|	-2.73506	0.828539	-	-	-	gi|380018119|ref|XP_003692983.1|/2.08877e-65/PREDICTED: uncharacterized protein LOC100863330 [Apis florea]
gi|328785735|ref|XM_001122822.2|	-2.7376	0.812137	-	GO:0005515//protein binding	GO:0009987//cellular process	gi|328785736|ref|XP_001122822.2|/0/PREDICTED: rho GTPase-activating protein 26-like [Apis mellifera]
gi|328777238|ref|XM_624045.3|	-2.74766	0.83592	GO:0043234//protein complex	GO:0016772//transferase activity, transferring phosphorus-containing groups;GO:0019207//kinase regulator activity	GO:0007166//cell surface receptor linked signaling pathway;GO:0006796//phosphate metabolic process	gi|328777239|ref|XP_624048.2|/2.07813e-134/PREDICTED: casein kinase II subunit beta [Apis mellifera]
gi|328791234|ref|XM_624630.3|	-2.75093	0.82242	-	-	-	gi|328791235|ref|XP_624633.2|/0/PREDICTED: bifunctional polynucleotide phosphatase/kinase-like [Apis mellifera]
gi|328791884|ref|XM_393438.4|	-2.7522	0.816679	GO:0033176	GO:0015077//monovalent inorganic cation transmembrane transporter activity;GO:0003824//catalytic activity	GO:0015988//energy coupled proton transport, against electrochemical gradient	gi|66548758|ref|XP_393438.2|/0/PREDICTED: v-type proton ATPase subunit d [Apis mellifera]
gi|328776210|ref|XM_001122230.2|	-2.75242	0.809299	GO:0005743//mitochondrial inner membrane;GO:0005758//mitochondrial intermembrane space	GO:0043169//cation binding;GO:0008320//protein transmembrane transporter activity	GO:0006612//protein targeting to membrane	gi|110757341|ref|XP_001122230.1|/3.88244e-43/PREDICTED: mitochondrial import inner membrane translocase subunit Tim8 [Apis mellifera]
gi|328785751|ref|XM_003250603.1|	-2.75259	0.806964	-	-	-	gi|380020040|ref|XP_003693906.1|/1.53793e-42/PREDICTED: LOW QUALITY PROTEIN: hsc70-interacting protein-like [Apis florea]
gi|328784196|ref|XM_392963.4|	-2.7581	0.8392	-	GO:0015036//disulfide oxidoreductase activity	GO:0018904;GO:0019725//cellular homeostasis	gi|48104680|ref|XP_392963.1|/2.2393e-51/PREDICTED: thioredoxin-2 isoform 2 [Apis mellifera]
gi|328776556|ref|XM_391945.4|	-2.76186	0.814534	-	-	-	gi|48097764|ref|XP_391945.1|/0/PREDICTED: 26S proteasome non-ATPase regulatory subunit 11-like isoform 1 [Apis mellifera]
gi|328791005|ref|XM_623800.3|	-2.7658	0.822041	-	-	-	gi|328791006|ref|XP_623803.3|/1.10931e-153/PREDICTED: cell growth-regulating nucleolar protein-like [Apis mellifera]
gi|328789829|ref|XM_003251279.1|	-2.77259	0.802612	GO:0043231//intracellular membrane-bounded organelle	-	GO:0050658//RNA transport	gi|328789830|ref|XP_003251327.1|/1.16149e-71/PREDICTED: protein FAM100B-like [Apis mellifera]
gi|110768146|ref|XM_397323.3|	-2.78672	0.843616	GO:0043231//intracellular membrane-bounded organelle;GO:0015630//microtubule cytoskeleton;GO:0015935//small ribosomal subunit	GO:0005198//structural molecule activity	GO:0050896//response to stimulus;GO:0051276//chromosome organization;GO:0022613//ribonucleoprotein complex biogenesis;GO:0019538//protein metabolic process;GO:0006351//transcription, DNA-dependent	gi|383863358|ref|XP_003707148.1|/5.45675e-63/PREDICTED: ubiquitin-40S ribosomal protein S27a-like [Megachile rotundata]
gi|328784511|ref|XM_393789.3|	-2.7905	0.814976	GO:0015630//microtubule cytoskeleton;GO:0044444//cytoplasmic part	-	GO:0006091//generation of precursor metabolites and energy	gi|66520256|ref|XP_393789.2|/7.52978e-128/PREDICTED: electron transfer flavoprotein subunit beta-like [Apis mellifera]
gi|328787918|ref|XR_120364.1|	-2.79234	0.835037	-	-	-	-
gi|328792354|ref|XM_395190.4|	-2.79321	0.822041	-	-	-	gi|66500700|ref|XP_395190.2|/0/PREDICTED: endoplasmic reticulum-Golgi intermediate compartment protein 2-like isoform 1 [Apis mellifera]
gi|328793134|ref|XM_624540.3|	-2.79362	0.811885	GO:0043234//protein complex	-	GO:0006355//regulation of transcription, DNA-dependent	gi|66555380|ref|XP_624543.1|/4.21703e-31/PREDICTED: mediator of RNA polymerase II transcription subunit 9-like [Apis mellifera]
gi|328785329|ref|XM_624635.3|	-2.80193	0.842291	-	-	-	gi|328785330|ref|XP_624638.3|/0/PREDICTED: staphylococcal nuclease domain-containing protein 1 [Apis mellifera]
gi|328792783|ref|XM_392829.3|	-2.80437	0.829359	-	GO:0005488//binding	-	gi|66501445|ref|XP_392829.2|/1.27537e-155/PREDICTED: zinc finger CCCH domain-containing protein 15 homolog [Apis mellifera]
gi|328780139|ref|XM_001119952.2|	-2.80958	0.836803	GO:0030529//ribonucleoprotein complex	GO:0005198//structural molecule activity	GO:0010467//gene expression	gi|383855926|ref|XP_003703461.1|/3.38694e-26/PREDICTED: 60S ribosomal protein L29-like [Megachile rotundata]
gi|328790145|ref|XM_001121924.2|	-2.81776	0.833333	-	-	-	gi|110758366|ref|XP_001121924.1|/2.47932e-99/PREDICTED: uncharacterized protein CG1161-like [Apis mellifera]
gi|328785711|ref|XM_001121093.2|	-2.81845	0.815418	-	-	-	gi|328785712|ref|XP_001121093.2|/0/PREDICTED: hypothetical protein LOC725217 [Apis mellifera]
gi|328788273|ref|XM_001120635.2|	-2.82142	0.827403	-	-	-	gi|350417491|ref|XP_003491448.1|/2.12022e-137/PREDICTED: PRKC apoptosis WT1 regulator protein-like [Bombus impatiens]
gi|328781043|ref|XM_395299.4|	-2.82327	0.84267	GO:0044424//intracellular part	-	-	gi|66515987|ref|XP_395299.2|/2.781e-92/PREDICTED: translationally-controlled tumor protein homolog isoform 1 [Apis mellifera]
gi|328790404|ref|XM_395432.4|	-2.84501	0.800404	GO:0043231//intracellular membrane-bounded organelle;GO:0043234//protein complex	GO:0046914//transition metal ion binding;GO:0008135//translation factor activity, nucleic acid binding	GO:0006412//translation;GO:0006355//regulation of transcription, DNA-dependent;GO:0006352//transcription initiation, DNA-dependent;GO:0051098//regulation of binding	gi|48102797|ref|XP_395432.1|/3.09155e-170/PREDICTED: transcription initiation factor IIB isoform 1 [Apis mellifera]
gi|328789976|ref|XM_397244.4|	-2.84947	0.816048	GO:0032991//macromolecular complex	GO:0003676//nucleic acid binding;GO:0016866//intramolecular transferase activity	GO:0010467//gene expression;GO:0009451//RNA modification	gi|328789977|ref|XP_397244.4|/0/PREDICTED: H/ACA ribonucleoprotein complex subunit 4-like [Apis mellifera]
gi|328779157|ref|XM_001122489.2|	-2.85189	0.832324	-	GO:0032559;GO:0042623//ATPase activity, coupled	-	gi|328779158|ref|XP_001122489.2|/0/PREDICTED: probable ATP-dependent RNA helicase DDX17-like [Apis mellifera]
gi|328786607|ref|XM_393146.4|	-2.85255	0.837371	-	-	-	gi|48112268|ref|XP_393146.1|/1.3472e-92/PREDICTED: hypothetical protein LOC409648 [Apis mellifera]
gi|328776655|ref|XM_394113.4|	-2.86102	0.821284	GO:0016020//membrane;GO:0043231//intracellular membrane-bounded organelle	GO:0051536//iron-sulfur cluster binding	-	gi|328776656|ref|XP_394113.3|/1.13241e-62/PREDICTED: CDGSH iron-sulfur domain-containing protein 2 homolog [Apis mellifera]
gi|328792229|ref|XM_397334.4|	-2.86312	0.801476	-	-	-	gi|328792230|ref|XP_397334.3|/0/PREDICTED: hypothetical protein LOC413895 [Apis mellifera]
gi|328793578|ref|XM_623543.3|	-2.86735	0.807217	-	-	-	gi|66556489|ref|XP_623546.1|/6.08923e-84/PREDICTED: coiled-coil domain-containing protein 25-like [Apis mellifera]
gi|328784932|ref|XM_003250474.1|	-2.87074	0.829927	-	-	-	gi|328784933|ref|XP_003250522.1|/2.97096e-60/PREDICTED: hypothetical protein LOC100576759 [Apis mellifera]
gi|328781474|ref|XM_624278.3|	-2.8722	0.822798	GO:0044424//intracellular part	GO:0030674//protein binding, bridging;GO:0005102//receptor binding	GO:0048667//cell morphogenesis involved in neuron differentiation;GO:0006935//chemotaxis;GO:0007169//transmembrane receptor protein tyrosine kinase signaling pathway	gi|328781475|ref|XP_624281.2|/0/PREDICTED: cytoplasmic protein NCK1 isoform 1 [Apis mellifera]
gi|328780972|ref|XM_001119951.2|	-2.87376	0.841345	-	-	-	gi|110759374|ref|XP_001119951.1|/2.77889e-78/PREDICTED: CCHC-type zinc finger protein CG3800-like [Apis mellifera]
gi|328792977|ref|XM_395566.4|	-2.88863	0.803242	-	-	-	gi|328792978|ref|XP_395566.3|/1.83524e-127/PREDICTED: ribonuclease H1 [Apis mellifera]
gi|328783420|ref|XM_624784.3|	-2.8893	0.835794	GO:0033176	GO:0015077//monovalent inorganic cation transmembrane transporter activity	GO:0015988//energy coupled proton transport, against electrochemical gradient	gi|66524947|ref|XP_624787.1|/1.11296e-46/PREDICTED: v-type proton ATPase subunit e 2-like [Apis mellifera]
gi|328780751|ref|XM_003249807.1|	-2.90046	0.833964	GO:0031234//extrinsic to internal side of plasma membrane	GO:0060089	GO:0007166//cell surface receptor linked signaling pathway	gi|328780752|ref|XP_003249855.1|/1.21922e-31/PREDICTED: guanine nucleotide-binding protein subunit gamma-1 [Apis mellifera]
gi|328788470|ref|XM_624804.2|	-2.91399	0.804946	-	-	-	gi|328788471|ref|XP_624807.2|/0/PREDICTED: neurochondrin homolog [Apis mellifera]
gi|328776330|ref|XM_395153.4|	-2.9186	0.832829	-	-	-	gi|110757914|ref|XP_395153.3|/0/PREDICTED: ATP-binding cassette sub-family D member 2-like [Apis mellifera]
gi|328784325|ref|XM_001120566.2|	-2.92701	0.83838	GO:0030529//ribonucleoprotein complex	GO:0043169//cation binding;GO:0005198//structural molecule activity	GO:0010467//gene expression	gi|285027693|gb|ADC34220.1|/2.28975e-28/ribosomal protein S29 isoform A [Solenopsis invicta]
gi|328785310|ref|XM_391986.4|	-2.93166	0.826205	-	-	-	gi|328785311|ref|XP_391986.4|/0/PREDICTED: hypothetical protein LOC408439 [Apis mellifera]
gi|328789472|ref|XM_625122.3|	-2.94302	0.839642	-	-	-	gi|328789473|ref|XP_625125.2|/0/PREDICTED: glucosidase 2 subunit beta-like [Apis mellifera]
gi|328783770|ref|XM_624106.3|	-2.94693	0.84084	-	-	-	gi|66514137|ref|XP_624109.1|/3.24799e-77/PREDICTED: ubiquitin-like protein 4A-like isoform 2 [Apis mellifera]
gi|328781638|ref|XM_624765.3|	-2.96673	0.833396	-	GO:0016454	-	gi|66559327|ref|XP_624768.1|/0/PREDICTED: serine palmitoyltransferase 1 [Apis mellifera]
gi|328784661|ref|XR_120190.1|	-2.96783	0.820906	-	-	-	gi|340727100|ref|XP_003401889.1|/0/PREDICTED: interferon-related developmental regulator 1-like [Bombus terrestris]
gi|328788245|ref|XM_395125.4|	-2.97413	0.812137	-	GO:0003824//catalytic activity	-	gi|328788246|ref|XP_395125.4|/0/PREDICTED: arylsulfatase B-like [Apis mellifera]
gi|328782484|ref|XM_001120139.2|	-2.98017	0.839894	GO:0015630//microtubule cytoskeleton	GO:0032559;GO:0019787//small conjugating protein ligase activity;GO:0019899//enzyme binding	GO:0043161//proteasomal ubiquitin-dependent protein catabolic process;GO:0046532;GO:0001745//compound eye morphogenesis;GO:0002164//larval development;GO:0042078//germ-line stem cell division;GO:0048806//genitalia development;GO:0042551//neuron maturation;GO:0010259//multicellular organismal aging;GO:0019827//stem cell maintenance;GO:0006996//organelle organization;GO:0016567//protein ubiquitinat…	gi|328782485|ref|XP_001120139.2|/2.65198e-75/PREDICTED: ubiquitin-conjugating enzyme E2-17 kDa-like [Apis mellifera]
gi|328791268|ref|XM_396547.4|	-2.9808	0.81321	-	-	-	gi|328791269|ref|XP_396547.4|/0/PREDICTED: ubiquitin-protein ligase E3C-like [Apis mellifera]
gi|148224275|ref|NM_001097154.1|	-2.98547	0.842291	-	GO:0016861//intramolecular oxidoreductase activity, interconverting aldoses and ketoses	GO:0006631//fatty acid metabolic process;GO:0006007//glucose catabolic process	gi|148224276|ref|NP_001090623.1|/4.98529e-138/triosephosphate isomerase [Apis mellifera]
gi|328792623|ref|XM_003251703.1|	-2.98884	0.802549	-	GO:0005488//binding	-	gi|328792624|ref|XP_003251751.1|/0/PREDICTED: dnaJ homolog subfamily C member 21-like [Apis mellifera]
gi|328778754|ref|XM_396698.4|	-2.9925	0.803242	-	GO:0042626//ATPase activity, coupled to transmembrane movement of substances;GO:0032559	GO:0009207	gi|328778755|ref|XP_396698.3|/0/PREDICTED: ATP-binding cassette sub-family F member 2-like [Apis mellifera]
gi|328793716|ref|XM_395742.4|	-2.99462	0.805766	-	-	-	gi|328793717|ref|XP_395742.4|/0/PREDICTED: e3 ubiquitin-protein ligase UBR4-like [Apis mellifera]
gi|328789433|ref|XM_623167.3|	-3.0023	0.807343	GO:0043234//protein complex	GO:0016627//oxidoreductase activity, acting on the CH-CH group of donors;GO:0050662//coenzyme binding	GO:0006352//transcription initiation, DNA-dependent;GO:0048812//neuron projection morphogenesis	gi|66557634|ref|XP_623170.1|/0/PREDICTED: short-chain specific acyl-CoA dehydrogenase, mitochondrial [Apis mellifera]
gi|328781035|ref|XM_392828.4|	-3.00314	0.820906	-	-	-	gi|66539672|ref|XP_392828.2|/0/PREDICTED: transmembrane protein 63A-like [Apis mellifera]
gi|328789480|ref|XM_394313.4|	-3.02395	0.844184	-	-	-	gi|48094957|ref|XP_394313.1|/2.91499e-77/PREDICTED: microsomal glutathione S-transferase 1 isoform 1 [Apis mellifera]
gi|328779124|ref|XM_003249545.1|	-3.02526	0.824628	GO:0032991//macromolecular complex;GO:0044424//intracellular part	-	GO:0044267//cellular protein metabolic process	gi|328779125|ref|XP_003249593.1|/2.76926e-80/PREDICTED: 28S ribosomal protein S18c, mitochondrial-like [Apis mellifera]
gi|328782383|ref|XR_120079.1|	-3.0292	0.841345	-	-	-	-
gi|328790622|ref|XM_396181.4|	-3.03329	0.811696	-	-	-	gi|328790623|ref|XP_396181.4|/0/PREDICTED: rab5 GDP/GTP exchange factor-like isoform 1 [Apis mellifera]
gi|201023358|ref|NM_001134949.1|	-3.03331	0.809551	GO:0044424//intracellular part	GO:0030246//carbohydrate binding;GO:0008483//transaminase activity	GO:0005975//carbohydrate metabolic process	gi|201023359|ref|NP_001128421.1|/0/glutamine:fructose-6-phosphate aminotransferase 1 [Apis mellifera]
gi|328778203|ref|XM_624224.3|	-3.03671	0.828854	-	GO:0043169//cation binding;GO:0016701//oxidoreductase activity, acting on single donors with incorporation of molecular oxygen	GO:0043102	gi|110763193|ref|XP_624227.2|/2.50034e-108/PREDICTED: 1,2-dihydroxy-3-keto-5-methylthiopentene dioxygenase-like [Apis mellifera]
gi|328782726|ref|XM_003250138.1|	-3.04345	0.844436	-	GO:0003677//DNA binding	GO:0006351//transcription, DNA-dependent	gi|110760111|ref|XP_393709.3|/5.8314e-176/PREDICTED: activating transcription factor of chaperone isoform 3 [Apis mellifera]
gi|328782083|ref|XM_397188.4|	-3.04365	0.836677	-	-	-	gi|328782084|ref|XP_397188.3|/0/PREDICTED: antithrombin-III [Apis mellifera]
gi|328784862|ref|XM_394745.4|	-3.04471	0.822357	-	GO:0005504//fatty acid binding	GO:0055082//cellular chemical homeostasis	gi|48096664|ref|XP_394745.1|/2.01825e-35/PREDICTED: putative acyl-CoA-binding protein-like isoform 2 [Apis mellifera]
gi|328789714|ref|XM_001122193.2|	-3.05196	0.82078	-	-	-	gi|328789715|ref|XP_001122193.2|/0/PREDICTED: hypothetical protein LOC726461 [Apis mellifera]
gi|328777817|ref|XM_003249358.1|	-3.05278	0.811506	-	-	-	gi|328777818|ref|XP_003249406.1|/4.0514e-121/PREDICTED: RWD domain-containing protein 2A-like [Apis mellifera]
gi|328784797|ref|XR_015073.2|	-3.07437	0.804063	-	-	-	gi|380020545|ref|XP_003694143.1|/0/PREDICTED: LOW QUALITY PROTEIN: vacuolar protein sorting-associated protein 13D-like [Apis florea]
gi|328792219|ref|XM_003251648.1|	-3.07823	0.817184	GO:0005839//proteasome core complex;GO:0043231//intracellular membrane-bounded organelle	GO:0004175//endopeptidase activity	GO:0019941//modification-dependent protein catabolic process	gi|328792220|ref|XP_003251696.1|/4.34276e-71/PREDICTED: proteasome subunit alpha type-6-like [Apis mellifera]
gi|328781212|ref|XM_001120801.2|	-3.08042	0.832261	GO:0042598//vesicular fraction;GO:0031090//organelle membrane;GO:0043231//intracellular membrane-bounded organelle;GO:0031224//intrinsic to membrane	GO:0016491//oxidoreductase activity;GO:0005506//iron ion binding	GO:0051234//establishment of localization;GO:0006091//generation of precursor metabolites and energy	gi|110759577|ref|XP_001120801.1|/2.19357e-61/PREDICTED: cytochrome b5-like isoform 1 [Apis mellifera]
gi|328779995|ref|XM_003249685.1|	-3.08048	0.806901	-	-	-	gi|328779996|ref|XP_003249733.1|/0/PREDICTED: f-box/LRR-repeat protein 7-like isoform 2 [Apis mellifera]
gi|328789179|ref|XM_624660.3|	-3.08545	0.813777	-	-	-	gi|328789180|ref|XP_624663.3|/0/PREDICTED: scavenger mRNA-decapping enzyme DcpS-like isoform 1 [Apis mellifera]
gi|328792663|ref|XM_393376.4|	-3.08564	0.830747	-	-	-	gi|383856689|ref|XP_003703840.1|/0/PREDICTED: protein Mo25-like [Megachile rotundata]
gi|328779123|ref|XM_623629.3|	-3.08604	0.821537	GO:0016020//membrane	-	-	gi|66555662|ref|XP_623632.1|/0/PREDICTED: probable GDP-fucose transporter [Apis mellifera]
gi|328784313|ref|XM_003250384.1|	-3.08807	0.837875	-	-	-	gi|328784314|ref|XP_003250432.1|/0/PREDICTED: LOW QUALITY PROTEIN: adipocyte plasma membrane-associated protein [Apis mellifera]
gi|328788745|ref|XR_120399.1|	-3.09194	0.830936	-	-	-	-
gi|328776799|ref|XM_395269.4|	-3.09345	0.830495	-	-	-	gi|328776800|ref|XP_395269.4|/0/PREDICTED: hypothetical protein LOC411802 [Apis mellifera]
gi|328778204|ref|XM_393409.4|	-3.09582	0.828981	GO:0043231//intracellular membrane-bounded organelle;GO:0043234//protein complex	GO:0008134//transcription factor binding	GO:0048869;GO:0045898//regulation of RNA polymerase II transcriptional preinitiation complex assembly;GO:0044092//negative regulation of molecular function;GO:0032446//protein modification by small protein conjugation	gi|66548257|ref|XP_393409.2|/0/PREDICTED: cullin-associated NEDD8-dissociated protein 1-like isoform 1 [Apis mellifera]
gi|328793280|ref|XM_395852.4|	-3.09744	0.839263	-	GO:0016798//hydrolase activity, acting on glycosyl bonds	GO:0005975//carbohydrate metabolic process	gi|328793281|ref|XP_395852.4|/0/PREDICTED: plasma alpha-L-fucosidase [Apis mellifera]
gi|328776459|ref|XM_624907.3|	-3.10445	0.8392	GO:0044429//mitochondrial part	GO:0032559	GO:0006457//protein folding;GO:0050896//response to stimulus	gi|380014458|ref|XP_003691248.1|/8.95802e-61/PREDICTED: 10 kDa heat shock protein, mitochondrial-like [Apis florea]
gi|328789789|ref|XM_003251272.1|	-3.10765	0.8351	-	-	-	gi|328789790|ref|XP_003251320.1|/3.0615e-108/PREDICTED: PRA1 family protein 3-like isoform 1 [Apis mellifera]
gi|62526113|ref|NM_001014994.1|	-3.11725	0.818635	GO:0043234//protein complex;GO:0044424//intracellular part	GO:0042802//identical protein binding;GO:0016616//oxidoreductase activity, acting on the CH-OH group of donors, NAD or NADP as acceptor;GO:0048037//cofactor binding;GO:0000166//nucleotide binding	GO:0006072//glycerol-3-phosphate metabolic process	gi|62526114|ref|NP_001014994.1|/0/glycerol-3-phosphate dehydrogenase [Apis mellifera]
gi|328779412|ref|XM_393965.4|	-3.14428	0.846644	GO:0030529//ribonucleoprotein complex	GO:0005198//structural molecule activity	GO:0010467//gene expression	gi|66524293|ref|XP_393965.2|/8.27102e-149/PREDICTED: 40S ribosomal protein SA [Apis mellifera]
gi|328792433|ref|XM_623553.2|	-3.14641	0.822672	GO:0000314//organellar small ribosomal subunit	GO:0005198//structural molecule activity	GO:0010467//gene expression	gi|66500861|ref|XP_623556.1|/4.97222e-91/PREDICTED: 28S ribosomal protein S17, mitochondrial [Apis mellifera]
gi|328793191|ref|XM_623106.3|	-3.15082	0.835163	-	-	-	gi|66562955|ref|XP_623109.1|/4.59904e-137/PREDICTED: alpha N-terminal protein methyltransferase 1A-like isoform 1 [Apis mellifera]
gi|328792516|ref|XM_392112.4|	-3.16187	0.809614	-	GO:0016787//hydrolase activity	-	gi|110749921|ref|XP_392112.3|/0/PREDICTED: mitochondrial import inner membrane translocase subunit TIM50-C-like [Apis mellifera]
gi|328781445|ref|XM_001120026.2|	-3.16237	0.843616	GO:0030529//ribonucleoprotein complex	GO:0005198//structural molecule activity	GO:0010467//gene expression	gi|110748820|ref|XP_001120026.1|/7.39935e-68/PREDICTED: 40S ribosomal protein S17 [Apis mellifera]
gi|328784562|ref|XM_003250420.1|	-3.17705	0.81813	-	-	-	gi|328784563|ref|XP_003250468.1|/0/PREDICTED: double-stranded RNA-binding protein Staufen homolog 2 [Apis mellifera]
gi|328787656|ref|XM_395050.3|	-3.18931	0.807028	-	GO:0008168//methyltransferase activity	-	gi|328787657|ref|XP_395050.3|/0/PREDICTED: tRNA (cytosine-5-)-methyltransferase CG6133-like [Apis mellifera]
gi|328781816|ref|XM_624969.3|	-3.19445	0.830495	-	-	-	gi|328781817|ref|XP_624972.3|/0/PREDICTED: LOW QUALITY PROTEIN: uncharacterized protein C19orf29 isoform 2 [Apis mellifera]
gi|328781824|ref|XM_397072.4|	-3.20021	0.82999	-	-	-	gi|328781825|ref|XP_397072.3|/0/PREDICTED: protein PRRC1-like isoform 2 [Apis mellifera]
gi|328778251|ref|XM_395909.4|	-3.21164	0.802044	GO:0043231//intracellular membrane-bounded organelle	-	-	gi|328778252|ref|XP_395909.3|/1.01957e-127/PREDICTED: max-like protein X-like [Apis mellifera]
gi|328785537|ref|XM_625117.3|	-3.21588	0.815102	-	-	-	gi|328785538|ref|XP_625120.3|/0/PREDICTED: integrin alpha-PS1 [Apis mellifera]
gi|328793111|ref|XM_624253.3|	-3.21634	0.846455	GO:0015935//small ribosomal subunit;GO:0031981//nuclear lumen	GO:0003723//RNA binding;GO:0005198//structural molecule activity	GO:0006412//translation;GO:0019080;GO:0031016//pancreas development;GO:0008380//RNA splicing	gi|66562243|ref|XP_624256.1|/5.31947e-81/PREDICTED: 40S ribosomal protein S13 [Apis mellifera]
gi|328779644|ref|XM_624730.3|	-3.21738	0.803999	-	-	-	gi|66522696|ref|XP_624733.1|/6.85239e-132/PREDICTED: protein slowmo-like isoform 1 [Apis mellifera]
gi|328790530|ref|XM_395716.4|	-3.22036	0.83428	GO:0044464//cell part	GO:0003676//nucleic acid binding;GO:0046914//transition metal ion binding	-	gi|328790531|ref|XP_395716.4|/5.66747e-112/PREDICTED: hypothetical protein LOC412254 [Apis mellifera]
gi|328791250|ref|XM_393257.2|	-3.22704	0.804693	-	-	-	gi|380018566|ref|XP_003693198.1|/0/PREDICTED: uncharacterized protein LOC100872215 [Apis florea]
gi|328781073|ref|XM_624776.2|	-3.23042	0.822609	GO:0043234//protein complex;GO:0043231//intracellular membrane-bounded organelle	-	GO:0006355//regulation of transcription, DNA-dependent	gi|66531176|ref|XP_624779.1|/6.77453e-68/PREDICTED: mediator of RNA polymerase II transcription subunit 10 [Apis mellifera]
gi|328783850|ref|XM_393262.4|	-3.23204	0.825132	-	-	-	gi|48124377|ref|XP_393262.1|/0/PREDICTED: EF-hand domain-containing protein KIAA0494-like [Apis mellifera]
gi|328788277|ref|XM_001120140.2|	-3.23476	0.84595	-	-	-	gi|110756965|ref|XP_001120140.1|/2.72518e-78/PREDICTED: protein NPC2 homolog [Apis mellifera]
gi|328791731|ref|XM_393509.4|	-3.2355	0.842291	-	GO:0046914//transition metal ion binding;GO:0004175//endopeptidase activity	GO:0019538//protein metabolic process	gi|66500205|ref|XP_393509.2|/0/PREDICTED: mitochondrial-processing peptidase subunit beta-like [Apis mellifera]
gi|328777692|ref|XM_003249338.1|	-3.23714	0.822483	GO:0000314//organellar small ribosomal subunit	GO:0005198//structural molecule activity	-	gi|328777718|ref|XP_003249389.1|/1.21806e-56/PREDICTED: hypothetical protein LOC100576094 [Apis mellifera]
gi|328787984|ref|XM_393284.4|	-3.23807	0.80545	-	GO:0016667//oxidoreductase activity, acting on a sulfur group of donors;GO:0046872//metal ion binding	GO:0043170	gi|328787985|ref|XP_393284.3|/4.24304e-82/PREDICTED: multiple coagulation factor deficiency protein 2 homolog [Apis mellifera]
gi|328776657|ref|XM_001120689.2|	-3.23942	0.802738	-	-	-	gi|328776658|ref|XP_001120689.2|/0/PREDICTED: STAM-binding protein-like [Apis mellifera]
gi|328784015|ref|XM_393457.4|	-3.24192	0.840336	-	-	-	gi|110755248|ref|XP_393457.3|/0/PREDICTED: protein transport protein Sec31A [Apis mellifera]
gi|328791165|ref|XR_120553.1|	-3.24422	0.839452	-	GO:0015929//hexosaminidase activity;GO:0043167//ion binding	GO:0044238//primary metabolic process	gi|380025440|ref|XP_003696482.1|/0/PREDICTED: alpha-N-acetylgalactosaminidase-like [Apis florea]
gi|328782026|ref|XM_001122158.2|	-3.25295	0.83674	-	-	-	gi|328782027|ref|XP_001122158.2|/0/PREDICTED: membrane metallo-endopeptidase-like 1-like [Apis mellifera]
gi|328786569|ref|XM_393605.4|	-3.26589	0.842417	GO:0044424//intracellular part	GO:0000166//nucleotide binding	GO:0006007//glucose catabolic process	gi|380017629|ref|XP_003692754.1|/0/PREDICTED: glyceraldehyde-3-phosphate dehydrogenase 2-like [Apis florea]
gi|328793592|ref|XM_623750.3|	-3.26839	0.840399	-	-	-	gi|328793593|ref|XP_623753.3|/1.49112e-124/PREDICTED: translocon-associated protein subunit alpha-like [Apis mellifera]
gi|328789806|ref|XR_120458.1|	-3.27349	0.825637	-	-	-	-
gi|328775850|ref|XM_393238.4|	-3.27804	0.814408	-	-	-	gi|328775851|ref|XP_393238.2|/0/PREDICTED: HEAT repeat-containing protein 2 isoform 1 [Apis mellifera]
gi|328793862|ref|XM_624293.3|	-3.27947	0.814156	-	-	-	gi|328793863|ref|XP_624296.3|/0/PREDICTED: kelch domain-containing protein 4-like, partial [Apis mellifera]
gi|328788895|ref|XM_001120071.2|	-3.28197	0.840209	-	-	-	-
gi|328790408|ref|XM_623808.3|	-3.2846	0.800971	-	-	-	gi|328790409|ref|XP_623811.3|/1.88709e-169/PREDICTED: NIF3-like protein 1-like [Apis mellifera]
gi|328780132|ref|XM_623443.3|	-3.2854	0.821411	-	-	-	gi|66512914|ref|XP_623446.1|/2.7645e-142/PREDICTED: tetratricopeptide repeat protein 1-like [Apis mellifera]
gi|328790624|ref|XM_623771.3|	-3.28689	0.818319	-	-	-	gi|328790625|ref|XP_623774.2|/0/PREDICTED: activating signal cointegrator 1 complex subunit 1-like [Apis mellifera]
gi|328789495|ref|XM_003251235.1|	-3.29497	0.832639	-	-	-	gi|328789496|ref|XP_003251283.1|/0/PREDICTED: hypothetical protein LOC100577903 [Apis mellifera]
gi|328791308|ref|XM_393761.4|	-3.29792	0.839326	GO:0043231//intracellular membrane-bounded organelle	GO:0017111//nucleoside-triphosphatase activity;GO:0032561	GO:0023052//signaling;GO:0009207;GO:0051169//nuclear transport;GO:0015031//protein transport	gi|48097366|ref|XP_393761.1|/4.72623e-124/PREDICTED: GTP-binding nuclear protein Ran [Apis mellifera]
gi|328781170|ref|XM_392544.4|	-3.29969	0.834847	-	-	-	gi|328781171|ref|XP_392544.4|/0/PREDICTED: probable elongation factor 1-delta [Apis mellifera]
gi|328776509|ref|XM_396712.4|	-3.3057	0.809992	-	-	-	gi|328776510|ref|XP_396712.3|/0/PREDICTED: protein kintoun-like [Apis mellifera]
gi|328790845|ref|XM_395486.4|	-3.31168	0.834658	-	GO:0016627//oxidoreductase activity, acting on the CH-CH group of donors	GO:0008152//metabolic process	gi|66564429|ref|XP_395486.2|/0/PREDICTED: peroxisomal acyl-coenzyme A oxidase 3-like [Apis mellifera]
gi|328791574|ref|XM_624065.3|	-3.31313	0.825763	-	-	-	gi|328791575|ref|XP_624068.2|/5.21746e-173/PREDICTED: methylmalonic aciduria and homocystinuria type D homolog, mitochondrial-like [Apis mellifera]
gi|328793855|ref|XM_624445.3|	-3.31569	0.838443	-	-	-	gi|328793856|ref|XP_624448.2|/0/PREDICTED: FAD-dependent oxidoreductase domain-containing protein 1-like, partial [Apis mellifera]
gi|328778888|ref|XM_623140.3|	-3.31793	0.805766	-	GO:0016879//ligase activity, forming carbon-nitrogen bonds;GO:0004486//methylenetetrahydrofolate dehydrogenase activity;GO:0019238//cyclohydrolase activity;GO:0032559	GO:0006760//folic acid-containing compound metabolic process	gi|66508197|ref|XP_623143.1|/0/PREDICTED: c-1-tetrahydrofolate synthase, cytoplasmic isoform 2 [Apis mellifera]
gi|328787886|ref|XM_624625.3|	-3.31955	0.842354	-	GO:0004553//hydrolase activity, hydrolyzing O-glycosyl compounds;GO:0005488//binding	-	gi|328787887|ref|XP_624628.3|/0/PREDICTED: lysosomal alpha-mannosidase-like [Apis mellifera]
gi|328785778|ref|XM_001120458.2|	-3.32288	0.811822	GO:0044464//cell part	GO:0046872//metal ion binding;GO:0004197//cysteine-type endopeptidase activity	GO:0019538//protein metabolic process	gi|328785779|ref|XP_001120458.2|/0/PREDICTED: calpain-C [Apis mellifera]
gi|328788837|ref|XM_394348.4|	-3.32987	0.833333	-	GO:0008641//small protein activating enzyme activity;GO:0046983//protein dimerization activity;GO:0030234//enzyme regulator activity	GO:0032446//protein modification by small protein conjugation	gi|328788838|ref|XP_394348.4|/0/PREDICTED: SUMO-activating enzyme subunit 1 [Apis mellifera]
gi|328780330|ref|XM_624156.3|	-3.34528	0.829864	GO:0044429//mitochondrial part	GO:0042802//identical protein binding;GO:0030554//adenyl nucleotide binding;GO:0003824//catalytic activity	GO:0044267//cellular protein metabolic process	gi|328780331|ref|XP_624159.2|/1.5279e-130/PREDICTED: grpE protein homolog, mitochondrial [Apis mellifera]
gi|328776697|ref|XM_623252.3|	-3.35017	0.818635	-	GO:0017111//nucleoside-triphosphatase activity;GO:0032559	GO:0009207	gi|66513776|ref|XP_623255.1|/0/PREDICTED: ATP-binding cassette sub-family F member 1-like isoform 1 [Apis mellifera]
gi|328780281|ref|XM_623438.2|	-3.35364	0.810876	-	GO:0050136//NADH dehydrogenase (quinone) activity	GO:0022904//respiratory electron transport chain	gi|66513180|ref|XP_623441.1|/1.56373e-65/PREDICTED: NADH dehydrogenase [ubiquinone] 1 alpha subcomplex subunit 6-like [Apis mellifera]
gi|328777868|ref|XM_001122236.2|	-3.35755	0.820149	-	-	-	gi|328777869|ref|XP_001122236.2|/0/PREDICTED: UPF0609 protein CG1218-like [Apis mellifera]
gi|328787589|ref|XM_001121445.2|	-3.36172	0.817562	-	-	-	gi|328787590|ref|XP_001121445.2|/0/PREDICTED: hypothetical protein LOC725618 [Apis mellifera]
gi|328780476|ref|XM_001121566.2|	-3.37233	0.819392	GO:0005667//transcription factor complex	GO:0003676//nucleic acid binding;GO:0001071//nucleic acid binding transcription factor activity	GO:0006351//transcription, DNA-dependent	gi|380014871|ref|XP_003691439.1|/1.2192e-139/PREDICTED: uncharacterized protein LOC100865492 [Apis florea]
gi|328793789|ref|XM_393370.4|	-3.37858	0.80728	GO:0022624	-	GO:0043161//proteasomal ubiquitin-dependent protein catabolic process;GO:0051439//regulation of ubiquitin-protein ligase activity involved in mitotic cell cycle	gi|328793790|ref|XP_393370.3|/0/PREDICTED: 26S proteasome non-ATPase regulatory subunit 12, partial [Apis mellifera]
gi|215490059|ref|NM_001142436.1|	-3.39625	0.840525	-	-	-	gi|215490060|ref|NP_001135908.1|/0/uncharacterized protein LOC552484 [Apis mellifera]
gi|328793181|ref|XM_001123307.2|	-3.39981	0.806271	-	-	-	gi|328793182|ref|XP_001123307.2|/4.40025e-97/PREDICTED: NADH dehydrogenase [ubiquinone] iron-sulfur protein 4, mitochondrial [Apis mellifera]
gi|328784438|ref|XM_003250404.1|	-3.40984	0.82816	GO:0016020//membrane	GO:0016874//ligase activity;GO:0005488//binding;GO:0004888//transmembrane receptor activity	GO:0007166//cell surface receptor linked signaling pathway	gi|328784439|ref|XP_003250452.1|/1.62572e-107/PREDICTED: 5-formyltetrahydrofolate cyclo-ligase-like [Apis mellifera]
gi|328780702|ref|XM_001121128.2|	-3.41741	0.805261	-	-	-	gi|399220308|ref|NP_001257753.1|/6.19877e-54/cuticular protein 12 precursor [Apis mellifera]
gi|328790490|ref|XM_001120232.2|	-3.42749	0.805135	-	-	-	gi|328790491|ref|XP_001120232.2|/3.20531e-37/PREDICTED: hypothetical protein LOC724398 [Apis mellifera]
gi|328792997|ref|XM_623913.3|	-3.42909	0.833649	-	-	-	gi|328792998|ref|XP_623916.2|/0/PREDICTED: glutamyl aminopeptidase-like isoform 1 [Apis mellifera]
gi|328776639|ref|XM_003249141.1|	-3.43291	0.823997	-	-	-	gi|328776640|ref|XP_003249189.1|/5.36915e-48/PREDICTED: hypothetical protein LOC100576325 [Apis mellifera]
gi|328792611|ref|XM_001120360.2|	-3.45765	0.848663	GO:0030529//ribonucleoprotein complex	GO:0005198//structural molecule activity	GO:0010467//gene expression	gi|110767298|ref|XP_001120360.1|/9.36178e-87/PREDICTED: 60S ribosomal protein L21 [Apis mellifera]
gi|328791043|ref|XM_003251459.1|	-3.4694	0.829359	-	-	-	gi|328791044|ref|XP_003251507.1|/0/PREDICTED: LOW QUALITY PROTEIN: NEDD8-activating enzyme E1 regulatory subunit [Apis mellifera]
gi|328794291|ref|XM_624725.3|	-3.47095	0.835794	-	GO:0016787//hydrolase activity	-	gi|328794292|ref|XP_624728.3|/8.50417e-130/PREDICTED: plasma glutamate carboxypeptidase-like, partial [Apis mellifera]
gi|328778394|ref|XM_624693.3|	-3.48119	0.846644	GO:0030529//ribonucleoprotein complex	GO:0005198//structural molecule activity	GO:0010467//gene expression	gi|340722361|ref|XP_003399575.1|/5.21997e-73/PREDICTED: 60S ribosomal protein L27a-like [Bombus terrestris]
gi|328786478|ref|XM_393656.4|	-3.48561	0.847906	-	-	-	gi|66517228|ref|XP_393656.2|/0/PREDICTED: translocating chain-associated membrane protein 1-like 1-like [Apis mellifera]
gi|328793270|ref|XM_624811.3|	-3.49746	0.812327	-	-	-	gi|328793271|ref|XP_624814.3|/3.69017e-105/PREDICTED: presqualene diphosphate phosphatase-like [Apis mellifera]
gi|328790671|ref|XM_396131.4|	-3.51108	0.841093	-	GO:0048037//cofactor binding;GO:0008483//transaminase activity	GO:0019752//carboxylic acid metabolic process	gi|110755553|ref|XP_396131.3|/0/PREDICTED: aspartate aminotransferase, mitochondrial isoform 1 [Apis mellifera]
gi|328793662|ref|XR_014872.2|	-3.51201	0.834784	-	-	-	gi|335892810|ref|NP_001229484.1|/3.16082e-151/solute carrier family 35 member B1 [Apis mellifera]
gi|328791376|ref|XM_391883.4|	-3.53266	0.819203	-	-	-	gi|328791377|ref|XP_391883.4|/0/PREDICTED: zinc finger protein 236-like [Apis mellifera]
gi|328778191|ref|XM_001119828.2|	-3.53472	0.830936	GO:0030529//ribonucleoprotein complex	-	-	gi|328778192|ref|XP_001119828.2|/1.08012e-76/PREDICTED: 60S ribosomal protein L19 [Apis mellifera]
gi|328785675|ref|XM_392423.4|	-3.5501	0.824186	-	-	-	gi|66510879|ref|XP_392423.2|/1.57529e-175/PREDICTED: 3-ketodihydrosphingosine reductase-like isoform 1 [Apis mellifera]
gi|328783009|ref|XM_003250177.1|	-3.55781	0.828224	-	-	-	gi|328783010|ref|XP_003250225.1|/0/PREDICTED: transcription elongation factor B polypeptide 3 isoform 1 [Apis mellifera]
gi|328776452|ref|XM_392899.4|	-3.56529	0.832829	GO:0015630//microtubule cytoskeleton;GO:0019866//organelle inner membrane;GO:0044429//mitochondrial part	GO:0005515//protein binding;GO:0032559	GO:0006996//organelle organization;GO:0006457//protein folding;GO:0009408//response to heat;GO:0006605//protein targeting	gi|66547450|ref|XP_392899.2|/0/PREDICTED: 60 kDa heat shock protein, mitochondrial-like [Apis mellifera]
gi|328779571|ref|XM_396991.4|	-3.57006	0.801665	-	GO:0016757//transferase activity, transferring glycosyl groups	-	gi|328779572|ref|XP_396991.4|/0/PREDICTED: chondroitin sulfate synthase 1-like isoform 1 [Apis mellifera]
gi|328793352|ref|XM_624659.3|	-3.57189	0.843553	-	-	-	gi|328793353|ref|XP_624662.2|/4.49542e-115/PREDICTED: glutathione S-transferase-like [Apis mellifera]
gi|328788382|ref|XM_001120695.2|	-3.57267	0.84185	-	-	-	gi|110756792|ref|XP_001120695.1|/1.58395e-42/PREDICTED: hypothetical protein LOC726118 [Apis mellifera]
gi|328790725|ref|XM_001121091.2|	-3.58356	0.820212	-	-	-	gi|328790726|ref|XP_001121091.2|/0/PREDICTED: venom acid phosphatase Acph-1-like [Apis mellifera]
gi|328777565|ref|XM_395613.4|	-3.60745	0.804378	-	GO:0005488//binding;GO:0003824//catalytic activity	GO:0008152//metabolic process	gi|328777566|ref|XP_395613.3|/0/PREDICTED: hypothetical protein LOC412149 [Apis mellifera]
gi|328790148|ref|XM_623855.3|	-3.60869	0.829233	-	-	-	gi|328790149|ref|XP_623858.3|/0/PREDICTED: adenylate cyclase type 2-like [Apis mellifera]
gi|328785165|ref|XM_003250503.1|	-3.61407	0.833081	-	-	-	gi|328785166|ref|XP_003250551.1|/6.11546e-60/PREDICTED: hypothetical protein LOC100576195 [Apis mellifera]
gi|328782859|ref|XM_393995.4|	-3.61694	0.848032	-	GO:0051536//iron-sulfur cluster binding;GO:0016462//pyrophosphatase activity;GO:0043169//cation binding;GO:0032559	-	gi|48098155|ref|XP_393995.1|/4.98027e-133/PREDICTED: cytosolic Fe-S cluster assembly factor NUBP2 homolog [Apis mellifera]
gi|328791252|ref|XM_396542.4|	-3.62067	0.803369	GO:0005634//nucleus	-	GO:0035194//posttranscriptional gene silencing by RNA	gi|328791253|ref|XP_396542.4|/0/PREDICTED: serrate RNA effector molecule homolog [Apis mellifera]
gi|328780716|ref|XM_001121459.2|	-3.6383	0.833775	GO:0015630//microtubule cytoskeleton	GO:0005515//protein binding	GO:0043623//cellular protein complex assembly	gi|328780717|ref|XP_001121459.2|/0/PREDICTED: hypothetical protein LOC725630 [Apis mellifera]
gi|328777932|ref|XM_393351.4|	-3.67343	0.849987	-	-	-	gi|328777933|ref|XP_393351.3|/5.74701e-96/PREDICTED: nucleoside diphosphate kinase [Apis mellifera]
gi|328776164|ref|XM_003249078.1|	-3.67776	0.830747	-	-	-	gi|328776165|ref|XP_003249126.1|/3.42595e-153/PREDICTED: hypothetical protein LOC100577693 [Apis mellifera]
gi|328784148|ref|XM_393419.4|	-3.69216	0.829548	-	-	-	gi|328784149|ref|XP_393419.3|/0/PREDICTED: RNA polymerase II elongation factor ELL-like [Apis mellifera]
gi|328781195|ref|XM_623656.3|	-3.69817	0.820717	-	-	-	gi|328781196|ref|XP_623659.3|/1.55011e-158/PREDICTED: LIX1-like protein-like isoform 2 [Apis mellifera]
gi|328776194|ref|XM_394657.4|	-3.69927	0.848663	GO:0016020//membrane	GO:0016491//oxidoreductase activity;GO:0051536//iron-sulfur cluster binding	GO:0008152//metabolic process	gi|328776195|ref|XP_394657.2|/6.22647e-130/PREDICTED: cytochrome b-c1 complex subunit Rieske, mitochondrial [Apis mellifera]
gi|328788865|ref|XM_392222.4|	-3.70044	0.816112	-	-	-	gi|328788866|ref|XP_392222.3|/0/PREDICTED: sequestosome-1 [Apis mellifera]
gi|328788258|ref|XM_392379.4|	-3.70149	0.810939	-	-	-	gi|66509265|ref|XP_392379.2|/0/PREDICTED: hypothetical protein LOC408848 [Apis mellifera]
gi|328776448|ref|XM_397593.4|	-3.71482	0.820149	-	-	-	gi|328776449|ref|XP_397593.4|/0/PREDICTED: hypothetical protein LOC409953 isoform 1 [Apis mellifera]
gi|328789981|ref|XM_003251306.1|	-3.72269	0.8351	-	-	-	gi|328789982|ref|XP_003251354.1|/0/PREDICTED: tRNA-splicing endonuclease subunit Sen2-like [Apis mellifera]
gi|328790460|ref|XM_623828.3|	-3.72603	0.849167	GO:0031967;GO:0012505//endomembrane system;GO:0044432//endoplasmic reticulum part;GO:0044297//cell body	GO:0016862//intramolecular oxidoreductase activity, interconverting keto- and enol-groups;GO:0015036//disulfide oxidoreductase activity	GO:0018904;GO:0044267//cellular protein metabolic process;GO:0019725//cellular homeostasis	gi|328790461|ref|XP_623831.2|/0/PREDICTED: protein disulfide-isomerase [Apis mellifera]
gi|328786582|ref|XM_392812.4|	-3.73581	0.846455	GO:0015934//large ribosomal subunit	GO:0005488//binding;GO:0005198//structural molecule activity	GO:0007052//mitotic spindle organization;GO:0010467//gene expression	gi|62083503|gb|AAX62476.1|/2.4656e-73/ribosomal protein L23 [Lysiphlebus testaceipes]
gi|328791215|ref|XM_393233.4|	-3.73901	0.812768	GO:0043231//intracellular membrane-bounded organelle	GO:0008135//translation factor activity, nucleic acid binding	GO:0006412//translation;GO:0006355//regulation of transcription, DNA-dependent	gi|66544429|ref|XP_393233.2|/0/PREDICTED: transcription initiation factor TFIID subunit 6 [Apis mellifera]
gi|328789039|ref|XM_001122106.2|	-3.74012	0.831252	-	-	-	gi|328789040|ref|XP_001122106.2|/0/PREDICTED: diphthamide biosynthesis protein 2-like [Apis mellifera]
gi|328781521|ref|XM_392809.4|	-3.74164	0.848663	GO:0030529//ribonucleoprotein complex	GO:0005198//structural molecule activity	GO:0010467//gene expression	gi|66565929|ref|XP_392809.2|/1.6724e-70/PREDICTED: 60S ribosomal protein L14 [Apis mellifera]
gi|328782165|ref|XM_624680.3|	-3.76689	0.805135	-	-	-	gi|328782166|ref|XP_624683.3|/0/PREDICTED: e3 ubiquitin-protein ligase RNF14-like [Apis mellifera]
gi|328793241|ref|XM_396120.3|	-3.76924	0.804946	-	GO:0005488//binding	-	gi|328793242|ref|XP_396120.3|/0/PREDICTED: hypothetical protein LOC412665 [Apis mellifera]
gi|328776394|ref|XM_001122006.2|	-3.77325	0.834343	-	-	-	gi|328776395|ref|XP_001122006.2|/7.75452e-118/PREDICTED: hypothetical protein LOC726251 [Apis mellifera]
gi|328792639|ref|XM_392181.4|	-3.77371	0.808226	-	-	-	gi|328792640|ref|XP_392181.4|/0/PREDICTED: hypothetical protein LOC408641 isoform 1 [Apis mellifera]
gi|328780536|ref|XM_624844.3|	-3.78201	0.84103	-	-	-	gi|48142734|ref|XP_397367.1|/1.54053e-37/PREDICTED: 39S ribosomal protein L13, mitochondrial [Apis mellifera]
gi|328779021|ref|XM_623108.3|	-3.79237	0.839831	GO:0005905//coated pit;GO:0012510//trans-Golgi network transport vesicle membrane	-	GO:0015031//protein transport	gi|328779022|ref|XP_623111.3|/0/PREDICTED: clathrin heavy chain-like isoform 1 [Apis mellifera]
gi|328787647|ref|XM_392315.4|	-3.80145	0.826962	-	-	-	gi|48095529|ref|XP_392315.1|/4.09003e-149/PREDICTED: post-GPI attachment to proteins factor 2-like [Apis mellifera]
gi|328775883|ref|XM_624610.3|	-3.80304	0.841282	-	-	-	gi|66513846|ref|XP_624613.1|/1.96286e-131/PREDICTED: surfeit locus protein 4 homolog [Apis mellifera]
gi|328785551|ref|XM_395917.4|	-3.81315	0.806964	-	GO:0048037//cofactor binding	GO:0019752//carboxylic acid metabolic process	gi|66530260|ref|XP_395917.2|/0/PREDICTED: cystathionine gamma-lyase-like [Apis mellifera]
gi|209571500|ref|NM_001135909.1|	-3.81608	0.850681	-	-	-	-
gi|328783815|ref|XM_392857.4|	-3.81914	0.838948	-	GO:0004175//endopeptidase activity	GO:0019538//protein metabolic process	gi|66560290|ref|XP_392857.2|/0/PREDICTED: lysosomal aspartic protease [Apis mellifera]
gi|328787487|ref|XM_001122510.2|	-3.83227	0.848158	GO:0030529//ribonucleoprotein complex	GO:0005198//structural molecule activity	GO:0010467//gene expression	gi|328787488|ref|XP_001122510.2|/2.61963e-61/PREDICTED: 40S ribosomal protein S26 [Apis mellifera]
gi|328785422|ref|XM_396741.4|	-3.83269	0.849041	GO:0030529//ribonucleoprotein complex	GO:0005198//structural molecule activity	GO:0010467//gene expression	gi|66547340|ref|XP_396741.2|/8.82861e-129/PREDICTED: 40S ribosomal protein S3a [Apis mellifera]
gi|328778631|ref|XM_624219.3|	-3.83734	0.826205	-	-	-	gi|328778632|ref|XP_624222.3|/0/PREDICTED: large subunit GTPase 1 homolog [Apis mellifera]
gi|328784323|ref|XM_003250386.1|	-3.84501	0.832513	-	-	-	gi|328784324|ref|XP_003250434.1|/1.01742e-60/PREDICTED: hypothetical protein LOC100578191 [Apis mellifera]
gi|328778136|ref|XM_623694.3|	-3.85171	0.837245	GO:0044424//intracellular part	GO:0005515//protein binding;GO:0032559	GO:0044267//cellular protein metabolic process	gi|328778137|ref|XP_623697.2|/0/PREDICTED: LOW QUALITY PROTEIN: t-complex protein 1 subunit zeta [Apis mellifera]
gi|328782050|ref|XM_392583.4|	-3.85945	0.839263	-	-	-	gi|328782051|ref|XP_392583.3|/7.11525e-146/PREDICTED: hypothetical protein LOC409057 [Apis mellifera]
gi|328781189|ref|XM_394952.4|	-3.87287	0.8392	-	-	-	gi|328781190|ref|XP_394952.4|/0/PREDICTED: ADP-ribosylation factor GTPase-activating protein 1-like isoform 2 [Apis mellifera]
gi|328778885|ref|XM_395877.2|	-3.88573	0.826142	-	-	GO:0042441//eye pigment metabolic process	gi|48104995|ref|XP_395877.1|/6.85919e-59/PREDICTED: thioredoxin domain-containing protein 17 [Apis mellifera]
gi|328789437|ref|XM_624561.3|	-3.8894	0.836551	GO:0005739//mitochondrion;GO:0032155;GO:0005635//nuclear envelope;GO:0016020//membrane	GO:0005543//phospholipid binding;GO:0005319//lipid transporter activity	GO:0000912//assembly of actomyosin apparatus involved in cell cycle cytokinesis;GO:0000212//meiotic spindle organization;GO:0048610;GO:0051234//establishment of localization;GO:0033206//cytokinesis after meiosis	gi|66557640|ref|XP_624564.1|/7.43058e-159/PREDICTED: phosphatidylinositol transfer protein alpha isoform [Apis mellifera]
gi|328778608|ref|XM_001120143.2|	-3.89443	0.806838	GO:0032991//macromolecular complex	GO:0005488//binding	-	gi|110758613|ref|XP_001120143.1|/6.48941e-54/PREDICTED: small nuclear ribonucleoprotein Sm D3 [Apis mellifera]
gi|328788271|ref|XM_394587.4|	-3.89627	0.836172	GO:0031224//intrinsic to membrane	GO:0015108//chloride transmembrane transporter activity	GO:0015698//inorganic anion transport;GO:0030001//metal ion transport	gi|328788272|ref|XP_394587.3|/0/PREDICTED: solute carrier family 12 member 6-like isoform 1 [Apis mellifera]
gi|328788833|ref|XM_001122896.2|	-3.90237	0.823114	-	-	-	gi|110772886|ref|XP_001122896.1|/4.1209e-37/PREDICTED: dolichol-phosphate mannosyltransferase subunit 3-like [Apis mellifera]
gi|328784304|ref|XM_001122065.2|	-3.91426	0.836298	-	-	-	gi|328784305|ref|XP_001122065.2|/0/PREDICTED: UPF0676 protein C1494.01-like [Apis mellifera]
gi|328785581|ref|XM_003250569.1|	-3.92879	0.805261	-	-	-	gi|328785582|ref|XP_003250617.1|/9.23494e-78/PREDICTED: hypothetical protein LOC100577003 [Apis mellifera]
gi|328781015|ref|XM_001122741.2|	-3.92897	0.850114	-	-	-	gi|110766389|ref|XP_001122741.1|/2.59643e-139/PREDICTED: protein takeout-like [Apis mellifera]
gi|295849267|ref|NM_001178027.1|	-3.93213	0.844878	-	GO:0003824//catalytic activity;GO:0016209//antioxidant activity;GO:0043169//cation binding	GO:0072593	gi|295849268|ref|NP_001171498.1|/6.8544e-84/superoxide dismutase 1 [Apis mellifera]
gi|328775943|ref|XM_625235.3|	-3.93828	0.842102	-	-	-	gi|380014275|ref|XP_003691165.1|/3.59635e-63/PREDICTED: uncharacterized protein LOC100866484 [Apis florea]
gi|328790413|ref|XM_003251368.1|	-3.9386	0.830558	GO:0005667//transcription factor complex	-	GO:0006352//transcription initiation, DNA-dependent	gi|48106220|ref|XP_396068.1|/9.10344e-156/PREDICTED: CDK-activating kinase assembly factor MAT1-like isoform 2 [Apis mellifera]
gi|328790638|ref|XM_001120078.2|	-3.95435	0.81977	-	-	-	gi|340727120|ref|XP_003401899.1|/2.75743e-86/PREDICTED: transmembrane protein 173-like [Bombus terrestris]
gi|328778618|ref|XM_001120524.2|	-3.95616	0.850934	GO:0030529//ribonucleoprotein complex	GO:0005198//structural molecule activity	GO:0010467//gene expression	gi|322800365|gb|EFZ21369.1|/1.25025e-64/hypothetical protein SINV_04528 [Solenopsis invicta]
gi|328791495|ref|XR_120562.1|	-3.95863	0.83838	-	-	-	-
gi|328791746|ref|XM_003251578.1|	-3.9648	0.826457	GO:0000785//chromatin;GO:0043231//intracellular membrane-bounded organelle	GO:0003676//nucleic acid binding	GO:0034728	gi|195356894|ref|XP_002044868.1|/9.47097e-43/GM16470 [Drosophila sechellia]
gi|328776909|ref|XM_003249190.1|	-3.97359	0.830558	-	-	-	gi|328776910|ref|XP_003249238.1|/4.65829e-78/PREDICTED: UPF0534 protein CG15027-like [Apis mellifera]
gi|328784709|ref|XM_001121327.2|	-3.98075	0.852069	-	-	-	gi|110758964|ref|XP_001121327.1|/1.1399e-47/PREDICTED: regucalcin-like [Apis mellifera]
gi|328791125|ref|XM_625033.3|	-3.98742	0.817436	-	GO:0016874//ligase activity	-	gi|328791126|ref|XP_625036.3|/0/PREDICTED: phosphoribosylformylglycinamidine synthase [Apis mellifera]
gi|328792402|ref|XM_624113.3|	-3.99325	0.826016	GO:0005635//nuclear envelope;GO:0044444//cytoplasmic part	GO:0008565//protein transporter activity;GO:0017016//Ras GTPase binding	GO:0006605//protein targeting;GO:0001708//cell fate specification;GO:0007169//transmembrane receptor protein tyrosine kinase signaling pathway;GO:0003002//regionalization;GO:0042051//compound eye photoreceptor development;GO:0007476//imaginal disc-derived wing morphogenesis;GO:0043066//negative regulation of apoptosis;GO:0000165//MAPKKK cascade	gi|110767987|ref|XP_624116.2|/0/PREDICTED: importin-7-like, partial [Apis mellifera]
gi|328781028|ref|XM_003249858.1|	-4.00252	0.837055	GO:0030119//AP-type membrane coat adaptor complex	-	GO:0015031//protein transport	gi|380012610|ref|XP_003690372.1|/0/PREDICTED: AP-1 complex subunit mu-1-like isoform 2 [Apis florea]
gi|328791649|ref|XM_393042.4|	-4.00371	0.843616	-	-	-	gi|328791650|ref|XP_393042.4|/0/PREDICTED: hypothetical protein LOC409536 [Apis mellifera]
gi|328778276|ref|XM_397150.4|	-4.01113	0.808478	-	-	-	gi|328778277|ref|XP_397150.3|/0/PREDICTED: f-box only protein 9-like [Apis mellifera]
gi|328789459|ref|XM_392716.4|	-4.01175	0.80463	-	GO:0005488//binding;GO:0016817//hydrolase activity, acting on acid anhydrides;GO:0005215//transporter activity	-	gi|66504040|ref|XP_392716.2|/0/PREDICTED: probable phospholipid-transporting ATPase VD-like [Apis mellifera]
gi|328793880|ref|XM_623839.3|	-4.01273	0.848915	-	-	-	gi|66564896|ref|XP_623842.1|/0/PREDICTED: mannose-6-phosphate isomerase-like [Apis mellifera]
gi|328793460|ref|XM_001123277.2|	-4.01518	0.849483	-	GO:0004576//oligosaccharyl transferase activity	-	gi|110769776|ref|XP_001123277.1|/2.64651e-59/PREDICTED: dolichyl-diphosphooligosaccharide--protein glycosyltransferase subunit DAD1-like [Apis mellifera]
gi|328793393|ref|XM_624335.3|	-4.044	0.831882	-	-	-	gi|328793394|ref|XP_624338.2|/0/PREDICTED: ribonuclease P protein subunit p40-like [Apis mellifera]
gi|328792038|ref|XM_624648.3|	-4.046	0.852132	GO:0030529//ribonucleoprotein complex	GO:0005198//structural molecule activity	GO:0010467//gene expression	gi|110771708|ref|XP_624651.2|/2.70468e-78/PREDICTED: 40S ribosomal protein S23-like [Apis mellifera]
gi|328784462|ref|XM_003250406.1|	-4.04656	0.82488	-	GO:0005488//binding	-	gi|328784463|ref|XP_003250454.1|/0/PREDICTED: glyoxylate reductase/hydroxypyruvate reductase-like [Apis mellifera]
gi|328784240|ref|XM_003250371.1|	-4.06749	0.832387	-	-	-	gi|328784241|ref|XP_003250419.1|/0/PREDICTED: ADP-ribosylation factor GTPase-activating protein 2-like isoform 1 [Apis mellifera]
gi|328787455|ref|XM_001120704.2|	-4.07017	0.848473	-	-	-	gi|110761841|ref|XP_001120704.1|/4.91951e-58/PREDICTED: UPF0139 membrane protein pMsmaA27-like [Apis mellifera]
gi|328780156|ref|XM_623874.3|	-4.07331	0.8486	-	GO:0005488//binding;GO:0022892	GO:0006631//fatty acid metabolic process	gi|328780157|ref|XP_623877.2|/5.16577e-90/PREDICTED: acyl carrier protein, mitochondrial-like [Apis mellifera]
gi|328782935|ref|XM_392005.4|	-4.075	0.841093	-	-	-	gi|328782936|ref|XP_392005.3|/2.6008e-91/PREDICTED: protein LSM12 homolog [Apis mellifera]
gi|328782297|ref|XR_014983.2|	-4.07724	0.842607	GO:0015630//microtubule cytoskeleton;GO:0044444//cytoplasmic part	GO:0070011	-	gi|380013206|ref|XP_003690657.1|/0/PREDICTED: counting factor associated protein D-like [Apis florea]
gi|328777538|ref|XM_001121229.2|	-4.12167	0.829738	-	GO:0004672//protein kinase activity;GO:0005515//protein binding	GO:0009987//cellular process;GO:0050896//response to stimulus;GO:0007275//multicellular organismal development	gi|328777539|ref|XP_001121229.2|/3.78816e-146/PREDICTED: hypothetical protein LOC725368 [Apis mellifera]
gi|110751005|ref|XM_623195.2|	-4.13131	0.810686	GO:0030120//vesicle coat;GO:0042598//vesicular fraction;GO:0044421//extracellular region part	GO:0005102//receptor binding;GO:0004683//calmodulin-dependent protein kinase activity	GO:0007589//body fluid secretion;GO:0048200;GO:0015031//protein transport	gi|66504662|ref|XP_623198.1|/0/PREDICTED: coatomer subunit alpha isoform 1 [Apis mellifera]
gi|328779121|ref|XM_623054.3|	-4.1346	0.807911	GO:0031224//intrinsic to membrane	GO:0004871//signal transducer activity	GO:0007165//signal transduction;GO:0006631//fatty acid metabolic process	gi|328779122|ref|XP_623057.2|/0/PREDICTED: ADIPOR-like receptor CG5315-like [Apis mellifera]
gi|328779390|ref|XM_624818.3|	-4.15532	0.850744	GO:0030529//ribonucleoprotein complex	GO:0005198//structural molecule activity	GO:0010467//gene expression	gi|66566113|ref|XP_624821.1|/0/PREDICTED: 60S ribosomal protein L3 [Apis mellifera]
gi|328781451|ref|XM_392162.4|	-4.17208	0.827025	-	-	-	gi|328781452|ref|XP_392162.2|/4.24673e-104/PREDICTED: UPF0480 protein C15orf24 homolog [Apis mellifera]
gi|328786817|ref|XM_391909.3|	-4.18299	0.848032	-	-	-	gi|328786818|ref|XP_391909.3|/0/PREDICTED: MAGUK p55 subfamily member 6 [Apis mellifera]
gi|328790440|ref|XM_623813.3|	-4.183	0.801476	-	GO:0005488//binding	-	gi|66516817|ref|XP_623816.1|/8.78519e-176/PREDICTED: tRNA selenocysteine 1-associated protein 1-like [Apis mellifera]
gi|328792834|ref|XM_001122830.2|	-4.19553	0.824817	-	-	-	gi|328792835|ref|XP_001122830.2|/0/PREDICTED: hypothetical protein LOC727116 [Apis mellifera]
gi|328793714|ref|XM_393002.4|	-4.19774	0.827214	-	-	-	gi|328793715|ref|XP_393002.3|/3.75807e-153/PREDICTED: enoyl-CoA hydratase domain-containing protein 2, mitochondrial-like isoform 1 [Apis mellifera]
gi|328789643|ref|XM_624480.3|	-4.21888	0.841282	-	-	-	gi|328789644|ref|XP_624483.3|/0/PREDICTED: hypothetical protein LOC552101 [Apis mellifera]
gi|328785950|ref|XM_003250634.1|	-4.2284	0.823114	-	-	-	gi|328785951|ref|XP_003250682.1|/1.55703e-121/PREDICTED: hypothetical protein LOC411091 [Apis mellifera]
gi|328778482|ref|XM_395549.4|	-4.23525	0.845635	GO:0030120//vesicle coat;GO:0044431//Golgi apparatus part	-	GO:0043062//extracellular structure organization;GO:0035151//regulation of tube size, open tracheal system;GO:0006909//phagocytosis;GO:0035148//tube formation;GO:0002168//instar larval development;GO:0040003//chitin-based cuticle development;GO:0019915//lipid storage;GO:0048193//Golgi vesicle transport;GO:0015031//protein transport;GO:0035146	gi|66526642|ref|XP_395549.2|/0/PREDICTED: coatomer subunit gamma isoform 1 [Apis mellifera]
gi|328786512|ref|XM_391836.4|	-4.24927	0.815733	GO:0031966//mitochondrial membrane	GO:0005244//voltage-gated ion channel activity	GO:0043269//regulation of ion transport	gi|66517185|ref|XP_391836.2|/3.24811e-169/PREDICTED: mitochondrial import receptor subunit TOM40 homolog 1-like isoform 1 [Apis mellifera]
gi|328780670|ref|XM_001120075.2|	-4.28057	0.846959	-	-	-	gi|328780671|ref|XP_001120075.2|/2.78382e-154/PREDICTED: tumor necrosis factor alpha-induced protein 8-like protein-like [Apis mellifera]
gi|328781197|ref|XM_392540.4|	-4.29505	0.841282	-	GO:0004175//endopeptidase activity	GO:0019538//protein metabolic process	gi|66515781|ref|XP_392540.2|/6.68949e-131/PREDICTED: putative ATP-dependent Clp protease proteolytic subunit, mitochondrial-like [Apis mellifera]
gi|328780746|ref|XM_003249806.1|	-4.30387	0.833712	GO:0032991//macromolecular complex;GO:0043231//intracellular membrane-bounded organelle;GO:0032432//actin filament bundle;GO:0005626//insoluble fraction;GO:0044459//plasma membrane part;GO:0044444//cytoplasmic part	GO:0051427;GO:0004725//protein tyrosine phosphatase activity;GO:0004672//protein kinase activity;GO:0019899//enzyme binding	GO:0046888//negative regulation of hormone secretion;GO:0060123//regulation of growth hormone secretion;GO:0006974//response to DNA damage stimulus;GO:0033500//carbohydrate homeostasis;GO:0006639//acylglycerol metabolic process;GO:0050796//regulation of insulin secretion;GO:0007169//transmembrane receptor protein tyrosine kinase signaling pathway;GO:0033157//regulation of intracellular protein tr…	gi|328780747|ref|XP_003249854.1|/0/PREDICTED: tyrosine-protein phosphatase corkscrew [Apis mellifera]
gi|328778920|ref|XM_624035.3|	-4.35091	0.852069	GO:0030529//ribonucleoprotein complex	GO:0003676//nucleic acid binding;GO:0005198//structural molecule activity	GO:0010467//gene expression	gi|307173970|gb|EFN64700.1|/3.76421e-69/40S ribosomal protein S15 [Camponotus floridanus]
gi|328793468|ref|XM_623944.3|	-4.35948	0.830684	-	-	GO:0019222//regulation of metabolic process	gi|66546020|ref|XP_623947.1|/0/PREDICTED: probable 26S proteasome non-ATPase regulatory subunit 3 [Apis mellifera]
gi|328791258|ref|XM_396543.4|	-4.36202	0.809172	GO:0005622//intracellular	-	-	gi|328791259|ref|XP_396543.3|/0/PREDICTED: FERM, RhoGEF and pleckstrin domain-containing protein 1-like [Apis mellifera]
gi|328789745|ref|XM_001120584.2|	-4.36403	0.848095	-	-	-	gi|110751218|ref|XP_001120584.1|/1.34102e-26/PREDICTED: hypothetical protein LOC724693 [Apis mellifera]
gi|328776310|ref|XM_623088.3|	-4.3696	0.849293	-	GO:0016740//transferase activity	-	gi|328776311|ref|XP_623091.2|/0/PREDICTED: LOW QUALITY PROTEIN: carnitine O-palmitoyltransferase 1, liver isoform [Apis mellifera]
gi|328785139|ref|XM_393437.4|	-4.38313	0.80974	GO:0044424//intracellular part	GO:0004812//aminoacyl-tRNA ligase activity;GO:0032559	GO:0006418//tRNA aminoacylation for protein translation	gi|66523683|ref|XP_393437.2|/0/PREDICTED: aspartyl-tRNA synthetase, cytoplasmic [Apis mellifera]
gi|328783787|ref|XM_001121639.2|	-4.4105	0.818761	-	GO:0017111//nucleoside-triphosphatase activity;GO:0005488//binding	-	gi|328783788|ref|XP_001121639.2|/0/PREDICTED: probable ATP-dependent RNA helicase kurz [Apis mellifera]
gi|328783444|ref|XM_392059.4|	-4.42555	0.852321	GO:0005622//intracellular	-	-	gi|48098427|ref|XP_392059.1|/8.06038e-53/PREDICTED: 60S ribosomal protein L26 isoform 1 [Apis mellifera]
gi|240848590|ref|NM_001162398.1|	-4.4678	0.825448	GO:0031966//mitochondrial membrane	GO:0008320//protein transmembrane transporter activity	GO:0015031//protein transport	gi|240848591|ref|NP_001155870.1|/1.17757e-24/translocase of outer membrane 7 [Apis mellifera]
gi|328784576|ref|XM_003250422.1|	-4.47108	0.8486	-	GO:0016763//transferase activity, transferring pentosyl groups	GO:0019363//pyridine nucleotide biosynthetic process	gi|328784577|ref|XP_003250470.1|/0/PREDICTED: nicotinate phosphoribosyltransferase-like [Apis mellifera]
gi|328779917|ref|XM_001123299.2|	-4.49028	0.802549	-	-	-	gi|328779918|ref|XP_001123299.2|/0/PREDICTED: RRP12-like protein-like [Apis mellifera]
gi|328781272|ref|XM_392528.4|	-4.49593	0.845193	-	GO:0046872//metal ion binding;GO:0004629//phospholipase C activity;GO:0060089	GO:0044238//primary metabolic process;GO:0007165//signal transduction	gi|328781273|ref|XP_392528.4|/0/PREDICTED: 1-phosphatidylinositol-4,5-bisphosphate phosphodiesterase [Apis mellifera]
gi|328783244|ref|XM_392071.4|	-4.49893	0.851312	GO:0030529//ribonucleoprotein complex	GO:0005198//structural molecule activity	GO:0010467//gene expression	gi|66525285|ref|XP_392071.2|/0/PREDICTED: 60S ribosomal protein L4 isoform 1 [Apis mellifera]
gi|328792205|ref|XM_396550.4|	-4.50438	0.807785	-	-	-	gi|66500463|ref|XP_396550.2|/0/PREDICTED: enhancer of mRNA-decapping protein 4 [Apis mellifera]
gi|328791504|ref|XM_003251534.1|	-4.52898	0.841534	-	GO:0004084//branched-chain-amino-acid transaminase activity	GO:0008652//cellular amino acid biosynthetic process	gi|110757661|ref|XP_001119990.1|/1.49037e-32/PREDICTED: hypothetical protein LOC724221 isoform 1 [Apis mellifera]
gi|328791248|ref|XM_003251489.1|	-4.55415	0.823114	GO:0032991//macromolecular complex	GO:0005488//binding	-	gi|328791249|ref|XP_003251537.1|/9.10103e-59/PREDICTED: U6 snRNA-associated Sm-like protein LSm7 isoform 2 [Apis mellifera]
gi|328776841|ref|XM_395844.4|	-4.57958	0.816553	-	-	-	gi|328776842|ref|XP_395844.3|/0/PREDICTED: pleckstrin homology domain-containing family M member 1-like [Apis mellifera]
gi|328783307|ref|XM_001121310.2|	-4.58201	0.840462	-	-	-	gi|110763445|ref|XP_001121310.1|/1.40275e-157/PREDICTED: AN1-type zinc finger protein 1-like [Apis mellifera]
gi|328782498|ref|XM_392338.4|	-4.58276	0.84759	-	-	-	gi|328782499|ref|XP_392338.3|/0/PREDICTED: proactivator polypeptide isoform 1 [Apis mellifera]
gi|328779133|ref|XM_003249547.1|	-4.58796	0.80564	-	-	-	gi|328779134|ref|XP_003249595.1|/0/PREDICTED: cirhin-like [Apis mellifera]
gi|328787171|ref|XM_001121911.2|	-4.58958	0.82324	GO:0005840//ribosome	-	-	gi|110761209|ref|XP_001121911.1|/7.22723e-107/PREDICTED: probable 39S ribosomal protein L49, mitochondrial-like [Apis mellifera]
gi|328782187|ref|XM_003250052.1|	-4.62012	0.845761	-	GO:0019205//nucleobase, nucleoside, nucleotide kinase activity;GO:0016776//phosphotransferase activity, phosphate group as acceptor	GO:0009117//nucleotide metabolic process;GO:0006796//phosphate metabolic process	gi|328782188|ref|XP_003250100.1|/3.43443e-114/PREDICTED: UMP-CMP kinase-like [Apis mellifera]
gi|328785096|ref|XM_625006.3|	-4.6311	0.850429	GO:0030529//ribonucleoprotein complex	GO:0005198//structural molecule activity	GO:0010467//gene expression	gi|110762813|ref|XP_625009.2|/3.29778e-57/PREDICTED: 60S ribosomal protein L22 isoform 1 [Apis mellifera]
gi|328789970|ref|XM_623627.3|	-4.63208	0.840146	-	GO:0017111//nucleoside-triphosphatase activity;GO:0051540;GO:0015604//phosphonate transmembrane transporter activity;GO:0032559	GO:0009207	gi|328789971|ref|XP_623630.2|/0/PREDICTED: ATP-binding cassette sub-family E member 1 isoform 1 [Apis mellifera]
gi|328780940|ref|XM_394733.4|	-4.64111	0.846139	-	GO:0032561	GO:0006810//transport;GO:0035556//intracellular signal transduction	gi|66513978|ref|XP_394733.2|/1.56458e-116/PREDICTED: ras-related protein Rab-27A-like isoform 1 [Apis mellifera]
gi|328783401|ref|XM_394067.3|	-4.64191	0.824186	-	-	GO:0009792//embryo development ending in birth or egg hatching;GO:0009887//organ morphogenesis;GO:0009605//response to external stimulus;GO:0007635//chemosensory behavior;GO:0007626//locomotory behavior	gi|328783402|ref|XP_394067.3|/0/PREDICTED: semaphorin-5A [Apis mellifera]
gi|58585145|ref|NM_001011603.1|	-4.64728	0.820149	-	GO:0016775//phosphotransferase activity, nitrogenous group as acceptor;GO:0032559	GO:0006796//phosphate metabolic process	gi|58585146|ref|NP_001011603.1|/0/arginine kinase [Apis mellifera]
gi|328793367|ref|XM_001122855.2|	-4.65356	0.814156	-	-	-	gi|328793368|ref|XP_001122855.2|/3.50461e-69/PREDICTED: uncharacterized protein C9orf85 homolog [Apis mellifera]
gi|328782608|ref|XM_001121400.2|	-4.65719	0.819455	-	-	-	gi|328782609|ref|XP_001121400.2|/7.94767e-145/PREDICTED: hypothetical protein LOC725577 [Apis mellifera]
gi|328789134|ref|XM_392269.4|	-4.6673	0.829927	-	GO:0016491//oxidoreductase activity	GO:0006091//generation of precursor metabolites and energy;GO:0055114//oxidation-reduction process	gi|328789135|ref|XP_392269.4|/0/PREDICTED: succinate dehydrogenase [ubiquinone] flavoprotein subunit, mitochondrial-like [Apis mellifera]
gi|328776420|ref|XM_624854.3|	-4.68936	0.820527	-	-	-	gi|328776421|ref|XP_624857.3|/3.51796e-170/PREDICTED: hypothetical protein LOC552481 [Apis mellifera]
gi|328794178|ref|XM_001122883.2|	-4.70806	0.818004	-	-	-	gi|110776210|ref|XP_001122883.1|/1.82098e-90/PREDICTED: hypothetical protein LOC727172, partial [Apis mellifera]
gi|328779778|ref|XM_003249654.1|	-4.73388	0.852006	GO:0030529//ribonucleoprotein complex	GO:0005198//structural molecule activity	GO:0010467//gene expression	gi|322793851|gb|EFZ17191.1|/2.00309e-29/hypothetical protein SINV_15085 [Solenopsis invicta]
gi|328792415|ref|XM_623976.2|	-4.74962	0.804567	-	-	-	gi|66500907|ref|XP_623979.1|/8.95213e-84/PREDICTED: probable 28S ribosomal protein S6, mitochondrial [Apis mellifera]
gi|328779393|ref|XM_624798.3|	-4.76285	0.840903	GO:0016020//membrane	-	-	gi|66566109|ref|XP_624801.1|/6.95077e-95/PREDICTED: NADH dehydrogenase [ubiquinone] 1 beta subcomplex subunit 10-like [Apis mellifera]
gi|328791934|ref|XM_393034.4|	-4.78419	0.843679	GO:0032991//macromolecular complex	-	GO:0022613//ribonucleoprotein complex biogenesis	gi|48105889|ref|XP_393034.1|/1.6768e-115/PREDICTED: 60S ribosomal protein L7a [Apis mellifera]
gi|328793585|ref|XM_395187.4|	-4.82556	0.83592	-	GO:0016763//transferase activity, transferring pentosyl groups	GO:0006400//tRNA modification	gi|66556485|ref|XP_395187.2|/0/PREDICTED: probable queuine tRNA-ribosyltransferase [Apis mellifera]
gi|328788231|ref|XM_001123128.2|	-4.83621	0.807154	-	-	-	gi|110766002|ref|XP_001123128.1|/1.00312e-148/PREDICTED: transmembrane protein 192-like [Apis mellifera]
gi|328786537|ref|XM_001120649.2|	-4.84279	0.829233	-	-	-	gi|110760398|ref|XP_001120649.1|/5.4663e-78/PREDICTED: protein SYS1 homolog [Apis mellifera]
gi|328776181|ref|XM_624681.3|	-4.9008	0.836046	-	-	-	gi|66548341|ref|XP_624684.1|/4.36145e-83/PREDICTED: hypothetical protein LOC552306 [Apis mellifera]
gi|328776822|ref|XM_394660.4|	-4.90349	0.849672	-	-	-	gi|328776823|ref|XP_394660.4|/0/PREDICTED: synaptic vesicle glycoprotein 2C-like [Apis mellifera]
gi|328789898|ref|XR_014978.2|	-4.90999	0.840209	-	GO:0016879//ligase activity, forming carbon-nitrogen bonds;GO:0032559	GO:0006464//protein modification process	gi|322791727|gb|EFZ16003.1|/1.27831e-97/hypothetical protein SINV_16053 [Solenopsis invicta]
gi|328779968|ref|XM_392089.4|	-4.92095	0.8257	-	GO:0046914//transition metal ion binding	GO:0008306//associative learning	gi|380024410|ref|XP_003695990.1|/5.87396e-164/PREDICTED: uncharacterized protein LOC100863582 [Apis florea]
gi|328775905|ref|XM_392912.4|	-4.92238	0.847086	GO:0031224//intrinsic to membrane	GO:0070011	-	gi|48104021|ref|XP_392912.1|/5.18394e-99/PREDICTED: signal peptidase complex catalytic subunit SEC11C [Apis mellifera]
gi|328790337|ref|XM_625274.3|	-4.92654	0.822609	-	-	-	gi|66499799|ref|XP_625277.1|/2.78371e-101/PREDICTED: hypothetical protein LOC552067 [Apis mellifera]
gi|328781571|ref|XM_001121844.2|	-4.93598	0.81239	-	-	-	gi|328781572|ref|XP_001121844.2|/0/PREDICTED: gamma-tubulin complex component 3 homolog [Apis mellifera]
gi|328788623|ref|XM_395083.4|	-4.94704	0.83163	-	-	-	gi|328788624|ref|XP_395083.4|/2.01823e-148/PREDICTED: bcl-2-related ovarian killer protein homolog A [Apis mellifera]
gi|328784708|ref|XM_397069.4|	-4.98706	0.83838	-	-	-	gi|66514422|ref|XP_397069.2|/0/PREDICTED: regucalcin-like [Apis mellifera]
gi|328792110|ref|XM_393475.4|	-4.99211	0.814534	GO:0005777//peroxisome	GO:0033764;GO:0016829//lyase activity	GO:0006635//fatty acid beta-oxidation	gi|328792111|ref|XP_393475.3|/0/PREDICTED: peroxisomal multifunctional enzyme type 2-like [Apis mellifera]
gi|328790889|ref|XM_396451.4|	-4.99443	0.849672	GO:0031224//intrinsic to membrane	GO:0005275//amine transmembrane transporter activity	GO:0006865//amino acid transport;GO:0050789//regulation of biological process	gi|66500029|ref|XP_396451.2|/0/PREDICTED: proton-coupled amino acid transporter 4 [Apis mellifera]
gi|328779667|ref|XM_003249640.1|	-5.03146	0.82816	-	-	-	gi|328779668|ref|XP_003249688.1|/8.86956e-71/PREDICTED: hypothetical protein LOC100576174 [Apis mellifera]
gi|328778344|ref|XM_393907.4|	-5.03226	0.834406	-	GO:0004672//protein kinase activity;GO:0032559	GO:0006464//protein modification process	gi|328778345|ref|XP_393907.4|/0/PREDICTED: hypothetical protein LOC410427 isoform 1 [Apis mellifera]
gi|328783951|ref|XM_001120733.2|	-5.05771	0.853709	-	-	-	gi|340712258|ref|XP_003394679.1|/1.07265e-34/PREDICTED: nuclear protein 1-like [Bombus terrestris]
gi|328793390|ref|XM_624287.3|	-5.08145	0.848789	GO:0044424//intracellular part	GO:0008135//translation factor activity, nucleic acid binding	GO:0006412//translation	gi|110764913|ref|XP_624290.2|/1.14952e-114/PREDICTED: eukaryotic translation initiation factor 4E [Apis mellifera]
gi|328777824|ref|XM_395308.3|	-5.10628	0.802801	-	-	-	gi|328777825|ref|XP_395308.3|/0/PREDICTED: synembryn [Apis mellifera]
gi|328792953|ref|XM_395511.4|	-5.12757	0.886891	-	-	-	gi|328792954|ref|XP_395511.3|/0/PREDICTED: dolichyl-diphosphooligosaccharide--protein glycosyltransferase subunit 2-like [Apis mellifera]
gi|328791820|ref|XM_393322.4|	-5.13971	0.88809	GO:0030529//ribonucleoprotein complex	GO:0005198//structural molecule activity	GO:0010467//gene expression	gi|380028486|ref|XP_003697931.1|/1.30524e-106/PREDICTED: 60S ribosomal protein L18a-like [Apis florea]
gi|328786420|ref|XM_623047.3|	-5.22474	0.905249	GO:0030529//ribonucleoprotein complex	GO:0003723//RNA binding;GO:0005198//structural molecule activity	GO:0010467//gene expression	gi|66517407|ref|XP_623050.1|/5.23258e-149/PREDICTED: 40S ribosomal protein S4-like isoform 1 [Apis mellifera]
gi|196259821|ref|NM_001131038.1|	-5.22529	0.846959	-	-	-	gi|196259822|ref|NP_001124510.1|/0/hairless [Apis mellifera]
gi|328787850|ref|XR_120363.1|	-5.23749	0.905564	-	GO:0016874//ligase activity	-	gi|380021727|ref|XP_003694709.1|/0/PREDICTED: LOW QUALITY PROTEIN: protein KIAA0317-like [Apis florea]
gi|328792420|ref|XM_623810.3|	-5.24484	0.901085	GO:0030529//ribonucleoprotein complex	GO:0005198//structural molecule activity	GO:0010467//gene expression	gi|66500885|ref|XP_623813.1|/1.04114e-110/PREDICTED: 60S ribosomal protein L13a isoform 2 [Apis mellifera]
gi|328777899|ref|XM_623369.3|	-5.25834	0.89976	-	GO:0046872//metal ion binding	-	gi|66531362|ref|XP_623372.1|/8.98023e-85/PREDICTED: myosin regulatory light chain sqh-like isoform 1 [Apis mellifera]
gi|328784952|ref|XM_003250478.1|	-5.27634	0.86109	-	GO:0004601//peroxidase activity	GO:0008152//metabolic process;GO:0006950//response to stress	gi|110756698|ref|XP_001120847.1|/7.3887e-103/PREDICTED: phospholipid hydroperoxide glutathione peroxidase, mitochondrial isoform 1 [Apis mellifera]
gi|328785343|ref|XM_001120457.2|	-5.30102	0.871688	-	-	-	gi|328785344|ref|XP_001120457.2|/0/PREDICTED: methylosome protein 50 [Apis mellifera]
gi|328784326|ref|XM_003250387.1|	-5.3043	0.881908	GO:0044427;GO:0000118//histone deacetylase complex	GO:0003676//nucleic acid binding	GO:0006909//phagocytosis;GO:0006325//chromatin organization	gi|350418851|ref|XP_003491989.1|/3.15298e-72/PREDICTED: hypothetical protein LOC100743357 [Bombus impatiens]
gi|328777934|ref|XM_001121505.2|	-5.34638	0.893578	-	-	-	gi|110760721|ref|XP_001121505.1|/6.49758e-48/PREDICTED: lipopolysaccharide-induced tumor necrosis factor-alpha factor homolog [Apis mellifera]
gi|328784668|ref|XM_003250433.1|	-5.35953	0.865443	-	-	-	gi|328784669|ref|XP_003250481.1|/1.09453e-64/PREDICTED: prefoldin subunit 1-like [Apis mellifera]
gi|328777496|ref|XM_394239.4|	-5.37448	0.89566	-	GO:0004497//monooxygenase activity	GO:0007450//dorsal/ventral pattern formation, imaginal disc;GO:0040007//growth;GO:0018205//peptidyl-lysine modification;GO:0006914//autophagy	gi|110748736|ref|XP_394239.3|/2.19606e-169/PREDICTED: deoxyhypusine hydroxylase-like [Apis mellifera]
gi|328792517|ref|XM_395396.4|	-5.47086	0.885503	-	-	-	gi|66500960|ref|XP_395396.2|/0/PREDICTED: monoacylglycerol lipase ABHD12-like [Apis mellifera]
gi|328793917|ref|XM_393287.4|	-5.47527	0.801792	GO:0005746//mitochondrial respiratory chain	GO:0050136//NADH dehydrogenase (quinone) activity;GO:0000166//nucleotide binding	GO:0022904//respiratory electron transport chain	gi|66534614|ref|XP_393287.2|/5.64003e-140/PREDICTED: NADH dehydrogenase [ubiquinone] flavoprotein 2, mitochondrial [Apis mellifera]
gi|328791629|ref|XM_623364.3|	-5.52958	0.840714	-	GO:0004672//protein kinase activity;GO:0032559	GO:0006464//protein modification process	gi|328791630|ref|XP_623367.2|/0/PREDICTED: serine/threonine-protein kinase RIO2-like [Apis mellifera]
gi|328783183|ref|XM_393026.4|	-5.53107	0.862793	GO:0044424//intracellular part	GO:0016861//intramolecular oxidoreductase activity, interconverting aldoses and ketoses	GO:0006041//glucosamine metabolic process	gi|66547108|ref|XP_393026.2|/4.7705e-153/PREDICTED: glucosamine-6-phosphate isomerase isoform 1 [Apis mellifera]
gi|328784233|ref|XM_003250370.1|	-5.56768	0.847086	-	-	-	gi|328784234|ref|XP_003250418.1|/4.52136e-172/PREDICTED: hypothetical protein LOC100576151 [Apis mellifera]
gi|328777776|ref|XM_395405.2|	-5.57184	0.860775	-	-	-	gi|48102645|ref|XP_395405.1|/3.01183e-69/PREDICTED: prefoldin subunit 5-like [Apis mellifera]
gi|328777637|ref|XM_394527.4|	-5.58733	0.818509	GO:0031224//intrinsic to membrane;GO:0043231//intracellular membrane-bounded organelle	GO:0030246//carbohydrate binding;GO:0016757//transferase activity, transferring glycosyl groups	-	gi|66507571|ref|XP_394527.2|/0/PREDICTED: polypeptide N-acetylgalactosaminyltransferase 2-like [Apis mellifera]
gi|328777950|ref|XM_003249375.1|	-5.59877	0.844058	-	-	-	gi|328777951|ref|XP_003249423.1|/8.85175e-142/PREDICTED: THUMP domain-containing protein 1-like, partial [Apis mellifera]
gi|328783554|ref|XM_393057.4|	-5.62366	0.903861	GO:0044424//intracellular part	GO:0008135//translation factor activity, nucleic acid binding	GO:0006412//translation	gi|328783555|ref|XP_393057.3|/0/PREDICTED: eukaryotic translation initiation factor 3 subunit D [Apis mellifera]
gi|328786064|ref|XM_003250654.1|	-5.63304	0.866515	-	GO:0015036//disulfide oxidoreductase activity	GO:0019725//cellular homeostasis	gi|328786067|ref|XP_003250703.1|/1.42615e-53/PREDICTED: glutaredoxin-C4 isoform 3 [Apis mellifera]
gi|328784182|ref|XM_392811.4|	-5.64762	0.897742	GO:0043231//intracellular membrane-bounded organelle;GO:0044444//cytoplasmic part;GO:0015630//microtubule cytoskeleton	GO:0046872//metal ion binding;GO:0004448//isocitrate dehydrogenase activity;GO:0000166//nucleotide binding	GO:0009060//aerobic respiration	gi|380020338|ref|XP_003694044.1|/0/PREDICTED: probable isocitrate dehydrogenase [NAD] subunit alpha, mitochondrial-like [Apis florea]
gi|328792675|ref|XM_392652.4|	-5.66534	0.867462	-	GO:0004672//protein kinase activity	-	gi|66501175|ref|XP_392652.2|/0/PREDICTED: tyrosine-protein kinase Abl-like [Apis mellifera]
gi|328784983|ref|XM_624755.3|	-5.67652	0.911241	-	GO:0003824//catalytic activity	-	gi|328784984|ref|XP_624758.3|/0/PREDICTED: neutral and basic amino acid transport protein rBAT isoform 2 [Apis mellifera]
gi|328782159|ref|XM_001120224.2|	-5.69295	0.863361	-	-	-	gi|328782160|ref|XP_001120224.2|/0/PREDICTED: hypothetical protein LOC724390 [Apis mellifera]
gi|328780607|ref|XM_003249782.1|	-5.69763	0.891307	-	-	-	gi|328780608|ref|XP_003249830.1|/4.05589e-130/PREDICTED: steroid receptor RNA activator 1-like [Apis mellifera]
gi|328782595|ref|XM_395766.4|	-5.73934	0.84267	-	GO:0016620//oxidoreductase activity, acting on the aldehyde or oxo group of donors, NAD or NADP as acceptor	GO:0008152//metabolic process	gi|328782596|ref|XP_395766.4|/0/PREDICTED: succinate-semialdehyde dehydrogenase, mitochondrial [Apis mellifera]
gi|328781455|ref|XM_623718.3|	-5.78309	0.907772	-	-	-	gi|328781456|ref|XP_623721.3|/3.92945e-176/PREDICTED: 39S ribosomal protein L44, mitochondrial [Apis mellifera]
gi|328789947|ref|XM_392265.4|	-5.822	0.850303	-	-	-	gi|328789948|ref|XP_392265.4|/0/PREDICTED: phosphatidylinositol 4,5-bisphosphate 5-phosphatase A-like isoform 1 [Apis mellifera]
gi|328780017|ref|XM_623404.3|	-5.8547	0.857936	-	-	-	gi|328780018|ref|XP_623407.3|/0/PREDICTED: UPF0364 protein C6orf211 homolog [Apis mellifera]
gi|328791085|ref|XM_624081.3|	-5.88597	0.932185	GO:0030529//ribonucleoprotein complex	GO:0003676//nucleic acid binding;GO:0005198//structural molecule activity	GO:0010467//gene expression	gi|66509908|ref|XP_624084.1|/1.72436e-115/PREDICTED: 40S ribosomal protein S5 isoform 2 [Apis mellifera]
gi|328777161|ref|XR_119783.1|	-5.90942	0.861721	-	-	-	gi|380026814|ref|XP_003697136.1|/4.27024e-35/PREDICTED: N-acetylserotonin O-methyltransferase-like protein-like [Apis florea]
gi|328791260|ref|XM_001122621.2|	-5.93011	0.862604	-	-	-	gi|328791261|ref|XP_001122621.2|/0/PREDICTED: NF-X1-type zinc finger protein NFXL1-like [Apis mellifera]
gi|328784618|ref|XM_001119907.2|	-5.97185	0.864938	-	-	-	gi|328784619|ref|XP_001119907.2|/0/PREDICTED: programmed cell death protein 2 [Apis mellifera]
gi|328786960|ref|XM_003250818.1|	-6.01334	0.918433	-	GO:0016301//kinase activity;GO:0032559	GO:0009070//serine family amino acid biosynthetic process;GO:0048513//organ development;GO:0006796//phosphate metabolic process	gi|328786961|ref|XP_003250866.1|/0/PREDICTED: LOW QUALITY PROTEIN: selenide, water dikinase [Apis mellifera]
gi|328776531|ref|XM_625245.3|	-6.03226	0.868029	-	-	-	gi|328776532|ref|XP_625248.3|/7.39157e-132/PREDICTED: u11/U12 small nuclear ribonucleoprotein 48 kDa protein-like [Apis mellifera]
gi|328784559|ref|XM_003250419.1|	-6.0333	0.909349	-	-	-	gi|328784560|ref|XP_003250467.1|/4.19557e-130/PREDICTED: 3-hydroxyacyl-CoA dehydratase 2-like [Apis mellifera]
gi|328782219|ref|XM_624761.3|	-6.06155	0.868976	GO:0016020//membrane	GO:0015144//carbohydrate transmembrane transporter activity	GO:0071702	gi|328782220|ref|XP_624764.3|/0/PREDICTED: UDP-galactose translocator 1-like [Apis mellifera]
gi|328787869|ref|XM_001121165.2|	-6.13537	0.913134	-	-	-	gi|380021705|ref|XP_003694698.1|/0/PREDICTED: uncharacterized protein LOC100872934 [Apis florea]
gi|62198226|ref|NM_001014429.1|	-6.15547	0.940765	-	-	-	gi|62198227|ref|NP_001014429.1|/0/major royal jelly protein 7 precursor [Apis mellifera]
gi|328786392|ref|XM_392330.4|	-6.18447	0.94272	-	-	-	gi|328786394|ref|XP_003250783.1|/2.78237e-54/PREDICTED: 40S ribosomal protein S24-like [Apis mellifera]
gi|328778688|ref|XM_001123353.2|	-6.1895	0.927517	GO:0044429//mitochondrial part;GO:0015630//microtubule cytoskeleton	-	GO:0009062//fatty acid catabolic process	gi|328778689|ref|XP_001123353.2|/3.0127e-148/PREDICTED: probable enoyl-CoA hydratase, mitochondrial [Apis mellifera]
gi|328791300|ref|XM_391880.4|	-6.24128	0.934835	GO:0043231//intracellular membrane-bounded organelle	GO:0017111//nucleoside-triphosphatase activity;GO:0008135//translation factor activity, nucleic acid binding;GO:0032561	GO:0006412//translation;GO:0009207	gi|66518853|ref|XP_391880.2|/0/PREDICTED: elongation factor Tu, mitochondrial-like isoform 1 [Apis mellifera]
gi|328792737|ref|XM_001119891.2|	-6.28223	0.890172	-	-	-	gi|328792738|ref|XP_001119891.2|/1.05276e-64/PREDICTED: tRNA methyltransferase 112 homolog [Apis mellifera]
gi|328782403|ref|XM_003250089.1|	-6.29604	0.948587	-	-	-	gi|328782404|ref|XP_003250137.1|/1.18757e-54/PREDICTED: hypothetical protein LOC100577331 [Apis mellifera]
gi|328787504|ref|XM_003250911.1|	-6.30437	0.945559	GO:0030529//ribonucleoprotein complex	GO:0005198//structural molecule activity	GO:0010467//gene expression	gi|328787505|ref|XP_003250959.1|/8.88857e-59/PREDICTED: hypothetical protein LOC551870 [Apis mellifera]
gi|328792670|ref|XM_001120530.2|	-6.31992	0.940638	-	-	-	gi|110750056|ref|XP_001120530.1|/1.30675e-15/PREDICTED: myeloma-overexpressed gene 2 protein homolog [Apis mellifera]
gi|328787337|ref|XM_003250878.1|	-6.33502	0.949722	-	-	-	gi|328787338|ref|XP_003250926.1|/0/PREDICTED: vacuolar protein sorting-associated protein 13C-like [Apis mellifera]
gi|58585141|ref|NM_001011601.1|	-6.33999	0.943919	-	-	-	gi|58585142|ref|NP_001011601.1|/0/major royal jelly protein 3 precursor [Apis mellifera]
gi|328783176|ref|XM_397307.4|	-6.34573	0.949596	GO:0030529//ribonucleoprotein complex	GO:0003676//nucleic acid binding;GO:0005198//structural molecule activity	GO:0010467//gene expression	gi|307204437|gb|EFN83144.1|/1.0796e-75/60S ribosomal protein L10a [Harpegnathos saltator]
gi|292494903|ref|NM_001174143.1|	-6.35544	0.944928	GO:0005622//intracellular	-	-	gi|292494904|ref|NP_001167614.1|/1.35854e-48/ribosomal protein L35 [Apis mellifera]
gi|328789709|ref|XM_003251260.1|	-6.37752	0.895281	-	-	-	gi|328789710|ref|XP_003251308.1|/5.40323e-169/PREDICTED: hypothetical protein LOC100576375 [Apis mellifera]
gi|328780602|ref|XM_624856.2|	-6.39238	0.94865	GO:0030529//ribonucleoprotein complex	GO:0005198//structural molecule activity	GO:0010467//gene expression	gi|328780603|ref|XP_624859.2|/0/PREDICTED: hypothetical protein LOC552483 [Apis mellifera]
gi|328790207|ref|XM_394665.4|	-6.44342	0.904555	-	GO:0034062//RNA polymerase activity	GO:0010467//gene expression	gi|48096324|ref|XP_394665.1|/3.12563e-115/PREDICTED: DNA-directed RNA polymerase III subunit RPC8-like isoform 1 [Apis mellifera]
gi|58585169|ref|NM_001011610.1|	-6.62717	0.962655	-	-	-	gi|58585170|ref|NP_001011610.1|/0/major royal jelly protein 4 precursor [Apis mellifera]
gi|328791669|ref|XR_014899.2|	-6.65256	0.920199	-	GO:0003824//catalytic activity	-	gi|380028530|ref|XP_003697951.1|/0/PREDICTED: LOW QUALITY PROTEIN: d-2-hydroxyglutarate dehydrogenase, mitochondrial-like [Apis florea]
gi|328779771|ref|XM_623066.3|	-6.73934	0.927896	-	GO:0070011	-	gi|66507455|ref|XP_623069.1|/0/PREDICTED: venom protease [Apis mellifera]
gi|328788296|ref|XM_003251051.1|	-6.89931	0.935402	-	-	-	gi|328788297|ref|XP_003251099.1|/0/PREDICTED: protein rolling stone-like isoform 1 [Apis mellifera]
gi|328794346|ref|XM_001122757.2|	-7.53999	0.97218	-	-	GO:0042742//defense response to bacterium	gi|328794347|ref|XP_001122757.2|/4.64883e-113/PREDICTED: major royal jelly protein 3-like, partial [Apis mellifera]
gi|328787468|ref|XM_393870.4|	-8.69523	0.801855	GO:0005849//mRNA cleavage factor complex	-	GO:0006396//RNA processing	gi|66521630|ref|XP_393870.2|/0/PREDICTED: protein suppressor of forked-like [Apis mellifera]
gi|328781994|ref|XM_395130.4|	-8.69523	0.801792	-	GO:0005488//binding;GO:0003824//catalytic activity	GO:0008152//metabolic process	gi|328781995|ref|XP_395130.4|/0/PREDICTED: probable trans-2-enoyl-CoA reductase, mitochondrial-like [Apis mellifera]
gi|328787881|ref|XM_397032.4|	-8.69523	0.801792	GO:0043231//intracellular membrane-bounded organelle	GO:0016491//oxidoreductase activity	GO:0044255//cellular lipid metabolic process;GO:0044281//small molecule metabolic process	gi|328787882|ref|XP_397032.4|/0/PREDICTED: alkylglycerol monooxygenase-like [Apis mellifera]
gi|328781805|ref|XM_001122174.2|	-8.70759	0.99407	GO:0015935//small ribosomal subunit	GO:0005198//structural molecule activity	GO:0007052//mitotic spindle organization;GO:0010467//gene expression	gi|110756571|ref|XP_001122174.1|/2.39307e-78/PREDICTED: 40S ribosomal protein S16 [Apis mellifera]
gi|328775964|ref|XM_003249043.1|	-8.72451	0.802864	-	-	-	gi|328775965|ref|XP_003249091.1|/7.6007e-149/PREDICTED: hypothetical protein LOC100576298 [Apis mellifera]
gi|328777304|ref|XM_391955.3|	-8.75322	0.806964	-	GO:0004674//protein serine/threonine kinase activity;GO:0000166//nucleotide binding	GO:0009987//cellular process	gi|328777305|ref|XP_391955.3|/0/PREDICTED: hypothetical protein LOC408406 [Apis mellifera]
gi|328788154|ref|XM_394768.4|	-8.80896	0.81403	-	-	-	gi|48096775|ref|XP_394768.1|/1.266e-110/PREDICTED: hypothetical protein LOC411294 isoform 1 [Apis mellifera]
gi|328790897|ref|XM_624474.3|	-8.80896	0.813904	-	GO:0005488//binding;GO:0016740//transferase activity	-	gi|328790898|ref|XP_624477.3|/0/PREDICTED: poly [ADP-ribose] polymerase [Apis mellifera]
gi|328793179|ref|XM_003251794.1|	-8.83447	0.816048	-	-	-	gi|328793180|ref|XP_003251842.1|/8.17658e-39/PREDICTED: hypothetical protein LOC100578872 [Apis mellifera]
gi|328786495|ref|XR_120291.1|	-8.93811	0.828224	-	-	-	-
gi|328776915|ref|XM_003249193.1|	-8.93958	0.828224	-	-	-	gi|328776916|ref|XP_003249241.1|/1.5141e-27/PREDICTED: hypothetical protein LOC100576202 [Apis mellifera]
gi|328779769|ref|XM_001120630.2|	-8.9629	0.832072	-	GO:0003824//catalytic activity	-	gi|328779770|ref|XP_001120630.2|/0/PREDICTED: ectonucleotide pyrophosphatase/phosphodiesterase family member 4-like [Apis mellifera]
gi|328792262|ref|XM_624149.3|	-9.01123	0.838065	-	GO:0016802	GO:0044237//cellular metabolic process	gi|110749750|ref|XP_624152.2|/0/PREDICTED: putative adenosylhomocysteinase 3-like [Apis mellifera]
gi|328785381|ref|XM_003250545.1|	-9.01123	0.838065	GO:0031224//intrinsic to membrane	-	-	gi|350396294|ref|XP_003484503.1|/0/PREDICTED: solute carrier family 35 member E2-like [Bombus impatiens]
gi|328782445|ref|XM_001121085.2|	-9.0348	0.840651	-	-	-	gi|328782446|ref|XP_001121085.2|/0/PREDICTED: platelet glycoprotein 4 [Apis mellifera]
gi|328778972|ref|XM_003249528.1|	-9.08082	0.845445	GO:0044452	GO:0005488//binding;GO:0034062//RNA polymerase activity	GO:0006351//transcription, DNA-dependent	gi|328778973|ref|XP_003249576.1|/2.55885e-61/PREDICTED: DNA-directed RNA polymerase I subunit RPA12-like, partial [Apis mellifera]
gi|328789219|ref|XM_001121063.2|	-9.10198	0.847275	-	GO:0003676//nucleic acid binding	-	gi|340715496|ref|XP_003396248.1|/1.01485e-143/PREDICTED: hypothetical protein LOC100645196 [Bombus terrestris]
gi|328783185|ref|XM_001120482.2|	-9.10198	0.847275	-	-	-	gi|110749009|ref|XP_001120482.1|/6.39426e-170/PREDICTED: hypothetical protein LOC724585 [Apis mellifera]
gi|328781457|ref|XM_001120612.2|	-9.10329	0.847275	-	-	-	gi|110748836|ref|XP_001120612.1|/9.26596e-102/PREDICTED: vacuolar protein sorting-associated protein 37B-like [Apis mellifera]
gi|145386568|ref|NM_001085346.1|	-9.16742	0.852763	-	-	-	-
gi|328788150|ref|XM_392512.4|	-9.18859	0.856233	-	-	-	gi|66515297|ref|XP_392512.2|/0/PREDICTED: alkylated DNA repair protein alkB homolog 1 [Apis mellifera]
gi|328778536|ref|XM_003249464.1|	-9.18859	0.856233	-	-	-	gi|328778537|ref|XP_003249512.1|/2.77317e-148/PREDICTED: hypothetical protein LOC100577582 [Apis mellifera]
gi|328776365|ref|XM_001122377.2|	-9.32755	0.868534	-	-	-	gi|328776366|ref|XP_001122377.2|/0/PREDICTED: calcium-independent phospholipase A2-gamma-like [Apis mellifera]
gi|328787769|ref|XM_394676.3|	-9.32867	0.868534	-	-	-	gi|66506853|ref|XP_394676.2|/0/PREDICTED: alcohol dehydrogenase [NADP+] A-like [Apis mellifera]
gi|328782799|ref|XM_003250149.1|	-9.36523	0.872256	-	-	-	gi|328782800|ref|XP_003250197.1|/1.64935e-173/PREDICTED: hypothetical protein LOC100577279 [Apis mellifera]
gi|94158673|ref|NM_001040204.1|	-9.38478	0.874148	-	GO:0005488//binding	GO:0051234//establishment of localization	gi|94158674|ref|NP_001035294.1|/2.1223e-71/odorant binding protein 10 precursor [Apis mellifera]
gi|328791418|ref|XM_003251510.1|	-9.41996	0.877303	-	-	-	gi|328791419|ref|XP_003251558.1|/0/PREDICTED: hypothetical protein LOC100578709 [Apis mellifera]
gi|328790374|ref|XM_001121619.2|	-9.43775	0.87787	-	GO:0003824//catalytic activity	-	gi|328790375|ref|XP_001121619.2|/0/PREDICTED: diphosphomevalonate decarboxylase-like [Apis mellifera]
gi|328792786|ref|XM_001121333.2|	-9.48985	0.882665	-	GO:0008170//N-methyltransferase activity;GO:0008173//RNA methyltransferase activity	GO:0000154//rRNA modification	gi|328792787|ref|XP_001121333.2|/0/PREDICTED: dimethyladenosine transferase 1, mitochondrial [Apis mellifera]
gi|328780959|ref|XM_003249845.1|	-9.52356	0.885188	-	-	-	gi|380028053|ref|XP_003697726.1|/1.87653e-92/PREDICTED: uncharacterized protein LOC100865482 [Apis florea]
gi|328782148|ref|XM_003250044.1|	-9.63481	0.892947	-	-	-	gi|328782149|ref|XP_003250092.1|/3.20781e-112/PREDICTED: survival motor neuron protein-like [Apis mellifera]
gi|110756695|ref|XM_001122010.1|	-9.73894	0.902031	-	-	-	gi|110756696|ref|XP_001122010.1|/4.12833e-166/PREDICTED: probable complex I intermediate-associated protein 30, mitochondrial-like [Apis mellifera]
gi|328783096|ref|XM_001120086.2|	-9.73894	0.902031	-	-	-	gi|328783097|ref|XP_001120086.2|/7.29059e-66/PREDICTED: UPF0545 protein C22orf39 homolog [Apis mellifera]
gi|328787737|ref|XM_001121894.2|	-9.75322	0.902599	-	-	-	gi|328787738|ref|XP_001121894.2|/1.99898e-76/PREDICTED: WASH complex subunit CCDC53-like [Apis mellifera]
gi|328790372|ref|XM_001120130.2|	-9.84862	0.909349	-	-	-	gi|380019209|ref|XP_003693506.1|/1.40321e-63/PREDICTED: uncharacterized protein LOC100872811 [Apis florea]
gi|328790500|ref|XM_623500.3|	-9.97585	0.917361	-	-	-	gi|66554392|ref|XP_623503.1|/2.4068e-178/PREDICTED: probable alpha-ketoglutarate-dependent dioxygenase ABH4-like [Apis mellifera]
gi|328788355|ref|XM_394580.3|	-9.98726	0.917739	-	GO:0008252//nucleotidase activity	-	gi|48095986|ref|XP_394580.1|/2.97703e-179/PREDICTED: 3'(2'),5'-bisphosphate nucleotidase 1-like [Apis mellifera]
gi|145386513|ref|NM_001085345.1|	-9.98726	0.917739	-	-	-	-
gi|328783451|ref|XM_003250244.1|	-9.9993	0.918685	-	-	-	gi|328783452|ref|XP_003250292.1|/9.08316e-165/PREDICTED: SRR1-like protein-like [Apis mellifera]
gi|110757601|ref|XM_623363.2|	-10.0573	0.92083	-	GO:0005488//binding	-	gi|66511337|ref|XP_623366.1|/0/PREDICTED: heat shock protein 75 kDa, mitochondrial isoform 1 [Apis mellifera]
gi|328783661|ref|XM_625294.3|	-10.1033	0.9243	-	-	-	gi|66525087|ref|XP_625297.1|/4.56566e-88/PREDICTED: hypothetical protein LOC552770 [Apis mellifera]
gi|328778826|ref|XM_001121719.2|	-10.2198	0.929914	-	GO:0016787//hydrolase activity	-	gi|328778827|ref|XP_001121719.2|/0/PREDICTED: multiple inositol polyphosphate phosphatase 1-like, partial [Apis mellifera]
gi|328786844|ref|XM_391916.4|	-10.2998	0.934141	GO:0005746//mitochondrial respiratory chain	GO:0051536//iron-sulfur cluster binding;GO:0050136//NADH dehydrogenase (quinone) activity;GO:0000166//nucleotide binding	GO:0022904//respiratory electron transport chain	gi|48097536|ref|XP_391916.1|/0/PREDICTED: NADH dehydrogenase [ubiquinone] flavoprotein 1, mitochondrial [Apis mellifera]
gi|328792525|ref|XM_396187.4|	-10.3471	0.93597	-	-	-	gi|66500942|ref|XP_396187.2|/0/PREDICTED: CWF19-like protein 1-like isoform 1 [Apis mellifera]
gi|328787576|ref|XR_120352.1|	-10.375	0.937863	-	-	-	-
gi|328791254|ref|XM_001121157.2|	-10.42	0.939692	-	-	-	gi|328791255|ref|XP_001121157.2|/0/PREDICTED: hypothetical protein LOC725289 [Apis mellifera]
gi|328788907|ref|XM_392227.4|	-10.4813	0.942783	-	-	GO:0010796//regulation of multivesicular body size;GO:0048610	gi|380010929|ref|XP_003689568.1|/1.9699e-102/PREDICTED: vacuolar-sorting protein SNF8-like isoform 1 [Apis florea]
gi|328783896|ref|XM_397328.4|	-10.5231	0.94436	GO:0044444//cytoplasmic part	GO:0003723//RNA binding;GO:0003824//catalytic activity;GO:0032559	GO:0002097	gi|66505934|ref|XP_397328.2|/0/PREDICTED: cytoplasmic tRNA 2-thiolation protein 1-like [Apis mellifera]
gi|110755081|ref|XM_625250.2|	-10.6353	0.949092	-	-	-	gi|66513545|ref|XP_625253.1|/4.24492e-83/PREDICTED: hypothetical protein LOC551539 [Apis mellifera]
gi|328778869|ref|XM_392655.4|	-10.6952	0.950858	-	GO:0046914//transition metal ion binding;GO:0051540	GO:0031163	gi|66551651|ref|XP_392655.2|/8.25258e-76/PREDICTED: iron-sulfur cluster assembly enzyme ISCU, mitochondrial [Apis mellifera]
gi|197276651|ref|NM_001134371.1|	-10.7809	0.953255	-	GO:0016740//transferase activity	-	gi|197276652|ref|NP_001127843.1|/3.09726e-101/nicotinamide riboside kinase [Apis mellifera]
gi|328790495|ref|XR_120506.1|	-10.8013	0.954454	-	-	-	-
gi|328793465|ref|XM_001120264.2|	-11.4984	0.972874	GO:0043229//intracellular organelle	GO:0003676//nucleic acid binding	GO:0006259//DNA metabolic process;GO:0033554//cellular response to stress	gi|110766132|ref|XP_001120264.1|/0/PREDICTED: FACT complex subunit Ssrp1 [Apis mellifera]
gi|328779230|ref|XM_003249565.1|	-12.2528	0.985049	-	-	-	gi|328779231|ref|XP_003249613.1|/3.28607e-68/PREDICTED: protein LLP homolog [Apis mellifera]

## Sheet: Aml_Forager VS Aml_NEW
The DEGs between NEW and Forager stages in Apis mellifera (NEW: newly emerged worker)
GeneID	log2Ratio(Aml_Forager/Aml_NEW)	Qvalue	GO Component	GO Function	GO Process	blast nr
gi|328784057|ref|XM_623660.3|	10.6879	0.994174	-	-	-	gi|66534390|ref|XP_623663.1|/4.25392e-150/PREDICTED: pancreatic triacylglycerol lipase-like [Apis mellifera]
gi|58585163|ref|NM_001011608.1|	10.3201	0.99876	-	GO:0004558//alpha-glucosidase activity;GO:0043167//ion binding	GO:0044238//primary metabolic process	gi|58585164|ref|NP_001011608.1|/0/alpha-glucosidase precursor [Apis mellifera]
gi|58585115|ref|NM_001011584.1|	9.80252	0.854965	-	GO:0004175//endopeptidase activity	GO:0019538//protein metabolic process	gi|58585116|ref|NP_001011584.1|/0/venom serine protease 34 precursor [Apis mellifera]
gi|328790136|ref|XR_120485.1|	9.63934	0.841577	-	-	-	-
gi|58585143|ref|NM_001011598.1|	9.52537	0.996653	-	GO:0016798//hydrolase activity, acting on glycosyl bonds;GO:0043169//cation binding	GO:0044238//primary metabolic process	gi|58585144|ref|NP_001011598.1|/0/alpha-amylase precursor [Apis mellifera]
gi|328784060|ref|XM_001122903.2|	9.3298	0.813809	-	-	-	gi|328784061|ref|XP_001122903.2|/2.29824e-177/PREDICTED: pancreatic triacylglycerol lipase-like [Apis mellifera]
gi|328780109|ref|XR_119973.1|	6.56959	0.961882	-	-	-	-
gi|328781976|ref|XM_003250021.1|	5.65601	0.816475	-	-	-	gi|48098075|ref|XP_392001.1|/0/PREDICTED: cytochrome P450 9e2 isoform 4 [Apis mellifera]
gi|328783142|ref|XM_395915.4|	5.12634	0.868477	-	-	-	gi|110749017|ref|XP_395915.3|/2.45388e-126/PREDICTED: dehydrogenase/reductase SDR family member 11-like [Apis mellifera]
gi|328779539|ref|XM_001121814.2|	4.78993	0.827507	-	GO:0003824//catalytic activity	-	gi|328779540|ref|XP_001121814.2|/0/PREDICTED: probable 4-coumarate--CoA ligase 3-like [Apis mellifera]
gi|328790826|ref|XM_001122458.2|	3.99501	0.866989	-	-	-	gi|110768981|ref|XP_001122458.1|/0/PREDICTED: venom acid phosphatase Acph-1-like [Apis mellifera]
gi|58585187|ref|NM_001011622.1|	3.35498	0.814181	-	-	-	gi|58585188|ref|NP_001011622.1|/0/major royal jelly protein 6 precursor [Apis mellifera]
gi|328792293|ref|XM_393286.4|	3.328	0.836742	GO:0016020//membrane	GO:0008509//anion transmembrane transporter activity	GO:0006810//transport	gi|328792294|ref|XP_393286.4|/0/PREDICTED: sodium bicarbonate cotransporter 3-like isoform 1 [Apis mellifera]
gi|328792651|ref|XR_120642.1|	3.18753	0.837796	-	GO:0004721//phosphoprotein phosphatase activity	GO:0006796//phosphate metabolic process;GO:0006464//protein modification process	gi|380023464|ref|XP_003695542.1|/5.13748e-156/PREDICTED: uncharacterized protein LOC100862991 [Apis florea]
gi|328776882|ref|XM_624701.3|	3.16788	0.812322	-	-	-	gi|66531593|ref|XP_624704.1|/0/PREDICTED: hypothetical protein LOC552326 [Apis mellifera]
gi|328790130|ref|XM_395164.3|	3.13785	0.848767	GO:0044464//cell part	GO:0048037//cofactor binding;GO:0016836//hydro-lyase activity	GO:0006013//mannose metabolic process	gi|328790131|ref|XP_395164.3|/0/PREDICTED: GDP-mannose 4,6 dehydratase-like [Apis mellifera]
gi|328789198|ref|XM_394762.4|	2.84547	0.827073	-	GO:0043169//cation binding;GO:0004114//3',5'-cyclic-nucleotide phosphodiesterase activity	GO:0007613//memory;GO:0007267//cell-cell signaling;GO:0007617//mating behavior;GO:0048588//developmental cell growth;GO:0048511//rhythmic process;GO:0007626//locomotory behavior;GO:0009123;GO:0019935//cyclic-nucleotide-mediated signaling;GO:0008306//associative learning;GO:0030534//adult behavior;GO:0007631//feeding behavior	gi|328789199|ref|XP_394762.4|/0/PREDICTED: cAMP-specific 3',5'-cyclic phosphodiesterase [Apis mellifera]
gi|328785294|ref|XM_393879.4|	2.77934	0.807735	-	-	-	gi|380021348|ref|XP_003694530.1|/9.16224e-177/PREDICTED: uncharacterized protein LOC100870071 [Apis florea]
gi|58585111|ref|NM_001011582.1|	2.69813	0.859551	-	-	-	gi|58585112|ref|NP_001011582.1|/1.07065e-22/apisimin precursor [Apis mellifera]
gi|328786484|ref|XM_393684.4|	2.63846	0.825214	-	-	-	gi|328786485|ref|XP_393684.4|/0/PREDICTED: phosphatidate phosphatase LPIN1-like [Apis mellifera]
gi|328786932|ref|XM_003250814.1|	2.52884	0.834883	-	-	-	gi|328786933|ref|XP_003250862.1|/0/PREDICTED: hypothetical protein LOC410253 [Apis mellifera]
gi|328779315|ref|XM_393339.4|	2.47093	0.827073	-	-	-	gi|328779316|ref|XP_393339.3|/0/PREDICTED: fasciclin-2 isoform 1 [Apis mellifera]
gi|328788718|ref|XM_001121135.2|	2.46357	0.841329	-	-	-	gi|110759087|ref|XP_001121135.1|/1.06682e-99/PREDICTED: hypothetical protein LOC725263 [Apis mellifera]
gi|58585085|ref|NM_001011572.1|	2.39684	0.836866	-	GO:0005506//iron ion binding	GO:0006875//cellular metal ion homeostasis;GO:0000041//transition metal ion transport	gi|58585086|ref|NP_001011572.1|/0/transferrin 1 precursor [Apis mellifera]
gi|328789391|ref|XM_394279.4|	2.28574	0.817838	-	-	-	gi|66503793|ref|XP_394279.2|/0/PREDICTED: solute carrier family 41 member 1-like [Apis mellifera]
gi|148540133|ref|NM_001077823.2|	2.038	0.81164	GO:0043234//protein complex	GO:0005506//iron ion binding;GO:0022892	GO:0015669//gas transport	gi|118150510|ref|NP_001071291.1|/1.66799e-93/globin 1 [Apis mellifera]
gi|328784063|ref|XM_393343.4|	1.9673	0.821371	-	-	-	gi|110776100|ref|XP_393343.3|/0/PREDICTED: inositol polyphosphate 1-phosphatase [Apis mellifera]
gi|328786930|ref|XM_001121587.2|	1.89001	0.801599	GO:0000785//chromatin;GO:0031519//PcG protein complex	GO:0019783//small conjugating protein-specific protease activity;GO:0016790//thiolester hydrolase activity;GO:0005488//binding	GO:0035521;GO:0016458//gene silencing	gi|380015599|ref|XP_003691787.1|/0/PREDICTED: ubiquitin carboxyl-terminal hydrolase calypso-like [Apis florea]
gi|328791313|ref|XM_392786.4|	-1.58249	0.802777	GO:0044464//cell part	GO:0016758//transferase activity, transferring hexosyl groups	GO:0007444//imaginal disc development;GO:0006464//protein modification process;GO:0007423//sensory organ development	gi|66566378|ref|XP_392786.2|/0/PREDICTED: dolichyl-diphosphooligosaccharide--protein glycosyltransferase subunit STT3A-like isoform 1 [Apis mellifera]
gi|328791522|ref|XM_393207.4|	-1.5878	0.807611	-	-	-	gi|66511554|ref|XP_393207.2|/0/PREDICTED: glucosylceramidase-like isoform 1 [Apis mellifera]
gi|328788320|ref|XM_392368.4|	-1.61139	0.805504	-	-	-	gi|48095960|ref|XP_392368.1|/5.84309e-82/PREDICTED: cytochrome c oxidase subunit 5A, mitochondrial [Apis mellifera]
gi|328788457|ref|XM_392849.4|	-1.61796	0.804884	-	-	-	gi|328788458|ref|XP_392849.4|/1.25092e-179/PREDICTED: CAAX prenyl protease 2-like [Apis mellifera]
gi|110765439|ref|XM_393421.3|	-1.64518	0.804946	-	-	-	gi|48138741|ref|XP_393421.1|/3.8246e-70/PREDICTED: putative ATP synthase subunit f, mitochondrial-like [Apis mellifera]
gi|328780635|ref|XM_393167.4|	-1.6587	0.800607	-	GO:0004721//phosphoprotein phosphatase activity	GO:0006796//phosphate metabolic process;GO:0006464//protein modification process	gi|328780636|ref|XP_393167.4|/2.50226e-95/PREDICTED: protein tyrosine phosphatase type IVA 1 [Apis mellifera]
gi|328777034|ref|XM_395256.4|	-1.65877	0.808851	GO:0043005//neuron projection;GO:0044297//cell body;GO:0044424//intracellular part	GO:0043021//ribonucleoprotein binding;GO:0008135//translation factor activity, nucleic acid binding;GO:0005515//protein binding	GO:0006412//translation;GO:0007613//memory;GO:0007292//female gamete generation;GO:0016198//axon choice point recognition	gi|380024231|ref|XP_003695908.1|/0/PREDICTED: protein extra bases-like [Apis florea]
gi|328782645|ref|XM_624121.3|	-1.66131	0.801723	-	-	-	gi|328782646|ref|XP_624124.3|/0/PREDICTED: beta amyloid protein precursor-like isoform 1 [Apis mellifera]
gi|328783584|ref|XM_624494.3|	-1.66254	0.801723	GO:0030529//ribonucleoprotein complex	GO:0032561;GO:0003723//RNA binding;GO:0016462//pyrophosphatase activity	GO:0006613//cotranslational protein targeting to membrane	gi|110763770|ref|XP_624497.2|/0/PREDICTED: signal recognition particle 54 kDa protein-like [Apis mellifera]
gi|328780838|ref|XM_624940.3|	-1.6651	0.806744	GO:0030529//ribonucleoprotein complex	GO:0005198//structural molecule activity	GO:0010467//gene expression	gi|380028379|ref|XP_003697881.1|/5.29564e-96/PREDICTED: 40S ribosomal protein S7-like [Apis florea]
gi|328792165|ref|XM_623552.3|	-1.66833	0.807053	GO:0043234//protein complex	GO:0005488//binding	GO:0044087	gi|328792166|ref|XP_623555.2|/1.88915e-98/PREDICTED: nascent polypeptide-associated complex subunit alpha-like isoform 1 [Apis mellifera]
gi|328781552|ref|XM_392660.4|	-1.69105	0.802095	GO:0015630//microtubule cytoskeleton;GO:0005743//mitochondrial inner membrane	GO:0015662//ATPase activity, coupled to transmembrane movement of ions, phosphorylative mechanism;GO:0005515//protein binding;GO:0032559	GO:0000278//mitotic cell cycle;GO:0044267//cellular protein metabolic process;GO:0006909//phagocytosis	gi|66560172|ref|XP_392660.2|/0/PREDICTED: t-complex protein 1 subunit alpha-like isoform 1 [Apis mellifera]
gi|328782268|ref|XM_001121953.2|	-1.70029	0.815235	-	-	-	gi|328782269|ref|XP_001121953.2|/0/PREDICTED: hypothetical protein LOC726199 [Apis mellifera]
gi|328784662|ref|XM_395546.4|	-1.70941	0.801723	-	-	-	gi|66529238|ref|XP_395546.2|/0/PREDICTED: coronin-1C-like isoform 1 [Apis mellifera]
gi|328786411|ref|XM_393687.4|	-1.73406	0.815545	-	GO:0046914//transition metal ion binding	-	gi|328786412|ref|XP_393687.4|/0/PREDICTED: hypothetical protein LOC410204 [Apis mellifera]
gi|328780313|ref|XM_625268.3|	-1.75429	0.801475	-	-	-	gi|328780314|ref|XP_625271.3|/0/PREDICTED: hypothetical protein LOC551946 [Apis mellifera]
gi|328780248|ref|XM_396786.4|	-1.75511	0.807549	GO:0043231//intracellular membrane-bounded organelle	GO:0005488//binding;GO:0003824//catalytic activity	GO:0048519;GO:0007447//imaginal disc pattern formation;GO:0051276//chromosome organization;GO:0000380//alternative nuclear mRNA splicing, via spliceosome;GO:0008593//regulation of Notch signaling pathway;GO:0007292//female gamete generation;GO:0002376//immune system process;GO:0009791//post-embryonic development	gi|328780249|ref|XP_396786.4|/0/PREDICTED: hypothetical protein LOC413341 [Apis mellifera]
gi|328790246|ref|XM_395689.4|	-1.7625	0.803706	-	-	-	gi|328790247|ref|XP_395689.4|/0/PREDICTED: protein SPT2 homolog [Apis mellifera]
gi|328784737|ref|XM_001121781.2|	-1.76351	0.806124	-	-	-	gi|328784738|ref|XP_001121781.2|/0/PREDICTED: 28S ribosomal protein S22, mitochondrial [Apis mellifera]
gi|328792774|ref|XM_395993.4|	-1.76401	0.809781	-	-	GO:0002164//larval development	gi|328792775|ref|XP_395993.4|/0/PREDICTED: polyubiquitin-A-like isoform 1 [Apis mellifera]
gi|328786906|ref|XM_391859.4|	-1.76479	0.821991	-	-	-	gi|48097243|ref|XP_391859.1|/1.94898e-27/PREDICTED: coiled-coil-helix-coiled-coil-helix domain-containing protein 2, mitochondrial-like [Apis mellifera]
gi|328780854|ref|XM_393153.4|	-1.76613	0.80414	GO:0044464//cell part	-	-	gi|328780855|ref|XP_393153.4|/0/PREDICTED: hypothetical protein LOC409655 [Apis mellifera]
gi|328793621|ref|XM_623596.3|	-1.77569	0.810648	-	-	-	gi|66566311|ref|XP_623599.1|/5.98828e-105/PREDICTED: suppressor of G2 allele of SKP1 homolog isoform 2 [Apis mellifera]
gi|328783053|ref|XM_623339.3|	-1.79319	0.812384	-	GO:0016832//aldehyde-lyase activity	GO:0006007//glucose catabolic process	gi|110748949|ref|XP_623342.2|/0/PREDICTED: fructose-bisphosphate aldolase-like [Apis mellifera]
gi|328776890|ref|XM_624605.3|	-1.79472	0.800917	-	-	-	gi|328776891|ref|XP_624608.3|/0/PREDICTED: renin receptor-like [Apis mellifera]
gi|328791413|ref|XM_396873.4|	-1.79703	0.809719	-	GO:0043169//cation binding;GO:0016791//phosphatase activity	-	gi|66519183|ref|XP_396873.2|/0/PREDICTED: iron/zinc purple acid phosphatase-like protein-like [Apis mellifera]
gi|328786928|ref|XM_392781.4|	-1.79783	0.800483	-	GO:0003824//catalytic activity	GO:0008152//metabolic process	gi|328786929|ref|XP_392781.4|/1.47232e-175/PREDICTED: epidermal retinol dehydrogenase 2-like isoform 1 [Apis mellifera]
gi|328776308|ref|XM_003249094.1|	-1.79783	0.801847	-	-	-	gi|328776309|ref|XP_003249142.1|/0/PREDICTED: hypothetical protein LOC100577995 [Apis mellifera]
gi|328776441|ref|XM_395927.4|	-1.8048	0.820503	-	GO:0004674//protein serine/threonine kinase activity;GO:0032559	GO:0006464//protein modification process	gi|328776442|ref|XP_395927.4|/0/PREDICTED: MAP kinase-interacting serine/threonine-protein kinase 1 [Apis mellifera]
gi|328789362|ref|XM_623354.3|	-1.80713	0.821433	-	-	-	gi|66503776|ref|XP_623357.1|/0/PREDICTED: transketolase isoform 2 [Apis mellifera]
gi|328788687|ref|XM_393587.4|	-1.80854	0.807425	-	-	-	gi|328788688|ref|XP_393587.4|/0/PREDICTED: THO complex subunit 2 [Apis mellifera]
gi|328782045|ref|XM_395981.4|	-1.81688	0.814739	-	GO:0003824//catalytic activity	-	gi|66551889|ref|XP_395981.2|/0/PREDICTED: protein disulfide-isomerase A6-like isoform 1 [Apis mellifera]
gi|328790700|ref|XM_625059.3|	-1.82103	0.801041	-	-	-	gi|328790701|ref|XP_625062.3|/0/PREDICTED: hypothetical protein LOC552684 [Apis mellifera]
gi|328790890|ref|XM_623466.3|	-1.8287	0.825214	-	GO:0005539//glycosaminoglycan binding	-	gi|66499997|ref|XP_623469.1|/4.54242e-87/PREDICTED: hypothetical protein LOC551031 isoform 2 [Apis mellifera]
gi|328792938|ref|XM_395962.4|	-1.83158	0.800793	GO:0044424//intracellular part	-	GO:0006810//transport;GO:0009987//cellular process	gi|66534871|ref|XP_395962.2|/0/PREDICTED: general vesicular transport factor p115 [Apis mellifera]
gi|328784650|ref|XM_624411.3|	-1.83181	0.808231	GO:0043229//intracellular organelle	GO:0046872//metal ion binding;GO:0003676//nucleic acid binding;GO:0017111//nucleoside-triphosphatase activity	-	gi|110777198|ref|XP_624414.2|/0/PREDICTED: chromodomain-helicase-DNA-binding protein Mi-2 homolog [Apis mellifera]
gi|328785033|ref|XR_015021.2|	-1.84251	0.801351	-	GO:0032559;GO:0042623//ATPase activity, coupled	-	gi|380021885|ref|XP_003694787.1|/0/PREDICTED: probable ATP-dependent RNA helicase DDX23 [Apis florea]
gi|328779822|ref|XM_392833.4|	-1.84614	0.812136	-	-	-	gi|66507360|ref|XP_392833.2|/0/PREDICTED: coronin-2B-like [Apis mellifera]
gi|328778521|ref|XM_392556.4|	-1.84787	0.822859	GO:0031224//intrinsic to membrane	-	GO:0003002//regionalization;GO:0051234//establishment of localization	gi|110758628|ref|XP_392556.3|/2.25508e-111/PREDICTED: transmembrane emp24 domain-containing protein bai [Apis mellifera]
gi|328789332|ref|XM_393250.4|	-1.86421	0.813499	-	GO:0032559;GO:0042623//ATPase activity, coupled	-	gi|66564933|ref|XP_393250.2|/0/PREDICTED: vacuolar protein sorting-associated protein 4B isoform 1 [Apis mellifera]
gi|328782969|ref|XM_397056.4|	-1.86707	0.806806	-	GO:0032561;GO:0017111//nucleoside-triphosphatase activity	GO:0035556//intracellular signal transduction;GO:0006810//transport	gi|66557450|ref|XP_397056.2|/8.62071e-123/PREDICTED: ras-related protein Rab-14 isoform 1 [Apis mellifera]
gi|328781637|ref|XM_623103.3|	-1.88159	0.830358	GO:0030529//ribonucleoprotein complex	GO:0005198//structural molecule activity	GO:0022613//ribonucleoprotein complex biogenesis;GO:0006412//translation	gi|66559310|ref|XP_623106.1|/8.63332e-155/PREDICTED: 60S acidic ribosomal protein P0 isoform 1 [Apis mellifera]
gi|328784237|ref|XM_001121361.2|	-1.88404	0.816289	-	-	-	gi|328784238|ref|XP_001121361.2|/0/PREDICTED: hypothetical protein LOC725524 [Apis mellifera]
gi|328789612|ref|XM_392760.4|	-1.88545	0.806372	GO:0044464//cell part	-	GO:0044249//cellular biosynthetic process;GO:0044238//primary metabolic process	gi|66504360|ref|XP_392760.2|/3.73367e-100/PREDICTED: ATP synthase subunit O, mitochondrial [Apis mellifera]
gi|328776349|ref|XM_395961.4|	-1.88745	0.809471	-	-	-	gi|328776350|ref|XP_395961.4|/0/PREDICTED: translocation protein SEC63 homolog isoform 1 [Apis mellifera]
gi|328784464|ref|XM_393787.4|	-1.88795	0.807549	GO:0044464//cell part	GO:0017111//nucleoside-triphosphatase activity;GO:0016763//transferase activity, transferring pentosyl groups;GO:0060089;GO:0032561	GO:0035556//intracellular signal transduction;GO:0001505//regulation of neurotransmitter levels;GO:0006897//endocytosis;GO:0006464//protein modification process	gi|328784465|ref|XP_393787.3|/1.32379e-49/PREDICTED: ADP-ribosylation factor 2-like [Apis mellifera]
gi|328780848|ref|XM_393381.4|	-1.90564	0.829305	GO:0044424//intracellular part	GO:0005488//binding;GO:0016859//cis-trans isomerase activity	GO:0044267//cellular protein metabolic process	gi|66534750|ref|XP_393381.2|/1.81889e-116/PREDICTED: peptidyl-prolyl cis-trans isomerase-like [Apis mellifera]
gi|328775920|ref|XM_397330.4|	-1.90929	0.823478	-	GO:0016491//oxidoreductase activity;GO:0000166//nucleotide binding;GO:0048037//cofactor binding	GO:0006091//generation of precursor metabolites and energy	gi|328775921|ref|XP_397330.3|/0/PREDICTED: NADH dehydrogenase [ubiquinone] iron-sulfur protein 2, mitochondrial isoform 1 [Apis mellifera]
gi|328786749|ref|XM_393701.4|	-1.9155	0.831288	GO:0043231//intracellular membrane-bounded organelle;GO:0044425//membrane part	-	-	gi|48097144|ref|XP_393701.1|/1.00361e-92/PREDICTED: probable signal peptidase complex subunit 2-like [Apis mellifera]
gi|328793431|ref|XM_623499.3|	-1.91686	0.815669	GO:0043227//membrane-bounded organelle	GO:0004738//pyruvate dehydrogenase activity	GO:0006007//glucose catabolic process	gi|328793432|ref|XP_623502.3|/0/PREDICTED: probable pyruvate dehydrogenase E1 component subunit alpha, mitochondrial-like isoform 1 [Apis mellifera]
gi|328787444|ref|XM_393545.4|	-1.91712	0.827073	GO:0044429//mitochondrial part	GO:0016747//transferase activity, transferring acyl groups other than amino-acyl groups;GO:0046912//transferase activity, transferring acyl groups, acyl groups converted into alkyl on transfer	GO:0009060//aerobic respiration;GO:0005975//carbohydrate metabolic process	gi|66521738|ref|XP_393545.2|/0/PREDICTED: probable citrate synthase 1, mitochondrial-like [Apis mellifera]
gi|328785790|ref|XM_392775.4|	-1.91946	0.802963	-	-	-	gi|328785791|ref|XP_392775.4|/0/PREDICTED: hypothetical protein LOC409252 [Apis mellifera]
gi|328783320|ref|XR_120131.1|	-1.92311	0.818458	-	-	-	-
gi|328788378|ref|XM_623524.3|	-1.92599	0.828437	GO:0005838//proteasome regulatory particle	GO:0070011;GO:0017111//nucleoside-triphosphatase activity;GO:0032559	GO:0009057//macromolecule catabolic process;GO:0019538//protein metabolic process;GO:0033554//cellular response to stress;GO:0007052//mitotic spindle organization	gi|380025926|ref|XP_003696714.1|/0/PREDICTED: 26S protease regulatory subunit 4-like [Apis florea]
gi|328792756|ref|XM_624446.3|	-1.92704	0.81728	-	GO:0004721//phosphoprotein phosphatase activity	-	gi|110750148|ref|XP_624449.2|/0/PREDICTED: protein phosphatase 1L-like [Apis mellifera]
gi|328788552|ref|XM_392382.4|	-1.93522	0.817404	GO:0031981//nuclear lumen;GO:0043234//protein complex;GO:0019861//flagellum	GO:0003677//DNA binding;GO:0046983//protein dimerization activity;GO:0000981//sequence-specific DNA binding RNA polymerase II transcription factor activity;GO:0019899//enzyme binding;GO:0031072//heat shock protein binding	GO:0033483;GO:0002246//wound healing involved in inflammatory response;GO:0006915//apoptosis;GO:0006357//regulation of transcription from RNA polymerase II promoter;GO:0001701//in utero embryonic development;GO:0008284//positive regulation of cell proliferation;GO:0032787//monocarboxylic acid metabolic process;GO:0009967//positive regulation of signal transduction;GO:0032906;GO:0031328//positive …	gi|328788553|ref|XP_392382.4|/0/PREDICTED: hypothetical protein LOC408852 [Apis mellifera]
gi|328791317|ref|XM_624015.3|	-1.93766	0.814243	-	-	-	gi|328791318|ref|XP_624018.3|/0/PREDICTED: hypothetical protein LOC551624 [Apis mellifera]
gi|328790879|ref|XM_397439.4|	-1.93995	0.81914	GO:0043234//protein complex;GO:0044424//intracellular part	GO:0008135//translation factor activity, nucleic acid binding	GO:0006413//translational initiation	gi|380019390|ref|XP_003693591.1|/0/PREDICTED: eukaryotic translation initiation factor 3 subunit A-like isoform 2 [Apis florea]
gi|328783173|ref|XM_001122788.2|	-1.94337	0.822425	GO:0043234//protein complex;GO:0031224//intrinsic to membrane	GO:0016787//hydrolase activity	-	gi|110767674|ref|XP_001122788.1|/1.93552e-90/PREDICTED: signal peptidase complex subunit 3 [Apis mellifera]
gi|328783562|ref|XM_394884.3|	-1.94553	0.81666	-	-	GO:0046907//intracellular transport;GO:0015031//protein transport	gi|328783563|ref|XP_394884.3|/0/PREDICTED: protein transport protein Sec24B-like [Apis mellifera]
gi|328784248|ref|XM_624531.3|	-1.94796	0.810586	GO:0000314//organellar small ribosomal subunit;GO:0000315//organellar large ribosomal subunit	GO:0005198//structural molecule activity	-	gi|328784249|ref|XP_624534.3|/4.04239e-90/PREDICTED: 28S ribosomal protein S24, mitochondrial [Apis mellifera]
gi|328780509|ref|XM_003249764.1|	-1.951	0.833395	GO:0044444//cytoplasmic part;GO:0030529//ribonucleoprotein complex	GO:0043169//cation binding;GO:0005198//structural molecule activity	GO:0010467//gene expression	gi|328780510|ref|XP_003249812.1|/2.06878e-44/PREDICTED: LOW QUALITY PROTEIN: 40S ribosomal protein S27 [Apis mellifera]
gi|328789107|ref|XM_392268.4|	-1.95539	0.824594	-	-	-	gi|328789108|ref|XP_392268.3|/1.44857e-113/PREDICTED: hypothetical protein LOC408733 [Apis mellifera]
gi|328789588|ref|XM_395597.4|	-1.95688	0.810029	-	-	-	gi|328789589|ref|XP_395597.4|/0/PREDICTED: hypothetical protein LOC412133 [Apis mellifera]
gi|328781721|ref|XM_395447.4|	-1.96587	0.803273	-	GO:0008233//peptidase activity	-	gi|328781722|ref|XP_395447.4|/0/PREDICTED: probable ubiquitin carboxyl-terminal hydrolase FAF-X [Apis mellifera]
gi|328787788|ref|XM_395059.4|	-1.96832	0.801351	GO:0043231//intracellular membrane-bounded organelle;GO:0000785//chromatin;GO:0000793//condensed chromosome	-	GO:0006996//organelle organization;GO:0007420//brain development;GO:0007059//chromosome segregation;GO:0042551//neuron maturation;GO:0048812//neuron projection morphogenesis;GO:0010467//gene expression	gi|66506890|ref|XP_395059.2|/0/PREDICTED: structural maintenance of chromosomes protein 1A isoform 1 [Apis mellifera]
gi|328790698|ref|XM_001121283.2|	-1.97031	0.80662	-	-	-	gi|328790699|ref|XP_001121283.2|/0/PREDICTED: hypothetical protein LOC725433 [Apis mellifera]
gi|58531214|ref|NM_001010975.1|	-1.97539	0.833085	GO:0019866//organelle inner membrane;GO:0031224//intrinsic to membrane	-	GO:0006810//transport	gi|58531215|ref|NP_001010975.1|/6.32867e-163/ADP/ATP translocase [Apis mellifera]
gi|328776754|ref|XM_396987.4|	-1.97695	0.801103	-	-	-	gi|328776755|ref|XP_396987.4|/0/PREDICTED: hypothetical protein LOC413545 [Apis mellifera]
gi|328788368|ref|XM_001122081.2|	-1.9774	0.801909	-	-	-	gi|110756801|ref|XP_001122081.1|/0/PREDICTED: splicing factor 3B subunit 2-like [Apis mellifera]
gi|328786390|ref|XM_001119835.2|	-1.98137	0.829243	GO:0044424//intracellular part	GO:0043169//cation binding;GO:0005515//protein binding;GO:0032559	GO:0006950//response to stress;GO:0044267//cellular protein metabolic process	gi|110756003|ref|XP_001119835.1|/0/PREDICTED: dnaJ homolog subfamily A member 1 [Apis mellifera]
gi|328782841|ref|XM_392009.4|	-1.98311	0.814677	-	GO:0003824//catalytic activity	GO:0034404;GO:0072528	gi|328782842|ref|XP_392009.3|/0/PREDICTED: uridine 5'-monophosphate synthase [Apis mellifera]
gi|328791664|ref|XM_624361.3|	-1.98397	0.801289	-	-	-	gi|66546689|ref|XP_624364.1|/4.19254e-118/PREDICTED: dysbindin-A-like [Apis mellifera]
gi|328789991|ref|XM_395145.4|	-1.98666	0.817714	-	-	-	gi|48101511|ref|XP_395145.1|/2.82078e-53/PREDICTED: brain protein 44-like protein-like isoform 1 [Apis mellifera]
gi|328787157|ref|XM_395202.4|	-1.99133	0.828933	GO:0044424//intracellular part	GO:0004812//aminoacyl-tRNA ligase activity;GO:0032559	GO:0006418//tRNA aminoacylation for protein translation	gi|328787158|ref|XP_395202.3|/0/PREDICTED: valyl-tRNA synthetase isoform 1 [Apis mellifera]
gi|328782123|ref|XM_395263.4|	-1.99343	0.815607	-	GO:0016742//hydroxymethyl-, formyl- and related transferase activity;GO:0048037//cofactor binding	GO:0006730//one-carbon metabolic process;GO:0009069//serine family amino acid metabolic process	gi|110760746|ref|XP_395263.3|/0/PREDICTED: serine hydroxymethyltransferase [Apis mellifera]
gi|328784411|ref|XM_003250402.1|	-1.99403	0.815359	-	-	-	gi|328784412|ref|XP_003250450.1|/0/PREDICTED: DNA polymerase subunit gamma-2, mitochondrial-like [Apis mellifera]
gi|328787209|ref|XM_625166.3|	-1.99526	0.814739	-	-	-	gi|328787210|ref|XP_625169.2|/2.00701e-73/PREDICTED: MIP18 family protein CG7949-like [Apis mellifera]
gi|328789389|ref|XM_003251220.1|	-1.9955	0.810462	GO:0044464//cell part	GO:0008047//enzyme activator activity	GO:0009966//regulation of signal transduction	gi|328789390|ref|XP_003251268.1|/0/PREDICTED: ras GTPase-activating protein 1-like isoform 1 [Apis mellifera]
gi|328781813|ref|XM_392691.4|	-1.99566	0.837858	GO:0044424//intracellular part	GO:0017111//nucleoside-triphosphatase activity;GO:0008135//translation factor activity, nucleic acid binding;GO:0032561	GO:0006412//translation;GO:0009207	gi|66508439|ref|XP_392691.2|/0/PREDICTED: elongation factor 2-like isoform 1 [Apis mellifera]
gi|328788024|ref|XM_625164.3|	-1.99817	0.804574	-	-	-	gi|328788025|ref|XP_625167.2|/2.75297e-137/PREDICTED: UPF0293 protein C16orf42-like [Apis mellifera]
gi|328783332|ref|XM_625191.3|	-2.00594	0.806929	GO:0044464//cell part	GO:0030246//carbohydrate binding	-	gi|66525147|ref|XP_625194.1|/0/PREDICTED: vesicular integral-membrane protein VIP36 [Apis mellifera]
gi|328776675|ref|XM_393378.4|	-2.00624	0.820193	-	-	-	gi|328776676|ref|XP_393378.4|/0/PREDICTED: hypothetical protein LOC409888 isoform 1 [Apis mellifera]
gi|328775906|ref|XM_001120056.2|	-2.00966	0.802467	-	-	-	gi|110758517|ref|XP_001120056.1|/1.22079e-52/PREDICTED: NADH dehydrogenase [ubiquinone] 1 alpha subcomplex subunit 7-like [Apis mellifera]
gi|328792676|ref|XM_392651.4|	-2.01151	0.823974	GO:0012505//endomembrane system;GO:0005793//ER-Golgi intermediate compartment;GO:0031090//organelle membrane;GO:0043231//intracellular membrane-bounded organelle	GO:0032561;GO:0004620//phospholipase activity;GO:0017111//nucleoside-triphosphatase activity	GO:0035556//intracellular signal transduction;GO:0006810//transport	gi|66501172|ref|XP_392651.2|/2.7553e-108/PREDICTED: ras-related protein Rab-2-like [Apis mellifera]
gi|328786022|ref|XM_623838.3|	-2.01434	0.813809	GO:0005681//spliceosomal complex	GO:0003723//RNA binding;GO:0046872//metal ion binding	GO:0007563//regulation of eclosion;GO:0000377;GO:0007010//cytoskeleton organization;GO:0000087//M phase of mitotic cell cycle;GO:0048511//rhythmic process;GO:0007626//locomotory behavior;GO:0033036;GO:0007300//ovarian nurse cell to oocyte transport	gi|350416927|ref|XP_003491172.1|/0/PREDICTED: LOW QUALITY PROTEIN: RNA-binding protein lark-like [Bombus impatiens]
gi|328789408|ref|XM_392611.4|	-2.01697	0.832899	-	-	-	gi|328789409|ref|XP_392611.4|/0/PREDICTED: hypothetical protein LOC409086 [Apis mellifera]
gi|328783390|ref|XM_625007.3|	-2.0173	0.813623	-	-	-	gi|328783391|ref|XP_625010.3|/0/PREDICTED: stAR-related lipid transfer protein 7, mitochondrial-like [Apis mellifera]
gi|328792664|ref|XM_393567.4|	-2.02135	0.808045	-	GO:0016765//transferase activity, transferring alkyl or aryl (other than methyl) groups	-	gi|110750077|ref|XP_393567.3|/0/PREDICTED: spermine synthase-like isoform 1 [Apis mellifera]
gi|328793277|ref|XM_395851.4|	-2.02829	0.835813	-	GO:0008238//exopeptidase activity	GO:0008152//metabolic process	gi|66535742|ref|XP_395851.2|/0/PREDICTED: cytosolic non-specific dipeptidase-like isoform 1 [Apis mellifera]
gi|328783309|ref|XM_001121061.2|	-2.02983	0.829305	-	-	-	gi|110763552|ref|XP_001121061.1|/3.3081e-53/PREDICTED: homeodomain-only protein-like [Apis mellifera]
gi|328777572|ref|XM_395000.3|	-2.03031	0.817714	-	GO:0016301//kinase activity	-	gi|328777573|ref|XP_395000.3|/0/PREDICTED: maternal embryonic leucine zipper kinase-like [Apis mellifera]
gi|328779824|ref|XM_395873.4|	-2.03198	0.802715	-	-	-	gi|328779825|ref|XP_395873.4|/0/PREDICTED: protein angel-like [Apis mellifera]
gi|328783041|ref|XM_392932.4|	-2.03314	0.827011	-	-	-	gi|328783042|ref|XP_392932.3|/0/PREDICTED: RING finger protein 10-like [Apis mellifera]
gi|328779624|ref|XM_391978.3|	-2.03347	0.820751	GO:0070161	GO:0046914//transition metal ion binding;GO:0008092//cytoskeletal protein binding;GO:0005102//receptor binding	GO:0045927//positive regulation of growth	gi|66522653|ref|XP_391978.2|/0/PREDICTED: hypothetical protein LOC408431 [Apis mellifera]
gi|328777745|ref|XM_396692.4|	-2.03408	0.823354	GO:0044444//cytoplasmic part	GO:0032561;GO:0017111//nucleoside-triphosphatase activity;GO:0004620//phospholipase activity;GO:0016597//amino acid binding;GO:0032559;GO:0016812//hydrolase activity, acting on carbon-nitrogen (but not peptide) bonds, in cyclic amides;GO:0016743//carboxyl- or carbamoyltransferase activity	GO:0001751//compound eye photoreceptor cell differentiation;GO:0019856//pyrimidine base biosynthetic process;GO:0008360//regulation of cell shape;GO:0043408//regulation of MAPKKK cascade;GO:0006929//substrate-dependent cell migration;GO:0009207;GO:0009064//glutamine family amino acid metabolic process;GO:0019827//stem cell maintenance;GO:0001700//embryonic development via the syncytial blastoderm…	gi|169668013|gb|ACA64426.1|/5.92707e-88/RAS-like protein [Bombus ignitus]
gi|328790200|ref|XM_392430.4|	-2.0442	0.820875	-	-	-	gi|48096310|ref|XP_392430.1|/0/PREDICTED: actin-related protein 2/3 complex subunit 1A [Apis mellifera]
gi|328782182|ref|XM_623217.3|	-2.04885	0.802095	GO:0005818//aster;GO:0032991//macromolecular complex;GO:0005815//microtubule organizing center	GO:0032561;GO:0005198//structural molecule activity;GO:0017111//nucleoside-triphosphatase activity	GO:0007017//microtubule-based process;GO:0045841//negative regulation of mitotic metaphase/anaphase transition;GO:0006959//humoral immune response;GO:0009207;GO:0043623//cellular protein complex assembly	gi|307204973|gb|EFN83512.1|/0/Tubulin alpha-1 chain [Harpegnathos saltator]
gi|328787540|ref|XM_393321.4|	-2.049	0.812632	GO:0000502//proteasome complex	GO:0004175//endopeptidase activity	-	gi|328787541|ref|XP_393321.4|/3.01875e-107/PREDICTED: proteasome subunit beta type-6-like [Apis mellifera]
gi|328781221|ref|XM_392533.4|	-2.0508	0.815049	-	GO:0032561	GO:0016192//vesicle-mediated transport;GO:0035556//intracellular signal transduction;GO:0019094//pole plasm mRNA localization;GO:0048592//eye morphogenesis;GO:0007017//microtubule-based process	gi|48096836|ref|XP_392533.1|/1.01964e-113/PREDICTED: ras-related protein Rab-6A [Apis mellifera]
gi|328778748|ref|XM_392689.4|	-2.05311	0.839098	GO:0044432//endoplasmic reticulum part	GO:0046872//metal ion binding;GO:0030246//carbohydrate binding;GO:0005515//protein binding	GO:0044267//cellular protein metabolic process	gi|66545506|ref|XP_392689.2|/0/PREDICTED: calreticulin isoform 1 [Apis mellifera]
gi|328791824|ref|XM_623279.3|	-2.0543	0.837362	GO:0043231//intracellular membrane-bounded organelle	GO:0016757//transferase activity, transferring glycosyl groups;GO:0015036//disulfide oxidoreductase activity	GO:0018904;GO:0019725//cellular homeostasis	gi|66546657|ref|XP_623282.1|/0/PREDICTED: protein disulfide-isomerase A3 isoform 2 [Apis mellifera]
gi|328778274|ref|XM_395279.4|	-2.05534	0.805752	GO:0043231//intracellular membrane-bounded organelle;GO:0015630//microtubule cytoskeleton	GO:0004672//protein kinase activity;GO:0032559	GO:0040003//chitin-based cuticle development;GO:0009880//embryonic pattern specification;GO:0001751//compound eye photoreceptor cell differentiation;GO:0007243//intracellular protein kinase cascade;GO:0009605//response to external stimulus;GO:0007626//locomotory behavior;GO:0003006//developmental process involved in reproduction;GO:0051276//chromosome organization;GO:0048102//autophagic cell deat…	gi|328778275|ref|XP_395279.4|/0/PREDICTED: hypothetical protein LOC411812 [Apis mellifera]
gi|328784623|ref|XM_003250425.1|	-2.06173	0.83104	-	-	-	gi|328784624|ref|XP_003250473.1|/4.23294e-104/PREDICTED: stromal cell-derived factor 2-like protein 1-like isoform 1 [Apis mellifera]
gi|328787679|ref|XM_625184.3|	-2.06234	0.835379	GO:0005746//mitochondrial respiratory chain	GO:0016651//oxidoreductase activity, acting on NADH or NADPH	-	gi|380011875|ref|XP_003690019.1|/1.1343e-32/PREDICTED: NADH dehydrogenase [ubiquinone] 1 alpha subcomplex subunit 4-like [Apis florea]
gi|328785296|ref|XM_623188.3|	-2.06447	0.829367	-	-	-	gi|328785297|ref|XP_623191.2|/0/PREDICTED: protein ERGIC-53-like isoform 1 [Apis mellifera]
gi|328791241|ref|XM_003251488.1|	-2.06851	0.821619	-	GO:0005488//binding;GO:0008168//methyltransferase activity	GO:0016070//RNA metabolic process;GO:0006730//one-carbon metabolic process	gi|328791242|ref|XP_003251536.1|/3.54389e-36/PREDICTED: hypothetical protein LOC100578004 [Apis mellifera]
gi|328793437|ref|XM_003251830.1|	-2.07377	0.834139	-	-	-	gi|328793438|ref|XP_003251878.1|/1.22236e-144/PREDICTED: eukaryotic translation initiation factor 2 subunit 2-like [Apis mellifera]
gi|328787077|ref|XM_625145.3|	-2.07772	0.820255	GO:0031224//intrinsic to membrane	GO:0016765//transferase activity, transferring alkyl or aryl (other than methyl) groups	GO:0009233	gi|66562776|ref|XP_625148.1|/0/PREDICTED: ubiA prenyltransferase domain-containing protein 1 homolog [Apis mellifera]
gi|328790090|ref|XM_003251326.1|	-2.08697	0.81821	-	-	GO:0019941//modification-dependent protein catabolic process	gi|380011689|ref|XP_003689930.1|/5.36454e-84/PREDICTED: biogenesis of lysosome-related organelles complex 1 subunit 2-like [Apis florea]
gi|328780865|ref|XM_392491.4|	-2.09062	0.834015	-	-	-	gi|328780866|ref|XP_392491.4|/0/PREDICTED: hypothetical protein LOC408963 [Apis mellifera]
gi|328778749|ref|XM_001120568.2|	-2.09139	0.834945	-	-	-	gi|110773269|ref|XP_001120568.1|/5.70784e-24/PREDICTED: cytochrome c oxidase subunit 7C, mitochondrial-like [Apis mellifera]
gi|328777208|ref|XM_623612.3|	-2.09166	0.820441	-	-	GO:0006825//copper ion transport	gi|66513647|ref|XP_623615.1|/2.60604e-125/PREDICTED: high affinity copper uptake protein 1-like isoform 1 [Apis mellifera]
gi|328792850|ref|XM_003251740.1|	-2.09454	0.830668	-	GO:0003676//nucleic acid binding	GO:0045450//bicoid mRNA localization;GO:0019094//pole plasm mRNA localization;GO:0050789//regulation of biological process	gi|328792851|ref|XP_003251788.1|/0/PREDICTED: segmentation protein cap'n'collar-like [Apis mellifera]
gi|328792937|ref|XM_393161.4|	-2.09595	0.834697	-	-	-	gi|66565246|ref|XP_393161.2|/3.87094e-79/PREDICTED: lysozyme isoform 1 [Apis mellifera]
gi|328792862|ref|XR_120650.1|	-2.09694	0.803582	-	-	-	-
gi|328783962|ref|XM_003250325.1|	-2.10003	0.816165	-	-	-	gi|328783963|ref|XP_003250373.1|/2.28871e-116/PREDICTED: androgen-induced gene 1 protein-like isoform 1 [Apis mellifera]
gi|328790395|ref|XM_624003.3|	-2.10025	0.801909	-	-	-	gi|328790396|ref|XP_624006.3|/0/PREDICTED: FACT complex subunit spt16 [Apis mellifera]
gi|328789249|ref|XM_394203.3|	-2.10131	0.802033	-	-	-	gi|328789250|ref|XP_394203.3|/0/PREDICTED: putative E3 ubiquitin-protein ligase UBR7-like isoform 1 [Apis mellifera]
gi|328778337|ref|XM_393315.4|	-2.10206	0.819883	GO:0015630//microtubule cytoskeleton	GO:0016887//ATPase activity;GO:0005515//protein binding;GO:0032559	GO:0000278//mitotic cell cycle;GO:0044267//cellular protein metabolic process	gi|66522349|ref|XP_393315.2|/0/PREDICTED: t-complex protein 1 subunit epsilon [Apis mellifera]
gi|328793419|ref|XR_120690.1|	-2.10302	0.822115	-	-	-	gi|328794377|ref|XP_003252052.1|/1.38178e-26/PREDICTED: hypothetical protein LOC100577130 [Apis mellifera]
gi|328783424|ref|XM_001122208.2|	-2.10452	0.837734	-	-	-	gi|110763660|ref|XP_001122208.1|/0/PREDICTED: alpha-1,6-mannosyl-glycoprotein 2-beta-N-acetylglucosaminyltransferase [Apis mellifera]
gi|328779386|ref|XM_001122101.2|	-2.10492	0.820007	-	-	-	gi|328779387|ref|XP_001122101.2|/0/PREDICTED: huntingtin-like [Apis mellifera]
gi|328779027|ref|XR_014973.2|	-2.1072	0.827817	-	-	-	gi|380013010|ref|XP_003690564.1|/0/PREDICTED: polymerase delta-interacting protein 2-like isoform 1 [Apis florea]
gi|328779320|ref|XM_393502.4|	-2.10731	0.834449	-	-	-	gi|328779321|ref|XP_393502.3|/0/PREDICTED: protein LSM14 homolog B-B [Apis mellifera]
gi|328787517|ref|XM_395319.4|	-2.11742	0.820193	-	GO:0016705//oxidoreductase activity, acting on paired donors, with incorporation or reduction of molecular oxygen;GO:0016209//antioxidant activity	GO:0019725//cellular homeostasis	gi|66521517|ref|XP_395319.2|/3.8872e-123/PREDICTED: peroxiredoxin-6 [Apis mellifera]
gi|328787133|ref|XM_393330.4|	-2.1177	0.823974	GO:0044424//intracellular part	GO:0046914//transition metal ion binding;GO:0003676//nucleic acid binding;GO:0017111//nucleoside-triphosphatase activity;GO:0032559	GO:0000956//nuclear-transcribed mRNA catabolic process	gi|66553048|ref|XP_393330.2|/0/PREDICTED: regulator of nonsense transcripts 1 [Apis mellifera]
gi|328777937|ref|XM_623786.3|	-2.1308	0.821867	-	GO:0005488//binding	-	gi|328777938|ref|XP_623789.3|/4.43006e-122/PREDICTED: u1 small nuclear ribonucleoprotein 70 kDa isoform 1 [Apis mellifera]
gi|229892202|ref|NM_001160048.1|	-2.13093	0.839717	-	GO:0016628//oxidoreductase activity, acting on the CH-CH group of donors, NAD or NADP as acceptor;GO:0005515//protein binding;GO:0032559	GO:0044267//cellular protein metabolic process;GO:0050896//response to stimulus	gi|380023607|ref|XP_003695609.1|/0/PREDICTED: heat shock 70 kDa protein cognate 5-like [Apis florea]
gi|328792500|ref|XM_003251689.1|	-2.14453	0.824036	-	-	-	gi|328792501|ref|XP_003251737.1|/0/PREDICTED: actin-related protein 2-like isoform 1 [Apis mellifera]
gi|328786318|ref|XM_001122641.2|	-2.14524	0.824656	-	-	-	gi|328786319|ref|XP_001122641.2|/0/PREDICTED: synapse-associated protein of 47 kDa-like [Apis mellifera]
gi|328784178|ref|XM_001121579.2|	-2.14711	0.802529	-	GO:0005488//binding;GO:0016773//phosphotransferase activity, alcohol group as acceptor	GO:0044237//cellular metabolic process;GO:0044238//primary metabolic process	gi|328784179|ref|XP_001121579.2|/0/PREDICTED: phosphatidylinositol 3-kinase catalytic subunit type 3-like [Apis mellifera]
gi|328785493|ref|XM_625075.3|	-2.14837	0.824408	GO:0033178//proton-transporting two-sector ATPase complex, catalytic domain	GO:0015078//hydrogen ion transmembrane transporter activity;GO:0019829//cation-transporting ATPase activity	GO:0006818//hydrogen transport;GO:0006754//ATP biosynthetic process	gi|66554156|ref|XP_625078.1|/1.26005e-151/PREDICTED: ATP synthase subunit gamma, mitochondrial [Apis mellifera]
gi|328776443|ref|XM_393344.4|	-2.14954	0.842878	-	GO:0003676//nucleic acid binding	GO:0006351//transcription, DNA-dependent	gi|110763831|ref|XP_393344.3|/7.01862e-81/PREDICTED: hypothetical protein LOC409854 [Apis mellifera]
gi|328788529|ref|XM_624957.3|	-2.15023	0.824284	-	-	-	gi|328788530|ref|XP_624960.3|/0/PREDICTED: hypothetical protein LOC552581 [Apis mellifera]
gi|328782356|ref|XM_396725.4|	-2.15168	0.828127	GO:0043231//intracellular membrane-bounded organelle;GO:0044444//cytoplasmic part;GO:0015630//microtubule cytoskeleton	GO:0004857//enzyme inhibitor activity	GO:0051169//nuclear transport	gi|328782357|ref|XP_396725.4|/2.03813e-74/PREDICTED: acidic leucine-rich nuclear phosphoprotein 32 family member A-like [Apis mellifera]
gi|328782707|ref|XM_395560.4|	-2.15739	0.827693	-	GO:0005488//binding	-	gi|328782708|ref|XP_395560.3|/4.50753e-163/PREDICTED: protein catecholamines up [Apis mellifera]
gi|328786789|ref|XM_393806.4|	-2.15821	0.826639	GO:0005739//mitochondrion	GO:0005488//binding;GO:0016491//oxidoreductase activity	GO:0006631//fatty acid metabolic process	gi|66519936|ref|XP_393806.2|/0/PREDICTED: trifunctional enzyme subunit alpha, mitochondrial-like [Apis mellifera]
gi|328778364|ref|XM_001121595.2|	-2.15851	0.804698	-	-	-	gi|328778365|ref|XP_001121595.2|/0/PREDICTED: plexin domain-containing protein 2-like [Apis mellifera]
gi|328790608|ref|XM_003251388.1|	-2.16298	0.820627	-	-	GO:0042780//tRNA 3'-end processing;GO:0000394//RNA splicing, via endonucleolytic cleavage and ligation	gi|380018975|ref|XP_003693394.1|/4.97557e-80/PREDICTED: ribonuclease Z, mitochondrial-like [Apis florea]
gi|328777201|ref|XM_003249252.1|	-2.16591	0.809223	-	-	GO:0032502//developmental process	gi|328777202|ref|XP_003249300.1|/1.24363e-84/PREDICTED: sex-regulated protein janus-A-like [Apis mellifera]
gi|328776712|ref|XM_396161.4|	-2.16717	0.827383	GO:0044424//intracellular part	-	-	gi|314991286|gb|ADT65129.1|/2.31947e-118/calcyclin-binding protein [Apis cerana cerana]
gi|328787883|ref|XM_397033.4|	-2.16933	0.801351	-	-	-	gi|110766212|ref|XP_397033.3|/0/PREDICTED: nucleolar complex protein 2 homolog [Apis mellifera]
gi|328792946|ref|XM_624142.3|	-2.17557	0.808417	-	-	-	gi|380019078|ref|XP_003693443.1|/5.17672e-61/PREDICTED: transmembrane protein 35-like [Apis florea]
gi|328792944|ref|XM_003251757.1|	-2.17893	0.831784	-	GO:0005488//binding	-	gi|328792945|ref|XP_003251805.1|/0/PREDICTED: hypothetical protein LOC100576464 [Apis mellifera]
gi|328788800|ref|XM_001122217.2|	-2.1792	0.822053	-	-	-	gi|328788801|ref|XP_001122217.2|/0/PREDICTED: facilitated trehalose transporter Tret1-like [Apis mellifera]
gi|328787072|ref|XM_393366.4|	-2.17954	0.818396	-	-	-	gi|328787073|ref|XP_393366.4|/1.36209e-114/PREDICTED: myeloid leukemia factor [Apis mellifera]
gi|328779028|ref|XM_395930.4|	-2.17971	0.822673	-	-	-	gi|110764475|ref|XP_395930.3|/1.76563e-137/PREDICTED: 39S ribosomal protein L28, mitochondrial [Apis mellifera]
gi|328784657|ref|XM_397351.4|	-2.18634	0.80538	-	-	-	gi|110758919|ref|XP_397351.3|/0/PREDICTED: constitutive coactivator of PPAR-gamma-like protein 1 homolog isoform 1 [Apis mellifera]
gi|328776263|ref|XM_625101.3|	-2.18757	0.842816	GO:0030529//ribonucleoprotein complex	GO:0003723//RNA binding;GO:0005198//structural molecule activity	GO:0010467//gene expression	gi|66548968|ref|XP_625104.1|/2.14066e-69/PREDICTED: 40S ribosomal protein S18 [Apis mellifera]
gi|328784244|ref|XM_396007.4|	-2.18792	0.801599	-	GO:0016787//hydrolase activity	-	gi|328784245|ref|XP_396007.4|/0/PREDICTED: hypothetical protein LOC412552 [Apis mellifera]
gi|328791389|ref|XM_393360.4|	-2.19485	0.839284	GO:0043231//intracellular membrane-bounded organelle;GO:0031224//intrinsic to membrane	GO:0004190//aspartic-type endopeptidase activity	GO:0060541//respiratory system development;GO:0006508//proteolysis	gi|328791390|ref|XP_393360.3|/3.13865e-146/PREDICTED: minor histocompatibility antigen H13-like [Apis mellifera]
gi|328785957|ref|XM_001119888.2|	-2.19486	0.845234	GO:0030529//ribonucleoprotein complex	-	-	gi|340713688|ref|XP_003395371.1|/8.34653e-36/PREDICTED: 40S ribosomal protein S25-like [Bombus terrestris]
gi|328778209|ref|XM_003249412.1|	-2.19689	0.80631	-	-	-	gi|328778210|ref|XP_003249460.1|/2.70079e-92/PREDICTED: diamine acetyltransferase 2-like [Apis mellifera]
gi|328776457|ref|XM_624843.3|	-2.20176	0.841763	-	-	-	gi|380014257|ref|XP_003691156.1|/3.64532e-73/PREDICTED: something about silencing protein 10-like [Apis florea]
gi|328791015|ref|XM_392990.4|	-2.20371	0.842383	GO:0043231//intracellular membrane-bounded organelle	GO:0017111//nucleoside-triphosphatase activity;GO:0032561	GO:0035556//intracellular signal transduction;GO:0001505//regulation of neurotransmitter levels;GO:0019915//lipid storage;GO:0006897//endocytosis;GO:0048193//Golgi vesicle transport;GO:0006464//protein modification process	gi|307198374|gb|EFN79316.1|/7.3736e-100/ADP-ribosylation factor 1 [Harpegnathos saltator]
gi|328783756|ref|XM_003250292.1|	-2.20397	0.840833	GO:0043234//protein complex	GO:0004683//calmodulin-dependent protein kinase activity	GO:0015031//protein transport	gi|328783757|ref|XP_003250340.1|/0/PREDICTED: LOW QUALITY PROTEIN: coatomer subunit beta' [Apis mellifera]
gi|328783325|ref|XM_392065.4|	-2.20437	0.841143	-	-	-	gi|66525165|ref|XP_392065.2|/3.28273e-75/PREDICTED: upstream activation factor subunit spp27-like [Apis mellifera]
gi|110762095|ref|XM_393909.3|	-2.20529	0.811392	-	-	-	gi|66522325|ref|XP_393909.2|/4.31208e-113/PREDICTED: mannose-P-dolichol utilization defect 1 protein homolog [Apis mellifera]
gi|328777510|ref|XM_003249313.1|	-2.20646	0.807115	-	-	-	gi|328777511|ref|XP_003249361.1|/7.94187e-92/PREDICTED: hypothetical protein LOC100577325 isoform 2 [Apis mellifera]
gi|328785768|ref|XM_623087.3|	-2.20687	0.818272	GO:0044424//intracellular part	GO:0005515//protein binding;GO:0032559	GO:0044267//cellular protein metabolic process	gi|328785769|ref|XP_623090.2|/0/PREDICTED: t-complex protein 1 subunit eta isoform 1 [Apis mellifera]
gi|328785745|ref|XM_003250602.1|	-2.20705	0.820565	-	-	-	gi|328785746|ref|XP_003250650.1|/1.67565e-80/PREDICTED: DNA-binding protein K10-like isoform 1 [Apis mellifera]
gi|328783817|ref|XM_003250298.1|	-2.21164	0.828871	GO:0030286//dynein complex	GO:0042802//identical protein binding;GO:0003774//motor activity;GO:0045502//dynein binding;GO:0016887//ATPase activity	GO:0044248//cellular catabolic process;GO:0007472//wing disc morphogenesis;GO:0007015//actin filament organization;GO:0048232//male gamete generation;GO:0007017//microtubule-based process;GO:0006997//nucleus organization;GO:0048102//autophagic cell death;GO:0003006//developmental process involved in reproduction	gi|17137630|ref|NP_477408.1|/5.40949e-45/cytoplasmic dynein light chain 2, isoform A [Drosophila melanogaster]
gi|58585131|ref|NM_001011592.1|	-2.21372	0.835875	GO:0031224//intrinsic to membrane	-	-	gi|58585132|ref|NP_001011592.1|/2.03474e-119/tetraspanin 6 [Apis mellifera]
gi|328792961|ref|XM_396817.4|	-2.21439	0.826949	-	GO:0045181//glutamate synthase activity, NADH or NADPH as acceptor;GO:0046914//transition metal ion binding;GO:0051540;GO:0050662//coenzyme binding;GO:0000166//nucleotide binding	GO:0006536//glutamate metabolic process	gi|328792962|ref|XP_396817.3|/0/PREDICTED: putative glutamate synthase [NADPH]-like isoform 1 [Apis mellifera]
gi|328787326|ref|XM_001120777.2|	-2.21462	0.816598	-	-	-	gi|328787327|ref|XP_001120777.2|/0/PREDICTED: integral membrane protein GPR155-like [Apis mellifera]
gi|328790129|ref|XM_623266.3|	-2.21722	0.834635	GO:0043231//intracellular membrane-bounded organelle	GO:0003712//transcription cofactor activity;GO:0003677//DNA binding;GO:0005515//protein binding;GO:0000166//nucleotide binding	GO:0006357//regulation of transcription from RNA polymerase II promoter;GO:0060541//respiratory system development;GO:0048812//neuron projection morphogenesis	gi|66512104|ref|XP_623269.1|/4.06869e-78/PREDICTED: hypothetical protein LOC550875 [Apis mellifera]
gi|328788590|ref|XM_623521.3|	-2.22033	0.845915	GO:0015935//small ribosomal subunit	GO:0005198//structural molecule activity	GO:0007052//mitotic spindle organization;GO:0010467//gene expression	gi|110755382|ref|XP_623524.2|/3.96944e-69/PREDICTED: 40S ribosomal protein S15Aa-like isoform 3 [Apis mellifera]
gi|328786590|ref|XM_624178.3|	-2.22271	0.835751	-	-	-	gi|328786591|ref|XP_624181.3|/0/PREDICTED: glycoprotein 150 [Apis mellifera]
gi|328783514|ref|XM_393164.4|	-2.22413	0.829057	GO:0044464//cell part	GO:0019829//cation-transporting ATPase activity;GO:0032559	GO:0009207;GO:0051234//establishment of localization	gi|328783515|ref|XP_393164.4|/0/PREDICTED: ABC transporter G family member 20-like isoform 1 [Apis mellifera]
gi|328784673|ref|XM_623577.3|	-2.22652	0.835007	GO:0043234//protein complex;GO:0044444//cytoplasmic part	GO:0008135//translation factor activity, nucleic acid binding	GO:0006412//translation	gi|328784674|ref|XP_623580.3|/0/PREDICTED: eukaryotic translation initiation factor 3 subunit C [Apis mellifera]
gi|328783739|ref|XM_624530.3|	-2.22972	0.837176	-	-	-	gi|66514203|ref|XP_624533.1|/0/PREDICTED: dnaJ homolog subfamily C member 1-like [Apis mellifera]
gi|110768520|ref|XM_623669.2|	-2.23708	0.837238	GO:0044424//intracellular part	GO:0005515//protein binding;GO:0032559	GO:0044267//cellular protein metabolic process	gi|66558942|ref|XP_623672.1|/0/PREDICTED: t-complex protein 1 subunit delta-like isoform 1 [Apis mellifera]
gi|328781198|ref|XM_394801.4|	-2.23983	0.823416	GO:0044444//cytoplasmic part;GO:0005819//spindle	-	GO:0051179//localization;GO:0007010//cytoskeleton organization;GO:0000279//M phase	gi|328781199|ref|XP_394801.4|/0/PREDICTED: hypothetical protein LOC411326 [Apis mellifera]
gi|328781022|ref|XM_623269.3|	-2.2405	0.846349	GO:0030529//ribonucleoprotein complex	GO:0005198//structural molecule activity	GO:0010467//gene expression	gi|66515955|ref|XP_623272.1|/8.7369e-61/PREDICTED: 60S ribosomal protein L35a isoform 2 [Apis mellifera]
gi|328784262|ref|XM_394555.4|	-2.24172	0.812632	-	-	-	gi|110756605|ref|XP_394555.2|/5.87947e-163/PREDICTED: zinc finger protein-like 1-like isoform 1 [Apis mellifera]
gi|328784532|ref|XM_395236.4|	-2.24175	0.816537	GO:0015630//microtubule cytoskeleton	GO:0003774//motor activity;GO:0032559	GO:0007017//microtubule-based process	gi|66520179|ref|XP_395236.2|/0/PREDICTED: kinesin heavy chain isoform 1 [Apis mellifera]
gi|328782083|ref|XM_397188.4|	-2.24249	0.814987	-	-	-	gi|328782084|ref|XP_397188.3|/0/PREDICTED: antithrombin-III [Apis mellifera]
gi|328782620|ref|XM_393365.4|	-2.24422	0.806558	-	-	-	gi|380015246|ref|XP_003691618.1|/0/PREDICTED: interferon regulatory factor 2-binding protein 2-like [Apis florea]
gi|328783025|ref|XM_001119962.2|	-2.24459	0.835255	-	GO:0003824//catalytic activity	-	gi|328783026|ref|XP_001119962.2|/0/PREDICTED: hypothetical protein LOC724192 [Apis mellifera]
gi|328778822|ref|XM_396942.4|	-2.24597	0.833147	-	-	-	gi|328778823|ref|XP_396942.4|/0/PREDICTED: f-box only protein 21-like [Apis mellifera]
gi|328780596|ref|XM_392566.4|	-2.24834	0.843312	-	-	-	gi|328780597|ref|XP_392566.4|/0/PREDICTED: hypothetical protein LOC409038 [Apis mellifera]
gi|328787904|ref|XM_393067.4|	-2.25533	0.804822	-	GO:0016628//oxidoreductase activity, acting on the CH-CH group of donors, NAD or NADP as acceptor;GO:0046914//transition metal ion binding	GO:0008152//metabolic process	gi|328787905|ref|XP_393067.4|/0/PREDICTED: palmitoyltransferase akr1-like isoform 1 [Apis mellifera]
gi|328789694|ref|XM_001120886.2|	-2.25651	0.818458	-	-	-	gi|328789695|ref|XP_001120886.2|/0/PREDICTED: UPF0614 protein C14orf102-like [Apis mellifera]
gi|328786019|ref|XM_392032.4|	-2.25933	0.835565	-	-	-	gi|48098261|ref|XP_392032.1|/5.21527e-85/PREDICTED: type-1 angiotensin II receptor-associated protein-like [Apis mellifera]
gi|328780870|ref|XM_001121946.2|	-2.26112	0.806062	-	-	-	gi|328780871|ref|XP_001121946.2|/0/PREDICTED: splicing factor, arginine/serine-rich 18-like [Apis mellifera]
gi|328778503|ref|XM_396480.3|	-2.26634	0.809285	-	GO:0004674//protein serine/threonine kinase activity;GO:0000166//nucleotide binding	-	gi|328778504|ref|XP_396480.3|/0/PREDICTED: serine/threonine-protein kinase OSR1-like [Apis mellifera]
gi|328786856|ref|XM_624524.3|	-2.26829	0.8179	GO:0043231//intracellular membrane-bounded organelle	-	GO:0006359//regulation of transcription from RNA polymerase III promoter	gi|110761001|ref|XP_624527.2|/1.38744e-134/PREDICTED: repressor of RNA polymerase III transcription MAF1 homolog [Apis mellifera]
gi|328793413|ref|XM_003251828.1|	-2.27399	0.802405	-	-	-	gi|328793414|ref|XP_003251876.1|/5.77432e-99/PREDICTED: probable cysteinyl-tRNA synthetase, mitochondrial-like [Apis mellifera]
gi|328777330|ref|XM_003249271.1|	-2.27643	0.834883	-	-	-	gi|328777331|ref|XP_003249319.1|/0/PREDICTED: hypothetical protein LOC100576671 [Apis mellifera]
gi|328783305|ref|XM_394082.4|	-2.27757	0.816165	GO:0008287//protein serine/threonine phosphatase complex	GO:0019888//protein phosphatase regulator activity	GO:0023052//signaling	gi|328783306|ref|XP_394082.3|/0/PREDICTED: protein phosphatase PP2A 55 kDa regulatory subunit isoform 1 [Apis mellifera]
gi|297591982|ref|NM_001185144.1|	-2.28495	0.842507	GO:0005840//ribosome	-	GO:0006412//translation	gi|297591983|ref|NP_001172073.1|/1.88785e-33/60S acidic ribosomal protein P1 [Apis mellifera]
gi|328792790|ref|XM_623925.3|	-2.28586	0.81133	-	GO:0032559;GO:0042623//ATPase activity, coupled	-	gi|328792791|ref|XP_623928.3|/0/PREDICTED: putative U5 small nuclear ribonucleoprotein 200 kDa helicase-like [Apis mellifera]
gi|328790637|ref|XM_623622.3|	-2.28648	0.828499	-	GO:0046872//metal ion binding;GO:0005543//phospholipid binding;GO:0008092//cytoskeletal protein binding	GO:0007450//dorsal/ventral pattern formation, imaginal disc	gi|66530530|ref|XP_623625.1|/3.24399e-180/PREDICTED: annexin-B9-like [Apis mellifera]
gi|328776204|ref|XM_394656.4|	-2.2914	0.81976	-	GO:0016874//ligase activity	-	gi|328776205|ref|XP_394656.4|/0/PREDICTED: ubiquitin-protein ligase E3A [Apis mellifera]
gi|328784854|ref|XM_392496.4|	-2.29364	0.839531	GO:0019866//organelle inner membrane;GO:0031224//intrinsic to membrane	GO:0046872//metal ion binding	GO:0006810//transport	gi|328784855|ref|XP_392496.4|/0/PREDICTED: calcium-binding mitochondrial carrier protein Aralar1 [Apis mellifera]
gi|328776662|ref|XM_394941.4|	-2.29421	0.808355	GO:0043231//intracellular membrane-bounded organelle	GO:0016741;GO:0046914//transition metal ion binding;GO:0003676//nucleic acid binding	GO:0006730//one-carbon metabolic process	gi|328776663|ref|XP_394941.4|/0/PREDICTED: hypothetical protein LOC411466 [Apis mellifera]
gi|328777786|ref|XM_393632.4|	-2.29588	0.837114	-	-	-	gi|66564326|ref|XP_393632.2|/0/PREDICTED: plasma glutamate carboxypeptidase-like isoform 1 [Apis mellifera]
gi|328779454|ref|XR_119931.1|	-2.29752	0.833519	GO:0005701//polytene chromosome chromocenter	GO:0017111//nucleoside-triphosphatase activity	GO:0048731;GO:0043408//regulation of MAPKKK cascade;GO:0012502//induction of programmed cell death;GO:0006935//chemotaxis;GO:0070828//heterochromatin organization;GO:0016477//cell migration	gi|350424823|ref|XP_003493924.1|/0/PREDICTED: hypothetical protein LOC100747229 [Bombus impatiens]
gi|328793190|ref|XM_623837.2|	-2.30108	0.810276	-	GO:0034483//heparan sulfate sulfotransferase activity	GO:0060541//respiratory system development;GO:0023052//signaling	gi|380027890|ref|XP_003697648.1|/0/PREDICTED: heparin sulfate O-sulfotransferase-like [Apis florea]
gi|328776837|ref|XM_003249180.1|	-2.30454	0.82478	-	-	-	gi|328776838|ref|XP_003249228.1|/1.83939e-75/PREDICTED: protein BTG2-like [Apis mellifera]
gi|328781547|ref|XM_001122448.2|	-2.30789	0.818024	-	-	-	gi|328781548|ref|XP_001122448.2|/0/PREDICTED: hypothetical protein LOC726726 [Apis mellifera]
gi|94158654|ref|NM_001040230.1|	-2.30878	0.83073	-	GO:0004091//carboxylesterase activity	GO:0006581//acetylcholine catabolic process	gi|94158655|ref|NP_001035320.1|/0/acetylcholinesterase 2 precursor [Apis mellifera]
gi|328782697|ref|XM_391853.4|	-2.30949	0.824594	-	-	-	gi|328782698|ref|XP_391853.3|/0/PREDICTED: solute carrier family 22 member 21-like [Apis mellifera]
gi|328786681|ref|XM_393654.4|	-2.3156	0.810772	-	-	-	gi|328786682|ref|XP_393654.4|/0/PREDICTED: protein FAM13B-like isoform 1, partial [Apis mellifera]
gi|328792598|ref|XM_624746.3|	-2.31874	0.801599	GO:0015630//microtubule cytoskeleton	-	-	gi|328792599|ref|XP_624749.3|/4.50792e-109/PREDICTED: UPF0172 protein CG3501-like [Apis mellifera]
gi|328786332|ref|XM_001120496.2|	-2.31968	0.817032	GO:0044427;GO:0043231//intracellular membrane-bounded organelle	GO:0003676//nucleic acid binding;GO:0042623//ATPase activity, coupled;GO:0032559	GO:0006325//chromatin organization	gi|328786333|ref|XP_001120496.2|/0/PREDICTED: chromodomain-helicase-DNA-binding protein 1 [Apis mellifera]
gi|328782401|ref|XM_001120953.2|	-2.32267	0.82509	GO:0030120//vesicle coat	-	GO:0015031//protein transport	gi|110763426|ref|XP_001120953.1|/0/PREDICTED: coatomer subunit beta [Apis mellifera]
gi|328779097|ref|XM_003249543.1|	-2.32351	0.808231	-	-	-	gi|328779098|ref|XP_003249591.1|/8.65048e-59/PREDICTED: swi5-dependent recombination DNA repair protein 1 homolog [Apis mellifera]
gi|328775878|ref|XM_394839.4|	-2.32481	0.823416	-	GO:0016740//transferase activity	-	gi|328775879|ref|XP_394839.3|/0/PREDICTED: beta-1,4-N-acetylgalactosaminyltransferase bre-4 [Apis mellifera]
gi|328785086|ref|XM_624955.3|	-2.32607	0.835131	GO:0043231//intracellular membrane-bounded organelle;GO:0000502//proteasome complex	GO:0004175//endopeptidase activity	GO:0006508//proteolysis	gi|328785087|ref|XP_624958.3|/1.78184e-115/PREDICTED: proteasome subunit beta type-3-like [Apis mellifera]
gi|328781450|ref|XM_392161.4|	-2.32776	0.804078	-	-	-	gi|66501574|ref|XP_392161.2|/6.9523e-164/PREDICTED: hypothetical protein LOC408620 isoform 1 [Apis mellifera]
gi|328782778|ref|XM_392011.4|	-2.33486	0.825462	GO:0031224//intrinsic to membrane	GO:0005249//voltage-gated potassium channel activity	GO:0034220//ion transmembrane transport;GO:0030001//metal ion transport	gi|328782779|ref|XP_392011.2|/0/PREDICTED: hypothetical protein LOC408463 [Apis mellifera]
gi|328789578|ref|XM_623129.3|	-2.33543	0.82416	-	-	-	gi|66504308|ref|XP_623132.1|/1.90302e-129/PREDICTED: NEDD4 family-interacting protein 1-like [Apis mellifera]
gi|328784834|ref|XM_624430.3|	-2.33811	0.846411	GO:0031090//organelle membrane	GO:0004576//oligosaccharyl transferase activity	GO:0006487//protein N-linked glycosylation	gi|328784835|ref|XP_624433.2|/0/PREDICTED: dolichyl-diphosphooligosaccharide--protein glycosyltransferase 48 kDa subunit-like isoform 1 [Apis mellifera]
gi|328776508|ref|XM_393336.4|	-2.34123	0.830358	GO:0044444//cytoplasmic part	GO:0016884//carbon-nitrogen ligase activity, with glutamine as amido-N-donor;GO:0032559	GO:0006144//purine base metabolic process;GO:0009064//glutamine family amino acid metabolic process;GO:0009168//purine ribonucleoside monophosphate biosynthetic process	gi|66522082|ref|XP_393336.2|/0/PREDICTED: GMP synthase [glutamine-hydrolyzing] [Apis mellifera]
gi|328793643|ref|XM_392636.4|	-2.3417	0.826329	-	GO:0004672//protein kinase activity;GO:0032559	GO:0006464//protein modification process	gi|328793644|ref|XP_392636.3|/0/PREDICTED: serine/threonine-protein kinase minibrain-like isoform 1, partial [Apis mellifera]
gi|328790770|ref|XM_001120827.2|	-2.34191	0.833147	GO:0043234//protein complex	GO:0022892	GO:0015031//protein transport	gi|328790771|ref|XP_001120827.2|/0/PREDICTED: importin-5-like [Apis mellifera]
gi|328777359|ref|XM_624568.3|	-2.34216	0.828623	-	-	GO:0019725//cellular homeostasis	gi|328777360|ref|XP_624571.2|/0/PREDICTED: endoplasmic reticulum resident protein 44 [Apis mellifera]
gi|147902612|ref|NM_001011626.2|	-2.34239	0.834945	GO:0005856//cytoskeleton	GO:0035091//phosphatidylinositol binding;GO:0008092//cytoskeletal protein binding	GO:0032989;GO:0007417//central nervous system development;GO:0008154//actin polymerization or depolymerization;GO:0051276//chromosome organization;GO:0045185//maintenance of protein location;GO:0019094//pole plasm mRNA localization;GO:0001700//embryonic development via the syncytial blastoderm;GO:0000912//assembly of actomyosin apparatus involved in cell cycle cytokinesis;GO:0006935//chemotaxis;G…	gi|147902613|ref|NP_001011626.2|/5.40499e-66/profilin [Apis mellifera]
gi|328779105|ref|XM_623806.2|	-2.34409	0.817466	GO:0044464//cell part;GO:0032991//macromolecular complex	GO:0003723//RNA binding	-	gi|66561334|ref|XP_623809.1|/3.18376e-99/PREDICTED: u3 small nucleolar ribonucleoprotein protein IMP3-like [Apis mellifera]
gi|328790195|ref|XM_392429.4|	-2.34635	0.813747	-	GO:0016791//phosphatase activity	-	gi|328790196|ref|XP_392429.3|/0/PREDICTED: tyrosine-protein phosphatase non-receptor type 61F-like isoform 1 [Apis mellifera]
gi|328790877|ref|XR_120530.1|	-2.34726	0.807425	-	-	-	-
gi|328786046|ref|XM_393116.4|	-2.35718	0.835689	-	GO:0046872//metal ion binding;GO:0004091//carboxylesterase activity	GO:0019637//organophosphate metabolic process;GO:0006629//lipid metabolic process	gi|328786047|ref|XP_393116.2|/7.57102e-114/PREDICTED: group XIIA secretory phospholipase A2-like [Apis mellifera]
gi|229892213|ref|NM_001160052.1|	-2.35765	0.851804	-	GO:0032559	-	gi|229892214|ref|NP_001153524.1|/0/heat shock protein cognate 3 [Apis mellifera]
gi|328778626|ref|XM_001123188.2|	-2.35818	0.824656	-	-	-	gi|328778627|ref|XP_001123188.2|/0/PREDICTED: CDK5 regulatory subunit-associated protein 3-like [Apis mellifera]
gi|328785478|ref|XM_624244.3|	-2.36152	0.846535	GO:0016461//unconventional myosin complex;GO:0005819//spindle;GO:0042995//cell projection	GO:0032028//myosin head/neck binding;GO:0046872//metal ion binding	GO:0000278//mitotic cell cycle;GO:0006909//phagocytosis;GO:0051294//establishment of spindle orientation;GO:0009968//negative regulation of signal transduction;GO:0032412;GO:0051276//chromosome organization;GO:0009586//rhodopsin mediated phototransduction;GO:0040009//regulation of growth rate;GO:0048870//cell motility;GO:0009790//embryo development;GO:0006915//apoptosis;GO:0006464//protein modifi…	gi|254939725|gb|ACT88125.1|/4.05744e-78/AT15141p [Drosophila melanogaster]
gi|328779722|ref|XM_001120247.2|	-2.36589	0.822921	GO:0044464//cell part	GO:0016757//transferase activity, transferring glycosyl groups	-	gi|328779723|ref|XP_001120247.2|/0/PREDICTED: UDP-GlcNAc:betaGal beta-1,3-N-acetylglucosaminyltransferase 5-like [Apis mellifera]
gi|328784677|ref|XM_003250434.1|	-2.36606	0.812384	-	-	-	gi|328784678|ref|XP_003250482.1|/0/PREDICTED: vacuolar protein sorting-associated protein 33B [Apis mellifera]
gi|328793114|ref|XM_625095.3|	-2.36798	0.832094	-	GO:0015078//hydrogen ion transmembrane transporter activity;GO:0016787//hydrolase activity	GO:0034220//ion transmembrane transport;GO:0015992//proton transport	gi|66556287|ref|XP_625098.1|/1.87688e-99/PREDICTED: v-type proton ATPase subunit E isoform 3 [Apis mellifera]
gi|328787732|ref|XM_392327.4|	-2.37328	0.812694	GO:0044444//cytoplasmic part;GO:0043231//intracellular membrane-bounded organelle	-	GO:0006810//transport	gi|328787733|ref|XP_392327.3|/0/PREDICTED: vacuolar protein sorting-associated protein 35 isoform 1 [Apis mellifera]
gi|328780828|ref|XM_395810.4|	-2.37682	0.830668	GO:0031224//intrinsic to membrane	-	-	gi|328780829|ref|XP_395810.4|/9.3767e-96/PREDICTED: transmembrane protein 85-like isoform 1 [Apis mellifera]
gi|328786780|ref|XM_396203.4|	-2.37809	0.844862	GO:0043232	GO:0016628//oxidoreductase activity, acting on the CH-CH group of donors, NAD or NADP as acceptor;GO:0003916//DNA topoisomerase activity	GO:0006261//DNA-dependent DNA replication	gi|328786783|ref|XP_003250839.1|/0/PREDICTED: DNA topoisomerase 1 isoform 1 [Apis mellifera]
gi|328780092|ref|XM_003249705.1|	-2.37913	0.832466	-	-	-	gi|328780093|ref|XP_003249753.1|/1.57562e-49/PREDICTED: myotrophin-like isoform 1 [Apis mellifera]
gi|328786217|ref|XM_397284.4|	-2.38193	0.842507	GO:0005741//mitochondrial outer membrane	GO:0008320//protein transmembrane transporter activity;GO:0005515//protein binding	GO:0006605//protein targeting	gi|48141950|ref|XP_397284.1|/2.70353e-57/PREDICTED: mitochondrial import receptor subunit TOM20 homolog [Apis mellifera]
gi|328792936|ref|XM_625024.3|	-2.38193	0.839655	-	-	GO:0006412//translation	gi|66565249|ref|XP_625027.1|/2.98217e-120/PREDICTED: elongation factor 1-beta [Apis mellifera]
gi|328785409|ref|XM_392692.4|	-2.38265	0.827073	GO:0043234//protein complex	-	-	gi|66547365|ref|XP_392692.2|/0/PREDICTED: 26S proteasome non-ATPase regulatory subunit 13 [Apis mellifera]
gi|328777439|ref|XM_392951.4|	-2.38485	0.801413	-	-	-	gi|328777440|ref|XP_392951.3|/0/PREDICTED: tumor susceptibility gene 101 protein [Apis mellifera]
gi|209180476|ref|NM_001135735.1|	-2.38508	0.83916	-	GO:0016491//oxidoreductase activity;GO:0050662//coenzyme binding	GO:0008152//metabolic process	gi|209180477|ref|NP_001129207.1|/6.22908e-163/lambda crystallin-like protein [Apis mellifera]
gi|328783355|ref|XM_623433.3|	-2.38659	0.832528	GO:0043231//intracellular membrane-bounded organelle	GO:0004672//protein kinase activity;GO:0000166//nucleotide binding	GO:0009628//response to abiotic stimulus;GO:0009794//regulation of mitotic cell cycle, embryonic;GO:0051297//centrosome organization;GO:0006508//proteolysis;GO:0007143//female meiosis;GO:0007051//spindle organization;GO:0048513//organ development;GO:0009792//embryo development ending in birth or egg hatching;GO:0031572//G2/M transition DNA damage checkpoint	gi|66525079|ref|XP_623436.1|/0/PREDICTED: serine/threonine-protein kinase grp isoform 2 [Apis mellifera]
gi|328791680|ref|XM_394947.4|	-2.38733	0.826082	GO:0015630//microtubule cytoskeleton	GO:0017111//nucleoside-triphosphatase activity;GO:0032561	GO:0048311//mitochondrion distribution;GO:0009207;GO:0048488//synaptic vesicle endocytosis	gi|328791681|ref|XP_394947.3|/0/PREDICTED: dynamin related protein 1 isoform 1 [Apis mellifera]
gi|328779304|ref|XM_393411.4|	-2.39027	0.842321	-	GO:0016879//ligase activity, forming carbon-nitrogen bonds	GO:0006464//protein modification process	gi|48138568|ref|XP_393411.1|/3.16014e-79/PREDICTED: ubiquitin-conjugating enzyme E2 variant 2-like isoform 1 [Apis mellifera]
gi|328786703|ref|XM_001121210.2|	-2.39073	0.806744	-	GO:0046914//transition metal ion binding;GO:0003677//DNA binding;GO:0001071//nucleic acid binding transcription factor activity	GO:0006351//transcription, DNA-dependent	gi|328786704|ref|XP_001121210.2|/9.32249e-150/PREDICTED: transcription factor GATA-5 [Apis mellifera]
gi|328782383|ref|XR_120079.1|	-2.39341	0.837114	-	-	-	-
gi|328782552|ref|XM_397174.4|	-2.39469	0.813128	-	-	-	gi|328782553|ref|XP_397174.4|/1.15179e-121/PREDICTED: glutamate--cysteine ligase regulatory subunit [Apis mellifera]
gi|328779025|ref|XM_003249533.1|	-2.39775	0.808107	-	-	-	gi|328779026|ref|XP_003249581.1|/0/PREDICTED: nucleolar GTP-binding protein 2 [Apis mellifera]
gi|328782572|ref|XM_392978.4|	-2.39788	0.842073	-	GO:0070011	-	gi|110748908|ref|XP_392978.3|/0/PREDICTED: A disintegrin and metalloproteinase with thrombospondin motifs 3-like [Apis mellifera]
gi|328780286|ref|XM_392851.4|	-2.39864	0.815173	-	-	-	gi|328780287|ref|XP_392851.4|/0/PREDICTED: probable serine hydrolase-like [Apis mellifera]
gi|328780282|ref|XM_001119862.2|	-2.39928	0.832961	GO:0031981//nuclear lumen	-	GO:0006364//rRNA processing	gi|328780283|ref|XP_001119862.2|/0/PREDICTED: pescadillo homolog [Apis mellifera]
gi|328781699|ref|XM_001121048.2|	-2.4009	0.832528	-	-	-	gi|328781696|ref|XP_003250018.1|/3.7518e-41/PREDICTED: uncharacterized protein C2orf64 homolog isoform 2 [Apis mellifera]
gi|328780996|ref|XM_393297.4|	-2.40276	0.820813	-	-	-	gi|328780997|ref|XP_393297.4|/3.00078e-137/PREDICTED: hypothetical protein LOC409805 [Apis mellifera]
gi|328785925|ref|XM_393169.2|	-2.40593	0.810214	-	-	-	gi|48114117|ref|XP_393169.1|/0/PREDICTED: beta-catenin-like protein 1-like [Apis mellifera]
gi|328787668|ref|XM_396588.4|	-2.40649	0.849572	GO:0030529//ribonucleoprotein complex	GO:0005198//structural molecule activity	GO:0010467//gene expression	gi|322788733|gb|EFZ14326.1|/9.74478e-84/hypothetical protein SINV_15101 [Solenopsis invicta]
gi|328786349|ref|XM_392230.4|	-2.40843	0.810648	-	GO:0046872//metal ion binding;GO:0008092//cytoskeletal protein binding	-	gi|48095068|ref|XP_392230.1|/0/PREDICTED: plastin-3 [Apis mellifera]
gi|328781071|ref|XM_001119950.2|	-2.40882	0.827383	-	GO:0046872//metal ion binding;GO:0016725;GO:0051536//iron-sulfur cluster binding	-	gi|110759329|ref|XP_001119950.1|/0/PREDICTED: xanthine dehydrogenase [Apis mellifera]
gi|328789418|ref|XM_394278.3|	-2.41187	0.807859	-	-	-	gi|380026445|ref|XP_003696962.1|/9.12914e-169/PREDICTED: microphthalmia-associated transcription factor-like [Apis florea]
gi|328777227|ref|XM_001120009.2|	-2.41239	0.815359	-	-	-	gi|110755004|ref|XP_001120009.1|/6.93181e-38/PREDICTED: ubiquitin like [Apis mellifera]
gi|328787127|ref|XM_393328.4|	-2.41579	0.844924	GO:0005798//Golgi-associated vesicle;GO:0030120//vesicle coat	-	GO:0048193//Golgi vesicle transport	gi|328787128|ref|XP_393328.2|/3.2879e-175/PREDICTED: coatomer subunit epsilon [Apis mellifera]
gi|328789106|ref|XM_623062.3|	-2.41776	0.839841	GO:0019866//organelle inner membrane;GO:0043231//intracellular membrane-bounded organelle	GO:0000104//succinate dehydrogenase activity;GO:0050662//coenzyme binding	GO:0009060//aerobic respiration;GO:0051234//establishment of localization;GO:0043648//dicarboxylic acid metabolic process;GO:0022900//electron transport chain	gi|66505480|ref|XP_623065.1|/0/PREDICTED: succinate dehydrogenase [ubiquinone] flavoprotein subunit, mitochondrial isoform 1 [Apis mellifera]
gi|328793436|ref|XM_001119845.2|	-2.41813	0.844118	-	-	-	gi|110773426|ref|XP_001119845.1|/3.00307e-28/PREDICTED: stress-associated endoplasmic reticulum protein 2-like [Apis mellifera]
gi|328779424|ref|XM_391997.4|	-2.42257	0.841515	GO:0043231//intracellular membrane-bounded organelle	GO:0003676//nucleic acid binding;GO:0001071//nucleic acid binding transcription factor activity;GO:0005515//protein binding	GO:0031667//response to nutrient levels;GO:0006261//DNA-dependent DNA replication;GO:0000087//M phase of mitotic cell cycle;GO:0048511//rhythmic process	gi|328779425|ref|XP_391997.3|/8.85686e-156/PREDICTED: hepatic leukemia factor [Apis mellifera]
gi|328786600|ref|XM_396322.4|	-2.42759	0.820379	-	-	-	gi|110760438|ref|XP_396322.2|/8.84927e-104/PREDICTED: mediator of RNA polymerase II transcription subunit 30 isoform 1 [Apis mellifera]
gi|328784615|ref|XM_624150.3|	-2.42764	0.845482	GO:0044444//cytoplasmic part	-	-	gi|328784616|ref|XP_624153.3|/0/PREDICTED: hypoxia up-regulated protein 1-like [Apis mellifera]
gi|328788156|ref|XM_392515.4|	-2.43141	0.843684	GO:0012507//ER to Golgi transport vesicle membrane	GO:0046914//transition metal ion binding	GO:0048193//Golgi vesicle transport;GO:0015031//protein transport	gi|328788157|ref|XP_392515.2|/0/PREDICTED: protein transport protein Sec23A-like isoform 1 [Apis mellifera]
gi|328788932|ref|XM_003251161.1|	-2.43441	0.826763	GO:0044424//intracellular part	GO:0005515//protein binding	GO:0033036;GO:0001745//compound eye morphogenesis	gi|328788933|ref|XP_003251209.1|/0/PREDICTED: neurobeachin-like, partial [Apis mellifera]
gi|328784028|ref|XM_393141.4|	-2.43673	0.840337	-	-	GO:0048667//cell morphogenesis involved in neuron differentiation	gi|380030413|ref|XP_003698843.1|/2.11221e-174/PREDICTED: uncharacterized protein C6orf168-like [Apis florea]
gi|328783892|ref|XM_396848.4|	-2.44337	0.813871	GO:0043234//protein complex;GO:0031981//nuclear lumen	-	GO:0000470	gi|328783893|ref|XP_396848.3|/0/PREDICTED: ribosome biogenesis protein WDR12 homolog [Apis mellifera]
gi|328784986|ref|XM_623649.2|	-2.44877	0.823168	GO:0008287//protein serine/threonine phosphatase complex	GO:0004721//phosphoprotein phosphatase activity;GO:0019888//protein phosphatase regulator activity	GO:0007051//spindle organization;GO:0023052//signaling	gi|328784987|ref|XP_623652.2|/0/PREDICTED: serine/threonine-protein phosphatase 2A 56 kDa regulatory subunit alpha isoform-like isoform 1 [Apis mellifera]
gi|328787720|ref|XM_001122055.2|	-2.45282	0.830544	-	-	-	gi|380021592|ref|XP_003694646.1|/0/PREDICTED: uncharacterized protein LOC100865672 [Apis florea]
gi|328789594|ref|XM_623561.3|	-2.45405	0.821805	-	GO:0017111//nucleoside-triphosphatase activity	-	gi|328789595|ref|XP_623564.3|/0/PREDICTED: multidrug resistance protein homolog 49-like [Apis mellifera]
gi|328775990|ref|XM_623797.3|	-2.45557	0.839036	GO:0030062//mitochondrial tricarboxylic acid cycle enzyme complex	GO:0004774//succinate-CoA ligase activity	GO:0009060//aerobic respiration	gi|328775991|ref|XP_623800.2|/1.19575e-164/PREDICTED: succinyl-CoA ligase [GDP-forming] subunit alpha, mitochondrial [Apis mellifera]
gi|328776086|ref|XM_623840.3|	-2.45633	0.816475	-	-	-	gi|328776087|ref|XP_623843.3|/0/PREDICTED: ribose-phosphate pyrophosphokinase 1-like isoform 1 [Apis mellifera]
gi|328776348|ref|XM_392968.3|	-2.45796	0.809161	-	-	-	gi|66505329|ref|XP_392968.2|/0/PREDICTED: translational activator GCN1-like [Apis mellifera]
gi|328791968|ref|XR_120607.1|	-2.46959	0.832404	GO:0031410//cytoplasmic vesicle	GO:0016790//thiolester hydrolase activity	-	gi|380016978|ref|XP_003692444.1|/0/PREDICTED: LOW QUALITY PROTEIN: coiled-coil domain-containing protein 39-like [Apis florea]
gi|328777806|ref|XM_624366.3|	-2.47807	0.838974	GO:0044424//intracellular part	GO:0042083//5,10-methylenetetrahydrofolate-dependent methyltransferase activity	GO:0009177;GO:0006730//one-carbon metabolic process	gi|66556831|ref|XP_624369.1|/0/PREDICTED: bifunctional dihydrofolate reductase-thymidylate synthase [Apis mellifera]
gi|328782924|ref|XM_393986.4|	-2.48233	0.825586	GO:0016020//membrane	-	GO:0006810//transport	gi|48098137|ref|XP_393986.1|/0/PREDICTED: sodium-independent sulfate anion transporter-like isoform 1 [Apis mellifera]
gi|328777905|ref|XM_393447.4|	-2.49016	0.834511	-	-	-	gi|328777906|ref|XP_393447.2|/0/PREDICTED: hypothetical protein LOC409956 isoform 1 [Apis mellifera]
gi|328782282|ref|XM_395605.4|	-2.4902	0.842259	-	-	-	gi|328782283|ref|XP_395605.3|/1.77185e-180/PREDICTED: magnesium transporter protein 1-like [Apis mellifera]
gi|328794471|ref|XM_001123172.2|	-2.49021	0.826887	-	-	-	gi|328794472|ref|XP_001123172.2|/5.68398e-58/PREDICTED: hypothetical protein LOC727464 [Apis mellifera]
gi|328790611|ref|XM_003251389.1|	-2.49194	0.852176	-	GO:0008135//translation factor activity, nucleic acid binding;GO:0042623//ATPase activity, coupled;GO:0032559	GO:0006412//translation	gi|328790612|ref|XP_003251437.1|/0/PREDICTED: eukaryotic initiation factor 4A-like [Apis mellifera]
gi|328793298|ref|XM_397196.4|	-2.49814	0.840957	GO:0005839//proteasome core complex;GO:0043231//intracellular membrane-bounded organelle	GO:0004175//endopeptidase activity	GO:0019941//modification-dependent protein catabolic process	gi|328793299|ref|XP_397196.4|/0/PREDICTED: hypothetical protein LOC413757 [Apis mellifera]
gi|328777659|ref|XM_624161.3|	-2.50526	0.843932	-	GO:0016747//transferase activity, transferring acyl groups other than amino-acyl groups	-	gi|66507594|ref|XP_624164.1|/0/PREDICTED: trifunctional enzyme subunit beta, mitochondrial-like [Apis mellifera]
gi|328782223|ref|XM_624998.3|	-2.51266	0.83042	-	-	-	gi|328782224|ref|XP_625001.2|/0/PREDICTED: hypothetical protein LOC552624 [Apis mellifera]
gi|328778604|ref|XM_001122266.2|	-2.517	0.815483	-	GO:0016787//hydrolase activity;GO:0005488//binding	-	gi|328778605|ref|XP_001122266.2|/0/PREDICTED: probable ATP-dependent RNA helicase DDX27-like [Apis mellifera]
gi|328792677|ref|XM_394258.4|	-2.51862	0.829367	-	-	-	gi|328792678|ref|XP_394258.4|/0/PREDICTED: huntingtin-interacting protein 1 [Apis mellifera]
gi|328778331|ref|XM_391960.4|	-2.51946	0.829491	GO:0043234//protein complex	-	-	gi|66522335|ref|XP_391960.2|/4.15933e-145/PREDICTED: 26S proteasome non-ATPase regulatory subunit 7-like [Apis mellifera]
gi|328787015|ref|XM_623346.3|	-2.52336	0.827693	-	GO:0005488//binding	-	gi|66519365|ref|XP_623349.1|/0/PREDICTED: annexin-B11-like [Apis mellifera]
gi|328786206|ref|XM_396637.4|	-2.52619	0.839965	-	-	-	gi|328786207|ref|XP_396637.3|/2.00994e-66/PREDICTED: brain protein 44-like [Apis mellifera]
gi|328791612|ref|XM_394615.4|	-2.53222	0.823664	-	GO:0016462//pyrophosphatase activity;GO:0005515//protein binding;GO:0032559	GO:0044267//cellular protein metabolic process	gi|66511659|ref|XP_394615.2|/0/PREDICTED: ATP-dependent Clp protease ATP-binding subunit clpX-like, mitochondrial-like [Apis mellifera]
gi|328792156|ref|XR_120623.1|	-2.53292	0.815607	-	-	-	gi|380022246|ref|XP_003694962.1|/0/PREDICTED: uncharacterized protein LOC100866274 [Apis florea]
gi|328788204|ref|XM_397402.3|	-2.5347	0.80414	-	GO:0032559;GO:0042623//ATPase activity, coupled	-	gi|66529882|ref|XP_397402.2|/0/PREDICTED: katanin p60 ATPase-containing subunit A-like 1-like [Apis mellifera]
gi|328791865|ref|XM_392962.4|	-2.53992	0.854221	-	GO:0004871//signal transducer activity;GO:0016772//transferase activity, transferring phosphorus-containing groups	GO:0006796//phosphate metabolic process	gi|48104663|ref|XP_392962.1|/0/PREDICTED: receptor of activated protein kinase C 1 isoform 1 [Apis mellifera]
gi|328788783|ref|XM_003251135.1|	-2.54675	0.854779	GO:0030529//ribonucleoprotein complex	GO:0005198//structural molecule activity	GO:0010467//gene expression	gi|313907135|gb|ADR83582.1|/1.24951e-91/ribosomal protein L17 [Apis cerana cerana]
gi|328790213|ref|XM_394667.3|	-2.55152	0.818768	GO:0043231//intracellular membrane-bounded organelle	GO:0003677//DNA binding	GO:0006351//transcription, DNA-dependent	gi|328790214|ref|XP_394667.3|/5.98516e-113/PREDICTED: nuclear transcription factor Y subunit beta isoform 2 [Apis mellifera]
gi|328793232|ref|XM_395889.4|	-2.55199	0.81945	-	-	-	gi|328793233|ref|XP_395889.4|/0/PREDICTED: cyclic AMP-dependent transcription factor ATF-6 alpha isoform 1 [Apis mellifera]
gi|328783065|ref|XM_001121270.2|	-2.55287	0.835193	-	-	-	gi|110748957|ref|XP_001121270.1|/3.57452e-98/PREDICTED: hypothetical protein LOC725419 [Apis mellifera]
gi|328791163|ref|XM_003251478.1|	-2.55421	0.83104	-	GO:0046872//metal ion binding;GO:0032561;GO:0017111//nucleoside-triphosphatase activity	GO:0009207	gi|328791164|ref|XP_003251526.1|/0/PREDICTED: EH domain-containing protein 1 [Apis mellifera]
gi|328780303|ref|XM_396009.4|	-2.55443	0.844366	GO:0031224//intrinsic to membrane;GO:0031090//organelle membrane;GO:0043231//intracellular membrane-bounded organelle	-	GO:0003002//regionalization;GO:0051234//establishment of localization	gi|66525598|ref|XP_396009.2|/1.72736e-122/PREDICTED: transmembrane emp24 domain-containing protein eca-like [Apis mellifera]
gi|328778534|ref|XM_001121753.2|	-2.55851	0.804388	-	GO:0016616//oxidoreductase activity, acting on the CH-OH group of donors, NAD or NADP as acceptor;GO:0000166//nucleotide binding	GO:0022008//neurogenesis;GO:0008652//cellular amino acid biosynthetic process;GO:0006563//L-serine metabolic process	gi|328778535|ref|XP_001121753.2|/0/PREDICTED: d-3-phosphoglycerate dehydrogenase-like [Apis mellifera]
gi|328783011|ref|XM_396853.4|	-2.56055	0.820937	-	-	-	gi|328783012|ref|XP_396853.3|/0/PREDICTED: cytoplasmic dynein 1 intermediate chain [Apis mellifera]
gi|328792066|ref|XM_624830.3|	-2.57564	0.826082	GO:0031224//intrinsic to membrane	-	-	gi|328792067|ref|XP_624833.2|/0/PREDICTED: transmembrane 9 superfamily member 2-like isoform 1 [Apis mellifera]
gi|328786907|ref|XM_624658.3|	-2.57956	0.854717	-	-	-	gi|66533163|ref|XP_624661.1|/1.83044e-98/PREDICTED: probable Bax inhibitor 1 [Apis mellifera]
gi|328792315|ref|XM_003251660.1|	-2.58149	0.84294	GO:0005743//mitochondrial inner membrane;GO:0005758//mitochondrial intermembrane space	GO:0043169//cation binding;GO:0008320//protein transmembrane transporter activity	GO:0006612//protein targeting to membrane	gi|328792314|ref|XP_003251707.1|/1.49704e-45/PREDICTED: mitochondrial import inner membrane translocase subunit Tim10 isoform 1 [Apis mellifera]
gi|74271821|ref|NM_001011604.2|	-2.58266	0.85608	GO:0030529//ribonucleoprotein complex	GO:0005198//structural molecule activity	GO:0010467//gene expression	gi|74271822|ref|NP_001011604.2|/1.71339e-97/40S ribosomal protein S8 [Apis mellifera]
gi|328780499|ref|XM_393072.4|	-2.58287	0.807363	GO:0070603//SWI/SNF-type complex;GO:0005694//chromosome	GO:0003712//transcription cofactor activity;GO:0019904//protein domain specific binding	GO:0009888//tissue development;GO:0048812//neuron projection morphogenesis;GO:0006355//regulation of transcription, DNA-dependent;GO:0008283//cell proliferation;GO:0003002//regionalization;GO:0009792//embryo development ending in birth or egg hatching;GO:0016568//chromatin modification;GO:0007476//imaginal disc-derived wing morphogenesis	gi|66504971|ref|XP_393072.2|/0/PREDICTED: SWI/SNF-related matrix-associated actin-dependent regulator of chromatin subfamily B member 1 [Apis mellifera]
gi|328782387|ref|XM_003250084.1|	-2.58458	0.830234	GO:0043231//intracellular membrane-bounded organelle	GO:0003677//DNA binding;GO:0001071//nucleic acid binding transcription factor activity;GO:0005515//protein binding	GO:0006351//transcription, DNA-dependent;GO:0006915//apoptosis	gi|328782388|ref|XP_003250132.1|/0/PREDICTED: cyclic AMP response element-binding protein A-like [Apis mellifera]
gi|328787508|ref|XM_393860.4|	-2.58491	0.845977	-	GO:0004175//endopeptidase activity	GO:0019538//protein metabolic process	gi|328787509|ref|XP_393860.4|/0/PREDICTED: neprilysin 2 [Apis mellifera]
gi|328790106|ref|XM_003251330.1|	-2.58539	0.811268	-	-	-	gi|328790107|ref|XP_003251378.1|/0/PREDICTED: lipase maturation factor 2-like isoform 2 [Apis mellifera]
gi|328783804|ref|XM_623324.3|	-2.58626	0.81102	-	GO:0016740//transferase activity	-	gi|66545638|ref|XP_623327.1|/0/PREDICTED: serine/threonine-protein kinase PINK1, mitochondrial-like [Apis mellifera]
gi|328784939|ref|XR_015011.2|	-2.59046	0.84294	GO:0044464//cell part	GO:0016758//transferase activity, transferring hexosyl groups	GO:0006464//protein modification process	gi|334852201|ref|NP_001229365.1|/0/STT3, subunit of the oligosaccharyltransferase complex, homolog B [Apis mellifera]
gi|328789327|ref|XM_624322.3|	-2.59463	0.82385	-	-	-	gi|110749212|ref|XP_624325.2|/0/PREDICTED: 28S ribosomal protein S35, mitochondrial [Apis mellifera]
gi|328780992|ref|XM_393296.4|	-2.59468	0.840089	GO:0035097//histone methyltransferase complex;GO:0008287//protein serine/threonine phosphatase complex;GO:0044444//cytoplasmic part	GO:0043169//cation binding;GO:0004722//protein serine/threonine phosphatase activity	GO:0005980//glycogen catabolic process;GO:0006796//phosphate metabolic process;GO:0006641//triglyceride metabolic process;GO:0005978//glycogen biosynthetic process;GO:0006464//protein modification process	gi|66516056|ref|XP_393296.2|/0/PREDICTED: serine/threonine-protein phosphatase PP1-beta catalytic subunit-like isoform 1 [Apis mellifera]
gi|328792506|ref|XM_623781.3|	-2.59525	0.813437	GO:0044424//intracellular part;GO:0043234//protein complex	GO:0016462//pyrophosphatase activity;GO:0032559	GO:0009057//macromolecule catabolic process	gi|328792507|ref|XP_623784.2|/0/PREDICTED: 26S protease regulatory subunit 10B [Apis mellifera]
gi|328788304|ref|XM_395296.4|	-2.59966	0.807177	-	-	-	gi|328788305|ref|XP_395296.3|/0/PREDICTED: neuroglian [Apis mellifera]
gi|328787117|ref|XM_624346.3|	-2.59976	0.837362	-	GO:0070569	GO:0043062//extracellular structure organization;GO:0016331//morphogenesis of embryonic epithelium;GO:0060541//respiratory system development;GO:0040003//chitin-based cuticle development;GO:0006031//chitin biosynthetic process;GO:0001700//embryonic development via the syncytial blastoderm;GO:0007409//axonogenesis;GO:0035150//regulation of tube size	gi|66561608|ref|XP_624349.1|/0/PREDICTED: UDP-N-acetylhexosamine pyrophosphorylase [Apis mellifera]
gi|328781427|ref|XM_395392.4|	-2.60185	0.82323	GO:0044424//intracellular part	GO:0004812//aminoacyl-tRNA ligase activity;GO:0008135//translation factor activity, nucleic acid binding;GO:0032561;GO:0032559	GO:0006418//tRNA aminoacylation for protein translation	gi|328781428|ref|XP_395392.3|/0/PREDICTED: alanyl-tRNA synthetase, cytoplasmic-like [Apis mellifera]
gi|328775947|ref|XM_397160.3|	-2.60313	0.826082	-	-	-	gi|328775948|ref|XP_397160.3|/0/PREDICTED: hypothetical protein LOC413720 [Apis mellifera]
gi|328792811|ref|XM_392149.4|	-2.60445	0.840895	-	-	-	gi|328792812|ref|XP_392149.4|/0/PREDICTED: hypothetical protein LOC408607 isoform 2 [Apis mellifera]
gi|328791546|ref|XM_624416.3|	-2.60469	0.809037	-	-	-	gi|328791547|ref|XP_624419.3|/0/PREDICTED: hypothetical protein LOC552036 [Apis mellifera]
gi|328779070|ref|XM_624634.3|	-2.60657	0.847527	GO:0016020//membrane	GO:0005215//transporter activity	GO:0006810//transport;GO:0042221//response to chemical stimulus	gi|328779071|ref|XP_624637.2|/0/PREDICTED: hippocampus abundant transcript 1 protein-like isoform 1 [Apis mellifera]
gi|328789192|ref|XM_395535.4|	-2.60824	0.849324	-	GO:0016772//transferase activity, transferring phosphorus-containing groups	-	gi|328789193|ref|XP_395535.3|/0/PREDICTED: UTP--glucose-1-phosphate uridylyltransferase isoform 1 [Apis mellifera]
gi|328782567|ref|XM_001120202.2|	-2.60909	0.824718	-	-	-	gi|328782568|ref|XP_001120202.2|/0/PREDICTED: serine/threonine-protein phosphatase 2A 65 kDa regulatory subunit A alpha isoform-like [Apis mellifera]
gi|328787328|ref|XM_393098.2|	-2.61026	0.846907	-	-	-	gi|328787329|ref|XP_393098.2|/0/PREDICTED: hypothetical protein LOC409595 [Apis mellifera]
gi|328789859|ref|XM_393671.4|	-2.61367	0.854221	GO:0030529//ribonucleoprotein complex	GO:0005198//structural molecule activity	GO:0010467//gene expression	gi|66516926|ref|XP_393671.2|/5.57458e-138/PREDICTED: 60S ribosomal protein L8 [Apis mellifera]
gi|328783038|ref|XM_623549.3|	-2.61469	0.819883	GO:0044424//intracellular part	GO:0016861//intramolecular oxidoreductase activity, interconverting aldoses and ketoses	GO:0006007//glucose catabolic process	gi|66499293|ref|XP_623552.1|/0/PREDICTED: glucose-6-phosphate isomerase-like [Apis mellifera]
gi|328783838|ref|XM_395385.3|	-2.61538	0.841763	-	GO:0005488//binding	GO:0008152//metabolic process	gi|328783839|ref|XP_395385.3|/0/PREDICTED: 2-amino-3-ketobutyrate coenzyme A ligase, mitochondrial-like [Apis mellifera]
gi|328783442|ref|XM_001121062.2|	-2.61773	0.835379	-	-	-	gi|110769501|ref|XP_001122654.1|/1.29966e-24/PREDICTED: hypothetical protein LOC726937, partial [Apis mellifera]
gi|328778140|ref|XM_397270.4|	-2.62116	0.807735	-	-	-	gi|110764291|ref|XP_397270.3|/0/PREDICTED: sorting nexin-9-like isoform 1 [Apis mellifera]
gi|328779462|ref|XM_624449.3|	-2.62511	0.854283	-	-	-	gi|328779463|ref|XP_624452.3|/2.512e-178/PREDICTED: hypothetical protein LOC552071 [Apis mellifera]
gi|328791047|ref|XM_001119985.2|	-2.62618	0.811888	GO:0043232	GO:0001071//nucleic acid binding transcription factor activity;GO:0003916//DNA topoisomerase activity;GO:0032559	GO:0006259//DNA metabolic process;GO:0006351//transcription, DNA-dependent	gi|328791048|ref|XP_001119985.2|/0/PREDICTED: DNA topoisomerase 2 [Apis mellifera]
gi|328793135|ref|XM_395570.4|	-2.62879	0.814491	-	-	-	gi|328793136|ref|XP_395570.4|/0/PREDICTED: trafficking protein particle complex subunit 8-like [Apis mellifera]
gi|328782195|ref|XM_624492.3|	-2.62951	0.815173	-	-	-	gi|328782196|ref|XP_624495.3|/0/PREDICTED: RNA-binding protein 28-like [Apis mellifera]
gi|328793279|ref|XM_392902.4|	-2.63793	0.805442	-	-	-	gi|48103883|ref|XP_392902.1|/1.61532e-124/PREDICTED: ubiquitin carboxyl-terminal hydrolase [Apis mellifera]
gi|328777859|ref|XR_119825.1|	-2.63797	0.845296	-	-	-	gi|340717485|ref|XP_003397212.1|/0/PREDICTED: hypothetical protein LOC100644064 [Bombus terrestris]
gi|328783918|ref|XM_623437.3|	-2.63925	0.801847	-	GO:0016301//kinase activity	GO:0005975//carbohydrate metabolic process;GO:0006796//phosphate metabolic process	gi|328783919|ref|XP_623440.3|/0/PREDICTED: putative glycerol kinase 3-like [Apis mellifera]
gi|328792537|ref|XM_624297.3|	-2.6397	0.826639	-	-	-	gi|66500934|ref|XP_624300.1|/3.59339e-34/PREDICTED: c-Myc-binding protein-like [Apis mellifera]
gi|328793430|ref|XM_624910.3|	-2.64233	0.852238	-	-	-	gi|66554038|ref|XP_624913.1|/1.28248e-73/PREDICTED: hypothetical protein LOC552534 [Apis mellifera]
gi|328787489|ref|XM_393865.4|	-2.64252	0.815917	-	GO:0046914//transition metal ion binding;GO:0008237//metallopeptidase activity;GO:0008238//exopeptidase activity	GO:0019538//protein metabolic process	gi|48097712|ref|XP_393865.1|/0/PREDICTED: methionine aminopeptidase 1-like [Apis mellifera]
gi|328783599|ref|XM_001121564.2|	-2.64585	0.826887	-	-	-	gi|328783600|ref|XP_001121564.2|/0/PREDICTED: nucleolar complex protein 3 homolog [Apis mellifera]
gi|328783792|ref|XM_003250296.1|	-2.65107	0.824842	-	GO:0003676//nucleic acid binding	-	gi|328783793|ref|XP_003250344.1|/1.42555e-141/PREDICTED: sex-lethal homolog [Apis mellifera]
gi|328776339|ref|XM_001121930.2|	-2.65205	0.846535	GO:0030529//ribonucleoprotein complex	GO:0005198//structural molecule activity	GO:0010467//gene expression	gi|110768336|ref|XP_001121930.1|/7.02905e-96/PREDICTED: 60S ribosomal protein L11-like [Apis mellifera]
gi|328787921|ref|XM_392518.4|	-2.65242	0.846845	GO:0005839//proteasome core complex;GO:0043231//intracellular membrane-bounded organelle	GO:0004175//endopeptidase activity	GO:0019941//modification-dependent protein catabolic process	gi|48096769|ref|XP_392518.1|/2.10432e-132/PREDICTED: proteasome subunit alpha type-3 [Apis mellifera]
gi|328792819|ref|XM_395682.4|	-2.65928	0.820441	-	-	-	gi|328792820|ref|XP_395682.4|/0/PREDICTED: vesicular glutamate transporter 2-like [Apis mellifera]
gi|328783460|ref|XM_396242.4|	-2.65932	0.841453	-	-	-	gi|328783461|ref|XP_396242.3|/0/PREDICTED: NHL repeat-containing protein 2 [Apis mellifera]
gi|328785652|ref|XM_003250582.1|	-2.66139	0.852981	-	-	-	gi|328785653|ref|XP_003250630.1|/0/PREDICTED: hypothetical protein LOC408889 [Apis mellifera]
gi|328780706|ref|XM_392708.4|	-2.67622	0.821681	-	-	GO:0006810//transport	gi|48101741|ref|XP_392708.1|/0/PREDICTED: sialin-like [Apis mellifera]
gi|328793796|ref|XM_001122215.2|	-2.67856	0.800731	-	-	-	gi|328793797|ref|XP_001122215.2|/0/PREDICTED: isoleucyl-tRNA synthetase, mitochondrial-like [Apis mellifera]
gi|328785331|ref|XM_001120176.2|	-2.68424	0.804202	-	-	-	gi|328785332|ref|XP_001120176.2|/3.22974e-118/PREDICTED: general transcription factor IIE subunit 2-like [Apis mellifera]
gi|328776701|ref|XM_396838.3|	-2.68476	0.852052	GO:0016023//cytoplasmic membrane-bounded vesicle;GO:0031224//intrinsic to membrane	GO:0005515//protein binding	GO:0006909//phagocytosis	gi|66513815|ref|XP_396838.2|/1.90421e-109/PREDICTED: vesicle-trafficking protein SEC22b-B-like [Apis mellifera]
gi|328775862|ref|XM_395900.3|	-2.68691	0.81914	GO:0043231//intracellular membrane-bounded organelle	-	-	gi|66549686|ref|XP_395900.2|/1.9199e-139/PREDICTED: regulator of microtubule dynamics protein 1-like [Apis mellifera]
gi|328780961|ref|XM_624891.3|	-2.69049	0.849138	-	GO:0032559;GO:0042623//ATPase activity, coupled	-	gi|66532824|ref|XP_624894.1|/0/PREDICTED: ATP-dependent RNA helicase WM6-like [Apis mellifera]
gi|328780284|ref|XM_623611.3|	-2.69614	0.827011	-	-	GO:0010467//gene expression	gi|328780285|ref|XP_623614.2|/0/PREDICTED: protein pelota isoform 1 [Apis mellifera]
gi|62526111|ref|NM_001014993.1|	-2.69828	0.849262	GO:0044424//intracellular part	GO:0017111//nucleoside-triphosphatase activity;GO:0008135//translation factor activity, nucleic acid binding;GO:0032561	GO:0006412//translation;GO:0009207	gi|62526112|ref|NP_001014993.1|/0/elongation factor 1-alpha [Apis mellifera]
gi|328785748|ref|XM_394637.4|	-2.69842	0.81697	-	-	-	gi|66511128|ref|XP_394637.2|/0/PREDICTED: n-alpha-acetyltransferase 15, NatA auxiliary subunit-like isoform 1 [Apis mellifera]
gi|328788944|ref|XM_001121804.2|	-2.69901	0.833705	-	-	-	gi|110759112|ref|XP_001121804.1|/1.4451e-123/PREDICTED: probable rRNA-processing protein EBP2 homolog [Apis mellifera]
gi|328787168|ref|XM_396596.4|	-2.70225	0.823602	GO:0044424//intracellular part	GO:0008135//translation factor activity, nucleic acid binding	GO:0048102//autophagic cell death;GO:0006412//translation	gi|48126476|ref|XP_396596.1|/4.1499e-152/PREDICTED: eukaryotic translation initiation factor 3 subunit F-like [Apis mellifera]
gi|328778542|ref|XM_394714.4|	-2.70354	0.815731	-	-	-	gi|328778543|ref|XP_394714.3|/0/PREDICTED: nucleolar protein 10 [Apis mellifera]
gi|328784826|ref|XM_001121968.2|	-2.70507	0.823974	-	GO:0003676//nucleic acid binding;GO:0008168//methyltransferase activity	GO:0042254//ribosome biogenesis;GO:0006730//one-carbon metabolic process	gi|328784827|ref|XP_001121968.2|/0/PREDICTED: putative ribosomal RNA methyltransferase NOP2-like [Apis mellifera]
gi|328788545|ref|XM_394859.4|	-2.70909	0.826763	-	-	-	gi|48099074|ref|XP_394859.1|/1.81363e-173/PREDICTED: ester hydrolase C11orf54 homolog [Apis mellifera]
gi|328791120|ref|XM_393007.4|	-2.71059	0.828561	-	-	-	gi|48105316|ref|XP_393007.1|/1.99416e-68/PREDICTED: mitochondrial import receptor subunit TOM22 homolog [Apis mellifera]
gi|328784460|ref|XM_623665.3|	-2.71082	0.851928	-	GO:0032559;GO:0042623//ATPase activity, coupled	-	gi|328784461|ref|XP_623668.3|/0/PREDICTED: ATP-dependent RNA helicase p62-like isoform 1 [Apis mellifera]
gi|328776822|ref|XM_394660.4|	-2.7138	0.812508	-	-	-	gi|328776823|ref|XP_394660.4|/0/PREDICTED: synaptic vesicle glycoprotein 2C-like [Apis mellifera]
gi|328776987|ref|XM_001122170.2|	-2.71645	0.851122	-	-	-	gi|328776988|ref|XP_001122170.2|/0/PREDICTED: signal recognition particle 72 kDa protein-like [Apis mellifera]
gi|328781018|ref|XM_003249855.1|	-2.71655	0.81759	-	-	-	gi|328781019|ref|XP_003249903.1|/0/PREDICTED: LOW QUALITY PROTEIN: DNA repair protein RAD50 [Apis mellifera]
gi|328779800|ref|XM_624237.3|	-2.71918	0.842383	GO:0043231//intracellular membrane-bounded organelle	GO:0019787//small conjugating protein ligase activity;GO:0032559	GO:0000278//mitotic cell cycle;GO:0006259//DNA metabolic process;GO:0051297//centrosome organization;GO:0006464//protein modification process	gi|110755811|ref|XP_624240.2|/6.89001e-84/PREDICTED: ubiquitin-conjugating enzyme E2-17 kDa isoform 3 [Apis mellifera]
gi|328792759|ref|XM_392172.4|	-2.71924	0.820193	-	-	-	gi|48094717|ref|XP_392172.1|/7.7511e-76/PREDICTED: protein CWC15 homolog A-like isoform 1 [Apis mellifera]
gi|328786755|ref|XM_001120943.2|	-2.72052	0.852919	-	-	-	gi|328786756|ref|XP_001120943.2|/1.71976e-141/PREDICTED: hypothetical protein LOC725047 [Apis mellifera]
gi|328785047|ref|XM_393056.4|	-2.72309	0.827569	-	-	-	gi|328785048|ref|XP_393056.2|/9.48464e-76/PREDICTED: succinate dehydrogenase cytochrome b560 subunit, mitochondrial [Apis mellifera]
gi|328777789|ref|XM_392805.4|	-2.72329	0.816289	GO:0005884//actin filament;GO:0016023//cytoplasmic membrane-bounded vesicle;GO:0016461//unconventional myosin complex;GO:0015630//microtubule cytoskeleton;GO:0045171//intercellular bridge	GO:0000166//nucleotide binding;GO:0003779//actin binding;GO:0032027//myosin light chain binding;GO:0015631//tubulin binding;GO:0016887//ATPase activity	GO:0000278//mitotic cell cycle;GO:0000226//microtubule cytoskeleton organization;GO:0007444//imaginal disc development;GO:0045165//cell fate commitment;GO:0007297//ovarian follicle cell migration;GO:0034331;GO:0002168//instar larval development;GO:0007303//cytoplasmic transport, nurse cell to oocyte;GO:0030036//actin cytoskeleton organization;GO:0008105//asymmetric protein localization;GO:0002009…	gi|328777790|ref|XP_392805.3|/0/PREDICTED: myosin heavy chain 95F [Apis mellifera]
gi|328782602|ref|XM_623893.3|	-2.7236	0.805132	-	-	-	gi|380015220|ref|XP_003691605.1|/0/PREDICTED: FIT family protein CG10671-like [Apis florea]
gi|328786446|ref|XM_625039.3|	-2.72484	0.81226	-	GO:0016740//transferase activity	-	gi|110760320|ref|XP_625042.2|/1.29792e-164/PREDICTED: pyridoxal kinase-like [Apis mellifera]
gi|328777154|ref|XM_623646.3|	-2.72766	0.837796	-	-	-	gi|66505356|ref|XP_623649.1|/1.7986e-66/PREDICTED: mitochondrial fission 1 protein-like [Apis mellifera]
gi|328777240|ref|XM_624867.2|	-2.73065	0.829676	-	-	-	gi|328777241|ref|XP_624870.2|/8.22499e-101/PREDICTED: estradiol 17-beta-dehydrogenase 8-like [Apis mellifera]
gi|328777660|ref|XM_003249333.1|	-2.73139	0.821309	-	-	-	gi|328777661|ref|XP_003249381.1|/3.05298e-157/PREDICTED: exosome complex exonuclease RRP41-like isoform 1 [Apis mellifera]
gi|328794104|ref|XM_001122910.2|	-2.7318	0.806186	-	-	-	gi|328794105|ref|XP_001122910.2|/3.45477e-101/PREDICTED: nucleolar protein 10-like, partial [Apis mellifera]
gi|328776554|ref|XM_393883.4|	-2.73187	0.83606	GO:0005681//spliceosomal complex;GO:0031981//nuclear lumen;GO:0022624;GO:0005700//polytene chromosome	GO:0061135	GO:0010498//proteasomal protein catabolic process;GO:0000377	gi|328776555|ref|XP_393883.3|/1.63462e-138/PREDICTED: proteasome activator complex subunit 3-like [Apis mellifera]
gi|328779807|ref|XR_014908.2|	-2.73288	0.854717	GO:0015935//small ribosomal subunit	GO:0005198//structural molecule activity	GO:0010467//gene expression	gi|335057540|ref|NP_001229398.1|/7.954e-56/40S ribosomal protein S14 [Apis mellifera]
gi|328793435|ref|XM_623942.3|	-2.73326	0.830916	GO:0031224//intrinsic to membrane	-	-	gi|66536937|ref|XP_623945.1|/0/PREDICTED: transmembrane 9 superfamily member 3 [Apis mellifera]
gi|328776424|ref|XM_395912.4|	-2.73912	0.830854	-	GO:0005488//binding	-	gi|328776425|ref|XP_395912.4|/0/PREDICTED: protein shuttle craft-like [Apis mellifera]
gi|328776944|ref|XM_394713.4|	-2.74022	0.818644	-	-	-	gi|66513610|ref|XP_394713.2|/0/PREDICTED: conserved oligomeric Golgi complex subunit 7 [Apis mellifera]
gi|328792330|ref|XM_395168.4|	-2.74193	0.850254	GO:0044424//intracellular part	GO:0005515//protein binding;GO:0032559	GO:0044267//cellular protein metabolic process;GO:0050896//response to stimulus	gi|328792331|ref|XP_395168.4|/0/PREDICTED: heat shock protein 83-like [Apis mellifera]
gi|328784571|ref|XM_395824.4|	-2.7448	0.826329	-	-	GO:0032501//multicellular organismal process	gi|48104652|ref|XP_395824.1|/1.77936e-107/PREDICTED: UPF0468 protein C16orf80 homolog [Apis mellifera]
gi|328788616|ref|XM_623933.3|	-2.75121	0.854903	GO:0044424//intracellular part	GO:0004812//aminoacyl-tRNA ligase activity;GO:0046872//metal ion binding;GO:0032559	GO:0006418//tRNA aminoacylation for protein translation	gi|328788617|ref|XP_623936.2|/0/PREDICTED: lysyl-tRNA synthetase [Apis mellifera]
gi|328776083|ref|XM_392111.4|	-2.75314	0.833953	GO:0044429//mitochondrial part;GO:0015630//microtubule cytoskeleton	GO:0016627//oxidoreductase activity, acting on the CH-CH group of donors;GO:0050662//coenzyme binding	GO:0009062//fatty acid catabolic process	gi|66499429|ref|XP_392111.2|/0/PREDICTED: probable medium-chain specific acyl-CoA dehydrogenase, mitochondrial-like [Apis mellifera]
gi|328787514|ref|XM_003250912.1|	-2.75699	0.835999	-	-	-	gi|328787515|ref|XP_003250960.1|/0/PREDICTED: mitochondrial ribonuclease P protein 1 homolog [Apis mellifera]
gi|328778300|ref|XM_397413.3|	-2.75975	0.845606	GO:0016020//membrane	-	-	gi|328778301|ref|XP_397413.3|/0/PREDICTED: calsyntenin-1-like [Apis mellifera]
gi|328788689|ref|XM_397314.4|	-2.76016	0.850626	GO:0030529//ribonucleoprotein complex	GO:0005198//structural molecule activity	GO:0010467//gene expression	gi|383861948|ref|XP_003706446.1|/8.86361e-49/PREDICTED: 60S ribosomal protein L31-like [Megachile rotundata]
gi|328778151|ref|XM_392925.4|	-2.76146	0.857072	GO:0005700//polytene chromosome;GO:0043231//intracellular membrane-bounded organelle;GO:0031332	-	GO:0035194//posttranscriptional gene silencing by RNA;GO:0006325//chromatin organization	gi|328778152|ref|XP_392925.3|/9.1446e-136/PREDICTED: hypothetical protein LOC409410 [Apis mellifera]
gi|328791165|ref|XR_120553.1|	-2.76252	0.83668	-	GO:0015929//hexosaminidase activity;GO:0043167//ion binding	GO:0044238//primary metabolic process	gi|380025440|ref|XP_003696482.1|/0/PREDICTED: alpha-N-acetylgalactosaminidase-like [Apis florea]
gi|328787231|ref|XM_391901.4|	-2.76499	0.838974	-	-	-	gi|328787232|ref|XP_391901.3|/0/PREDICTED: mitochondrial inner membrane protein OXA1L-like [Apis mellifera]
gi|328776208|ref|XM_624718.2|	-2.76816	0.835317	GO:0016020//membrane	-	GO:0007276//gamete generation	gi|328776209|ref|XP_624721.2|/0/PREDICTED: membrane-bound O-acyltransferase domain-containing protein 2-like [Apis mellifera]
gi|328780494|ref|XM_001120413.2|	-2.76995	0.813252	-	GO:0003676//nucleic acid binding	-	gi|110750888|ref|XP_001120413.1|/2.25895e-100/PREDICTED: malignant T cell-amplified sequence 1-like [Apis mellifera]
gi|328788445|ref|XM_003251085.1|	-2.77177	0.810958	-	-	-	gi|328788446|ref|XP_003251133.1|/8.312e-118/PREDICTED: hypothetical protein LOC725478 isoform 2 [Apis mellifera]
gi|328790924|ref|XM_393236.4|	-2.77562	0.849262	-	-	-	gi|66500091|ref|XP_393236.2|/0/PREDICTED: motile sperm domain-containing protein 2-like [Apis mellifera]
gi|328784349|ref|XM_392850.4|	-2.77592	0.828375	-	GO:0016787//hydrolase activity	-	gi|328784350|ref|XP_392850.4|/0/PREDICTED: beta-mannosidase-like [Apis mellifera]
gi|328776603|ref|XM_001122493.2|	-2.77674	0.834759	-	-	-	gi|110762006|ref|XP_001122493.1|/4.5753e-62/PREDICTED: hypothetical protein LOC726772 [Apis mellifera]
gi|328791086|ref|XM_396465.4|	-2.78014	0.849262	-	-	-	gi|48120572|ref|XP_396465.1|/1.13676e-61/PREDICTED: NADH dehydrogenase [ubiquinone] 1 alpha subcomplex subunit 5 [Apis mellifera]
gi|328779751|ref|XM_397224.3|	-2.78342	0.849015	-	GO:0046872//metal ion binding;GO:0005527//macrolide binding	GO:0044267//cellular protein metabolic process;GO:0002118//aggressive behavior	gi|328779752|ref|XP_397224.3|/3.14257e-89/PREDICTED: peptidyl-prolyl cis-trans isomerase FKBP14-like [Apis mellifera]
gi|328780308|ref|XM_624350.3|	-2.78424	0.85577	-	GO:0003824//catalytic activity	GO:0008152//metabolic process	gi|66525576|ref|XP_624353.1|/1.05678e-177/PREDICTED: aldose reductase-like isoform 1 [Apis mellifera]
gi|328780210|ref|XM_392285.4|	-2.78591	0.847899	-	GO:0046872//metal ion binding	-	gi|48095378|ref|XP_392285.1|/1.21468e-85/PREDICTED: RING finger protein 185-like isoform 2 [Apis mellifera]
gi|328781688|ref|XM_394543.4|	-2.78592	0.841949	-	GO:0004871//signal transducer activity	-	gi|328781689|ref|XP_394543.3|/0/PREDICTED: bifunctional arginine demethylase and lysyl-hydroxylase PSR [Apis mellifera]
gi|328782295|ref|XM_395743.4|	-2.78948	0.845544	-	GO:0004812//aminoacyl-tRNA ligase activity;GO:0000166//nucleotide binding	GO:0006418//tRNA aminoacylation for protein translation	gi|66501629|ref|XP_395743.2|/0/PREDICTED: leucyl-tRNA synthetase, cytoplasmic-like isoform 1 [Apis mellifera]
gi|328789028|ref|XM_001122937.2|	-2.79806	0.807859	GO:0030136//clathrin-coated vesicle	-	GO:0048638//regulation of developmental growth;GO:0008593//regulation of Notch signaling pathway;GO:0006897//endocytosis;GO:0007154//cell communication	gi|328789029|ref|XP_001122937.2|/0/PREDICTED: epidermal growth factor receptor pathway substrate clone 15 [Apis mellifera]
gi|216548576|ref|NM_001142561.1|	-2.79931	0.852423	-	-	-	gi|216548577|ref|NP_001136033.1|/0/synaptotagmin 20 [Apis mellifera]
gi|328793391|ref|XM_001122997.2|	-2.80183	0.844428	-	-	-	gi|328793392|ref|XP_001122997.2|/0/PREDICTED: RNA-binding protein NOB1-like [Apis mellifera]
gi|328787088|ref|XM_623748.2|	-2.80199	0.827817	-	GO:0046872//metal ion binding	-	gi|383847344|ref|XP_003699314.1|/4.14505e-87/PREDICTED: calcineurin subunit B type 2-like [Megachile rotundata]
gi|328777870|ref|XM_393592.4|	-2.80636	0.809099	GO:0012505//endomembrane system	GO:0008375//acetylglucosaminyltransferase activity	GO:0006486//protein glycosylation	gi|328777871|ref|XP_393592.4|/0/PREDICTED: alpha-1,3-mannosyl-glycoprotein 2-beta-N-acetylglucosaminyltransferase [Apis mellifera]
gi|328789502|ref|XM_003251236.1|	-2.81008	0.81288	-	-	-	gi|328789503|ref|XP_003251284.1|/3.51937e-108/PREDICTED: programmed cell death protein 6-like isoform 1 [Apis mellifera]
gi|328792606|ref|XM_625029.3|	-2.81209	0.827383	GO:0005839//proteasome core complex;GO:0043231//intracellular membrane-bounded organelle	GO:0004175//endopeptidase activity	GO:0019941//modification-dependent protein catabolic process	gi|66530404|ref|XP_625032.1|/9.52706e-143/PREDICTED: proteasome subunit alpha type-1-like [Apis mellifera]
gi|328780430|ref|XM_396579.2|	-2.81218	0.842073	-	-	-	gi|328780431|ref|XP_396579.2|/0/PREDICTED: putative ferric-chelate reductase 1 homolog isoform 1 [Apis mellifera]
gi|328784709|ref|XM_001121327.2|	-2.81227	0.859241	-	-	-	gi|110758964|ref|XP_001121327.1|/1.1399e-47/PREDICTED: regucalcin-like [Apis mellifera]
gi|328777916|ref|XM_001120519.2|	-2.81746	0.813004	-	-	-	gi|380019763|ref|XP_003693772.1|/1.1561e-96/PREDICTED: uncharacterized protein LOC100868689 [Apis florea]
gi|328778319|ref|XM_391959.4|	-2.81929	0.847217	GO:0044464//cell part	-	-	gi|48097857|ref|XP_391959.1|/4.64925e-139/PREDICTED: protein l(2)37Cc-like [Apis mellifera]
gi|328783179|ref|XM_001120317.2|	-2.82499	0.804884	-	-	-	gi|328783180|ref|XP_001120317.2|/0/PREDICTED: t-complex protein 11-like protein 1-like isoform 1 [Apis mellifera]
gi|328782007|ref|XM_623125.3|	-2.82644	0.834511	-	GO:0015036//disulfide oxidoreductase activity	GO:0018904;GO:0019725//cellular homeostasis	gi|66524108|ref|XP_623128.1|/1.1687e-163/PREDICTED: thioredoxin 1-like 1 isoform 1 [Apis mellifera]
gi|328791424|ref|XM_625121.3|	-2.82675	0.815235	-	-	-	gi|328791425|ref|XP_625124.2|/4.1257e-169/PREDICTED: epidermal retinol dehydrogenase 2-like [Apis mellifera]
gi|328784888|ref|XM_003250466.1|	-2.82714	0.835503	-	-	-	gi|110750936|ref|XP_001121217.1|/4.34245e-66/PREDICTED: coiled-coil-helix-coiled-coil-helix domain-containing protein 1-like isoform 1 [Apis mellifera]
gi|328790199|ref|XM_394666.4|	-2.83238	0.834201	-	-	-	gi|110758413|ref|XP_394666.3|/5.6214e-153/PREDICTED: ribosome biogenesis regulatory protein homolog [Apis mellifera]
gi|328790751|ref|XR_120522.1|	-2.8333	0.857072	GO:0044424//intracellular part	GO:0017111//nucleoside-triphosphatase activity;GO:0008135//translation factor activity, nucleic acid binding;GO:0032561	GO:0006412//translation;GO:0009207	gi|380025554|ref|XP_003696535.1|/1.39264e-39/PREDICTED: elongation factor 1-alpha-like [Apis florea]
gi|328783058|ref|XM_624497.3|	-2.83437	0.82571	GO:0044431//Golgi apparatus part;GO:0016020//membrane	-	GO:0006909//phagocytosis;GO:0032940//secretion by cell;GO:0001505//regulation of neurotransmitter levels	gi|66499158|ref|XP_624500.1|/1.9785e-165/PREDICTED: syntaxin-5-like [Apis mellifera]
gi|328777609|ref|XM_001122703.2|	-2.83643	0.824408	-	-	-	gi|328777610|ref|XP_001122703.2|/0/PREDICTED: e3 ubiquitin-protein ligase listerin-like [Apis mellifera]
gi|328787741|ref|XM_003250946.1|	-2.83686	0.860109	GO:0030529//ribonucleoprotein complex	GO:0005198//structural molecule activity	GO:0010467//gene expression	gi|307181094|gb|EFN68839.1|/4.90815e-47/60S ribosomal protein L44 [Camponotus floridanus]
gi|328793359|ref|XM_003251820.1|	-2.84289	0.807301	-	GO:0016779//nucleotidyltransferase activity	GO:0009058//biosynthetic process	gi|328793360|ref|XP_003251868.1|/0/PREDICTED: nicotinamide mononucleotide adenylyltransferase 1-like [Apis mellifera]
gi|328788601|ref|XM_392921.4|	-2.84457	0.851618	GO:0044464//cell part	-	GO:0051234//establishment of localization	gi|48104167|ref|XP_392921.1|/6.87785e-69/PREDICTED: probable nuclear transport factor 2-like isoform 3 [Apis mellifera]
gi|328776765|ref|XM_395356.4|	-2.84528	0.849015	-	GO:0008233//peptidase activity	-	gi|328776766|ref|XP_395356.3|/0/PREDICTED: putative serine protease K12H4.7-like [Apis mellifera]
gi|328777035|ref|XM_395812.4|	-2.84919	0.804574	-	-	-	gi|328777036|ref|XP_395812.4|/0/PREDICTED: transmembrane protein 129-like [Apis mellifera]
gi|328787726|ref|XM_394487.4|	-2.8512	0.810834	-	GO:0016615//malate dehydrogenase activity	GO:0009060//aerobic respiration;GO:0005975//carbohydrate metabolic process;GO:0043648//dicarboxylic acid metabolic process	gi|66506786|ref|XP_394487.2|/2.87901e-176/PREDICTED: malate dehydrogenase, cytoplasmic-like isoform 1 [Apis mellifera]
gi|328783256|ref|XR_120129.1|	-2.85179	0.843436	-	-	-	gi|383858523|ref|XP_003704750.1|/0/PREDICTED: peroxisomal N(1)-acetyl-spermine/spermidine oxidase-like [Megachile rotundata]
gi|328790239|ref|XM_392437.4|	-2.8522	0.848333	GO:0005746//mitochondrial respiratory chain	GO:0051536//iron-sulfur cluster binding;GO:0046914//transition metal ion binding;GO:0048037//cofactor binding;GO:0050136//NADH dehydrogenase (quinone) activity	GO:0006979//response to oxidative stress;GO:0010257;GO:0010259//multicellular organismal aging;GO:0022904//respiratory electron transport chain	gi|66512193|ref|XP_392437.2|/1.29426e-116/PREDICTED: probable NADH dehydrogenase [ubiquinone] iron-sulfur protein 7, mitochondrial [Apis mellifera]
gi|328789452|ref|XM_623194.3|	-2.86023	0.829429	-	GO:0005092//GDP-dissociation inhibitor activity	GO:0006810//transport;GO:0033124//regulation of GTP catabolic process	gi|110751295|ref|XP_623197.2|/0/PREDICTED: rab GDP dissociation inhibitor beta [Apis mellifera]
gi|328777913|ref|XM_001120471.2|	-2.86164	0.854655	-	GO:0003824//catalytic activity	GO:0008152//metabolic process	gi|110760701|ref|XP_001120471.1|/2.31254e-137/PREDICTED: 3-hydroxyacyl-CoA dehydrogenase type-2-like [Apis mellifera]
gi|328788183|ref|XM_395100.3|	-2.86259	0.829614	-	-	-	gi|328788184|ref|XP_395100.3|/0/PREDICTED: liprin-beta-1-like [Apis mellifera]
gi|328783776|ref|XM_395835.4|	-2.86316	0.815979	-	-	-	gi|66514122|ref|XP_395835.2|/0/PREDICTED: parafibromin [Apis mellifera]
gi|328786830|ref|XM_003250796.1|	-2.8689	0.852361	-	-	-	gi|328786822|ref|XP_393819.4|/4.35422e-49/PREDICTED: endoplasmic reticulum-Golgi intermediate compartment protein 3-like isoform 1 [Apis mellifera]
gi|328781478|ref|XM_393087.4|	-2.87297	0.827383	-	-	-	gi|66534585|ref|XP_393087.2|/0/PREDICTED: UBX domain-containing protein 6 [Apis mellifera]
gi|328789196|ref|XM_001123340.2|	-2.87409	0.846225	-	-	-	gi|328789197|ref|XP_001123340.2|/0/PREDICTED: activating molecule in BECN1-regulated autophagy protein 1-like [Apis mellifera]
gi|328786388|ref|XM_624387.3|	-2.8744	0.854779	-	GO:0031420;GO:0016301//kinase activity	GO:0006796//phosphate metabolic process;GO:0006007//glucose catabolic process	gi|328786389|ref|XP_624390.2|/0/PREDICTED: pyruvate kinase-like [Apis mellifera]
gi|328790734|ref|XM_397127.4|	-2.8745	0.841887	GO:0044452;GO:0030529//ribonucleoprotein complex	GO:0016866//intramolecular transferase activity;GO:0030556//rRNA modification guide activity	GO:0000154//rRNA modification	gi|380025578|ref|XP_003696547.1|/1.59389e-58/PREDICTED: probable H/ACA ribonucleoprotein complex subunit 1-like [Apis florea]
gi|328785394|ref|XM_397281.4|	-2.87456	0.840585	GO:0043231//intracellular membrane-bounded organelle	GO:0046914//transition metal ion binding;GO:0003676//nucleic acid binding	-	gi|307202736|gb|EFN82027.1|/2.77032e-110/Splicing factor U2af 38 kDa subunit [Harpegnathos saltator]
gi|328783521|ref|XM_623432.3|	-2.87647	0.837734	-	-	-	gi|66524757|ref|XP_623435.1|/0/PREDICTED: transmembrane protein 49 [Apis mellifera]
gi|328780622|ref|XM_392952.4|	-2.88309	0.853911	-	-	GO:0046907//intracellular transport;GO:0015031//protein transport	gi|328780623|ref|XP_392952.3|/0/PREDICTED: protein transport protein Sec24C-like [Apis mellifera]
gi|328785996|ref|XM_003250644.1|	-2.88867	0.858064	GO:0030529//ribonucleoprotein complex	GO:0005198//structural molecule activity	GO:0010467//gene expression	gi|110762954|ref|XP_001121176.1|/8.21764e-63/PREDICTED: 60S ribosomal protein L34 isoform 1 [Apis mellifera]
gi|328779206|ref|XM_396456.4|	-2.88929	0.850688	-	-	-	gi|328779207|ref|XP_396456.4|/0/PREDICTED: protein NDRG3-like isoform 1 [Apis mellifera]
gi|328791275|ref|XM_623394.3|	-2.892	0.832218	GO:0070822//Sin3-type complex	GO:0004672//protein kinase activity;GO:0005515//protein binding;GO:0032559	GO:0007166//cell surface receptor linked signaling pathway;GO:0006464//protein modification process	gi|328791276|ref|XP_623397.2|/0/PREDICTED: casein kinase II subunit alpha isoform 2 [Apis mellifera]
gi|328788187|ref|XM_624485.3|	-2.89314	0.857258	-	-	-	gi|66529866|ref|XP_624488.1|/3.30047e-61/PREDICTED: hypothetical protein LOC552106 [Apis mellifera]
gi|328786135|ref|XM_624731.3|	-2.89321	0.825958	-	-	-	gi|328786136|ref|XP_624734.3|/0/PREDICTED: DIS3-like exonuclease 2-like [Apis mellifera]
gi|328789604|ref|XM_001121743.2|	-2.89372	0.803892	-	-	-	gi|328789605|ref|XP_001121743.2|/1.39066e-139/PREDICTED: protein Kr-h2 [Apis mellifera]
gi|328778805|ref|XM_001121282.2|	-2.89894	0.860171	GO:0015934//large ribosomal subunit	GO:0005198//structural molecule activity	GO:0007052//mitotic spindle organization;GO:0010467//gene expression	gi|307204528|gb|EFN83208.1|/1.59042e-37/60S ribosomal protein L37a [Harpegnathos saltator]
gi|328789912|ref|XM_394392.4|	-2.90287	0.851618	-	-	-	gi|328789913|ref|XP_394392.3|/2.14987e-172/PREDICTED: translocation protein SEC62 [Apis mellifera]
gi|328785733|ref|XM_395633.4|	-2.90345	0.835131	-	-	-	gi|328785734|ref|XP_395633.4|/0/PREDICTED: putative neutral sphingomyelinase-like [Apis mellifera]
gi|328783825|ref|XM_395784.4|	-2.90352	0.839469	GO:0044464//cell part	-	-	gi|328783826|ref|XP_395784.2|/0/PREDICTED: stomatin-like protein 2-like isoform 1 [Apis mellifera]
gi|328789070|ref|XM_623455.3|	-2.90698	0.823788	GO:0005739//mitochondrion	GO:0046872//metal ion binding;GO:0016787//hydrolase activity	-	gi|328789071|ref|XP_623458.3|/3.11203e-177/PREDICTED: hydroxyacylglutathione hydrolase, mitochondrial-like isoform 1 [Apis mellifera]
gi|328787186|ref|XM_625205.3|	-2.91177	0.816475	GO:0033267//axon part;GO:0044425//membrane part	-	GO:0016079//synaptic vesicle exocytosis;GO:0006909//phagocytosis;GO:0048592//eye morphogenesis;GO:0060560//developmental growth involved in morphogenesis;GO:0048193//Golgi vesicle transport;GO:0015031//protein transport	gi|66519254|ref|XP_625208.1|/1.59261e-152/PREDICTED: soluble NSF attachment protein [Apis mellifera]
gi|328786608|ref|XM_001122273.2|	-2.91197	0.809285	-	-	-	gi|110760436|ref|XP_001122273.1|/1.01476e-54/PREDICTED: gem-associated protein 7-like [Apis mellifera]
gi|328791234|ref|XM_624630.3|	-2.91415	0.827445	-	-	-	gi|328791235|ref|XP_624633.2|/0/PREDICTED: bifunctional polynucleotide phosphatase/kinase-like [Apis mellifera]
gi|328783964|ref|XM_003250326.1|	-2.91447	0.822301	-	-	-	gi|380029948|ref|XP_003698625.1|/8.40633e-60/PREDICTED: uncharacterized protein LOC100864290 [Apis florea]
gi|328783747|ref|XM_393479.4|	-2.91523	0.831784	-	-	-	gi|328783748|ref|XP_393479.3|/0/PREDICTED: dnaJ homolog subfamily C member 11-like [Apis mellifera]
gi|328776468|ref|XM_625290.3|	-2.91524	0.842383	-	-	-	gi|110763879|ref|XP_625293.2|/2.48365e-58/PREDICTED: hypothetical protein LOC552675 [Apis mellifera]
gi|328779678|ref|XM_394822.4|	-2.91795	0.848953	-	-	-	gi|328779679|ref|XP_394822.4|/0/PREDICTED: hypothetical protein LOC411348 [Apis mellifera]
gi|328782073|ref|XM_394891.4|	-2.91997	0.85044	-	-	-	gi|328782074|ref|XP_394891.4|/0/PREDICTED: tetratricopeptide repeat protein 27-like [Apis mellifera]
gi|328787946|ref|XM_624874.2|	-2.92647	0.836308	-	-	-	gi|66515368|ref|XP_624877.1|/2.54568e-165/PREDICTED: ubiquitin domain-containing protein UBFD1-like [Apis mellifera]
gi|328776033|ref|XM_394242.4|	-2.9275	0.827445	-	-	-	gi|328776034|ref|XP_394242.3|/0/PREDICTED: hypothetical protein LOC410766 [Apis mellifera]
gi|328789058|ref|XM_623224.3|	-2.9305	0.828995	-	-	-	gi|66549336|ref|XP_623227.1|/8.4907e-41/PREDICTED: small ubiquitin-related modifier 3 isoform 1 [Apis mellifera]
gi|328793104|ref|XM_623914.3|	-2.93215	0.820689	-	-	-	gi|66544806|ref|XP_623917.1|/0/PREDICTED: hypothetical protein LOC551519 [Apis mellifera]
gi|58585173|ref|NM_001011615.1|	-2.93315	0.852361	-	-	GO:0006952//defense response	gi|58585174|ref|NP_001011615.1|/2.80667e-70/hymenoptaecin preproprotein [Apis mellifera]
gi|328786920|ref|XM_003250810.1|	-2.93326	0.823664	-	-	GO:0008152//metabolic process	gi|380015993|ref|XP_003691978.1|/6.12058e-126/PREDICTED: dihydrolipoyllysine-residue acetyltransferase component of pyruvate dehydrogenase complex, mitochondrial-like [Apis florea]
gi|328780098|ref|XM_392671.4|	-2.93429	0.803397	-	-	-	gi|66560559|ref|XP_392671.2|/2.44579e-129/PREDICTED: zinc transporter ZIP9-B-like [Apis mellifera]
gi|328790905|ref|XM_392780.4|	-2.93433	0.84449	GO:0044424//intracellular part	GO:0008135//translation factor activity, nucleic acid binding	GO:0006412//translation	gi|66500045|ref|XP_392780.2|/0/PREDICTED: eukaryotic translation initiation factor 3 subunit I [Apis mellifera]
gi|328787223|ref|XM_393800.4|	-2.93647	0.821185	-	-	-	gi|328787224|ref|XP_393800.4|/0/PREDICTED: HEAT repeat-containing protein 1 [Apis mellifera]
gi|328779823|ref|XM_395683.4|	-2.94539	0.855956	-	GO:0008238//exopeptidase activity	-	gi|66507356|ref|XP_395683.2|/0/PREDICTED: proliferation-associated protein 2G4-like [Apis mellifera]
gi|328778189|ref|XM_001119855.2|	-2.94545	0.84418	-	-	GO:0044237//cellular metabolic process	gi|328778190|ref|XP_001119855.2|/0/PREDICTED: translation initiation factor eIF-2B subunit delta-like [Apis mellifera]
gi|328784536|ref|XM_003250414.1|	-2.94627	0.834635	-	-	-	gi|328784537|ref|XP_003250462.1|/0/PREDICTED: putative rRNA methyltransferase 3-like isoform 1 [Apis mellifera]
gi|328789851|ref|XM_001119898.2|	-2.94684	0.825028	GO:0043231//intracellular membrane-bounded organelle	GO:0032561	-	gi|110764304|ref|XP_001119898.1|/3.63604e-172/PREDICTED: ras-related GTP-binding protein A [Apis mellifera]
gi|328793080|ref|XM_395007.4|	-2.94955	0.803273	-	-	-	gi|328793081|ref|XP_395007.4|/0/PREDICTED: e3 ubiquitin-protein ligase HERC2 [Apis mellifera]
gi|328786676|ref|XM_001122220.2|	-2.9496	0.810834	-	-	-	gi|328786677|ref|XP_001122220.2|/0/PREDICTED: hypothetical protein LOC726488 [Apis mellifera]
gi|328784423|ref|XM_624884.3|	-2.95092	0.815359	-	-	-	gi|328784424|ref|XP_624887.3|/6.57377e-108/PREDICTED: MKI67 FHA domain-interacting nucleolar phosphoprotein-like [Apis mellifera]
gi|328792646|ref|XM_395349.4|	-2.95349	0.828499	GO:0015630//microtubule cytoskeleton	-	-	gi|48102403|ref|XP_395349.1|/9.0751e-159/PREDICTED: tetratricopeptide repeat protein 35-B-like [Apis mellifera]
gi|328784197|ref|XM_623824.3|	-2.95478	0.846907	-	-	-	gi|328784198|ref|XP_623827.3|/0/PREDICTED: protein SHQ1 homolog [Apis mellifera]
gi|328777237|ref|XM_397149.3|	-2.95836	0.846907	-	GO:0016829//lyase activity	GO:0018130;GO:0033013	gi|66513705|ref|XP_397149.2|/1.09223e-175/PREDICTED: delta-aminolevulinic acid dehydratase [Apis mellifera]
gi|328789084|ref|XM_396208.4|	-2.96067	0.819326	-	-	-	gi|328789085|ref|XP_396208.4|/0/PREDICTED: WD repeat-containing protein 13-like [Apis mellifera]
gi|328785933|ref|XM_395061.2|	-2.9641	0.802715	-	-	-	gi|328785934|ref|XP_395061.2|/0/PREDICTED: meiotically up-regulated gene 71 protein-like [Apis mellifera]
gi|328791699|ref|XM_623600.3|	-2.96567	0.848953	-	-	-	gi|66500170|ref|XP_623603.1|/0/PREDICTED: neutral alpha-glucosidase AB-like isoform 2 [Apis mellifera]
gi|328782775|ref|XM_624908.3|	-2.96685	0.84263	GO:0005739//mitochondrion	GO:0004812//aminoacyl-tRNA ligase activity	GO:0006418//tRNA aminoacylation for protein translation	gi|328782776|ref|XP_624911.2|/0/PREDICTED: probable leucyl-tRNA synthetase, mitochondrial-like isoform 2 [Apis mellifera]
gi|328782290|ref|XM_623804.3|	-2.96725	0.85168	-	-	-	gi|328782291|ref|XP_623807.3|/1.27305e-75/PREDICTED: proteasome maturation protein-like [Apis mellifera]
gi|328788785|ref|XM_393417.4|	-2.9674	0.820627	GO:0005622//intracellular	-	-	gi|328788786|ref|XP_393417.3|/8.49067e-82/PREDICTED: 39S ribosomal protein L12, mitochondrial [Apis mellifera]
gi|328789739|ref|XM_001121890.2|	-2.96785	0.853787	-	-	-	gi|328789740|ref|XP_001121890.2|/0/PREDICTED: LOW QUALITY PROTEIN: leucine-rich repeats and immunoglobulin-like domains 3 [Apis mellifera]
gi|328787456|ref|XM_396674.4|	-2.97044	0.826639	-	-	-	gi|328787457|ref|XP_396674.3|/0/PREDICTED: periodic tryptophan protein 1 homolog [Apis mellifera]
gi|328778907|ref|XM_001120634.2|	-2.97196	0.827507	-	GO:0016787//hydrolase activity;GO:0008168//methyltransferase activity	GO:0044260;GO:0043412;GO:0044238//primary metabolic process	gi|328778908|ref|XP_001120634.2|/0/PREDICTED: probable S-adenosyl-L-methionine-dependent methyltransferase CG14683-like [Apis mellifera]
gi|328781922|ref|XR_120066.1|	-2.97745	0.827507	GO:0031012//extracellular matrix	GO:0046872//metal ion binding	GO:0023052//signaling	gi|350396230|ref|XP_003484486.1|/0/PREDICTED: ubiquitin carboxyl-terminal hydrolase 43-like [Bombus impatiens]
gi|328789076|ref|XM_003251178.1|	-2.97886	0.836618	-	-	-	gi|328789077|ref|XP_003251226.1|/0/PREDICTED: hypothetical protein LOC409878 [Apis mellifera]
gi|328791231|ref|XM_624608.3|	-2.97942	0.828561	-	GO:0005488//binding	-	gi|328791232|ref|XP_624611.3|/0/PREDICTED: probable RNA-binding protein 19-like [Apis mellifera]
gi|328789783|ref|XM_624694.3|	-2.9797	0.815545	GO:0043234//protein complex	-	-	gi|66503873|ref|XP_624697.1|/0/PREDICTED: 26S proteasome non-ATPase regulatory subunit 6-like [Apis mellifera]
gi|328786890|ref|XM_624096.3|	-2.98049	0.823354	-	GO:0005488//binding	-	gi|383848638|ref|XP_003699955.1|/1.6507e-38/PREDICTED: uncharacterized protein LOC100878282 [Megachile rotundata]
gi|328782761|ref|XM_397043.4|	-2.9806	0.816537	-	GO:0005488//binding;GO:0016757//transferase activity, transferring glycosyl groups	GO:0006144//purine base metabolic process;GO:0043101//purine-containing compound salvage	gi|66524051|ref|XP_397043.2|/8.99009e-96/PREDICTED: adenine phosphoribosyltransferase [Apis mellifera]
gi|328789340|ref|XM_394206.4|	-2.98072	0.859179	-	GO:0005515//protein binding	-	gi|328789341|ref|XP_394206.2|/0/PREDICTED: dnaJ homolog subfamily C member 22-like [Apis mellifera]
gi|328791542|ref|XM_623178.3|	-2.98502	0.849696	-	-	-	gi|328791543|ref|XP_623181.2|/8.77002e-154/PREDICTED: MACRO domain-containing protein 2-like isoform 2 [Apis mellifera]
gi|328781118|ref|XM_392800.4|	-2.98536	0.83916	GO:0080008//CUL4 RING ubiquitin ligase complex;GO:0043231//intracellular membrane-bounded organelle	GO:0019899//enzyme binding	GO:0006259//DNA metabolic process;GO:0009896;GO:0019941//modification-dependent protein catabolic process;GO:0007090//regulation of S phase of mitotic cell cycle	gi|340717949|ref|XP_003397436.1|/0/PREDICTED: cullin-4B-like [Bombus terrestris]
gi|328781762|ref|XM_003249982.1|	-2.98547	0.836618	-	-	-	gi|328781763|ref|XP_003250030.1|/0/PREDICTED: hypothetical protein LOC100577709 [Apis mellifera]
gi|328791481|ref|XM_003251528.1|	-2.98692	0.842445	-	-	GO:0006950//response to stress	gi|328791482|ref|XP_003251576.1|/1.86145e-88/PREDICTED: heat shock protein beta-1-like [Apis mellifera]
gi|328788966|ref|XM_624382.3|	-2.98985	0.829181	-	-	-	gi|328788967|ref|XP_624385.3|/2.21388e-154/PREDICTED: 3,2-trans-enoyl-CoA isomerase, mitochondrial-like [Apis mellifera]
gi|328781678|ref|XM_001120311.2|	-2.99061	0.849076	GO:0044464//cell part	-	-	gi|110756512|ref|XP_001120311.1|/5.07911e-176/PREDICTED: trans-2,3-enoyl-CoA reductase-like [Apis mellifera]
gi|328784010|ref|XM_624895.3|	-2.99097	0.803335	-	GO:0008135//translation factor activity, nucleic acid binding	GO:0006412//translation	gi|328784011|ref|XP_624898.3|/0/PREDICTED: protein KIAA0664 homolog [Apis mellifera]
gi|328785735|ref|XM_001122822.2|	-2.9914	0.815359	-	GO:0005515//protein binding	GO:0009987//cellular process	gi|328785736|ref|XP_001122822.2|/0/PREDICTED: rho GTPase-activating protein 26-like [Apis mellifera]
gi|328781513|ref|XM_623926.3|	-2.99584	0.81945	GO:0031981//nuclear lumen	-	GO:0042254//ribosome biogenesis	gi|328781514|ref|XP_623929.3|/0/PREDICTED: ribosome biogenesis protein BOP1 homolog [Apis mellifera]
gi|328786983|ref|XM_003250823.1|	-2.99697	0.839098	GO:0031224//intrinsic to membrane;GO:0031966//mitochondrial membrane	GO:0017111//nucleoside-triphosphatase activity;GO:0032561	GO:0009207;GO:0006944//cellular membrane fusion	gi|328786984|ref|XP_003250871.1|/0/PREDICTED: transmembrane GTPase Marf [Apis mellifera]
gi|328787938|ref|XM_624758.3|	-2.99762	0.813128	GO:0043231//intracellular membrane-bounded organelle	-	-	gi|328787939|ref|XP_624761.2|/0/PREDICTED: COP9 signalosome complex subunit 3 [Apis mellifera]
gi|328777807|ref|XM_392843.4|	-2.99785	0.835255	GO:0030529//ribonucleoprotein complex	GO:0003676//nucleic acid binding;GO:0005198//structural molecule activity	GO:0010467//gene expression	gi|48103127|ref|XP_392843.1|/3.93073e-124/PREDICTED: 40S ribosomal protein S2 isoform 2 [Apis mellifera]
gi|328786144|ref|XM_392044.4|	-3.00299	0.841825	-	GO:0016301//kinase activity	-	gi|66523254|ref|XP_392044.2|/0/PREDICTED: serine/threonine-protein kinase/endoribonuclease IRE1 [Apis mellifera]
gi|328786670|ref|XM_003250780.1|	-3.00343	0.820999	-	GO:0004672//protein kinase activity;GO:0032559	GO:0006796//phosphate metabolic process	gi|328786671|ref|XP_003250828.1|/0/PREDICTED: serine/threonine-protein kinase RIO1-like [Apis mellifera]
gi|328779562|ref|XM_393921.4|	-3.00503	0.822053	-	-	-	gi|380017398|ref|XP_003692644.1|/4.97425e-159/PREDICTED: secretory carrier-associated membrane protein 1-like [Apis florea]
gi|328791971|ref|XM_003251613.1|	-3.00508	0.800793	-	-	-	gi|328791972|ref|XP_003251661.1|/0/PREDICTED: hypothetical protein LOC100579061 [Apis mellifera]
gi|328782702|ref|XM_395559.4|	-3.01324	0.845915	-	-	-	gi|328782703|ref|XP_395559.4|/0/PREDICTED: hypothetical protein LOC412093 [Apis mellifera]
gi|328790006|ref|XM_003251308.1|	-3.01765	0.838416	-	-	-	gi|328790007|ref|XP_003251356.1|/5.22507e-121/PREDICTED: ribonuclease Oy [Apis mellifera]
gi|328785175|ref|XM_625247.3|	-3.02128	0.833705	-	-	-	gi|328785176|ref|XP_625250.3|/0/PREDICTED: hypothetical protein LOC551416 [Apis mellifera]
gi|328789355|ref|XM_001121454.2|	-3.02205	0.846163	-	GO:0005488//binding	-	gi|328789356|ref|XP_001121454.2|/1.10741e-121/PREDICTED: RNA-binding protein squid-like [Apis mellifera]
gi|328782296|ref|XM_623298.3|	-3.0236	0.842321	GO:0044424//intracellular part	GO:0004812//aminoacyl-tRNA ligase activity;GO:0032559	GO:0006418//tRNA aminoacylation for protein translation	gi|66501636|ref|XP_623301.1|/0/PREDICTED: arginyl-tRNA synthetase, cytoplasmic [Apis mellifera]
gi|328793381|ref|XM_001122971.2|	-3.0253	0.845358	-	-	-	gi|328793382|ref|XP_001122971.2|/0/PREDICTED: protein odr-4 homolog [Apis mellifera]
gi|328779072|ref|XR_119902.1|	-3.02576	0.809285	-	-	-	gi|380024372|ref|XP_003695974.1|/2.15298e-153/PREDICTED: LOW QUALITY PROTEIN: TBC1 domain family member 7-like [Apis florea]
gi|328790122|ref|XM_392439.4|	-3.02587	0.845048	-	GO:0016787//hydrolase activity	-	gi|328790123|ref|XP_392439.4|/0/PREDICTED: ubiquitin carboxyl-terminal hydrolase 47-like isoform 1 [Apis mellifera]
gi|328785702|ref|XM_001120548.2|	-3.02771	0.821309	-	-	-	gi|328785703|ref|XP_001120548.2|/0/PREDICTED: n-acetyltransferase 10-like [Apis mellifera]
gi|328791216|ref|XM_395618.4|	-3.02777	0.817156	-	GO:0008233//peptidase activity	-	gi|328791217|ref|XP_395618.4|/0/PREDICTED: oligopeptidase A-like [Apis mellifera]
gi|328784837|ref|XM_625246.3|	-3.03137	0.827569	-	-	-	gi|328784838|ref|XP_625249.3|/0/PREDICTED: hypothetical protein LOC551409 [Apis mellifera]
gi|328776076|ref|XM_394140.4|	-3.03301	0.855522	GO:0005886//plasma membrane;GO:0044425//membrane part	GO:0004872//receptor activity;GO:0005216//ion channel activity	GO:0006810//transport	gi|328776077|ref|XP_394140.4|/1.78832e-86/PREDICTED: 15 kDa selenoprotein-like [Apis mellifera]
gi|328787674|ref|XM_392640.4|	-3.03388	0.836618	-	GO:0016740//transferase activity	-	gi|48101013|ref|XP_392640.1|/3.43199e-132/PREDICTED: probable dolichol-phosphate mannosyltransferase-like [Apis mellifera]
gi|328778066|ref|XM_392253.4|	-3.03396	0.859241	GO:0031982//vesicle	-	GO:0008306//associative learning;GO:0008283//cell proliferation	gi|328778073|ref|XP_003249443.1|/1.46226e-47/PREDICTED: hypothetical protein LOC100578397 [Apis mellifera]
gi|328792436|ref|XM_394155.4|	-3.03922	0.818272	GO:0005622//intracellular	-	-	gi|328792437|ref|XP_394155.4|/7.99314e-113/PREDICTED: 30S ribosomal protein S11 [Apis mellifera]
gi|328792385|ref|XM_001121759.2|	-3.04463	0.844986	-	GO:0016859//cis-trans isomerase activity	GO:0044267//cellular protein metabolic process	gi|328792386|ref|XP_001121759.2|/1.23079e-62/PREDICTED: hypothetical protein LOC725976 [Apis mellifera]
gi|328780722|ref|XM_624425.3|	-3.04892	0.83854	-	-	-	gi|328780723|ref|XP_624428.2|/0/PREDICTED: zinc finger RNA-binding protein [Apis mellifera]
gi|328782135|ref|XM_003250042.1|	-3.05044	0.841577	GO:0005634//nucleus	GO:0016790//thiolester hydrolase activity;GO:0004175//endopeptidase activity;GO:0019899//enzyme binding;GO:0019783//small conjugating protein-specific protease activity	GO:0006355//regulation of transcription, DNA-dependent;GO:0019941//modification-dependent protein catabolic process;GO:0070646	gi|328782136|ref|XP_003250090.1|/0/PREDICTED: LOW QUALITY PROTEIN: ubiquitin carboxyl-terminal hydrolase 7 [Apis mellifera]
gi|328785043|ref|XM_624327.3|	-3.05203	0.846907	GO:0044444//cytoplasmic part	-	-	gi|328785044|ref|XP_624330.3|/0/PREDICTED: prohibitin-2-like [Apis mellifera]
gi|328793482|ref|XR_120696.1|	-3.05305	0.804388	-	-	-	gi|383859746|ref|XP_003705353.1|/4.31802e-63/PREDICTED: piggyBac transposable element-derived protein 4-like [Megachile rotundata]
gi|328780986|ref|XM_623367.3|	-3.05347	0.830978	GO:0005874//microtubule;GO:0005819//spindle	GO:0015631//tubulin binding	GO:0008344//adult locomotory behavior;GO:0050954//sensory perception of mechanical stimulus;GO:0007052//mitotic spindle organization;GO:0001700//embryonic development via the syncytial blastoderm;GO:0048513//organ development	gi|328780987|ref|XP_623370.2|/2.07412e-166/PREDICTED: microtubule-associated protein RP/EB family member 1-like isoform 2 [Apis mellifera]
gi|328775923|ref|XM_395650.2|	-3.05643	0.81071	-	GO:0005488//binding	-	gi|328775924|ref|XP_395650.2|/0/PREDICTED: hypothetical protein LOC412187 [Apis mellifera]
gi|328792373|ref|XM_397478.4|	-3.05884	0.8298	-	-	-	gi|66530247|ref|XP_397478.2|/6.42069e-158/PREDICTED: thioredoxin-related transmembrane protein 1-like [Apis mellifera]
gi|328787568|ref|XR_120351.1|	-3.06575	0.840213	-	-	-	gi|380022839|ref|XP_003695243.1|/0/PREDICTED: LOW QUALITY PROTEIN: nucleolar pre-ribosomal-associated protein 1-like [Apis florea]
gi|328778056|ref|XM_397049.4|	-3.06873	0.854531	GO:0031985//Golgi cisterna;GO:0012505//endomembrane system	GO:0005515//protein binding	-	gi|328778057|ref|XP_397049.4|/0/PREDICTED: golgin subfamily A member 5 [Apis mellifera]
gi|328792603|ref|XM_625036.3|	-3.0778	0.810958	-	GO:0016790//thiolester hydrolase activity	GO:0019941//modification-dependent protein catabolic process	gi|66530407|ref|XP_625039.1|/0/PREDICTED: ubiquitin carboxyl-terminal hydrolase 46-like [Apis mellifera]
gi|328789788|ref|XM_392196.4|	-3.07924	0.805504	-	-	GO:0006355//regulation of transcription, DNA-dependent	gi|66503783|ref|XP_392196.2|/0/PREDICTED: zinc finger protein 76-like [Apis mellifera]
gi|328790356|ref|XM_003251364.1|	-3.07955	0.805814	-	-	-	gi|328790357|ref|XP_003251412.1|/0/PREDICTED: ATP-binding cassette sub-family G member 1-like [Apis mellifera]
gi|328780578|ref|XM_624722.3|	-3.08132	0.848581	GO:0030119//AP-type membrane coat adaptor complex	-	GO:0015031//protein transport	gi|66551478|ref|XP_624725.1|/0/PREDICTED: coatomer subunit delta isoform 2 [Apis mellifera]
gi|328776275|ref|XM_625079.3|	-3.08178	0.839779	-	-	-	gi|110762477|ref|XP_625082.2|/0/PREDICTED: uncharacterized protein C12orf41 homolog [Apis mellifera]
gi|328784222|ref|XM_393300.4|	-3.0831	0.833953	GO:0044424//intracellular part	GO:0005515//protein binding;GO:0032559	GO:0044267//cellular protein metabolic process	gi|66533395|ref|XP_393300.2|/0/PREDICTED: t-complex protein 1 subunit beta-like isoform 1 [Apis mellifera]
gi|328787886|ref|XM_624625.3|	-3.08477	0.848395	-	GO:0004553//hydrolase activity, hydrolyzing O-glycosyl compounds;GO:0005488//binding	-	gi|328787887|ref|XP_624628.3|/0/PREDICTED: lysosomal alpha-mannosidase-like [Apis mellifera]
gi|328786056|ref|XM_392024.4|	-3.08638	0.840337	GO:0016020//membrane	GO:0005215//transporter activity	GO:0006810//transport	gi|380021865|ref|XP_003694777.1|/0/PREDICTED: facilitated trehalose transporter Tret1-like [Apis florea]
gi|328793067|ref|XM_624348.3|	-3.08662	0.805318	-	GO:0016874//ligase activity;GO:0016829//lyase activity	GO:0006164//purine nucleotide biosynthetic process	gi|110764380|ref|XP_624351.2|/0/PREDICTED: multifunctional protein ADE2 [Apis mellifera]
gi|328784109|ref|XM_392591.4|	-3.0869	0.84294	-	GO:0016491//oxidoreductase activity	GO:0008152//metabolic process	gi|66522796|ref|XP_392591.2|/9.65759e-140/PREDICTED: pyridoxine-5'-phosphate oxidase-like [Apis mellifera]
gi|328776496|ref|XM_393726.4|	-3.08799	0.820317	-	-	-	gi|66518456|ref|XP_393726.2|/4.50588e-88/PREDICTED: hypothetical protein LOC410244 isoform 2 [Apis mellifera]
gi|328790509|ref|XM_624600.3|	-3.08972	0.851556	-	GO:0005515//protein binding	GO:0044267//cellular protein metabolic process	gi|328790510|ref|XP_624603.2|/0/PREDICTED: dnaJ homolog subfamily B member 11-like [Apis mellifera]
gi|328777928|ref|XM_003249371.1|	-3.0935	0.820751	-	GO:0008194//UDP-glycosyltransferase activity	GO:0007444//imaginal disc development;GO:0006464//protein modification process	gi|328777929|ref|XP_003249419.1|/0/PREDICTED: UDP-N-acetylglucosamine--peptide N-acetylglucosaminyltransferase 110 kDa subunit isoform 1 [Apis mellifera]
gi|328793604|ref|XM_623583.2|	-3.09393	0.847403	-	-	-	gi|328793605|ref|XP_623586.2|/0/PREDICTED: farnesyl pyrophosphate synthase-like [Apis mellifera]
gi|328792456|ref|XM_003251678.1|	-3.09666	0.821433	-	-	-	gi|328792457|ref|XP_003251726.1|/1.57909e-171/PREDICTED: RNA pseudouridylate synthase domain-containing protein 4-like, partial [Apis mellifera]
gi|328777892|ref|XM_001122588.2|	-3.09837	0.836742	-	-	-	gi|328777893|ref|XP_001122588.2|/5.12016e-86/PREDICTED: LDLR chaperone boca [Apis mellifera]
gi|328784868|ref|XM_392493.4|	-3.09854	0.848271	-	GO:0016790//thiolester hydrolase activity;GO:0070011	GO:0019941//modification-dependent protein catabolic process	gi|328784869|ref|XP_392493.4|/0/PREDICTED: hypothetical protein LOC408964 [Apis mellifera]
gi|328793751|ref|XM_393085.4|	-3.10173	0.803397	GO:0031252//cell leading edge;GO:0044444//cytoplasmic part;GO:0015629//actin cytoskeleton	GO:0008092//cytoskeletal protein binding	GO:0030032//lamellipodium assembly;GO:0007297//ovarian follicle cell migration;GO:0030835//negative regulation of actin filament depolymerization;GO:0007444//imaginal disc development;GO:0007300//ovarian nurse cell to oocyte transport	gi|66531704|ref|XP_393085.2|/1.6953e-141/PREDICTED: f-actin-capping protein subunit beta-like [Apis mellifera]
gi|328784701|ref|XM_393051.4|	-3.10808	0.836494	GO:0035097//histone methyltransferase complex;GO:0000790//nuclear chromatin	GO:0003712//transcription cofactor activity;GO:0004386//helicase activity;GO:0032559	GO:0016055//Wnt receptor signaling pathway;GO:0006259//DNA metabolic process;GO:0006325//chromatin organization;GO:0008283//cell proliferation	gi|48106137|ref|XP_393051.1|/0/PREDICTED: pontin protein isoform 1 [Apis mellifera]
gi|328782026|ref|XM_001122158.2|	-3.11191	0.839965	-	-	-	gi|328782027|ref|XP_001122158.2|/0/PREDICTED: membrane metallo-endopeptidase-like 1-like [Apis mellifera]
gi|328793691|ref|XM_001122891.2|	-3.11926	0.838416	-	-	-	gi|328793692|ref|XP_001122891.2|/0/PREDICTED: Fanconi anemia group D2 protein homolog [Apis mellifera]
gi|328778484|ref|XM_624158.3|	-3.12019	0.846783	-	GO:0008237//metallopeptidase activity;GO:0008238//exopeptidase activity;GO:0043169//cation binding	GO:0019538//protein metabolic process	gi|66526670|ref|XP_624161.1|/0/PREDICTED: methionine aminopeptidase 2 [Apis mellifera]
gi|328787583|ref|XM_393876.4|	-3.12073	0.836122	-	GO:0004448//isocitrate dehydrogenase activity;GO:0046872//metal ion binding;GO:0000166//nucleotide binding	GO:0009060//aerobic respiration	gi|48097748|ref|XP_393876.1|/0/PREDICTED: isocitrate dehydrogenase [NAD] subunit gamma 1, mitochondrial-like isoform 2 [Apis mellifera]
gi|328783556|ref|XM_001120493.2|	-3.12858	0.811454	-	-	-	gi|328783557|ref|XP_001120493.2|/0/PREDICTED: transducin (beta)-like 3 [Apis mellifera]
gi|110763957|ref|XM_397213.3|	-3.13158	0.833271	-	-	-	gi|66526686|ref|XP_397213.2|/3.26308e-155/PREDICTED: 39S ribosomal protein L47, mitochondrial isoform 1 [Apis mellifera]
gi|328785441|ref|XM_397471.4|	-3.13336	0.815545	GO:0031224//intrinsic to membrane	-	GO:0009987//cellular process	gi|110761725|ref|XP_397471.3|/0/PREDICTED: lachesin-like [Apis mellifera]
gi|328786607|ref|XM_393146.4|	-3.14733	0.851556	-	-	-	gi|48112268|ref|XP_393146.1|/1.3472e-92/PREDICTED: hypothetical protein LOC409648 [Apis mellifera]
gi|328781113|ref|XM_396167.4|	-3.14824	0.842692	GO:0043234//protein complex	GO:0016772//transferase activity, transferring phosphorus-containing groups;GO:0016208//AMP binding;GO:0019887//protein kinase regulator activity	GO:0006468//protein phosphorylation;GO:0018988;GO:0030036//actin cytoskeleton organization;GO:0007268//synaptic transmission;GO:0007017//microtubule-based process;GO:0019935//cyclic-nucleotide-mediated signaling;GO:0008306//associative learning;GO:0010033//response to organic substance	gi|48106841|ref|XP_396167.1|/0/PREDICTED: cAMP-dependent protein kinase type I regulatory subunit isoform 1 [Apis mellifera]
gi|328792742|ref|XM_003251721.1|	-3.15196	0.846597	-	-	-	gi|328792743|ref|XP_003251769.1|/0/PREDICTED: nucleolar protein 56-like [Apis mellifera]
gi|328785077|ref|XM_624858.2|	-3.15364	0.8254	-	GO:0016410//N-acyltransferase activity	GO:0006498//N-terminal protein lipidation	gi|328785078|ref|XP_624861.2|/0/PREDICTED: glycylpeptide N-tetradecanoyltransferase 1 [Apis mellifera]
gi|328787561|ref|XM_391936.4|	-3.15673	0.857072	GO:0005818//aster;GO:0032991//macromolecular complex;GO:0005815//microtubule organizing center;GO:0031224//intrinsic to membrane	GO:0032561;GO:0005198//structural molecule activity;GO:0017111//nucleoside-triphosphatase activity;GO:0015405;GO:0032559	GO:0006810//transport;GO:0007017//microtubule-based process;GO:0045841//negative regulation of mitotic metaphase/anaphase transition;GO:0006959//humoral immune response;GO:0009207;GO:0043623//cellular protein complex assembly	gi|328787562|ref|XP_391936.3|/0/PREDICTED: tubulin alpha-1 chain-like [Apis mellifera]
gi|283837916|ref|NM_001171169.1|	-3.15778	0.844118	-	GO:0017111//nucleoside-triphosphatase activity;GO:0008135//translation factor activity, nucleic acid binding;GO:0032561	GO:0006412//translation;GO:0009207	gi|283837917|ref|NP_001164640.1|/0/suppressor of variegation 3-9 isoform 2 [Apis mellifera]
gi|328786748|ref|XM_393700.4|	-3.16157	0.838168	-	-	-	gi|66517561|ref|XP_393700.2|/0/PREDICTED: structural maintenance of chromosomes protein 3 [Apis mellifera]
gi|328778616|ref|XM_001122232.2|	-3.16419	0.846225	GO:0043234//protein complex	GO:0008135//translation factor activity, nucleic acid binding	GO:0006412//translation	gi|380015101|ref|XP_003691549.1|/1.69803e-54/PREDICTED: eukaryotic translation initiation factor 2 subunit 1-like [Apis florea]
gi|328791576|ref|XM_001119874.2|	-3.16581	0.819512	GO:0031461//cullin-RING ubiquitin ligase complex	GO:0046914//transition metal ion binding;GO:0019787//small conjugating protein ligase activity	-	gi|110749457|ref|XP_001119874.1|/3.61816e-64/PREDICTED: RING-box protein 2 [Apis mellifera]
gi|328786773|ref|XM_391904.4|	-3.17452	0.800979	-	-	-	gi|66519981|ref|XP_391904.2|/5.97675e-154/PREDICTED: elongation factor Ts, mitochondrial-like [Apis mellifera]
gi|328783816|ref|XM_395548.4|	-3.17618	0.833519	-	GO:0008168//methyltransferase activity	GO:0044237//cellular metabolic process;GO:0044281//small molecule metabolic process	gi|66560294|ref|XP_395548.2|/2.60944e-162/PREDICTED: hexaprenyldihydroxybenzoate methyltransferase, mitochondrial-like [Apis mellifera]
gi|328782033|ref|XM_396057.4|	-3.18121	0.86296	-	GO:0003676//nucleic acid binding;GO:0003824//catalytic activity	GO:0008152//metabolic process	gi|328782034|ref|XP_396057.4|/0/PREDICTED: polyadenylate-binding protein 1-like isoform 1 [Apis mellifera]
gi|328778569|ref|XM_392721.4|	-3.18152	0.814739	GO:0043231//intracellular membrane-bounded organelle	GO:0003677//DNA binding	-	gi|380017273|ref|XP_003692584.1|/3.52749e-68/PREDICTED: protein SMG9-like [Apis florea]
gi|328791398|ref|XM_001122477.2|	-3.18161	0.822301	-	-	-	gi|110761258|ref|XP_001122477.1|/7.51476e-55/PREDICTED: hypothetical protein LOC726757 [Apis mellifera]
gi|328789784|ref|XM_393311.4|	-3.18489	0.814243	-	-	-	gi|328789785|ref|XP_393311.3|/0/PREDICTED: UBX domain-containing protein 7-like isoform 1 [Apis mellifera]
gi|328784176|ref|XM_001121495.2|	-3.18756	0.802219	-	-	-	gi|328784177|ref|XP_001121495.2|/0/PREDICTED: ribonucleoside-diphosphate reductase large subunit [Apis mellifera]
gi|328788215|ref|XM_003251036.1|	-3.1903	0.821185	-	-	-	gi|328788216|ref|XP_003251084.1|/0/PREDICTED: nucleolar protein 58-like [Apis mellifera]
gi|328783547|ref|XM_625227.3|	-3.19502	0.80569	-	-	-	gi|328783548|ref|XP_625230.3|/0/PREDICTED: crossover junction endonuclease EME1-like [Apis mellifera]
gi|328789429|ref|XM_001120444.2|	-3.19811	0.824408	-	-	-	gi|110751316|ref|XP_001120444.1|/2.99789e-92/PREDICTED: hypothetical protein LOC724555 [Apis mellifera]
gi|328783039|ref|XM_395261.3|	-3.20081	0.811702	GO:0043231//intracellular membrane-bounded organelle	-	-	gi|380013204|ref|XP_003690656.1|/0/PREDICTED: uncharacterized protein LOC100868746 [Apis florea]
gi|328793092|ref|XM_397254.4|	-3.20178	0.813995	-	-	-	gi|328793093|ref|XP_397254.4|/0/PREDICTED: CCA tRNA nucleotidyltransferase 1, mitochondrial-like, partial [Apis mellifera]
gi|328790975|ref|XM_001122637.2|	-3.20257	0.835441	GO:0043234//protein complex;GO:0031224//intrinsic to membrane	GO:0016787//hydrolase activity	-	gi|328790976|ref|XP_001122637.2|/1.77599e-115/PREDICTED: hypothetical protein LOC726920 [Apis mellifera]
gi|328778207|ref|XM_625271.3|	-3.20438	0.843436	-	-	-	gi|328778208|ref|XP_625274.3|/1.31165e-150/PREDICTED: hypothetical protein LOC552006 [Apis mellifera]
gi|328784862|ref|XM_394745.4|	-3.20477	0.825214	-	GO:0005504//fatty acid binding	GO:0055082//cellular chemical homeostasis	gi|48096664|ref|XP_394745.1|/2.01825e-35/PREDICTED: putative acyl-CoA-binding protein-like isoform 2 [Apis mellifera]
gi|110758920|ref|XM_395614.3|	-3.21004	0.857258	GO:0044424//intracellular part	GO:0005515//protein binding;GO:0032559	GO:0044267//cellular protein metabolic process;GO:0050896//response to stimulus	gi|380020508|ref|XP_003694125.1|/0/PREDICTED: endoplasmin-like [Apis florea]
gi|328786693|ref|XM_397483.4|	-3.2125	0.834697	-	GO:0000166//nucleotide binding	GO:0009987//cellular process	gi|328786694|ref|XP_397483.4|/0/PREDICTED: hypothetical protein LOC414048 [Apis mellifera]
gi|328781351|ref|XM_395491.4|	-3.21674	0.821061	-	GO:0050662//coenzyme binding;GO:0016627//oxidoreductase activity, acting on the CH-CH group of donors	GO:0008152//metabolic process	gi|328781352|ref|XP_395491.4|/0/PREDICTED: very long-chain specific acyl-CoA dehydrogenase, mitochondrial-like [Apis mellifera]
gi|328780589|ref|XM_003249779.1|	-3.21709	0.822797	-	-	-	gi|380014892|ref|XP_003691449.1|/0/PREDICTED: tectonic-3-like [Apis florea]
gi|328780748|ref|XM_623829.3|	-3.21923	0.842383	GO:0044424//intracellular part	GO:0005515//protein binding;GO:0032559	GO:0044267//cellular protein metabolic process	gi|66544702|ref|XP_623832.1|/0/PREDICTED: t-complex protein 1 subunit theta-like [Apis mellifera]
gi|328779992|ref|XM_623831.3|	-3.22328	0.835937	GO:0005875//microtubule associated complex;GO:0015629//actin cytoskeleton	GO:0008092//cytoskeletal protein binding;GO:0032559;GO:0005198//structural molecule activity	GO:0000087//M phase of mitotic cell cycle	gi|66547891|ref|XP_623834.1|/0/PREDICTED: actin-like protein 87C-like [Apis mellifera]
gi|328781742|ref|XM_625115.3|	-3.22808	0.818086	-	-	-	gi|66508562|ref|XP_625118.1|/2.7762e-159/PREDICTED: putative S-methyl-5'-thioadenosine phosphorylase-like [Apis mellifera]
gi|328788657|ref|XM_393601.4|	-3.23041	0.834015	-	-	-	gi|328788658|ref|XP_393601.3|/0/PREDICTED: putative glycerophosphocholine phosphodiesterase GPCPD1-like [Apis mellifera]
gi|328778012|ref|XM_001122938.2|	-3.23601	0.818272	-	-	-	gi|380024002|ref|XP_003695798.1|/0/PREDICTED: conserved oligomeric Golgi complex subunit 1-like [Apis florea]
gi|328779995|ref|XM_003249685.1|	-3.23601	0.803211	-	-	-	gi|328779996|ref|XP_003249733.1|/0/PREDICTED: f-box/LRR-repeat protein 7-like isoform 2 [Apis mellifera]
gi|328776481|ref|XM_001122718.2|	-3.24145	0.835503	-	-	-	gi|328776482|ref|XP_001122718.2|/1.25779e-127/PREDICTED: cation transport regulator-like protein 2-like [Apis mellifera]
gi|328781032|ref|XM_001120025.2|	-3.2457	0.854593	-	GO:0032561	GO:0006810//transport;GO:0035556//intracellular signal transduction	gi|110777801|ref|XP_001120025.1|/5.26615e-115/PREDICTED: ras-related protein Rab-7a-like [Apis mellifera]
gi|328785113|ref|XM_001120779.2|	-3.2464	0.813313	-	GO:0008233//peptidase activity	-	gi|380022361|ref|XP_003695018.1|/4.76255e-175/PREDICTED: methionine aminopeptidase 1D, mitochondrial-like [Apis florea]
gi|328787940|ref|XM_396268.3|	-3.24847	0.857444	-	GO:0005488//binding;GO:0016491//oxidoreductase activity;GO:0016297//acyl-[acyl-carrier-protein] hydrolase activity	GO:0008152//metabolic process	gi|328787941|ref|XP_396268.3|/0/PREDICTED: fatty acid synthase-like [Apis mellifera]
gi|328788596|ref|XM_392919.4|	-3.24878	0.843188	-	-	-	gi|328788597|ref|XP_392919.3|/4.60453e-169/PREDICTED: hypothetical protein LOC409404 [Apis mellifera]
gi|328790601|ref|XM_392867.4|	-3.24935	0.845853	-	-	GO:0048856//anatomical structure development	gi|328790602|ref|XP_392867.4|/0/PREDICTED: WD repeat-containing protein 43-like [Apis mellifera]
gi|328790384|ref|XM_623503.3|	-3.25222	0.862154	GO:0030529//ribonucleoprotein complex	GO:0003723//RNA binding;GO:0005198//structural molecule activity	GO:0010467//gene expression	gi|66565444|ref|XP_623506.1|/3.07006e-101/PREDICTED: 60S ribosomal protein L9 [Apis mellifera]
gi|328792925|ref|XM_001120084.2|	-3.26039	0.808851	-	-	-	gi|110777042|ref|XP_001120084.1|/3.12977e-62/PREDICTED: 39S ribosomal protein L53, mitochondrial [Apis mellifera]
gi|328776579|ref|XM_625053.3|	-3.26392	0.85577	GO:0043234//protein complex;GO:0044444//cytoplasmic part	GO:0046872//metal ion binding;GO:0016836//hydro-lyase activity	GO:0006007//glucose catabolic process	gi|328776580|ref|XP_625056.3|/2.19792e-168/PREDICTED: enolase-like [Apis mellifera]
gi|328781342|ref|XM_623383.3|	-3.267	0.849015	GO:0032991//macromolecular complex	GO:0042802//identical protein binding;GO:0004645//phosphorylase activity;GO:0048037//cofactor binding	GO:0040011//locomotion;GO:0005977//glycogen metabolic process	gi|328781343|ref|XP_623386.2|/0/PREDICTED: LOW QUALITY PROTEIN: glycogen phosphorylase isoform 2 [Apis mellifera]
gi|328781931|ref|XM_001119826.2|	-3.26717	0.860729	-	-	-	gi|110761627|ref|XP_001119826.1|/4.1535e-48/PREDICTED: 60S ribosomal protein L24 [Apis mellifera]
gi|328777834|ref|XM_392983.4|	-3.28352	0.843994	-	GO:0016491//oxidoreductase activity	-	gi|48104864|ref|XP_392983.1|/4.2832e-90/PREDICTED: NADH dehydrogenase [ubiquinone] 1 alpha subcomplex subunit 8 [Apis mellifera]
gi|328781035|ref|XM_392828.4|	-3.28411	0.827569	-	-	-	gi|66539672|ref|XP_392828.2|/0/PREDICTED: transmembrane protein 63A-like [Apis mellifera]
gi|328789221|ref|XM_392142.4|	-3.28519	0.85701	-	GO:0046872//metal ion binding	-	gi|328789222|ref|XP_392142.2|/0/PREDICTED: nucleobindin-2-like, partial [Apis mellifera]
gi|328788802|ref|XM_392639.4|	-3.28901	0.860853	GO:0033178//proton-transporting two-sector ATPase complex, catalytic domain	GO:0015078//hydrogen ion transmembrane transporter activity;GO:0019829//cation-transporting ATPase activity;GO:0032559	GO:0015986//ATP synthesis coupled proton transport;GO:0015988//energy coupled proton transport, against electrochemical gradient	gi|48100966|ref|XP_392639.1|/0/PREDICTED: ATP synthase subunit alpha, mitochondrial isoform 1 [Apis mellifera]
gi|328783168|ref|XM_001123304.2|	-3.28958	0.817838	-	-	-	gi|328783169|ref|XP_001123304.2|/2.68153e-148/PREDICTED: malectin-like [Apis mellifera]
gi|328785800|ref|XM_392452.4|	-3.29731	0.819821	-	-	-	gi|328785801|ref|XP_392452.2|/0/PREDICTED: peptidoglycan-recognition protein LC [Apis mellifera]
gi|328779892|ref|XM_624109.3|	-3.29793	0.835317	GO:0016471//vacuolar proton-transporting V-type ATPase complex;GO:0005768//endosome	GO:0015078//hydrogen ion transmembrane transporter activity;GO:0015662//ATPase activity, coupled to transmembrane movement of ions, phosphorylative mechanism;GO:0019829//cation-transporting ATPase activity;GO:0032559	GO:0015986//ATP synthesis coupled proton transport;GO:0015988//energy coupled proton transport, against electrochemical gradient	gi|66531434|ref|XP_624112.1|/0/PREDICTED: v-type proton ATPase subunit B-like [Apis mellifera]
gi|328789448|ref|XM_003251227.1|	-3.29891	0.809595	-	GO:0032559;GO:0042623//ATPase activity, coupled	-	gi|328789449|ref|XP_003251275.1|/0/PREDICTED: probable ATP-dependent RNA helicase DDX49-like [Apis mellifera]
gi|328780191|ref|XM_396758.4|	-3.3036	0.828127	-	-	-	gi|48135934|ref|XP_396758.1|/1.70643e-108/PREDICTED: exosome complex exonuclease RRP40 [Apis mellifera]
gi|328790732|ref|XM_001120453.2|	-3.30509	0.814243	-	-	-	gi|328790733|ref|XP_001120453.2|/5.39855e-124/PREDICTED: nogo-B receptor-like [Apis mellifera]
gi|328782402|ref|XR_120080.1|	-3.30734	0.802777	GO:0043234//protein complex	-	GO:0009894	gi|335057529|ref|NP_001229394.1|/3.10532e-163/26S proteasome non-ATPase regulatory subunit 1-like [Apis mellifera]
gi|328779805|ref|XM_003249659.1|	-3.30807	0.847465	GO:0043229//intracellular organelle	-	-	gi|328779806|ref|XP_003249707.1|/1.5604e-121/PREDICTED: microtubule-associated protein Jupiter-like [Apis mellifera]
gi|328780690|ref|XM_624089.3|	-3.31056	0.811454	-	-	-	gi|328780691|ref|XP_624092.3|/0/PREDICTED: tRNA pseudouridine synthase A, mitochondrial-like [Apis mellifera]
gi|328785960|ref|XM_003250636.1|	-3.31665	0.844118	-	-	-	gi|328785961|ref|XP_003250684.1|/2.18438e-152/PREDICTED: zinc transporter 7-like [Apis mellifera]
gi|295842192|ref|NM_001177490.1|	-3.31672	0.855399	GO:0044425//membrane part;GO:0044429//mitochondrial part	GO:0005506//iron ion binding	GO:0051234//establishment of localization;GO:0006091//generation of precursor metabolites and energy	gi|295842193|ref|NP_001170961.1|/1.55337e-58/cytochrome c [Apis mellifera]
gi|328788989|ref|XM_397449.3|	-3.31786	0.838788	-	GO:0003676//nucleic acid binding	-	gi|66566223|ref|XP_397449.2|/0/PREDICTED: cold shock domain-containing protein E1 [Apis mellifera]
gi|328778109|ref|XM_625255.3|	-3.31816	0.861411	-	-	-	gi|66505254|ref|XP_625258.1|/9.88896e-31/PREDICTED: hypothetical protein LOC551596 isoform 2 [Apis mellifera]
gi|328789576|ref|XM_394275.4|	-3.31954	0.827817	GO:0043231//intracellular membrane-bounded organelle	GO:0032561	-	gi|66503830|ref|XP_394275.2|/0/PREDICTED: probable nucleolar GTP-binding protein 1-like isoform 1 [Apis mellifera]
gi|328783165|ref|XM_395653.4|	-3.32036	0.812136	-	GO:0032559;GO:0042623//ATPase activity, coupled	-	gi|66550432|ref|XP_395653.2|/0/PREDICTED: probable ATP-dependent RNA helicase DDX47-like isoform 1 [Apis mellifera]
gi|328785510|ref|XM_624140.3|	-3.32193	0.817528	-	-	-	gi|328785511|ref|XP_624143.3|/0/PREDICTED: RNA polymerase II-associated protein 1-like [Apis mellifera]
gi|328780529|ref|XM_001119917.2|	-3.33224	0.809099	-	-	-	gi|328780530|ref|XP_001119917.2|/0/PREDICTED: 28S ribosomal protein S9, mitochondrial-like, partial [Apis mellifera]
gi|328783720|ref|XM_394094.4|	-3.33282	0.840833	GO:0044444//cytoplasmic part	GO:0008238//exopeptidase activity	-	gi|66525391|ref|XP_394094.2|/0/PREDICTED: xaa-Pro aminopeptidase 1-like [Apis mellifera]
gi|328785727|ref|XM_394641.4|	-3.33316	0.843312	-	GO:0004812//aminoacyl-tRNA ligase activity	GO:0006418//tRNA aminoacylation for protein translation	gi|110757574|ref|XP_394641.3|/0/PREDICTED: cysteinyl-tRNA synthetase, cytoplasmic-like [Apis mellifera]
gi|328779019|ref|XM_001119959.2|	-3.33667	0.825772	-	GO:0004175//endopeptidase activity	GO:0019538//protein metabolic process	gi|328779020|ref|XP_001119959.2|/0/PREDICTED: bleomycin hydrolase-like [Apis mellifera]
gi|328780036|ref|XM_392553.4|	-3.33789	0.826144	GO:0043231//intracellular membrane-bounded organelle	GO:0016861//intramolecular oxidoreductase activity, interconverting aldoses and ketoses	GO:0000097//sulfur amino acid biosynthetic process;GO:0033353//S-adenosylmethionine cycle;GO:0007444//imaginal disc development;GO:0010467//gene expression	gi|48096956|ref|XP_392553.1|/0/PREDICTED: methylthioribose-1-phosphate isomerase-like [Apis mellifera]
gi|328787026|ref|XM_624298.3|	-3.34193	0.832776	GO:0043234//protein complex	-	GO:0009894	gi|66519390|ref|XP_624301.1|/0/PREDICTED: 26S proteasome non-ATPase regulatory subunit 2 [Apis mellifera]
gi|328791727|ref|XM_003251575.1|	-3.34468	0.85075	-	-	-	gi|328791728|ref|XP_003251623.1|/7.09325e-120/PREDICTED: protein BCCIP homolog [Apis mellifera]
gi|328777249|ref|XM_003249256.1|	-3.34956	0.848085	-	-	-	gi|328777250|ref|XP_003249304.1|/1.27029e-164/PREDICTED: hypothetical protein LOC100577638 [Apis mellifera]
gi|328777721|ref|XM_001122982.2|	-3.35831	0.835813	-	-	-	gi|328777722|ref|XP_001122982.2|/0/PREDICTED: hypothetical protein LOC727272 [Apis mellifera]
gi|328780321|ref|XM_003249736.1|	-3.36122	0.833457	-	GO:0032559;GO:0042623//ATPase activity, coupled	-	gi|328780322|ref|XP_003249784.1|/0/PREDICTED: putative pre-mRNA-splicing factor ATP-dependent RNA helicase DHX15-like [Apis mellifera]
gi|110755365|ref|XM_395364.3|	-3.36241	0.833085	GO:0044444//cytoplasmic part;GO:0043231//intracellular membrane-bounded organelle	GO:0005488//binding;GO:0070011	GO:0019538//protein metabolic process	gi|66505780|ref|XP_395364.2|/0/PREDICTED: prolyl endopeptidase-like isoform 1 [Apis mellifera]
gi|328777595|ref|XM_393614.4|	-3.3629	0.863518	GO:0030529//ribonucleoprotein complex	GO:0005198//structural molecule activity	GO:0010467//gene expression	gi|48142798|ref|XP_393614.1|/9.85772e-146/PREDICTED: 60S ribosomal protein L7 [Apis mellifera]
gi|297515466|ref|NM_001185104.1|	-3.36496	0.838292	GO:0000315//organellar large ribosomal subunit	-	GO:0010467//gene expression	gi|297515467|ref|NP_001172033.1|/3.68376e-130/39S ribosomal protein L16, mitochondrial [Apis mellifera]
gi|328781122|ref|XM_003249873.1|	-3.36535	0.857258	-	-	-	gi|328781123|ref|XP_003249921.1|/0/PREDICTED: transmembrane protein 214-like [Apis mellifera]
gi|328787091|ref|XM_392998.4|	-3.38215	0.820379	-	-	-	gi|328787092|ref|XP_392998.4|/2.92927e-166/PREDICTED: transmembrane protein 183-like [Apis mellifera]
gi|110757083|ref|XM_397030.3|	-3.38765	0.8373	-	-	-	gi|66509665|ref|XP_397030.2|/0/PREDICTED: bystin isoform 1 [Apis mellifera]
gi|328786448|ref|XM_625057.3|	-3.39485	0.858064	GO:0033178//proton-transporting two-sector ATPase complex, catalytic domain	GO:0015078//hydrogen ion transmembrane transporter activity;GO:0019829//cation-transporting ATPase activity;GO:0032559	GO:0015986//ATP synthesis coupled proton transport	gi|328786452|ref|XP_003250793.1|/2.05591e-84/PREDICTED: ATP synthase subunit delta, mitochondrial isoform 2 [Apis mellifera]
gi|328778391|ref|XM_392101.4|	-3.3961	0.844366	-	GO:0017111//nucleoside-triphosphatase activity;GO:0008135//translation factor activity, nucleic acid binding;GO:0032561	GO:0006412//translation;GO:0009207	gi|328778392|ref|XP_392101.4|/0/PREDICTED: eukaryotic translation initiation factor 5B [Apis mellifera]
gi|328793125|ref|XM_624604.3|	-3.39658	0.858746	GO:0043231//intracellular membrane-bounded organelle;GO:0031224//intrinsic to membrane	-	-	gi|66555386|ref|XP_624607.1|/3.69333e-73/PREDICTED: translocon-associated protein subunit delta [Apis mellifera]
gi|328784797|ref|XR_015073.2|	-3.39744	0.808479	-	-	-	gi|380020545|ref|XP_003694143.1|/0/PREDICTED: LOW QUALITY PROTEIN: vacuolar protein sorting-associated protein 13D-like [Apis florea]
gi|328777704|ref|XM_001122987.2|	-3.39924	0.818954	-	-	-	gi|328777705|ref|XP_001122987.2|/2.29389e-164/PREDICTED: LETM1 domain-containing protein 1-like [Apis mellifera]
gi|328789530|ref|XM_392204.4|	-3.40604	0.815545	-	-	-	gi|328789531|ref|XP_392204.2|/2.75438e-175/PREDICTED: hypothetical protein LOC408666 [Apis mellifera]
gi|328777441|ref|XM_003249294.1|	-3.41161	0.857196	GO:0031224//intrinsic to membrane	-	-	gi|328777442|ref|XP_003249342.1|/1.14735e-29/PREDICTED: UPF0197 transmembrane protein C11orf10 homolog [Apis mellifera]
gi|328792623|ref|XM_003251703.1|	-3.41575	0.811764	-	GO:0005488//binding	-	gi|328792624|ref|XP_003251751.1|/0/PREDICTED: dnaJ homolog subfamily C member 21-like [Apis mellifera]
gi|328786877|ref|XM_391860.4|	-3.4161	0.855522	GO:0005681//spliceosomal complex;GO:0016607//nuclear speck	GO:0003723//RNA binding	GO:0043484//regulation of RNA splicing;GO:0000380//alternative nuclear mRNA splicing, via spliceosome;GO:0000245//spliceosome assembly;GO:0000087//M phase of mitotic cell cycle	gi|350408075|ref|XP_003488293.1|/2.79611e-134/PREDICTED: serine/arginine-rich splicing factor 4-like isoform 2 [Bombus impatiens]
gi|328790622|ref|XM_396181.4|	-3.41947	0.819326	-	-	-	gi|328790623|ref|XP_396181.4|/0/PREDICTED: rab5 GDP/GTP exchange factor-like isoform 1 [Apis mellifera]
gi|328793280|ref|XM_395852.4|	-3.41963	0.854407	-	GO:0016798//hydrolase activity, acting on glycosyl bonds	GO:0005975//carbohydrate metabolic process	gi|328793281|ref|XP_395852.4|/0/PREDICTED: plasma alpha-L-fucosidase [Apis mellifera]
gi|328785778|ref|XM_001120458.2|	-3.42278	0.805442	GO:0044464//cell part	GO:0046872//metal ion binding;GO:0004197//cysteine-type endopeptidase activity	GO:0019538//protein metabolic process	gi|328785779|ref|XP_001120458.2|/0/PREDICTED: calpain-C [Apis mellifera]
gi|328787850|ref|XR_120363.1|	-3.42553	0.834945	-	GO:0016874//ligase activity	-	gi|380021727|ref|XP_003694709.1|/0/PREDICTED: LOW QUALITY PROTEIN: protein KIAA0317-like [Apis florea]
gi|328787149|ref|XM_623330.3|	-3.42814	0.840709	GO:0043231//intracellular membrane-bounded organelle	GO:0005488//binding	-	gi|66553024|ref|XP_623333.1|/0/PREDICTED: splicing factor 3B subunit 3 isoform 1 [Apis mellifera]
gi|328788745|ref|XR_120399.1|	-3.43504	0.841763	-	-	-	-
gi|328792229|ref|XM_397334.4|	-3.43591	0.817218	-	-	-	gi|328792230|ref|XP_397334.3|/0/PREDICTED: hypothetical protein LOC413895 [Apis mellifera]
gi|328788242|ref|XM_396452.4|	-3.43763	0.833209	-	-	-	gi|110756893|ref|XP_396452.3|/0/PREDICTED: extended synaptotagmin-1 [Apis mellifera]
gi|328786536|ref|XM_395789.4|	-3.43895	0.854283	GO:0005746//mitochondrial respiratory chain	-	-	gi|48104474|ref|XP_395789.1|/1.267e-68/PREDICTED: NADH dehydrogenase [ubiquinone] iron-sulfur protein 6, mitochondrial [Apis mellifera]
gi|110763898|ref|XM_001119916.1|	-3.4396	0.844552	-	-	-	gi|110763899|ref|XP_001119916.1|/0/PREDICTED: nucleostemin 1 [Apis mellifera]
gi|328781038|ref|XM_395300.4|	-3.44408	0.841205	-	GO:0005488//binding	-	gi|110759433|ref|XP_395300.3|/0/PREDICTED: la protein homolog [Apis mellifera]
gi|328790404|ref|XM_395432.4|	-3.44412	0.817466	GO:0043231//intracellular membrane-bounded organelle;GO:0043234//protein complex	GO:0046914//transition metal ion binding;GO:0008135//translation factor activity, nucleic acid binding	GO:0006412//translation;GO:0006355//regulation of transcription, DNA-dependent;GO:0006352//transcription initiation, DNA-dependent;GO:0051098//regulation of binding	gi|48102797|ref|XP_395432.1|/3.09155e-170/PREDICTED: transcription initiation factor IIB isoform 1 [Apis mellifera]
gi|328786821|ref|XM_393819.4|	-3.44436	0.830172	GO:0016020//membrane;GO:0044444//cytoplasmic part;GO:0043227//membrane-bounded organelle	-	-	gi|328786822|ref|XP_393819.4|/0/PREDICTED: endoplasmic reticulum-Golgi intermediate compartment protein 3-like isoform 1 [Apis mellifera]
gi|328785121|ref|XM_001119883.2|	-3.44524	0.852547	-	-	-	gi|110762783|ref|XP_001119883.1|/2.42794e-58/PREDICTED: 28 kDa heat- and acid-stable phosphoprotein-like [Apis mellifera]
gi|328776218|ref|XM_624642.3|	-3.4454	0.855956	GO:0030529//ribonucleoprotein complex	GO:0005198//structural molecule activity	GO:0010467//gene expression	gi|328776219|ref|XP_624645.2|/8.23627e-92/PREDICTED: 40S ribosomal protein S12 [Apis mellifera]
gi|328788402|ref|XM_393542.4|	-3.44682	0.822053	-	-	-	gi|328788403|ref|XP_393542.3|/0/PREDICTED: serine/threonine-protein phosphatase 4 regulatory subunit 3 [Apis mellifera]
gi|328785494|ref|XM_625081.2|	-3.45071	0.829924	-	-	-	gi|66554159|ref|XP_625084.1|/1.61746e-94/PREDICTED: protein jagunal [Apis mellifera]
gi|328785397|ref|XM_003250547.1|	-3.45443	0.813313	-	-	-	gi|328785398|ref|XP_003250595.1|/0/PREDICTED: sugar phosphate exchanger 2-like isoform 1 [Apis mellifera]
gi|328790145|ref|XM_001121924.2|	-3.4728	0.852114	-	-	-	gi|110758366|ref|XP_001121924.1|/2.47932e-99/PREDICTED: uncharacterized protein CG1161-like [Apis mellifera]
gi|110760295|ref|XM_391843.3|	-3.4759	0.828065	-	GO:0016747//transferase activity, transferring acyl groups other than amino-acyl groups	-	gi|48097100|ref|XP_391843.1|/0/PREDICTED: 3-ketoacyl-CoA thiolase, mitochondrial-like [Apis mellifera]
gi|328780200|ref|XM_394434.4|	-3.47741	0.861411	-	GO:0003824//catalytic activity;GO:0032559	GO:0043412	gi|66513481|ref|XP_394434.2|/0/PREDICTED: ubiquitin activating enzyme 1 isoform 1 [Apis mellifera]
gi|328780770|ref|XM_623899.3|	-3.47852	0.833581	GO:0044464//cell part	-	-	gi|380028306|ref|XP_003697847.1|/1.79434e-138/PREDICTED: transmembrane protein 111-like [Apis florea]
gi|328793492|ref|XM_003251838.1|	-3.47955	0.8104	-	-	-	gi|328793493|ref|XP_003251886.1|/0/PREDICTED: speckle targeted PIP5K1A-regulated poly(A) polymerase-like [Apis mellifera]
gi|328789342|ref|XM_395627.4|	-3.47968	0.805504	-	-	-	gi|328789343|ref|XP_395627.4|/0/PREDICTED: protein halfway-like [Apis mellifera]
gi|328793070|ref|XM_624656.3|	-3.4827	0.851556	-	-	-	gi|328793071|ref|XP_624659.2|/0/PREDICTED: protein SDA1 homolog isoform 1 [Apis mellifera]
gi|328783591|ref|XM_625225.3|	-3.48669	0.822487	-	-	-	gi|328783594|ref|XP_003250316.1|/6.69258e-85/PREDICTED: polyadenylate-binding protein-interacting protein 2 [Apis mellifera]
gi|328782701|ref|XR_120104.1|	-3.49027	0.815111	-	-	-	gi|307189347|gb|EFN73768.1|/1.85284e-14/hypothetical protein EAG_02553 [Camponotus floridanus]
gi|328788864|ref|XM_394332.4|	-3.49251	0.813685	GO:0005840//ribosome;GO:0044446//intracellular organelle part	-	-	gi|66504543|ref|XP_394332.2|/0/PREDICTED: 28S ribosomal protein S29, mitochondrial isoform 1 [Apis mellifera]
gi|328786991|ref|XM_624671.3|	-3.49615	0.863146	GO:0071256;GO:0031227//intrinsic to endoplasmic reticulum membrane	-	GO:0006612//protein targeting to membrane	gi|66519504|ref|XP_624674.1|/1.01389e-84/PREDICTED: translocon-associated protein subunit gamma-like [Apis mellifera]
gi|328780195|ref|XM_623565.3|	-3.49754	0.842383	-	-	-	gi|66513493|ref|XP_623568.1|/1.69274e-90/PREDICTED: peroxisomal membrane protein 2-like [Apis mellifera]
gi|328786855|ref|XM_391917.4|	-3.49839	0.812756	GO:0044424//intracellular part	GO:0016802	GO:0044237//cellular metabolic process	gi|66519683|ref|XP_391917.2|/0/PREDICTED: adenosylhomocysteinase-like [Apis mellifera]
gi|328785728|ref|XM_623571.2|	-3.49848	0.810214	GO:0016020//membrane	-	-	gi|328785729|ref|XP_623574.2|/3.81494e-151/PREDICTED: serine/threonine-protein phosphatase PGAM5, mitochondrial-like [Apis mellifera]
gi|328778986|ref|XM_001122063.2|	-3.49876	0.854469	-	-	-	gi|328778987|ref|XP_001122063.2|/1.15807e-44/PREDICTED: cytochrome b-c1 complex subunit 6, mitochondrial-like [Apis mellifera]
gi|328784545|ref|XM_001120856.2|	-3.50067	0.848705	-	-	-	gi|328784546|ref|XP_001120856.2|/0/PREDICTED: hypothetical protein LOC724955 [Apis mellifera]
gi|328784414|ref|XR_120180.1|	-3.50688	0.814243	-	-	-	gi|350404586|ref|XP_003487154.1|/3.45616e-88/PREDICTED: general transcription factor IIF subunit 1-like [Bombus impatiens]
gi|328786009|ref|XM_391988.4|	-3.50791	0.804822	-	GO:0019206//nucleoside kinase activity	GO:0043101//purine-containing compound salvage	gi|66563613|ref|XP_391988.2|/0/PREDICTED: adenosine kinase 1-like isoform 1 [Apis mellifera]
gi|328793578|ref|XM_623543.3|	-3.50982	0.824904	-	-	-	gi|66556489|ref|XP_623546.1|/6.08923e-84/PREDICTED: coiled-coil domain-containing protein 25-like [Apis mellifera]
gi|328791272|ref|XM_393258.4|	-3.51729	0.804822	GO:0044424//intracellular part	-	-	gi|66519017|ref|XP_393258.2|/0/PREDICTED: actin-related protein 6-like [Apis mellifera]
gi|328779114|ref|XM_395210.2|	-3.52235	0.817528	-	GO:0008135//translation factor activity, nucleic acid binding	GO:0006412//translation	gi|328779115|ref|XP_395210.2|/6.58099e-146/PREDICTED: transcription initiation factor TFIID subunit 8-like [Apis mellifera]
gi|328781824|ref|XM_397072.4|	-3.52422	0.839779	-	-	-	gi|328781825|ref|XP_397072.3|/0/PREDICTED: protein PRRC1-like isoform 2 [Apis mellifera]
gi|328793740|ref|XM_625094.3|	-3.52855	0.848705	GO:0043234//protein complex	-	GO:0006355//regulation of transcription, DNA-dependent	gi|66552919|ref|XP_625097.1|/8.05973e-56/PREDICTED: mediator of RNA polymerase II transcription subunit 11 [Apis mellifera]
gi|328793716|ref|XM_395742.4|	-3.52927	0.819821	-	-	-	gi|328793717|ref|XP_395742.4|/0/PREDICTED: e3 ubiquitin-protein ligase UBR4-like [Apis mellifera]
gi|328782600|ref|XM_395765.2|	-3.52939	0.844986	-	GO:0003824//catalytic activity	GO:0008152//metabolic process	gi|328782601|ref|XP_395765.2|/3.75483e-146/PREDICTED: dehydrogenase/reductase SDR family member 4-like [Apis mellifera]
gi|328784745|ref|XM_397412.4|	-3.54147	0.831474	-	-	-	gi|66514506|ref|XP_397412.2|/4.81021e-116/PREDICTED: derlin-2-like [Apis mellifera]
gi|328784378|ref|XM_394355.3|	-3.54282	0.805938	-	-	-	gi|328784379|ref|XP_394355.3|/0/PREDICTED: u3 small nucleolar RNA-interacting protein 2 [Apis mellifera]
gi|295842199|ref|NM_001178023.1|	-3.54359	0.859055	-	GO:0016705//oxidoreductase activity, acting on paired donors, with incorporation or reduction of molecular oxygen;GO:0016209//antioxidant activity	GO:0019725//cellular homeostasis	gi|295842200|ref|NP_001171494.1|/6.65835e-118/thioredoxin peroxidase 3 isoform 2 [Apis mellifera]
gi|328784407|ref|XM_623666.3|	-3.54483	0.815793	GO:0044424//intracellular part	GO:0046872//metal ion binding;GO:0016765//transferase activity, transferring alkyl or aryl (other than methyl) groups;GO:0032559	GO:0044237//cellular metabolic process	gi|328784408|ref|XP_623669.3|/0/PREDICTED: s-adenosylmethionine synthase-like isoform 2 [Apis mellifera]
gi|328786891|ref|XM_003250804.1|	-3.54763	0.806062	-	-	-	gi|328786892|ref|XP_003250852.1|/0/PREDICTED: hypothetical protein LOC551683 [Apis mellifera]
gi|62198226|ref|NM_001014429.1|	-3.55046	0.830358	-	-	-	gi|62198227|ref|NP_001014429.1|/0/major royal jelly protein 7 precursor [Apis mellifera]
gi|328789603|ref|XM_623728.3|	-3.55325	0.864262	GO:0043005//neuron projection;GO:0043231//intracellular membrane-bounded organelle;GO:0001726//ruffle;GO:0015935//small ribosomal subunit	GO:0016835//carbon-oxygen lyase activity;GO:0005198//structural molecule activity;GO:0003723//RNA binding;GO:0004518//nuclease activity;GO:0008134//transcription factor binding;GO:0019900//kinase binding	GO:0006412//translation;GO:0043433//negative regulation of transcription factor activity;GO:0006282//regulation of DNA repair;GO:0006915//apoptosis;GO:0012502//induction of programmed cell death	gi|66504343|ref|XP_623731.1|/3.75614e-133/PREDICTED: 40S ribosomal protein S3 [Apis mellifera]
gi|328793535|ref|XM_623698.3|	-3.55796	0.833705	-	-	-	gi|328793536|ref|XP_623701.2|/1.10036e-161/PREDICTED: cell differentiation protein RCD1 homolog [Apis mellifera]
gi|328790845|ref|XM_395486.4|	-3.56599	0.844118	-	GO:0016627//oxidoreductase activity, acting on the CH-CH group of donors	GO:0008152//metabolic process	gi|66564429|ref|XP_395486.2|/0/PREDICTED: peroxisomal acyl-coenzyme A oxidase 3-like [Apis mellifera]
gi|328784196|ref|XM_392963.4|	-3.57139	0.860853	-	GO:0015036//disulfide oxidoreductase activity	GO:0018904;GO:0019725//cellular homeostasis	gi|48104680|ref|XP_392963.1|/2.2393e-51/PREDICTED: thioredoxin-2 isoform 2 [Apis mellifera]
gi|328777817|ref|XM_003249358.1|	-3.58246	0.82478	-	-	-	gi|328777818|ref|XP_003249406.1|/4.0514e-121/PREDICTED: RWD domain-containing protein 2A-like [Apis mellifera]
gi|328783844|ref|XM_395384.4|	-3.58415	0.812694	-	GO:0004702//receptor signaling protein serine/threonine kinase activity;GO:0032559	GO:0006464//protein modification process	gi|110758787|ref|XP_395384.3|/0/PREDICTED: mitogen-activated protein kinase 14B isoform 2 [Apis mellifera]
gi|328789480|ref|XM_394313.4|	-3.59016	0.863022	-	-	-	gi|48094957|ref|XP_394313.1|/2.91499e-77/PREDICTED: microsomal glutathione S-transferase 1 isoform 1 [Apis mellifera]
gi|328784746|ref|XM_624166.2|	-3.59161	0.84325	-	-	-	gi|328784747|ref|XP_624169.2|/0/PREDICTED: pre-rRNA-processing protein TSR1 homolog [Apis mellifera]
gi|328782516|ref|XM_393373.4|	-3.59465	0.827383	-	-	-	gi|110755900|ref|XP_393373.3|/0/PREDICTED: splicing factor 3A subunit 1 isoform 1 [Apis mellifera]
gi|328791673|ref|XR_120577.1|	-3.59574	0.803273	-	GO:0016301//kinase activity	GO:0045841//negative regulation of mitotic metaphase/anaphase transition	gi|380028523|ref|XP_003697948.1|/0/PREDICTED: uncharacterized protein LOC100865565 [Apis florea]
gi|328793191|ref|XM_623106.3|	-3.5975	0.850068	-	-	-	gi|66562955|ref|XP_623109.1|/4.59904e-137/PREDICTED: alpha N-terminal protein methyltransferase 1A-like isoform 1 [Apis mellifera]
gi|328793477|ref|XM_001122738.2|	-3.59856	0.844056	-	GO:0003676//nucleic acid binding;GO:0034062//RNA polymerase activity	GO:0010467//gene expression	gi|328793478|ref|XP_001122738.2|/1.59043e-27/PREDICTED: DNA-directed RNA polymerases I, II, and III subunit RPABC4-like [Apis mellifera]
gi|328789806|ref|XR_120458.1|	-3.59965	0.834511	-	-	-	-
gi|328789188|ref|XM_003251193.1|	-3.60097	0.824346	GO:0043231//intracellular membrane-bounded organelle	-	-	gi|328789189|ref|XP_003251241.1|/1.45834e-62/PREDICTED: protein max isoform 1 [Apis mellifera]
gi|328789495|ref|XM_003251235.1|	-3.60398	0.842011	-	-	-	gi|328789496|ref|XP_003251283.1|/0/PREDICTED: hypothetical protein LOC100577903 [Apis mellifera]
gi|328789789|ref|XM_003251272.1|	-3.61348	0.851618	-	-	-	gi|328789790|ref|XP_003251320.1|/3.0615e-108/PREDICTED: PRA1 family protein 3-like isoform 1 [Apis mellifera]
gi|328786785|ref|XM_625104.3|	-3.61601	0.809223	-	-	-	gi|328786786|ref|XP_625107.3|/1.15326e-132/PREDICTED: neuroguidin-A-like [Apis mellifera]
gi|328785310|ref|XM_391986.4|	-3.61877	0.843808	-	-	-	gi|328785311|ref|XP_391986.4|/0/PREDICTED: hypothetical protein LOC408439 [Apis mellifera]
gi|328789829|ref|XM_003251279.1|	-3.62149	0.829552	GO:0043231//intracellular membrane-bounded organelle	-	GO:0050658//RNA transport	gi|328789830|ref|XP_003251327.1|/1.16149e-71/PREDICTED: protein FAM100B-like [Apis mellifera]
gi|328777533|ref|XM_625092.2|	-3.62305	0.842011	GO:0015630//microtubule cytoskeleton;GO:0044444//cytoplasmic part	GO:0016616//oxidoreductase activity, acting on the CH-OH group of donors, NAD or NADP as acceptor;GO:0005496//steroid binding	GO:0008152//metabolic process	gi|66530010|ref|XP_625095.1|/0/PREDICTED: hydroxysteroid dehydrogenase-like protein 2-like [Apis mellifera]
gi|328786428|ref|XM_001123355.2|	-3.62623	0.81226	-	-	-	gi|328786429|ref|XP_001123355.2|/0/PREDICTED: acylamino-acid-releasing enzyme-like [Apis mellifera]
gi|328778559|ref|XM_395241.3|	-3.63051	0.821867	-	-	-	gi|328778560|ref|XP_395241.3|/0/PREDICTED: protein SMG9-like isoform 1 [Apis mellifera]
gi|328787986|ref|XM_392872.4|	-3.6309	0.801103	-	-	-	gi|328787987|ref|XP_392872.3|/0/PREDICTED: LOW QUALITY PROTEIN: COP9 signalosome complex subunit 1 isoform 1 [Apis mellifera]
gi|328781816|ref|XM_624969.3|	-3.63767	0.843002	-	-	-	gi|328781817|ref|XP_624972.3|/0/PREDICTED: LOW QUALITY PROTEIN: uncharacterized protein C19orf29 isoform 2 [Apis mellifera]
gi|240255420|ref|NM_001161831.1|	-3.63905	0.861535	-	-	-	gi|240255421|ref|NP_001155303.1|/3.54344e-55/NADH dehydrogenase [ubiquinone] iron-sulfur protein 5 [Apis mellifera]
gi|328780139|ref|XM_001119952.2|	-3.65101	0.85825	GO:0030529//ribonucleoprotein complex	GO:0005198//structural molecule activity	GO:0010467//gene expression	gi|383855926|ref|XP_003703461.1|/3.38694e-26/PREDICTED: 60S ribosomal protein L29-like [Megachile rotundata]
gi|328779007|ref|XR_119893.1|	-3.65305	0.845915	-	GO:0046914//transition metal ion binding	-	gi|350403198|ref|XP_003486728.1|/0/PREDICTED: hypothetical protein LOC100749870 [Bombus impatiens]
gi|328776777|ref|XM_396504.4|	-3.65469	0.843498	-	GO:0004871//signal transducer activity;GO:0016772//transferase activity, transferring phosphorus-containing groups	GO:0006796//phosphate metabolic process	gi|48122105|ref|XP_396504.1|/0/PREDICTED: serine-threonine kinase receptor-associated protein-like [Apis mellifera]
gi|328777647|ref|XM_392352.4|	-3.65599	0.818334	-	-	-	gi|328777648|ref|XP_392352.4|/0/PREDICTED: DDB1- and CUL4-associated factor 8-like [Apis mellifera]
gi|328791706|ref|XM_003251573.1|	-3.65733	0.86513	-	-	GO:0006810//transport	gi|328791707|ref|XP_003251621.1|/0/PREDICTED: uncharacterized protein CG7816-like [Apis mellifera]
gi|328786404|ref|XM_623300.3|	-3.65968	0.864634	-	-	-	gi|380027242|ref|XP_003697338.1|/1.41777e-80/PREDICTED: 40S ribosomal protein S10-like isoform 2 [Apis florea]
gi|328779123|ref|XM_623629.3|	-3.67958	0.838416	GO:0016020//membrane	-	-	gi|66555662|ref|XP_623632.1|/0/PREDICTED: probable GDP-fucose transporter [Apis mellifera]
gi|328779218|ref|XM_003249564.1|	-3.68103	0.81697	-	-	-	gi|328779219|ref|XP_003249612.1|/0/PREDICTED: hypothetical protein LOC100577629 [Apis mellifera]
gi|148224275|ref|NM_001097154.1|	-3.68116	0.861783	-	GO:0016861//intramolecular oxidoreductase activity, interconverting aldoses and ketoses	GO:0006631//fatty acid metabolic process;GO:0006007//glucose catabolic process	gi|148224276|ref|NP_001090623.1|/4.98529e-138/triosephosphate isomerase [Apis mellifera]
gi|328792394|ref|XM_001122335.2|	-3.68572	0.863952	-	-	-	gi|328792395|ref|XP_001122335.2|/1.09554e-69/PREDICTED: hypothetical protein LOC726610 [Apis mellifera]
gi|328778944|ref|XM_394704.4|	-3.69394	0.815731	-	-	-	gi|328778945|ref|XP_394704.2|/0/PREDICTED: zinc finger protein ZPR1 [Apis mellifera]
gi|328779543|ref|XM_393524.3|	-3.69815	0.825462	GO:0044429//mitochondrial part	GO:0016783//sulfurtransferase activity;GO:0042802//identical protein binding;GO:0048037//cofactor binding	GO:0009108//coenzyme biosynthetic process;GO:0016226//iron-sulfur cluster assembly;GO:0000096//sulfur amino acid metabolic process	gi|328779544|ref|XP_393524.3|/0/PREDICTED: cysteine desulfurase, mitochondrial-like [Apis mellifera]
gi|328790530|ref|XM_395716.4|	-3.69889	0.848581	GO:0044464//cell part	GO:0003676//nucleic acid binding;GO:0046914//transition metal ion binding	-	gi|328790531|ref|XP_395716.4|/5.66747e-112/PREDICTED: hypothetical protein LOC412254 [Apis mellifera]
gi|328776164|ref|XM_003249078.1|	-3.69987	0.829986	-	-	-	gi|328776165|ref|XP_003249126.1|/3.42595e-153/PREDICTED: hypothetical protein LOC100577693 [Apis mellifera]
gi|328791495|ref|XR_120562.1|	-3.7014	0.83606	-	-	-	-
gi|328792783|ref|XM_392829.3|	-3.70174	0.851742	-	GO:0005488//binding	-	gi|66501445|ref|XP_392829.2|/1.27537e-155/PREDICTED: zinc finger CCCH domain-containing protein 15 homolog [Apis mellifera]
gi|328791268|ref|XM_396547.4|	-3.70337	0.833519	-	-	-	gi|328791269|ref|XP_396547.4|/0/PREDICTED: ubiquitin-protein ligase E3C-like [Apis mellifera]
gi|328786656|ref|XM_624522.3|	-3.70693	0.842878	GO:0042579//microbody	GO:0016860//intramolecular oxidoreductase activity	GO:0009062//fatty acid catabolic process	gi|328786657|ref|XP_624525.3|/9.82037e-146/PREDICTED: peroxisomal 3,2-trans-enoyl-CoA isomerase-like [Apis mellifera]
gi|328783850|ref|XM_393262.4|	-3.70717	0.837796	-	-	-	gi|48124377|ref|XP_393262.1|/0/PREDICTED: EF-hand domain-containing protein KIAA0494-like [Apis mellifera]
gi|328793132|ref|XM_393092.4|	-3.70827	0.865749	GO:0030529//ribonucleoprotein complex	GO:0005198//structural molecule activity	GO:0010467//gene expression	gi|328793133|ref|XP_393092.2|/8.62838e-123/PREDICTED: 60S ribosomal protein L10 isoform 1 [Apis mellifera]
gi|328787871|ref|XM_003250972.1|	-3.70902	0.838044	-	-	-	gi|328787872|ref|XP_003251020.1|/0/PREDICTED: contactin-like [Apis mellifera]
gi|328791376|ref|XM_391883.4|	-3.71024	0.817342	-	-	-	gi|328791377|ref|XP_391883.4|/0/PREDICTED: zinc finger protein 236-like [Apis mellifera]
gi|328784511|ref|XM_393789.3|	-3.71518	0.840585	GO:0015630//microtubule cytoskeleton;GO:0044444//cytoplasmic part	-	GO:0006091//generation of precursor metabolites and energy	gi|66520256|ref|XP_393789.2|/7.52978e-128/PREDICTED: electron transfer flavoprotein subunit beta-like [Apis mellifera]
gi|328792354|ref|XM_395190.4|	-3.71983	0.846039	-	-	-	gi|66500700|ref|XP_395190.2|/0/PREDICTED: endoplasmic reticulum-Golgi intermediate compartment protein 2-like isoform 1 [Apis mellifera]
gi|328776119|ref|XM_393353.3|	-3.72721	0.804326	-	GO:0032561;GO:0004620//phospholipase activity	GO:0035556//intracellular signal transduction;GO:0006810//transport	gi|66548006|ref|XP_393353.2|/1.79084e-108/PREDICTED: ras-related protein Rab-21 [Apis mellifera]
gi|328790896|ref|XM_624545.3|	-3.72805	0.846535	GO:0031224//intrinsic to membrane	GO:0004175//endopeptidase activity;GO:0046914//transition metal ion binding;GO:0016462//pyrophosphatase activity;GO:0032559	GO:0009057//macromolecule catabolic process;GO:0019538//protein metabolic process	gi|110749420|ref|XP_624548.2|/0/PREDICTED: AFG3-like protein 2-like [Apis mellifera]
gi|328782050|ref|XM_392583.4|	-3.73201	0.841453	-	-	-	gi|328782051|ref|XP_392583.3|/7.11525e-146/PREDICTED: hypothetical protein LOC409057 [Apis mellifera]
gi|328784044|ref|XM_001122128.2|	-3.73216	0.835007	-	-	-	gi|328784045|ref|XP_001122128.2|/0/PREDICTED: GTPase Era, mitochondrial-like [Apis mellifera]
gi|328791280|ref|XM_003251492.1|	-3.73355	0.824842	-	-	-	gi|328791281|ref|XP_003251540.1|/2.26867e-87/PREDICTED: peptide chain release factor 2-like [Apis mellifera]
gi|328784562|ref|XM_003250420.1|	-3.735	0.832404	-	-	-	gi|328784563|ref|XP_003250468.1|/0/PREDICTED: double-stranded RNA-binding protein Staufen homolog 2 [Apis mellifera]
gi|209969777|ref|NM_001136187.1|	-3.74122	0.817652	-	-	GO:0050896//response to stimulus	gi|209969778|ref|NP_001129659.1|/5.99869e-42/heat shock factor binding protein 1-like [Apis mellifera]
gi|328786486|ref|XM_393683.3|	-3.74154	0.838912	GO:0030529//ribonucleoprotein complex	-	-	gi|328786487|ref|XP_393683.3|/2.68031e-123/PREDICTED: mRNA turnover protein 4 homolog [Apis mellifera]
gi|328793882|ref|XM_394854.4|	-3.74219	0.864076	GO:0030529//ribonucleoprotein complex	GO:0005198//structural molecule activity	GO:0010467//gene expression	gi|66543659|ref|XP_394854.2|/8.40416e-59/PREDICTED: 60S ribosomal protein L30 isoform 1 [Apis mellifera]
gi|328783770|ref|XM_624106.3|	-3.74236	0.861039	-	-	-	gi|66514137|ref|XP_624109.1|/3.24799e-77/PREDICTED: ubiquitin-like protein 4A-like isoform 2 [Apis mellifera]
gi|328783328|ref|XM_625202.3|	-3.7462	0.841515	GO:0005681//spliceosomal complex	GO:0030371//translation repressor activity;GO:0003729//mRNA binding	GO:0000278//mitotic cell cycle;GO:0006412//translation;GO:0000398//nuclear mRNA splicing, via spliceosome;GO:0051234//establishment of localization;GO:0000288//nuclear-transcribed mRNA catabolic process, deadenylation-dependent decay	gi|66525153|ref|XP_625205.1|/3.87359e-36/PREDICTED: probable small nuclear ribonucleoprotein G [Apis mellifera]
gi|328787120|ref|XM_393134.4|	-3.7468	0.850936	-	-	-	gi|328787121|ref|XP_393134.4|/0/PREDICTED: hypothetical protein LOC409634 [Apis mellifera]
gi|328781474|ref|XM_624278.3|	-3.74692	0.84511	GO:0044424//intracellular part	GO:0030674//protein binding, bridging;GO:0005102//receptor binding	GO:0048667//cell morphogenesis involved in neuron differentiation;GO:0006935//chemotaxis;GO:0007169//transmembrane receptor protein tyrosine kinase signaling pathway	gi|328781475|ref|XP_624281.2|/0/PREDICTED: cytoplasmic protein NCK1 isoform 1 [Apis mellifera]
gi|328787571|ref|XM_393878.4|	-3.74995	0.817156	GO:0005681//spliceosomal complex	GO:0003676//nucleic acid binding	GO:0007416//synapse assembly;GO:0000377;GO:0048232//male gamete generation	gi|328787572|ref|XP_393878.3|/0/PREDICTED: IGF-II mRNA-binding protein [Apis mellifera]
gi|328791649|ref|XM_393042.4|	-3.75125	0.846039	-	-	-	gi|328791650|ref|XP_393042.4|/0/PREDICTED: hypothetical protein LOC409536 [Apis mellifera]
gi|328781807|ref|XM_625140.3|	-3.75312	0.857258	-	-	-	gi|110756594|ref|XP_625143.2|/0/PREDICTED: eukaryotic translation initiation factor 2A-like [Apis mellifera]
gi|328783827|ref|XM_003250301.1|	-3.7571	0.833953	GO:0044421//extracellular region part;GO:0016020//membrane	-	-	gi|328783828|ref|XP_003250349.1|/1.10389e-52/PREDICTED: protein KRTCAP2 homolog [Apis mellifera]
gi|328781743|ref|XM_395359.4|	-3.76075	0.844676	GO:0033176	GO:0003824//catalytic activity;GO:0022857//transmembrane transporter activity	GO:0015988//energy coupled proton transport, against electrochemical gradient	gi|328781744|ref|XP_395359.4|/0/PREDICTED: v-type proton ATPase subunit C [Apis mellifera]
gi|328776014|ref|XM_625257.3|	-3.76282	0.855461	-	-	-	gi|328776015|ref|XP_625260.3|/0/PREDICTED: hypothetical protein LOC551646 [Apis mellifera]
gi|328781480|ref|XM_397474.4|	-3.76498	0.852733	-	GO:0003824//catalytic activity	-	gi|328781481|ref|XP_397474.4|/0/PREDICTED: abhydrolase domain-containing protein 11-like [Apis mellifera]
gi|328788952|ref|XM_001122750.2|	-3.76527	0.862278	GO:0015629//actin cytoskeleton	GO:0008092//cytoskeletal protein binding;GO:0017111//nucleoside-triphosphatase activity;GO:0032559	-	gi|380029411|ref|XP_003698367.1|/5.0626e-129/PREDICTED: LOW QUALITY PROTEIN: myosin heavy chain 95F-like [Apis florea]
gi|328782571|ref|XM_001122181.2|	-3.76629	0.814181	-	-	-	gi|110748910|ref|XP_001122181.1|/8.15102e-107/PREDICTED: homologous-pairing protein 2 homolog [Apis mellifera]
gi|328784148|ref|XM_393419.4|	-3.78169	0.83011	-	-	-	gi|328784149|ref|XP_393419.3|/0/PREDICTED: RNA polymerase II elongation factor ELL-like [Apis mellifera]
gi|328781043|ref|XM_395299.4|	-3.78328	0.86389	GO:0044424//intracellular part	-	-	gi|66515987|ref|XP_395299.2|/2.781e-92/PREDICTED: translationally-controlled tumor protein homolog isoform 1 [Apis mellifera]
gi|328778376|ref|XM_395421.4|	-3.78364	0.805132	-	-	GO:0007292//female gamete generation;GO:0009791//post-embryonic development	gi|328778377|ref|XP_395421.4|/0/PREDICTED: protein Peter pan-like [Apis mellifera]
gi|328781638|ref|XM_624765.3|	-3.78412	0.854593	-	GO:0016454	-	gi|66559327|ref|XP_624768.1|/0/PREDICTED: serine palmitoyltransferase 1 [Apis mellifera]
gi|328789978|ref|XM_393559.4|	-3.78604	0.835255	GO:0043234//protein complex	-	-	gi|66552230|ref|XP_393559.2|/1.77657e-174/PREDICTED: 26S proteasome non-ATPase regulatory subunit 14 isoform 1 [Apis mellifera]
gi|328793057|ref|XM_624617.3|	-3.78816	0.864696	GO:0030529//ribonucleoprotein complex	GO:0019843//rRNA binding;GO:0005198//structural molecule activity	GO:0010467//gene expression	gi|328793058|ref|XP_624620.2|/1.07135e-161/PREDICTED: 60S ribosomal protein L5 [Apis mellifera]
gi|328776269|ref|XM_623377.3|	-3.78988	0.808479	-	-	GO:0051234//establishment of localization	gi|328776270|ref|XP_623380.2|/3.27545e-95/PREDICTED: coatomer subunit zeta-1 isoform 1 [Apis mellifera]
gi|328776585|ref|XM_393888.3|	-3.79164	0.858993	-	GO:0016743//carboxyl- or carbamoyltransferase activity;GO:0031406//carboxylic acid binding;GO:0016812//hydrolase activity, acting on carbon-nitrogen (but not peptide) bonds, in cyclic amides;GO:0032559	GO:0009064//glutamine family amino acid metabolic process;GO:0006220//pyrimidine nucleotide metabolic process;GO:0019856//pyrimidine base biosynthetic process	gi|328776586|ref|XP_393888.3|/0/PREDICTED: CAD protein isoform 1 [Apis mellifera]
gi|328791250|ref|XM_393257.2|	-3.79506	0.818706	-	-	-	gi|380018566|ref|XP_003693198.1|/0/PREDICTED: uncharacterized protein LOC100872215 [Apis florea]
gi|328780810|ref|XM_003249818.1|	-3.79561	0.861907	GO:0044444//cytoplasmic part;GO:0000267//cell fraction	GO:0005488//binding;GO:0004812//aminoacyl-tRNA ligase activity	GO:0006418//tRNA aminoacylation for protein translation;GO:0065003	gi|328780811|ref|XP_003249866.1|/0/PREDICTED: bifunctional aminoacyl-tRNA synthetase [Apis mellifera]
gi|328787928|ref|XM_395212.4|	-3.79614	0.850502	GO:0030864//cortical actin cytoskeleton	GO:0008092//cytoskeletal protein binding;GO:0005198//structural molecule activity	-	gi|328787929|ref|XP_395212.4|/0/PREDICTED: spectrin beta chain [Apis mellifera]
gi|328782258|ref|XM_393191.4|	-3.79737	0.828623	-	GO:0016791//phosphatase activity	-	gi|66512887|ref|XP_393191.2|/1.54178e-152/PREDICTED: inositol monophosphatase 1-like [Apis mellifera]
gi|328785926|ref|XM_396365.2|	-3.80395	0.816103	-	-	-	gi|48114125|ref|XP_396365.1|/9.71291e-103/PREDICTED: Golgi SNAP receptor complex member 2 [Apis mellifera]
gi|328778936|ref|XM_392478.4|	-3.80688	0.851246	-	GO:0016615//malate dehydrogenase activity	GO:0005975//carbohydrate metabolic process;GO:0043648//dicarboxylic acid metabolic process	gi|66513092|ref|XP_392478.2|/0/PREDICTED: malate dehydrogenase, mitochondrial-like isoform 1 [Apis mellifera]
gi|328786216|ref|XM_624375.2|	-3.80862	0.859241	GO:0044452;GO:0016604//nuclear body;GO:0030529//ribonucleoprotein complex	GO:0003723//RNA binding;GO:0016741	GO:0006399//tRNA metabolic process;GO:0042254//ribosome biogenesis;GO:0006730//one-carbon metabolic process;GO:0010467//gene expression	gi|66504777|ref|XP_624378.1|/5.59083e-132/PREDICTED: rRNA 2'-O-methyltransferase fibrillarin [Apis mellifera]
gi|328792663|ref|XM_393376.4|	-3.81086	0.848581	-	-	-	gi|383856689|ref|XP_003703840.1|/0/PREDICTED: protein Mo25-like [Megachile rotundata]
gi|328777311|ref|XM_001121158.2|	-3.81173	0.833519	-	-	-	gi|328777312|ref|XP_001121158.2|/0/PREDICTED: upstream-binding protein 1 [Apis mellifera]
gi|328789377|ref|XM_623057.3|	-3.8129	0.813004	-	GO:0004812//aminoacyl-tRNA ligase activity;GO:0000166//nucleotide binding	GO:0006418//tRNA aminoacylation for protein translation	gi|110751418|ref|XP_623060.2|/0/PREDICTED: histidyl-tRNA synthetase, cytoplasmic-like isoform 2 [Apis mellifera]
gi|328790624|ref|XM_623771.3|	-3.81395	0.83073	-	-	-	gi|328790625|ref|XP_623774.2|/0/PREDICTED: activating signal cointegrator 1 complex subunit 1-like [Apis mellifera]
gi|328782484|ref|XM_001120139.2|	-3.82443	0.860419	GO:0015630//microtubule cytoskeleton	GO:0032559;GO:0019787//small conjugating protein ligase activity;GO:0019899//enzyme binding	GO:0043161//proteasomal ubiquitin-dependent protein catabolic process;GO:0046532;GO:0001745//compound eye morphogenesis;GO:0002164//larval development;GO:0042078//germ-line stem cell division;GO:0048806//genitalia development;GO:0042551//neuron maturation;GO:0010259//multicellular organismal aging;GO:0019827//stem cell maintenance;GO:0006996//organelle organization;GO:0016567//protein ubiquitinat…	gi|328782485|ref|XP_001120139.2|/2.65198e-75/PREDICTED: ubiquitin-conjugating enzyme E2-17 kDa-like [Apis mellifera]
gi|328787384|ref|XM_396540.4|	-3.82538	0.814367	GO:0016020//membrane	-	GO:0002165//instar larval or pupal development;GO:0048638//regulation of developmental growth;GO:0060180//female mating behavior;GO:0007041//lysosomal transport;GO:0042981//regulation of apoptosis;GO:0007292//female gamete generation;GO:0006897//endocytosis	gi|328787385|ref|XP_396540.4|/0/PREDICTED: protein spinster-like isoform 1 [Apis mellifera]
gi|328789370|ref|XM_001121315.2|	-3.82599	0.833891	-	-	-	gi|328789371|ref|XP_001121315.2|/0/PREDICTED: cell division cycle protein 123 homolog [Apis mellifera]
gi|328783722|ref|XM_392077.4|	-3.8299	0.838974	-	-	GO:0001709//cell fate determination	gi|48098499|ref|XP_392077.1|/1.52051e-114/PREDICTED: PAP21-like protein-like isoform 2 [Apis mellifera]
gi|328779842|ref|XM_001120569.2|	-3.83366	0.816537	GO:0005875//microtubule associated complex	GO:0016887//ATPase activity	GO:0048812//neuron projection morphogenesis;GO:0007017//microtubule-based process;GO:0007420//brain development	gi|110764754|ref|XP_001120569.1|/1.91308e-46/PREDICTED: dynein light chain roadblock-type 2 [Apis mellifera]
gi|328783420|ref|XM_624784.3|	-3.84096	0.858498	GO:0033176	GO:0015077//monovalent inorganic cation transmembrane transporter activity	GO:0015988//energy coupled proton transport, against electrochemical gradient	gi|66524947|ref|XP_624787.1|/1.11296e-46/PREDICTED: v-type proton ATPase subunit e 2-like [Apis mellifera]
gi|328784932|ref|XM_003250474.1|	-3.85457	0.853167	-	-	-	gi|328784933|ref|XP_003250522.1|/2.97096e-60/PREDICTED: hypothetical protein LOC100576759 [Apis mellifera]
gi|328777238|ref|XM_624045.3|	-3.87595	0.860295	GO:0043234//protein complex	GO:0016772//transferase activity, transferring phosphorus-containing groups;GO:0019207//kinase regulator activity	GO:0007166//cell surface receptor linked signaling pathway;GO:0006796//phosphate metabolic process	gi|328777239|ref|XP_624048.2|/2.07813e-134/PREDICTED: casein kinase II subunit beta [Apis mellifera]
gi|328790458|ref|XM_001122761.2|	-3.88112	0.813623	-	-	-	gi|328790459|ref|XP_001122761.2|/1.25603e-101/PREDICTED: uncharacterized protein C16orf68 homolog [Apis mellifera]
gi|328789403|ref|XM_624277.3|	-3.88359	0.853539	-	GO:0051536//iron-sulfur cluster binding	GO:0009108//coenzyme biosynthetic process	gi|328789404|ref|XP_624280.2|/0/PREDICTED: molybdenum cofactor biosynthesis protein 1 [Apis mellifera]
gi|328778251|ref|XM_395909.4|	-3.88605	0.820999	GO:0043231//intracellular membrane-bounded organelle	-	-	gi|328778252|ref|XP_395909.3|/1.01957e-127/PREDICTED: max-like protein X-like [Apis mellifera]
gi|328778203|ref|XM_624224.3|	-3.88883	0.849572	-	GO:0043169//cation binding;GO:0016701//oxidoreductase activity, acting on single donors with incorporation of molecular oxygen	GO:0043102	gi|110763193|ref|XP_624227.2|/2.50034e-108/PREDICTED: 1,2-dihydroxy-3-keto-5-methylthiopentene dioxygenase-like [Apis mellifera]
gi|328776799|ref|XM_395269.4|	-3.89253	0.85013	-	-	-	gi|328776800|ref|XP_395269.4|/0/PREDICTED: hypothetical protein LOC411802 [Apis mellifera]
gi|328783427|ref|XM_392060.4|	-3.89394	0.856452	-	-	-	gi|110763671|ref|XP_623194.2|/1.54404e-115/PREDICTED: phosphatidylethanolamine-binding protein homolog F40A3.3-like isoform 2 [Apis mellifera]
gi|328776657|ref|XM_001120689.2|	-3.90761	0.821123	-	-	-	gi|328776658|ref|XP_001120689.2|/0/PREDICTED: STAM-binding protein-like [Apis mellifera]
gi|328780702|ref|XM_001121128.2|	-3.91274	0.816289	-	-	-	gi|399220308|ref|NP_001257753.1|/6.19877e-54/cuticular protein 12 precursor [Apis mellifera]
gi|328782460|ref|XM_003250099.1|	-3.91283	0.802157	-	-	-	gi|328782461|ref|XP_003250147.1|/0/PREDICTED: hypothetical protein LOC100578579 [Apis mellifera]
gi|328785530|ref|XM_625069.3|	-3.91301	0.813747	-	GO:0005488//binding	-	gi|328785531|ref|XP_625072.3|/0/PREDICTED: DNA-directed RNA polymerases I and III subunit RPAC1-like [Apis mellifera]
gi|328791884|ref|XM_393438.4|	-3.9157	0.846411	GO:0033176	GO:0015077//monovalent inorganic cation transmembrane transporter activity;GO:0003824//catalytic activity	GO:0015988//energy coupled proton transport, against electrochemical gradient	gi|66548758|ref|XP_393438.2|/0/PREDICTED: v-type proton ATPase subunit d [Apis mellifera]
gi|328788606|ref|XM_003251107.1|	-3.92005	0.866865	GO:0030529//ribonucleoprotein complex	GO:0005198//structural molecule activity	GO:0010467//gene expression	gi|328788607|ref|XP_003251155.1|/3.51458e-73/PREDICTED: hypothetical protein LOC412266 [Apis mellifera]
gi|328788470|ref|XM_624804.2|	-3.9249	0.835565	-	-	-	gi|328788471|ref|XP_624807.2|/0/PREDICTED: neurochondrin homolog [Apis mellifera]
gi|328784533|ref|XM_623050.3|	-3.9279	0.855584	GO:0043231//intracellular membrane-bounded organelle;GO:0015630//microtubule cytoskeleton;GO:0005838//proteasome regulatory particle	GO:0070011;GO:0042623//ATPase activity, coupled;GO:0032559	GO:0033554//cellular response to stress;GO:0019941//modification-dependent protein catabolic process	gi|66520165|ref|XP_623053.1|/0/PREDICTED: 26S protease regulatory subunit 8 isoform 1 [Apis mellifera]
gi|328777411|ref|XM_397274.4|	-3.93102	0.857134	-	GO:0005488//binding	-	gi|328777414|ref|XP_003249337.1|/1.67848e-60/PREDICTED: serine/arginine-rich splicing factor 7-like [Apis mellifera]
gi|328784275|ref|XM_393516.4|	-3.94305	0.834945	-	-	-	gi|110756630|ref|XP_393516.3|/0/PREDICTED: protein SEC13 homolog [Apis mellifera]
gi|328776556|ref|XM_391945.4|	-3.94472	0.845482	-	-	-	gi|48097764|ref|XP_391945.1|/0/PREDICTED: 26S proteasome non-ATPase regulatory subunit 11-like isoform 1 [Apis mellifera]
gi|328793727|ref|XM_001122854.2|	-3.9493	0.823106	-	-	-	gi|110765405|ref|XP_001122854.1|/0/PREDICTED: IST1 homolog [Apis mellifera]
gi|328791700|ref|XM_623551.3|	-3.95216	0.839841	-	-	-	gi|328791701|ref|XP_623554.3|/0/PREDICTED: Golgi pH regulator-like [Apis mellifera]
gi|328776697|ref|XM_623252.3|	-3.95762	0.833581	-	GO:0017111//nucleoside-triphosphatase activity;GO:0032559	GO:0009207	gi|66513776|ref|XP_623255.1|/0/PREDICTED: ATP-binding cassette sub-family F member 1-like isoform 1 [Apis mellifera]
gi|328787485|ref|XM_001122504.2|	-3.98148	0.816475	-	-	-	gi|110761813|ref|XP_001122504.1|/5.81124e-59/PREDICTED: PEST proteolytic signal-containing nuclear protein-like [Apis mellifera]
gi|288872184|ref|NM_001172403.1|	-3.98588	0.849944	GO:0005746//mitochondrial respiratory chain	GO:0015002//heme-copper terminal oxidase activity	-	gi|288872185|ref|NP_001165874.1|/4.15739e-51/cytochrome c oxidase subunit VIb polypeptide 1 [Apis mellifera]
gi|328777593|ref|XM_396117.4|	-3.98703	0.822363	-	-	GO:0043410//positive regulation of MAPKKK cascade;GO:0012501//programmed cell death;GO:0008154//actin polymerization or depolymerization	gi|66530284|ref|XP_396117.2|/0/PREDICTED: programmed cell death 6-interacting protein [Apis mellifera]
gi|328779644|ref|XM_624730.3|	-3.98755	0.825958	-	-	-	gi|66522696|ref|XP_624733.1|/6.85239e-132/PREDICTED: protein slowmo-like isoform 1 [Apis mellifera]
gi|328783951|ref|XM_001120733.2|	-3.98946	0.864262	-	-	-	gi|340712258|ref|XP_003394679.1|/1.07265e-34/PREDICTED: nuclear protein 1-like [Bombus terrestris]
gi|328782588|ref|XM_391852.4|	-3.99137	0.804884	-	-	-	gi|66517997|ref|XP_391852.2|/1.27733e-134/PREDICTED: transmembrane protein 55B-like [Apis mellifera]
gi|328787194|ref|XM_001120407.2|	-3.99474	0.856576	GO:0044464//cell part	GO:0046914//transition metal ion binding	-	gi|380015890|ref|XP_003691927.1|/4.45927e-24/PREDICTED: zinc finger protein 706-like isoform 8 [Apis florea]
gi|328788277|ref|XM_001120140.2|	-3.99908	0.865315	-	-	-	gi|110756965|ref|XP_001120140.1|/2.72518e-78/PREDICTED: protein NPC2 homolog [Apis mellifera]
gi|328775850|ref|XM_393238.4|	-4.00107	0.834139	-	-	-	gi|328775851|ref|XP_393238.2|/0/PREDICTED: HEAT repeat-containing protein 2 isoform 1 [Apis mellifera]
gi|328779157|ref|XM_001122489.2|	-4.00167	0.85763	-	GO:0032559;GO:0042623//ATPase activity, coupled	-	gi|328779158|ref|XP_001122489.2|/0/PREDICTED: probable ATP-dependent RNA helicase DDX17-like [Apis mellifera]
gi|328793270|ref|XM_624811.3|	-4.00232	0.822735	-	-	-	gi|328793271|ref|XP_624814.3|/3.69017e-105/PREDICTED: presqualene diphosphate phosphatase-like [Apis mellifera]
gi|328777670|ref|XM_003249334.1|	-4.0045	0.849262	GO:0044424//intracellular part	GO:0046872//metal ion binding;GO:0016462//pyrophosphatase activity	GO:0006793//phosphorus metabolic process	gi|328777671|ref|XP_003249382.1|/0/PREDICTED: inorganic pyrophosphatase-like [Apis mellifera]
gi|328793134|ref|XM_624540.3|	-4.01001	0.844614	GO:0043234//protein complex	-	GO:0006355//regulation of transcription, DNA-dependent	gi|66555380|ref|XP_624543.1|/4.21703e-31/PREDICTED: mediator of RNA polymerase II transcription subunit 9-like [Apis mellifera]
gi|328780957|ref|XM_395393.4|	-4.02438	0.855832	GO:0000314//organellar small ribosomal subunit	GO:0005198//structural molecule activity	GO:0010467//gene expression	gi|48102586|ref|XP_395393.1|/3.67532e-90/PREDICTED: probable 28S ribosomal protein S25, mitochondrial [Apis mellifera]
[truncated: 558 more rows]

## Sheet: Total DEGs
The total 1482 DEGs among the three stages in Apis mellifera (NEW: newly emerged worker)
[truncated: 1,483 more rows]

## Sheet: Highest at NEW
The DEGs expressed highest at the NEW stage among three stages (NEW: newly emerged worker)
[truncated: 240 more rows]

## Sheet: Highest at Nurse
The DEGs expressed highest at the Nurse stage among three stages (NEW: newly emerged worker)
[truncated: 10 more rows]

[truncated: 1 more sheets: Highest at Forager]
