# Supplementary material for: Transcriptome differences in the hypopharyngeal gland between Western Honeybees (Apis mellifera) and Eastern Honeybees (Apis cerana)
Source: BMC Genomics. 2014 Aug 30;15(1):744. doi: 10.1186/1471-2164-15-744 (PMC4158095; doi:10.1186/1471-2164-15-744)
Supplement: Supplementary file 7 — Additional file 7: Table S2: Gene ontology enrichment analysis of the 1482 DEGs in Apis mellifera. (XLS 160 KB) [file 12864_2014_6417_MOESM7_ESM.xls]

## Sheet: Aml_New VS Aml_Nurse
Gene Ontology enrichment analysis of the DEGs between the NEW and Nurse stages in Apis mellifera (NEW: newly emerged worker)
Cellular component
Gene Ontology term	Cluster frequency	Genome frequency of use	Corrected P-value	Genes annotated to the term
ribonucleoprotein complex	42 out of 132 genes, 31.8%	181 out of 2156 genes, 8.4%	4.71e-14	gi|328778618|ref|XM_001120524.2|, gi|328785422|ref|XM_396741.4|, gi|328785957|ref|XM_001119888.2|, gi|328780602|ref|XM_624856.2|, gi|328782782|ref|XM_624893.3|, gi|328786582|ref|XM_392812.4|, gi|328780838|ref|XM_624940.3|, gi|328789989|ref|XM_392307.4|, gi|328779807|ref|XR_014908.2|, gi|328791820|ref|XM_393322.4|, gi|328777595|ref|XM_393614.4|, gi|328783176|ref|XM_397307.4|, gi|328792433|ref|XM_6…
intracellular	117 out of 132 genes, 88.6%	1409 out of 2156 genes, 65.4%	2.17e-08	gi|328783892|ref|XM_396848.4|, gi|328793125|ref|XM_624604.3|, gi|328792360|ref|XM_624508.3|, gi|328785422|ref|XM_396741.4|, gi|328778747|ref|XM_392690.4|, gi|328785957|ref|XM_001119888.2|, gi|328776579|ref|XM_625053.3|, gi|328780602|ref|XM_624856.2|, gi|328786987|ref|XM_397380.2|, gi|328786582|ref|XM_392812.4|, gi|328780838|ref|XM_624940.3|, gi|328791824|ref|XM_623279.3|, gi|328789989|ref|XM_3923…
intracellular part	115 out of 132 genes, 87.1%	1373 out of 2156 genes, 63.7%	3.56e-08	gi|328783892|ref|XM_396848.4|, gi|328793125|ref|XM_624604.3|, gi|328792360|ref|XM_624508.3|, gi|328785422|ref|XM_396741.4|, gi|328778747|ref|XM_392690.4|, gi|328785957|ref|XM_001119888.2|, gi|328776579|ref|XM_625053.3|, gi|328780602|ref|XM_624856.2|, gi|328786987|ref|XM_397380.2|, gi|328786582|ref|XM_392812.4|, gi|328780838|ref|XM_624940.3|, gi|328791824|ref|XM_623279.3|, gi|328789989|ref|XM_3923…
macromolecular complex	61 out of 132 genes, 46.2%	493 out of 2156 genes, 22.9%	5.83e-08	gi|328783892|ref|XM_396848.4|, gi|328778618|ref|XM_001120524.2|, gi|328785422|ref|XM_396741.4|, gi|328783173|ref|XM_001122788.2|, gi|328785957|ref|XM_001119888.2|, gi|328776579|ref|XM_625053.3|, gi|328780602|ref|XM_624856.2|, gi|328782782|ref|XM_624893.3|, gi|328786991|ref|XM_624671.3|, gi|328787561|ref|XM_391936.4|, gi|328786582|ref|XM_392812.4|, gi|328780838|ref|XM_624940.3|, gi|328778204|ref|X…
cytoplasmic part	42 out of 132 genes, 31.8%	355 out of 2156 genes, 16.5%	0.00035	gi|328778747|ref|XM_392690.4|, gi|328776579|ref|XM_625053.3|, gi|328786987|ref|XM_397380.2|, gi|328786991|ref|XM_624671.3|, gi|328787561|ref|XM_391936.4|, gi|328792315|ref|XM_003251660.1|, gi|328786582|ref|XM_392812.4|, gi|328784615|ref|XM_624150.3|, gi|328779807|ref|XR_014908.2|, gi|240848590|ref|NM_001162398.1|, gi|328792433|ref|XM_623553.2|, gi|328787928|ref|XM_395212.4|, gi|328781552|ref|XM_3…
cytoplasm	42 out of 132 genes, 31.8%	371 out of 2156 genes, 17.2%	0.00114	gi|328778747|ref|XM_392690.4|, gi|328776579|ref|XM_625053.3|, gi|328786987|ref|XM_397380.2|, gi|328786991|ref|XM_624671.3|, gi|328787561|ref|XM_391936.4|, gi|328792315|ref|XM_003251660.1|, gi|328786582|ref|XM_392812.4|, gi|328784615|ref|XM_624150.3|, gi|328779807|ref|XR_014908.2|, gi|240848590|ref|NM_001162398.1|, gi|328792433|ref|XM_623553.2|, gi|328787928|ref|XM_395212.4|, gi|328781552|ref|XM_3…
mitochondrial part	12 out of 132 genes, 9.1%	55 out of 2156 genes, 2.6%	0.00542	gi|110761754|ref|XM_623722.2|, gi|240848590|ref|NM_001162398.1|, gi|328776459|ref|XM_624907.3|, gi|328781552|ref|XM_392660.4|, gi|328778688|ref|XM_001123353.2|, gi|288872184|ref|NM_001172403.1|, gi|295842192|ref|NM_001177490.1|, gi|328786512|ref|XM_391836.4|, gi|328792315|ref|XM_003251660.1|, gi|328780330|ref|XM_624156.3|, gi|328776210|ref|XM_001122230.2|, gi|328776452|ref|XM_392899.4|
small ribosomal subunit	6 out of 132 genes, 4.5%	14 out of 2156 genes, 0.6%	0.00667	gi|328780957|ref|XM_395393.4|, gi|328779807|ref|XR_014908.2|, gi|110768146|ref|XM_397323.3|, gi|328793111|ref|XM_624253.3|, gi|328789603|ref|XM_623728.3|, gi|328792433|ref|XM_623553.2|
mitochondrion	13 out of 132 genes, 9.8%	67 out of 2156 genes, 3.1%	0.00979	gi|110761754|ref|XM_623722.2|, gi|240848590|ref|NM_001162398.1|, gi|328776459|ref|XM_624907.3|, gi|328781552|ref|XM_392660.4|, gi|328778688|ref|XM_001123353.2|, gi|288872184|ref|NM_001172403.1|, gi|295842192|ref|NM_001177490.1|, gi|328786512|ref|XM_391836.4|, gi|328792315|ref|XM_003251660.1|, gi|328780330|ref|XM_624156.3|, gi|328786789|ref|XM_393806.4|, gi|328776210|ref|XM_001122230.2|, gi|328776…
ribosome	8 out of 132 genes, 6.1%	30 out of 2156 genes, 1.4%	0.02109	gi|328779807|ref|XR_014908.2|, gi|297591982|ref|NM_001185144.1|, gi|110768146|ref|XM_397323.3|, gi|328789603|ref|XM_623728.3|, gi|328792433|ref|XM_623553.2|, gi|328780957|ref|XM_395393.4|, gi|328786582|ref|XM_392812.4|, gi|328793111|ref|XM_624253.3|
cell	119 out of 132 genes, 90.2%	1704 out of 2156 genes, 79.0%	0.02826	gi|328783892|ref|XM_396848.4|, gi|328793125|ref|XM_624604.3|, gi|328792360|ref|XM_624508.3|, gi|328785422|ref|XM_396741.4|, gi|328778747|ref|XM_392690.4|, gi|328785957|ref|XM_001119888.2|, gi|328776579|ref|XM_625053.3|, gi|328780602|ref|XM_624856.2|, gi|328786987|ref|XM_397380.2|, gi|328786582|ref|XM_392812.4|, gi|328780838|ref|XM_624940.3|, gi|328791824|ref|XM_623279.3|, gi|328789989|ref|XM_3923…
cell part	119 out of 132 genes, 90.2%	1704 out of 2156 genes, 79.0%	0.02826	gi|328783892|ref|XM_396848.4|, gi|328793125|ref|XM_624604.3|, gi|328792360|ref|XM_624508.3|, gi|328785422|ref|XM_396741.4|, gi|328778747|ref|XM_392690.4|, gi|328785957|ref|XM_001119888.2|, gi|328776579|ref|XM_625053.3|, gi|328780602|ref|XM_624856.2|, gi|328786987|ref|XM_397380.2|, gi|328786582|ref|XM_392812.4|, gi|328780838|ref|XM_624940.3|, gi|328791824|ref|XM_623279.3|, gi|328789989|ref|XM_3923…
ribosomal subunit	7 out of 132 genes, 5.3%	26 out of 2156 genes, 1.2%	0.04816	gi|328780957|ref|XM_395393.4|, gi|328779807|ref|XR_014908.2|, gi|110768146|ref|XM_397323.3|, gi|328793111|ref|XM_624253.3|, gi|328786582|ref|XM_392812.4|, gi|328789603|ref|XM_623728.3|, gi|328792433|ref|XM_623553.2|
Molecular function
Gene Ontology term	Cluster frequency	Genome frequency of use	Corrected P-value	Genes annotated to the term
structural molecule activity	36 out of 162 genes, 22.2%	132 out of 3516 genes, 3.8%	1.26e-17	gi|328778618|ref|XM_001120524.2|, gi|328785422|ref|XM_396741.4|, gi|328780602|ref|XM_624856.2|, gi|328787561|ref|XM_391936.4|, gi|328786582|ref|XM_392812.4|, gi|328780838|ref|XM_624940.3|, gi|328779807|ref|XR_014908.2|, gi|328791820|ref|XM_393322.4|, gi|328777595|ref|XM_393614.4|, gi|328783176|ref|XM_397307.4|, gi|328792433|ref|XM_623553.2|, gi|328787928|ref|XM_395212.4|, gi|328778995|ref|XM_0011…
RNA binding	16 out of 162 genes, 9.9%	109 out of 3516 genes, 3.1%	0.0028	gi|328786216|ref|XM_624375.2|, gi|328784832|ref|XM_393492.4|, gi|328790734|ref|XM_397127.4|, gi|328790905|ref|XM_392780.4|, gi|328786987|ref|XM_397380.2|, gi|328776263|ref|XM_625101.3|, gi|328789989|ref|XM_392307.4|, gi|328789603|ref|XM_623728.3|, gi|328783554|ref|XM_393057.4|, gi|328791300|ref|XM_391880.4|, gi|62526111|ref|NM_001014993.1|, gi|328790384|ref|XM_623503.3|, gi|328793111|ref|XM_62425…
Biological process
Gene Ontology term	Cluster frequency	Genome frequency of use	Corrected P-value	Genes annotated to the term
metabolic process	126 out of 148 genes, 85.1%	1720 out of 2962 genes, 58.1%	7.8e-11	gi|328783892|ref|XM_396848.4|, gi|328791087|ref|XM_392731.4|, gi|328792360|ref|XM_624508.3|, gi|328785422|ref|XM_396741.4|, gi|328778747|ref|XM_392690.4|, gi|328776579|ref|XM_625053.3|, gi|328780602|ref|XM_624856.2|, gi|328786987|ref|XM_397380.2|, gi|328786582|ref|XM_392812.4|, gi|328780838|ref|XM_624940.3|, gi|328777913|ref|XM_001120471.2|, gi|328791824|ref|XM_623279.3|, gi|328789989|ref|XM_3923…
gene expression	53 out of 148 genes, 35.8%	508 out of 2962 genes, 17.2%	3.47e-06	gi|328783892|ref|XM_396848.4|, gi|328778618|ref|XM_001120524.2|, gi|328785422|ref|XM_396741.4|, gi|328784832|ref|XM_393492.4|, gi|328780602|ref|XM_624856.2|, gi|328786987|ref|XM_397380.2|, gi|328782782|ref|XM_624893.3|, gi|328786582|ref|XM_392812.4|, gi|328780838|ref|XM_624940.3|, gi|328789989|ref|XM_392307.4|, gi|328779807|ref|XR_014908.2|, gi|328791820|ref|XM_393322.4|, gi|328777595|ref|XM_3936…
macromolecule metabolic process	82 out of 148 genes, 55.4%	1003 out of 2962 genes, 33.9%	6.27e-06	gi|328783892|ref|XM_396848.4|, gi|328785422|ref|XM_396741.4|, gi|328778747|ref|XM_392690.4|, gi|328780602|ref|XM_624856.2|, gi|328786987|ref|XM_397380.2|, gi|328786582|ref|XM_392812.4|, gi|328780838|ref|XM_624940.3|, gi|328789989|ref|XM_392307.4|, gi|328779807|ref|XR_014908.2|, gi|328788378|ref|XM_623524.3|, gi|328792433|ref|XM_623553.2|, gi|328781552|ref|XM_392660.4|, gi|328778995|ref|XM_0011204…
ribonucleoprotein complex biogenesis	7 out of 148 genes, 4.7%	23 out of 2962 genes, 0.8%	0.0187	gi|328783892|ref|XM_396848.4|, gi|328790734|ref|XM_397127.4|, gi|110768146|ref|XM_397323.3|, gi|328786216|ref|XM_624375.2|, gi|328791934|ref|XM_393034.4|, gi|328784826|ref|XM_001121968.2|, gi|328780282|ref|XM_001119862.2|
cellular component biogenesis at cellular level	7 out of 148 genes, 4.7%	23 out of 2962 genes, 0.8%	0.0187	gi|328783892|ref|XM_396848.4|, gi|328790734|ref|XM_397127.4|, gi|110768146|ref|XM_397323.3|, gi|328786216|ref|XM_624375.2|, gi|328791934|ref|XM_393034.4|, gi|328784826|ref|XM_001121968.2|, gi|328780282|ref|XM_001119862.2|
ribosome biogenesis	5 out of 148 genes, 3.4%	12 out of 2962 genes, 0.4%	0.0385	gi|328783892|ref|XM_396848.4|, gi|328790734|ref|XM_397127.4|, gi|328786216|ref|XM_624375.2|, gi|328784826|ref|XM_001121968.2|, gi|328780282|ref|XM_001119862.2|

## Sheet: Aml_Nurse VS Aml_Forager
Gene Ontology enrichment analysis of the DEGs between the Nurse and Forager stages in Apis mellifera
Cellular component
Gene Ontology term	Cluster frequency	Genome frequency of use	Corrected P-value	Genes annotated to the term
macromolecular complex	80 out of 172 genes, 46.5%	493 out of 2156 genes, 22.9%	7.01e-11	gi|328780139|ref|XM_001119952.2|, gi|328778920|ref|XM_624035.3|, gi|328785422|ref|XM_396741.4|, gi|328780602|ref|XM_624856.2|, gi|328786582|ref|XM_392812.4|, gi|328779412|ref|XM_393965.4|, gi|328778805|ref|XM_001121282.2|, gi|328793132|ref|XM_393092.4|, gi|328793134|ref|XM_624540.3|, gi|62526113|ref|NM_001014994.1|, gi|328793882|ref|XM_394854.4|, gi|110751005|ref|XM_623195.2|, gi|328792433|ref|XM…
ribonucleoprotein complex	44 out of 172 genes, 25.6%	181 out of 2156 genes, 8.4%	8.15e-11	gi|328780139|ref|XM_001119952.2|, gi|328778618|ref|XM_001120524.2|, gi|328778920|ref|XM_624035.3|, gi|328785422|ref|XM_396741.4|, gi|328781521|ref|XM_392809.4|, gi|328780602|ref|XM_624856.2|, gi|328782782|ref|XM_624893.3|, gi|328786582|ref|XM_392812.4|, gi|328779412|ref|XM_393965.4|, gi|328778805|ref|XM_001121282.2|, gi|328778394|ref|XM_624693.3|, gi|328793132|ref|XM_393092.4|, gi|328791820|ref|X…
intracellular	134 out of 172 genes, 77.9%	1409 out of 2156 genes, 65.4%	0.013	gi|328780139|ref|XM_001119952.2|, gi|328782484|ref|XM_001120139.2|, gi|328788616|ref|XM_623933.3|, gi|328785422|ref|XM_396741.4|, gi|328780602|ref|XM_624856.2|, gi|328778251|ref|XM_395909.4|, gi|328778805|ref|XM_001121282.2|, gi|328793132|ref|XM_393092.4|, gi|328780751|ref|XM_003249807.1|, gi|62526113|ref|NM_001014994.1|, gi|328791215|ref|XM_393233.4|, gi|110751005|ref|XM_623195.2|, gi|328792433|…
intracellular part	131 out of 172 genes, 76.2%	1373 out of 2156 genes, 63.7%	0.0173	gi|328780139|ref|XM_001119952.2|, gi|328782484|ref|XM_001120139.2|, gi|328788616|ref|XM_623933.3|, gi|328785422|ref|XM_396741.4|, gi|328780602|ref|XM_624856.2|, gi|328778251|ref|XM_395909.4|, gi|328778805|ref|XM_001121282.2|, gi|328793132|ref|XM_393092.4|, gi|328780751|ref|XM_003249807.1|, gi|62526113|ref|NM_001014994.1|, gi|328791215|ref|XM_393233.4|, gi|110751005|ref|XM_623195.2|, gi|328792433|…
Molecular function
Gene Ontology term	Cluster frequency	Genome frequency of use	Corrected P-value	Genes annotated to the term
structural molecule activity	37 out of 264 genes, 14.0%	132 out of 3516 genes, 3.8%	3.79e-11	gi|328780139|ref|XM_001119952.2|, gi|328778618|ref|XM_001120524.2|, gi|328778920|ref|XM_624035.3|, gi|328785422|ref|XM_396741.4|, gi|328781521|ref|XM_392809.4|, gi|328780602|ref|XM_624856.2|, gi|328786582|ref|XM_392812.4|, gi|328779412|ref|XM_393965.4|, gi|328778805|ref|XM_001121282.2|, gi|328778394|ref|XM_624693.3|, gi|328793132|ref|XM_393092.4|, gi|328791820|ref|XM_393322.4|, gi|328777595|ref|X…
metal cluster binding	9 out of 264 genes, 3.4%	32 out of 3516 genes, 0.9%	0.0494	gi|328776194|ref|XM_394657.4|, gi|328782859|ref|XM_393995.4|, gi|328789403|ref|XM_624277.3|, gi|328776655|ref|XM_394113.4|, gi|328786844|ref|XM_391916.4|, gi|328778869|ref|XM_392655.4|, gi|328781071|ref|XM_001119950.2|, gi|328792961|ref|XM_396817.4|, gi|328789970|ref|XM_623627.3|
Biological process
Gene Ontology term	Cluster frequency	Genome frequency of use	Corrected P-value	Genes annotated to the term
metabolic process	165 out of 229 genes, 72.1%	1720 out of 2962 genes, 58.1%	0.0013	gi|328780139|ref|XM_001119952.2|, gi|328791504|ref|XM_003251534.1|, gi|328776194|ref|XM_394657.4|, gi|328782484|ref|XM_001120139.2|, gi|328788616|ref|XM_623933.3|, gi|328785422|ref|XM_396741.4|, gi|328784952|ref|XM_003250478.1|, gi|328780602|ref|XM_624856.2|, gi|328778805|ref|XM_001121282.2|, gi|328780200|ref|XM_394434.4|, gi|328793132|ref|XM_393092.4|, gi|328782033|ref|XM_396057.4|, gi|62526113|…
gene expression	61 out of 229 genes, 26.6%	508 out of 2962 genes, 17.2%	0.0406	gi|328780139|ref|XM_001119952.2|, gi|328778618|ref|XM_001120524.2|, gi|328788616|ref|XM_623933.3|, gi|328778920|ref|XM_624035.3|, gi|328785422|ref|XM_396741.4|, gi|328781521|ref|XM_392809.4|, gi|328780602|ref|XM_624856.2|, gi|328782782|ref|XM_624893.3|, gi|328786582|ref|XM_392812.4|, gi|328779412|ref|XM_393965.4|, gi|328778805|ref|XM_001121282.2|, gi|328780476|ref|XM_001121566.2|, gi|328778394|re…

## Sheet: Aml_New VS Aml_Forager
Gene Ontology enrichment analysis of the DEGs between the NEW and Forager stages in Apis mellifera (NEW: newly emerged worker)
Cellular component
Gene Ontology term	Cluster frequency	Genome frequency of use	Corrected P-value	Genes annotated to the term
macromolecular complex	171 out of 429 genes, 39.9%	493 out of 2156 genes, 22.9%	4.08e-17	gi|328780139|ref|XM_001119952.2|, gi|328785422|ref|XM_396741.4|, gi|328776339|ref|XM_001121930.2|, gi|328776579|ref|XM_625053.3|, gi|328780602|ref|XM_624856.2|, gi|328787540|ref|XM_393321.4|, gi|328784673|ref|XM_623577.3|, gi|328778805|ref|XM_001121282.2|, gi|328783305|ref|XM_394082.4|, gi|328793132|ref|XM_393092.4|, gi|328779807|ref|XR_014908.2|, gi|328793134|ref|XM_624540.3|, gi|62526113|ref|NM…
ribonucleoprotein complex	81 out of 429 genes, 18.9%	181 out of 2156 genes, 8.4%	1.72e-13	gi|328780139|ref|XM_001119952.2|, gi|328777807|ref|XM_392843.4|, gi|328778920|ref|XM_624035.3|, gi|328785422|ref|XM_396741.4|, gi|328785957|ref|XM_001119888.2|, gi|328776339|ref|XM_001121930.2|, gi|328780602|ref|XM_624856.2|, gi|328787668|ref|XM_396588.4|, gi|328786582|ref|XM_392812.4|, gi|328780838|ref|XM_624940.3|, gi|328779412|ref|XM_393965.4|, gi|328778805|ref|XM_001121282.2|, gi|328793132|re…
intracellular	330 out of 429 genes, 76.9%	1409 out of 2156 genes, 65.4%	7.28e-07	gi|328793125|ref|XM_624604.3|, gi|328785422|ref|XM_396741.4|, gi|328789070|ref|XM_623455.3|, gi|328776579|ref|XM_625053.3|, gi|328780602|ref|XM_624856.2|, gi|328778251|ref|XM_395909.4|, gi|328792646|ref|XM_395349.4|, gi|328778805|ref|XM_001121282.2|, gi|328791047|ref|XM_001119985.2|, gi|328781129|ref|XM_623918.3|, gi|328782775|ref|XM_624908.3|, gi|328776712|ref|XM_396161.4|, gi|328787679|ref|XM_6…
intracellular part	323 out of 429 genes, 75.3%	1373 out of 2156 genes, 63.7%	1.01e-06	gi|328793125|ref|XM_624604.3|, gi|328785422|ref|XM_396741.4|, gi|328789070|ref|XM_623455.3|, gi|328776579|ref|XM_625053.3|, gi|328780602|ref|XM_624856.2|, gi|328778251|ref|XM_395909.4|, gi|328792646|ref|XM_395349.4|, gi|328778805|ref|XM_001121282.2|, gi|328791047|ref|XM_001119985.2|, gi|328781129|ref|XM_623918.3|, gi|328782775|ref|XM_624908.3|, gi|328776712|ref|XM_396161.4|, gi|328787679|ref|XM_6…
mitochondrion	30 out of 429 genes, 7.0%	67 out of 2156 genes, 3.1%	0.0003	gi|328787444|ref|XM_393545.4|, gi|328789070|ref|XM_623455.3|, gi|328786983|ref|XM_003250823.1|, gi|328779543|ref|XM_393524.3|, gi|328786844|ref|XM_391916.4|, gi|295842192|ref|NM_001177490.1|, gi|328786512|ref|XM_391836.4|, gi|328793917|ref|XM_393287.4|, gi|328792315|ref|XM_003251660.1|, gi|328786789|ref|XM_393806.4|, gi|328781129|ref|XM_623918.3|, gi|328782775|ref|XM_624908.3|, gi|328775990|ref|X…
mitochondrial part	26 out of 429 genes, 6.1%	55 out of 2156 genes, 2.6%	0.00042	gi|328787444|ref|XM_393545.4|, gi|328786983|ref|XM_003250823.1|, gi|328779543|ref|XM_393524.3|, gi|328786844|ref|XM_391916.4|, gi|295842192|ref|NM_001177490.1|, gi|328786512|ref|XM_391836.4|, gi|328793917|ref|XM_393287.4|, gi|328792315|ref|XM_003251660.1|, gi|328781129|ref|XM_623918.3|, gi|328775990|ref|XM_623797.3|, gi|328786536|ref|XM_395789.4|, gi|110761754|ref|XM_623722.2|, gi|328787679|ref|X…
small ribosomal subunit	11 out of 429 genes, 2.6%	14 out of 2156 genes, 0.6%	0.00045	gi|328779807|ref|XR_014908.2|, gi|328782662|ref|XM_624902.3|, gi|110768146|ref|XM_397323.3|, gi|328789603|ref|XM_623728.3|, gi|328792433|ref|XM_623553.2|, gi|328780957|ref|XM_395393.4|, gi|328793111|ref|XM_624253.3|, gi|328777692|ref|XM_003249338.1|, gi|328788590|ref|XM_623521.3|, gi|328784248|ref|XM_624531.3|, gi|328781805|ref|XM_001122174.2|
cytoplasmic part	103 out of 429 genes, 24.0%	355 out of 2156 genes, 16.5%	0.00049	gi|328789070|ref|XM_623455.3|, gi|328786983|ref|XM_003250823.1|, gi|328776579|ref|XM_625053.3|, gi|328791968|ref|XR_120607.1|, gi|328786582|ref|XM_392812.4|, gi|328786656|ref|XM_624522.3|, gi|328784673|ref|XM_623577.3|, gi|328778805|ref|XM_001121282.2|, gi|328778512|ref|XM_396785.4|, gi|328787127|ref|XM_393328.4|, gi|328781129|ref|XM_623918.3|, gi|328782775|ref|XM_624908.3|, gi|328780507|ref|XM_0…
ribosome	17 out of 429 genes, 4.0%	30 out of 2156 genes, 1.4%	0.00106	gi|297591982|ref|NM_001185144.1|, gi|110768146|ref|XM_397323.3|, gi|328787171|ref|XM_001121911.2|, gi|297515466|ref|NM_001185104.1|, gi|328780957|ref|XM_395393.4|, gi|328786582|ref|XM_392812.4|, gi|328778805|ref|XM_001121282.2|, gi|328788590|ref|XM_623521.3|, gi|328784248|ref|XM_624531.3|, gi|328779807|ref|XR_014908.2|, gi|328782662|ref|XM_624902.3|, gi|328788864|ref|XM_394332.4|, gi|328789603|re…
cytoplasmic vesicle membrane	7 out of 429 genes, 1.6%	7 out of 2156 genes, 0.3%	0.00153	gi|328780507|ref|XM_003249763.1|, gi|328788156|ref|XM_392515.4|, gi|110751005|ref|XM_623195.2|, gi|328778482|ref|XM_395549.4|, gi|328779021|ref|XM_623108.3|, gi|328787127|ref|XM_393328.4|, gi|328782401|ref|XM_001120953.2|
coated vesicle membrane	7 out of 429 genes, 1.6%	7 out of 2156 genes, 0.3%	0.00153	gi|328780507|ref|XM_003249763.1|, gi|328788156|ref|XM_392515.4|, gi|110751005|ref|XM_623195.2|, gi|328778482|ref|XM_395549.4|, gi|328779021|ref|XM_623108.3|, gi|328787127|ref|XM_393328.4|, gi|328782401|ref|XM_001120953.2|
cytoplasmic vesicle part	7 out of 429 genes, 1.6%	7 out of 2156 genes, 0.3%	0.00153	gi|328780507|ref|XM_003249763.1|, gi|328788156|ref|XM_392515.4|, gi|110751005|ref|XM_623195.2|, gi|328778482|ref|XM_395549.4|, gi|328779021|ref|XM_623108.3|, gi|328787127|ref|XM_393328.4|, gi|328782401|ref|XM_001120953.2|
cytoplasm	103 out of 429 genes, 24.0%	371 out of 2156 genes, 17.2%	0.00452	gi|328789070|ref|XM_623455.3|, gi|328786983|ref|XM_003250823.1|, gi|328776579|ref|XM_625053.3|, gi|328791968|ref|XR_120607.1|, gi|328786582|ref|XM_392812.4|, gi|328786656|ref|XM_624522.3|, gi|328784673|ref|XM_623577.3|, gi|328778805|ref|XM_001121282.2|, gi|328778512|ref|XM_396785.4|, gi|328787127|ref|XM_393328.4|, gi|328781129|ref|XM_623918.3|, gi|328782775|ref|XM_624908.3|, gi|328780507|ref|XM_0…
vesicle membrane	7 out of 429 genes, 1.6%	8 out of 2156 genes, 0.4%	0.01014	gi|328780507|ref|XM_003249763.1|, gi|328788156|ref|XM_392515.4|, gi|110751005|ref|XM_623195.2|, gi|328778482|ref|XM_395549.4|, gi|328779021|ref|XM_623108.3|, gi|328787127|ref|XM_393328.4|, gi|328782401|ref|XM_001120953.2|
protein complex	78 out of 429 genes, 18.2%	271 out of 2156 genes, 12.6%	0.01394	gi|328783892|ref|XM_396848.4|, gi|328776579|ref|XM_625053.3|, gi|328787540|ref|XM_393321.4|, gi|328784673|ref|XM_623577.3|, gi|328780499|ref|XM_393072.4|, gi|328787127|ref|XM_393328.4|, gi|328783305|ref|XM_394082.4|, gi|328780507|ref|XM_003249763.1|, gi|328793134|ref|XM_624540.3|, gi|62526113|ref|NM_001014994.1|, gi|328792606|ref|XM_625029.3|, gi|328788378|ref|XM_623524.3|, gi|110751005|ref|XM_62…
ribosomal subunit	14 out of 429 genes, 3.3%	26 out of 2156 genes, 1.2%	0.01474	gi|328779807|ref|XR_014908.2|, gi|328782662|ref|XM_624902.3|, gi|110768146|ref|XM_397323.3|, gi|328789603|ref|XM_623728.3|, gi|328792433|ref|XM_623553.2|, gi|297515466|ref|NM_001185104.1|, gi|328780957|ref|XM_395393.4|, gi|328786582|ref|XM_392812.4|, gi|328793111|ref|XM_624253.3|, gi|328777692|ref|XM_003249338.1|, gi|328778805|ref|XM_001121282.2|, gi|328788590|ref|XM_623521.3|, gi|328784248|ref|X…
proteasome complex	11 out of 429 genes, 2.6%	19 out of 2156 genes, 0.9%	0.0355	gi|328792606|ref|XM_625029.3|, gi|328788378|ref|XM_623524.3|, gi|328792219|ref|XM_003251648.1|, gi|328776554|ref|XM_393883.4|, gi|328785086|ref|XM_624955.3|, gi|328787540|ref|XM_393321.4|, gi|328793789|ref|XM_393370.4|, gi|328776236|ref|XM_392722.4|, gi|328784533|ref|XM_623050.3|, gi|328793298|ref|XM_397196.4|, gi|328787921|ref|XM_392518.4|
proteasome accessory complex	5 out of 429 genes, 1.2%	5 out of 2156 genes, 0.2%	0.03949	gi|328776554|ref|XM_393883.4|, gi|328793789|ref|XM_393370.4|, gi|328788378|ref|XM_623524.3|, gi|328776236|ref|XM_392722.4|, gi|328784533|ref|XM_623050.3|
vesicle coat	5 out of 429 genes, 1.2%	5 out of 2156 genes, 0.2%	0.03949	gi|328780507|ref|XM_003249763.1|, gi|110751005|ref|XM_623195.2|, gi|328778482|ref|XM_395549.4|, gi|328787127|ref|XM_393328.4|, gi|328782401|ref|XM_001120953.2|
Molecular function
Gene Ontology term	Cluster frequency	Genome frequency of use	Corrected P-value	Genes annotated to the term
structural molecule activity	66 out of 606 genes, 10.9%	132 out of 3516 genes, 3.8%	1.88e-16	gi|328780139|ref|XM_001119952.2|, gi|328777807|ref|XM_392843.4|, gi|328778920|ref|XM_624035.3|, gi|328785422|ref|XM_396741.4|, gi|328776339|ref|XM_001121930.2|, gi|328780602|ref|XM_624856.2|, gi|328787668|ref|XM_396588.4|, gi|328786582|ref|XM_392812.4|, gi|328780838|ref|XM_624940.3|, gi|328779412|ref|XM_393965.4|, gi|328778805|ref|XM_001121282.2|, gi|328793132|ref|XM_393092.4|, gi|328779807|ref|X…
RNA binding	41 out of 606 genes, 6.8%	109 out of 3516 genes, 3.1%	3.69e-05	gi|328787168|ref|XM_396596.4|, gi|328782109|ref|XM_624435.3|, gi|328779105|ref|XM_623806.2|, gi|328781813|ref|XM_392691.4|, gi|328784832|ref|XM_393492.4|, gi|328779114|ref|XM_395210.2|, gi|328783584|ref|XM_624494.3|, gi|328777034|ref|XM_395256.4|, gi|328784010|ref|XM_624895.3|, gi|328784673|ref|XM_623577.3|, gi|328791215|ref|XM_393233.4|, gi|328791300|ref|XM_391880.4|, gi|328790751|ref|XR_120522.…
translation factor activity, nucleic acid binding	24 out of 606 genes, 4.0%	56 out of 3516 genes, 1.6%	0.00098	gi|328787168|ref|XM_396596.4|, gi|328782109|ref|XM_624435.3|, gi|328781813|ref|XM_392691.4|, gi|328784832|ref|XM_393492.4|, gi|328779114|ref|XM_395210.2|, gi|328793390|ref|XM_624287.3|, gi|328777034|ref|XM_395256.4|, gi|328784010|ref|XM_624895.3|, gi|328781427|ref|XM_395392.4|, gi|328790905|ref|XM_392780.4|, gi|328778616|ref|XM_001122232.2|, gi|328784673|ref|XM_623577.3|, gi|283837916|ref|NM_0011…
adenyl nucleotide binding	79 out of 606 genes, 13.0%	305 out of 3516 genes, 8.7%	0.00784	gi|328783844|ref|XM_395384.4|, gi|328789332|ref|XM_393250.4|, gi|328782484|ref|XM_001120139.2|, gi|328788616|ref|XM_623933.3|, gi|328780748|ref|XM_623829.3|, gi|328787133|ref|XM_393330.4|, gi|328778344|ref|XM_393907.4|, gi|328783165|ref|XM_395653.4|, gi|328780200|ref|XM_394434.4|, gi|328780321|ref|XM_003249736.1|, gi|328791047|ref|XM_001119985.2|, gi|328780961|ref|XM_624891.3|, gi|328781129|ref|X…
purine nucleotide binding	103 out of 606 genes, 17.0%	426 out of 3516 genes, 12.1%	0.0114	gi|328783844|ref|XM_395384.4|, gi|328789332|ref|XM_393250.4|, gi|328782484|ref|XM_001120139.2|, gi|328788616|ref|XM_623933.3|, gi|328786983|ref|XM_003250823.1|, gi|328780748|ref|XM_623829.3|, gi|328782108|ref|XM_624463.3|, gi|328787133|ref|XM_393330.4|, gi|328778344|ref|XM_393907.4|, gi|328783165|ref|XM_395653.4|, gi|328780200|ref|XM_394434.4|, gi|328780321|ref|XM_003249736.1|, gi|328791047|ref|X…
adenyl ribonucleotide binding	78 out of 606 genes, 12.9%	304 out of 3516 genes, 8.6%	0.0126	gi|328783844|ref|XM_395384.4|, gi|328789332|ref|XM_393250.4|, gi|328782484|ref|XM_001120139.2|, gi|328788616|ref|XM_623933.3|, gi|328780748|ref|XM_623829.3|, gi|328787133|ref|XM_393330.4|, gi|328778344|ref|XM_393907.4|, gi|328783165|ref|XM_395653.4|, gi|328780200|ref|XM_394434.4|, gi|328780321|ref|XM_003249736.1|, gi|328791047|ref|XM_001119985.2|, gi|328780961|ref|XM_624891.3|, gi|328781129|ref|X…
ribonucleotide binding	102 out of 606 genes, 16.8%	425 out of 3516 genes, 12.1%	0.0172	gi|328783844|ref|XM_395384.4|, gi|328789332|ref|XM_393250.4|, gi|328782484|ref|XM_001120139.2|, gi|328788616|ref|XM_623933.3|, gi|328786983|ref|XM_003250823.1|, gi|328780748|ref|XM_623829.3|, gi|328782108|ref|XM_624463.3|, gi|328787133|ref|XM_393330.4|, gi|328778344|ref|XM_393907.4|, gi|328783165|ref|XM_395653.4|, gi|328780200|ref|XM_394434.4|, gi|328780321|ref|XM_003249736.1|, gi|328791047|ref|X…
purine ribonucleotide binding	102 out of 606 genes, 16.8%	425 out of 3516 genes, 12.1%	0.0172	gi|328783844|ref|XM_395384.4|, gi|328789332|ref|XM_393250.4|, gi|328782484|ref|XM_001120139.2|, gi|328788616|ref|XM_623933.3|, gi|328786983|ref|XM_003250823.1|, gi|328780748|ref|XM_623829.3|, gi|328782108|ref|XM_624463.3|, gi|328787133|ref|XM_393330.4|, gi|328778344|ref|XM_393907.4|, gi|328783165|ref|XM_395653.4|, gi|328780200|ref|XM_394434.4|, gi|328780321|ref|XM_003249736.1|, gi|328791047|ref|X…
intramolecular oxidoreductase activity	6 out of 606 genes, 1.0%	7 out of 3516 genes, 0.2%	0.02823	gi|328783038|ref|XM_623549.3|, gi|328780036|ref|XM_392553.4|, gi|328786656|ref|XM_624522.3|, gi|148224275|ref|NM_001097154.1|, gi|328790460|ref|XM_623828.3|, gi|328783183|ref|XM_393026.4|
aminoacyl-tRNA ligase activity	13 out of 606 genes, 2.1%	27 out of 3516 genes, 0.8%	0.0363	gi|328782295|ref|XM_395743.4|, gi|328788616|ref|XM_623933.3|, gi|328785727|ref|XM_394641.4|, gi|328789377|ref|XM_623057.3|, gi|328777529|ref|XM_625144.2|, gi|328781427|ref|XM_395392.4|, gi|328782296|ref|XM_623298.3|, gi|328785022|ref|XM_397348.4|, gi|328787157|ref|XM_395202.4|, gi|328782775|ref|XM_624908.3|, gi|110755691|ref|XM_624020.2|, gi|328785139|ref|XM_393437.4|, gi|328780810|ref|XM_0032498…
Biological process
Gene Ontology term	Cluster frequency	Genome frequency of use	Corrected P-value	Genes annotated to the term
metabolic process	376 out of 532 genes, 70.7%	1720 out of 2962 genes, 58.1%	1.64e-08	gi|328791504|ref|XM_003251534.1|, gi|328776194|ref|XM_394657.4|, gi|328785422|ref|XM_396741.4|, gi|328787077|ref|XM_625145.3|, gi|328787904|ref|XM_393067.4|, gi|328776579|ref|XM_625053.3|, gi|328780602|ref|XM_624856.2|, gi|328778805|ref|XM_001121282.2|, gi|328780200|ref|XM_394434.4|, gi|328791047|ref|XM_001119985.2|, gi|328781129|ref|XM_623918.3|, gi|328782775|ref|XM_624908.3|, gi|328789612|ref|X…
gene expression	138 out of 532 genes, 25.9%	508 out of 2962 genes, 17.2%	5.31e-06	gi|328780139|ref|XM_001119952.2|, gi|328788616|ref|XM_623933.3|, gi|328785422|ref|XM_396741.4|, gi|328776339|ref|XM_001121930.2|, gi|328780602|ref|XM_624856.2|, gi|328784673|ref|XM_623577.3|, gi|328778805|ref|XM_001121282.2|, gi|328791047|ref|XM_001119985.2|, gi|328782775|ref|XM_624908.3|, gi|328793132|ref|XM_393092.4|, gi|328779807|ref|XR_014908.2|, gi|328791215|ref|XM_393233.4|, gi|328792433|re…
translation	44 out of 532 genes, 8.3%	108 out of 2962 genes, 3.6%	8.27e-06	gi|328782295|ref|XM_395743.4|, gi|328787168|ref|XM_396596.4|, gi|328782109|ref|XM_624435.3|, gi|328788616|ref|XM_623933.3|, gi|328781813|ref|XM_392691.4|, gi|328789377|ref|XM_623057.3|, gi|328784832|ref|XM_393492.4|, gi|328779114|ref|XM_395210.2|, gi|328777034|ref|XM_395256.4|, gi|328784010|ref|XM_624895.3|, gi|328784673|ref|XM_623577.3|, gi|328782775|ref|XM_624908.3|, gi|328791215|ref|XM_393233.…
macromolecule metabolic process	235 out of 532 genes, 44.2%	1003 out of 2962 genes, 33.9%	1.85e-05	gi|328780139|ref|XM_001119952.2|, gi|328782484|ref|XM_001120139.2|, gi|328788616|ref|XM_623933.3|, gi|328785422|ref|XM_396741.4|, gi|328776339|ref|XM_001121930.2|, gi|328785866|ref|XM_392453.4|, gi|328780602|ref|XM_624856.2|, gi|328784673|ref|XM_623577.3|, gi|328778805|ref|XM_001121282.2|, gi|328780200|ref|XM_394434.4|, gi|328791047|ref|XM_001119985.2|, gi|328782775|ref|XM_624908.3|, gi|328793132…
protein metabolic process	130 out of 532 genes, 24.4%	493 out of 2962 genes, 16.6%	0.00012	gi|328782484|ref|XM_001120139.2|, gi|328788616|ref|XM_623933.3|, gi|328785866|ref|XM_392453.4|, gi|328784673|ref|XM_623577.3|, gi|328782775|ref|XM_624908.3|, gi|328791215|ref|XM_393233.4|, gi|328781552|ref|XM_392660.4|, gi|328777928|ref|XM_003249371.1|, gi|328778136|ref|XM_623694.3|, gi|110755691|ref|XM_624020.2|, gi|297591982|ref|NM_001185144.1|, gi|328783802|ref|XM_392821.4|, gi|328787921|ref|X…
ncRNA metabolic process	22 out of 532 genes, 4.1%	42 out of 2962 genes, 1.4%	0.00023	gi|328783892|ref|XM_396848.4|, gi|328782295|ref|XM_395743.4|, gi|328792786|ref|XM_001121333.2|, gi|328788616|ref|XM_623933.3|, gi|328786216|ref|XM_624375.2|, gi|328789377|ref|XM_623057.3|, gi|328780282|ref|XM_001119862.2|, gi|328777909|ref|XM_393776.4|, gi|328790608|ref|XM_003251388.1|, gi|328790734|ref|XM_397127.4|, gi|328781427|ref|XM_395392.4|, gi|328787157|ref|XM_395202.4|, gi|328782775|ref|X…
cellular protein metabolic process	111 out of 532 genes, 20.9%	424 out of 2962 genes, 14.3%	0.00194	gi|328785077|ref|XM_624858.2|, gi|328783844|ref|XM_395384.4|, gi|328782295|ref|XM_395743.4|, gi|328782484|ref|XM_001120139.2|, gi|328788616|ref|XM_623933.3|, gi|328780635|ref|XM_393167.4|, gi|328779114|ref|XM_395210.2|, gi|328785866|ref|XM_392453.4|, gi|328780748|ref|XM_623829.3|, gi|328778344|ref|XM_393907.4|, gi|328784673|ref|XM_623577.3|, gi|328782775|ref|XM_624908.3|, gi|328792606|ref|XM_6250…
tRNA metabolic process	18 out of 532 genes, 3.4%	34 out of 2962 genes, 1.1%	0.00224	gi|328782295|ref|XM_395743.4|, gi|328788616|ref|XM_623933.3|, gi|328786216|ref|XM_624375.2|, gi|328789377|ref|XM_623057.3|, gi|328777909|ref|XM_393776.4|, gi|328790608|ref|XM_003251388.1|, gi|328781427|ref|XM_395392.4|, gi|328787157|ref|XM_395202.4|, gi|328782775|ref|XM_624908.3|, gi|328780810|ref|XM_003249818.1|, gi|328785139|ref|XM_393437.4|, gi|328785727|ref|XM_394641.4|, gi|328777529|ref|XM_6…
carboxylic acid metabolic process	41 out of 532 genes, 7.7%	122 out of 2962 genes, 4.1%	0.01	gi|328782295|ref|XM_395743.4|, gi|328791504|ref|XM_003251534.1|, gi|328790671|ref|XM_396131.4|, gi|328788616|ref|XM_623933.3|, gi|328789377|ref|XM_623057.3|, gi|328776508|ref|XM_393336.4|, gi|148224275|ref|NM_001097154.1|, gi|328776585|ref|XM_393888.3|, gi|328787726|ref|XM_394487.4|, gi|328786656|ref|XM_624522.3|, gi|328792961|ref|XM_396817.4|, gi|328782775|ref|XM_624908.3|, gi|328777745|ref|XM_3…
cellular ketone metabolic process	42 out of 532 genes, 7.9%	127 out of 2962 genes, 4.3%	0.0123	gi|328782295|ref|XM_395743.4|, gi|328791504|ref|XM_003251534.1|, gi|328790671|ref|XM_396131.4|, gi|328788616|ref|XM_623933.3|, gi|328789377|ref|XM_623057.3|, gi|328776508|ref|XM_393336.4|, gi|148224275|ref|NM_001097154.1|, gi|328776585|ref|XM_393888.3|, gi|328787077|ref|XM_625145.3|, gi|328787726|ref|XM_394487.4|, gi|328786656|ref|XM_624522.3|, gi|328792961|ref|XM_396817.4|, gi|328782775|ref|XM_6…
organic acid metabolic process	41 out of 532 genes, 7.7%	123 out of 2962 genes, 4.2%	0.01251	gi|328782295|ref|XM_395743.4|, gi|328791504|ref|XM_003251534.1|, gi|328790671|ref|XM_396131.4|, gi|328788616|ref|XM_623933.3|, gi|328789377|ref|XM_623057.3|, gi|328776508|ref|XM_393336.4|, gi|148224275|ref|NM_001097154.1|, gi|328776585|ref|XM_393888.3|, gi|328787726|ref|XM_394487.4|, gi|328786656|ref|XM_624522.3|, gi|328792961|ref|XM_396817.4|, gi|328782775|ref|XM_624908.3|, gi|328777745|ref|XM_3…
oxoacid metabolic process	41 out of 532 genes, 7.7%	123 out of 2962 genes, 4.2%	0.01251	gi|328782295|ref|XM_395743.4|, gi|328791504|ref|XM_003251534.1|, gi|328790671|ref|XM_396131.4|, gi|328788616|ref|XM_623933.3|, gi|328789377|ref|XM_623057.3|, gi|328776508|ref|XM_393336.4|, gi|148224275|ref|NM_001097154.1|, gi|328776585|ref|XM_393888.3|, gi|328787726|ref|XM_394487.4|, gi|328786656|ref|XM_624522.3|, gi|328792961|ref|XM_396817.4|, gi|328782775|ref|XM_624908.3|, gi|328777745|ref|XM_3…
catabolic process	55 out of 532 genes, 10.3%	183 out of 2962 genes, 6.2%	0.01559	gi|328782484|ref|XM_001120139.2|, gi|328783053|ref|XM_623339.3|, gi|328781813|ref|XM_392691.4|, gi|328790090|ref|XM_003251326.1|, gi|148224275|ref|NM_001097154.1|, gi|328786983|ref|XM_003250823.1|, gi|328777496|ref|XM_394239.4|, gi|328776579|ref|XM_625053.3|, gi|328783514|ref|XM_393164.4|, gi|328787561|ref|XM_391936.4|, gi|328787133|ref|XM_393330.4|, gi|328786656|ref|XM_624522.3|, gi|328777745|re…
