# Supplementary material for: Transcriptome differences in the hypopharyngeal gland between Western Honeybees (Apis mellifera) and Eastern Honeybees (Apis cerana)
Source: BMC Genomics. 2014 Aug 30;15(1):744. doi: 10.1186/1471-2164-15-744 (PMC4158095; doi:10.1186/1471-2164-15-744)
Supplement: Supplementary file 8 — Additional file 8: Table S3: KEGG pathway enrichment analysis of the 1482 DEGs in Apis mellifera. (XLS 68 KB) [file 12864_2014_6417_MOESM8_ESM.xls]

## Sheet: Aml_NEW VS Aml_Nurse
KEGG pathway enrichment analysis of the DEGs between the NEW and Nurse stages in Apis mellifera (NEW: newly emerged worker)
#	Pathway	Sample1 (231)	Sample2 (7187)	Pvalue	Qvalue	Pathway ID	Differentially expressed genes
1	Ribosome	41	89	1.77113e-38	2.28476e-36	ko03010	gi|328789859|ref|XM_393671.4|, gi|328785996|ref|XM_003250644.1|, gi|328778995|ref|XM_001120419.2|, gi|328783444|ref|XM_392059.4|, gi|328785422|ref|XM_396741.4|, gi|328790529|ref|XM_393135.4|, gi|328787741|ref|XM_003250946.1|, gi|328793057|ref|XM_624617.3|, gi|328780838|ref|XM_624940.3|, gi|328781931|ref|XM_001119826.2|, gi|328786582|ref|XM_392812.4|, gi|74271821|ref|NM_001011604.2|, gi|328779807|…
2	Protein processing in endoplasmic reticulum	22	158	4.95507e-09	3.19602e-07	ko04141	gi|328791824|ref|XM_623279.3|, gi|328790460|ref|XM_623828.3|, gi|328784615|ref|XM_624150.3|, gi|328784834|ref|XM_624430.3|, gi|328793125|ref|XM_624604.3|, gi|229892213|ref|NM_001160052.1|, gi|328789472|ref|XM_625122.3|, gi|328778748|ref|XM_392689.4|, gi|328785296|ref|XM_623188.3|, gi|110758920|ref|XM_395614.3|, gi|328782045|ref|XM_395981.4|, gi|328781126|ref|XR_014885.2|, gi|328789447|ref|XM_0011…
3	Protein export	6	30	0.000320859	0.0137969	ko03060	gi|328775905|ref|XM_392912.4|, gi|229892213|ref|NM_001160052.1|, gi|328787995|ref|XM_395013.4|, gi|328787231|ref|XM_391901.4|, gi|328784007|ref|XM_001119885.2|, gi|328783173|ref|XM_001122788.2|

## Sheet: Aml_Nurse VS Aml_Forager
KEGG pathway enrichment analysis of the DEGs between the Nurse and Forager stages in Apis mellifera
#	Pathway	Sample1 (469)	Sample2 (7187)	Pvalue	Qvalue	Pathway ID	Differentially expressed genes
1	Ribosome	45	89	2.18852e-30	4.37704e-28	ko03010	gi|328778995|ref|XM_001120419.2|, gi|328783444|ref|XM_392059.4|, gi|328787487|ref|XM_001122510.2|, gi|328780139|ref|XM_001119952.2|, gi|328793132|ref|XM_393092.4|, gi|328785422|ref|XM_396741.4|, gi|328790529|ref|XM_393135.4|, gi|328793057|ref|XM_624617.3|, gi|328786420|ref|XM_623047.3|, gi|328778805|ref|XM_001121282.2|, gi|328786582|ref|XM_392812.4|, gi|328778618|ref|XM_001120524.2|, gi|328783244…
2	Metabolic pathways	101	1041	1.29559e-05	0.00129559	ko01100	gi|328793181|ref|XM_001123307.2|, gi|328789403|ref|XM_624277.3|, gi|201023358|ref|NM_001134949.1|, gi|328786960|ref|XM_003250818.1|, gi|328778885|ref|XM_395877.2|, gi|58585145|ref|NM_001011603.1|, gi|328789947|ref|XM_392265.4|, gi|328783183|ref|XM_393026.4|, gi|328779571|ref|XM_396991.4|, gi|328790374|ref|XM_001121619.2|, gi|328781638|ref|XM_624765.3|, gi|328778056|ref|XM_397049.4|, gi|328785165|…
3	Oxidative phosphorylation	19	102	2.61967e-05	0.00174644	ko00190	gi|328793181|ref|XM_001123307.2|, gi|328778056|ref|XM_397049.4|, gi|328777670|ref|XM_003249334.1|, gi|328793917|ref|XM_393287.4|, gi|328791884|ref|XM_393438.4|, gi|328786448|ref|XM_625057.3|, gi|328786844|ref|XM_391916.4|, gi|328789134|ref|XM_392269.4|, gi|328781743|ref|XM_395359.4|, gi|328780156|ref|XM_623874.3|, gi|240255420|ref|NM_001161831.1|, gi|328776194|ref|XM_394657.4|, gi|328778986|ref|X…
4	Parkinson's disease	18	110	0.000241756	0.0120878	ko05012	gi|328793181|ref|XM_001123307.2|, gi|328778056|ref|XM_397049.4|, gi|328793917|ref|XM_393287.4|, gi|328780200|ref|XM_394434.4|, gi|328786448|ref|XM_625057.3|, gi|328786844|ref|XM_391916.4|, gi|328789134|ref|XM_392269.4|, gi|328780156|ref|XM_623874.3|, gi|240255420|ref|NM_001161831.1|, gi|328776194|ref|XM_394657.4|, gi|328778986|ref|XM_001122063.2|, gi|288872184|ref|NM_001172403.1|, gi|328789898|re…
5	Fatty acid metabolism	8	34	0.00124154	0.0451503	ko00071	gi|328776310|ref|XM_623088.3|, gi|328783451|ref|XM_003250244.1|, gi|328778688|ref|XM_001123353.2|, gi|328789437|ref|XM_624561.3|, gi|328790845|ref|XM_395486.4|, gi|328786656|ref|XM_624522.3|, gi|328789433|ref|XM_623167.3|, gi|328788966|ref|XM_624382.3|
6	Protein processing in endoplasmic reticulum	21	158	0.00135451	0.0451503	ko04141	gi|328790460|ref|XM_623828.3|, gi|328789912|ref|XM_394392.4|, gi|328782484|ref|XM_001120139.2|, gi|328789472|ref|XM_625122.3|, gi|328780210|ref|XM_392285.4|, gi|328782726|ref|XM_003250138.1|, gi|328781126|ref|XR_014885.2|, gi|328792953|ref|XM_395511.4|, gi|328789495|ref|XM_003251235.1|, gi|328789898|ref|XR_014978.2|, gi|328786991|ref|XM_624671.3|, gi|328780622|ref|XM_392952.4|, gi|328786478|ref|X…

## Sheet: Aml_NEW VS Aml_Forager
KEGG pathway enrichment analysis of the DEGs between the NEW and Forager stages in Apis mellifera (NEW: newly emerged worker)
#	Pathway	Sample1 (1099)	Sample2 (7187)	Pvalue	Qvalue	Pathway ID	Differentially expressed genes
1	Ribosome	68	89	2.95349e-38	6.37955e-36	ko03010	gi|328789859|ref|XM_393671.4|, gi|328785996|ref|XM_003250644.1|, gi|328778995|ref|XM_001120419.2|, gi|328783444|ref|XM_392059.4|, gi|328787487|ref|XM_001122510.2|, gi|328780139|ref|XM_001119952.2|, gi|328793132|ref|XM_393092.4|, gi|328785422|ref|XM_396741.4|, gi|328790529|ref|XM_393135.4|, gi|328787741|ref|XM_003250946.1|, gi|328793057|ref|XM_624617.3|, gi|328787668|ref|XM_396588.4|, gi|328780838…
2	Proteasome	24	41	2.32945e-10	2.5158e-08	ko03050	gi|328785409|ref|XM_392692.4|, gi|328787540|ref|XM_393321.4|, gi|328792506|ref|XM_623781.3|, gi|328789978|ref|XM_393559.4|, gi|328789783|ref|XM_624694.3|, gi|328792606|ref|XM_625029.3|, gi|328792219|ref|XM_003251648.1|, gi|328793468|ref|XM_623944.3|, gi|328787026|ref|XM_624298.3|, gi|328776556|ref|XM_391945.4|, gi|328776554|ref|XM_393883.4|, gi|328787921|ref|XM_392518.4|, gi|328782290|ref|XM_6238…
3	Protein processing in endoplasmic reticulum	52	158	1.82256e-08	1.31225e-06	ko04141	gi|328791824|ref|XM_623279.3|, gi|328790460|ref|XM_623828.3|, gi|328793232|ref|XM_395889.4|, gi|328789912|ref|XM_394392.4|, gi|328784615|ref|XM_624150.3|, gi|328784834|ref|XM_624430.3|, gi|328793125|ref|XM_624604.3|, gi|229892213|ref|NM_001160052.1|, gi|328782484|ref|XM_001120139.2|, gi|328786144|ref|XM_392044.4|, gi|328778616|ref|XM_001122232.2|, gi|328784275|ref|XM_393516.4|, gi|328789472|ref|X…
4	Metabolic pathways	216	1041	1.97943e-07	1.06889e-05	ko01100	gi|328783424|ref|XM_001122208.2|, gi|328793181|ref|XM_001123307.2|, gi|328783086|ref|XM_394882.4|, gi|328789403|ref|XM_624277.3|, gi|328776585|ref|XM_393888.3|, gi|328785809|ref|XM_624483.3|, gi|201023358|ref|NM_001134949.1|, gi|328789405|ref|XR_015064.2|, gi|328786960|ref|XM_003250818.1|, gi|328778885|ref|XM_395877.2|, gi|328787674|ref|XM_392640.4|, gi|328789362|ref|XM_623354.3|, gi|328778489|re…
5	Oxidative phosphorylation	35	102	1.31673e-06	5.68825e-05	ko00190	gi|328793181|ref|XM_001123307.2|, gi|328789612|ref|XM_392760.4|, gi|328785047|ref|XM_393056.4|, gi|110765439|ref|XM_393421.3|, gi|328785493|ref|XM_625075.3|, gi|328778056|ref|XM_397049.4|, gi|328777670|ref|XM_003249334.1|, gi|328788320|ref|XM_392368.4|, gi|328775906|ref|XM_001120056.2|, gi|328793917|ref|XM_393287.4|, gi|328791884|ref|XM_393438.4|, gi|328793114|ref|XM_625095.3|, gi|328786448|ref|X…
6	Parkinson's disease	34	110	2.45231e-05	0.000882832	ko05012	gi|328793181|ref|XM_001123307.2|, gi|328789612|ref|XM_392760.4|, gi|328785047|ref|XM_393056.4|, gi|328785493|ref|XM_625075.3|, gi|328778056|ref|XM_397049.4|, gi|328788320|ref|XM_392368.4|, gi|328775906|ref|XM_001120056.2|, gi|328793917|ref|XM_393287.4|, gi|328780200|ref|XM_394434.4|, gi|295842192|ref|NM_001177490.1|, gi|328786448|ref|XM_625057.3|, gi|328786844|ref|XM_391916.4|, gi|328778749|ref|X…
7	Fatty acid metabolism	15	34	5.57673e-05	0.00172082	ko00071	gi|328776310|ref|XM_623088.3|, gi|328788119|ref|XM_395289.4|, gi|328783451|ref|XM_003250244.1|, gi|328778688|ref|XM_001123353.2|, gi|328789437|ref|XM_624561.3|, gi|110760295|ref|XM_391843.3|, gi|328790845|ref|XM_395486.4|, gi|328781351|ref|XM_395491.4|, gi|328776083|ref|XM_392111.4|, gi|328786656|ref|XM_624522.3|, gi|328791772|ref|XM_001121974.2|, gi|328789433|ref|XM_623167.3|, gi|328788966|ref|X…
8	Ribosome biogenesis in eukaryotes	28	92	0.000168528	0.00455026	ko03008	gi|328782195|ref|XM_624492.3|, gi|328789976|ref|XM_397244.4|, gi|328790734|ref|XM_397127.4|, gi|328788932|ref|XM_003251161.1|, gi|328778631|ref|XM_624219.3|, gi|328779133|ref|XM_003249547.1|, gi|328785702|ref|XM_001120548.2|, gi|328793391|ref|XM_001122997.2|, gi|328791275|ref|XM_623394.3|, gi|110763297|ref|XM_625156.2|, gi|328786216|ref|XM_624375.2|, gi|328793393|ref|XM_624335.3|, gi|328786693|re…
9	Antigen processing and presentation	11	24	0.000370588	0.00889411	ko04612	gi|328791824|ref|XM_623279.3|, gi|229892213|ref|NM_001160052.1|, gi|328778748|ref|XM_392689.4|, gi|328777359|ref|XM_624568.3|, gi|328790213|ref|XM_394667.3|, gi|328776554|ref|XM_393883.4|, gi|328782297|ref|XR_014983.2|, gi|328780476|ref|XM_001121566.2|, gi|328778569|ref|XM_392721.4|, gi|328778559|ref|XM_395241.3|, gi|328792330|ref|XM_395168.4|
10	Valine, leucine and isoleucine degradation	17	48	0.0004609	0.00943175	ko00280	gi|328778489|ref|XM_623435.3|, gi|328788119|ref|XM_395289.4|, gi|328783451|ref|XM_003250244.1|, gi|328778688|ref|XM_001123353.2|, gi|328789437|ref|XM_624561.3|, gi|110760295|ref|XM_391843.3|, gi|328790845|ref|XM_395486.4|, gi|328776083|ref|XM_392111.4|, gi|328791504|ref|XM_003251534.1|, gi|328791772|ref|XM_001121974.2|, gi|110760323|ref|XM_391840.3|, gi|328789433|ref|XM_623167.3|, gi|328777913|re…
11	Alzheimer's disease	41	161	0.000480321	0.00943175	ko05010	gi|328793181|ref|XM_001123307.2|, gi|328793232|ref|XM_395889.4|, gi|328789612|ref|XM_392760.4|, gi|328785047|ref|XM_393056.4|, gi|328785493|ref|XM_625075.3|, gi|328778056|ref|XM_397049.4|, gi|328788320|ref|XM_392368.4|, gi|328781272|ref|XM_392528.4|, gi|328791043|ref|XM_003251459.1|, gi|328786144|ref|XM_392044.4|, gi|328784060|ref|XM_001122903.2|, gi|328775906|ref|XM_001120056.2|, gi|328793917|re…
12	Protein export	12	30	0.000913892	0.0164501	ko03060	gi|328790975|ref|XM_001122637.2|, gi|328775905|ref|XM_392912.4|, gi|328789912|ref|XM_394392.4|, gi|328776987|ref|XM_001122170.2|, gi|229892213|ref|NM_001160052.1|, gi|328783584|ref|XM_624494.3|, gi|328780130|ref|XM_623526.2|, gi|328786749|ref|XM_393701.4|, gi|328787231|ref|XM_391901.4|, gi|328787209|ref|XM_625166.3|, gi|328776349|ref|XM_395961.4|, gi|328783173|ref|XM_001122788.2|
13	Citrate cycle (TCA cycle)	14	41	0.00215043	0.0357302	ko00020	gi|328789405|ref|XR_015064.2|, gi|328778489|ref|XM_623435.3|, gi|328786920|ref|XM_003250810.1|, gi|328775990|ref|XM_623797.3|, gi|328785047|ref|XM_393056.4|, gi|328778936|ref|XM_392478.4|, gi|328787871|ref|XM_003250972.1|, gi|328789106|ref|XM_623062.3|, gi|328784182|ref|XM_392811.4|, gi|328793431|ref|XM_623499.3|, gi|328787583|ref|XM_393876.4|, gi|328787726|ref|XM_394487.4|, gi|328787444|ref|XM_3…
14	N-Glycan biosynthesis	15	46	0.00254044	0.0391953	ko00510	gi|328783424|ref|XM_001122208.2|, gi|328787674|ref|XM_392640.4|, gi|328781547|ref|XM_001122448.2|, gi|328784834|ref|XM_624430.3|, gi|328775878|ref|XM_394839.4|, gi|328787015|ref|XM_623346.3|, gi|328781126|ref|XR_014885.2|, gi|328784939|ref|XR_015011.2|, gi|328792953|ref|XM_395511.4|, gi|328777870|ref|XM_393592.4|, gi|328788833|ref|XM_001122896.2|, gi|328782282|ref|XM_395605.4|, gi|328791699|ref|X…
