# Supplementary material for: Transcriptome differences in the hypopharyngeal gland between Western Honeybees (Apis mellifera) and Eastern Honeybees (Apis cerana)
Source: BMC Genomics. 2014 Aug 30;15(1):744. doi: 10.1186/1471-2164-15-744 (PMC4158095; doi:10.1186/1471-2164-15-744)
Supplement: Supplementary file 9 — Additional file 9: Table S4: DEGs between HGs of Apis cerana at different developmental stages. (XLS 938 KB) [file 12864_2014_6417_MOESM9_ESM.xls]

## Sheet: Acc_Nurse VS Acc_NEW
The DEGs between NEW and Nurse stages in Apis cerana (NEW: newly emerged worker)
GeneID	log2Ratio(Acc_Nurse/Acc_NEW)	Qvalue	GO Component	GO Function	GO Process	blast nr
gi|58585163|ref|NM_001011608.1|	7.30615	0.992468	-	GO:0004558//alpha-glucosidase activity;GO:0043167//ion binding	GO:0044238//primary metabolic process	gi|58585164|ref|NP_001011608.1|/0/alpha-glucosidase precursor [Apis mellifera]
gi|58585143|ref|NM_001011598.1|	6.01549	0.960614	-	GO:0016798//hydrolase activity, acting on glycosyl bonds;GO:0043169//cation binding	GO:0044238//primary metabolic process	gi|58585144|ref|NP_001011598.1|/0/alpha-amylase precursor [Apis mellifera]
gi|328788300|ref|XM_003251053.1|	4.89767	0.876797	-	-	-	gi|328788301|ref|XP_003251101.1|/0/PREDICTED: voltage-dependent calcium channel subunit alpha-2/delta-3-like [Apis mellifera]
gi|328787886|ref|XM_624625.3|	4.65242	0.878662	-	GO:0004553//hydrolase activity, hydrolyzing O-glycosyl compounds;GO:0005488//binding	-	gi|328787887|ref|XP_624628.3|/0/PREDICTED: lysosomal alpha-mannosidase-like [Apis mellifera]
gi|328782089|ref|XM_001122155.2|	4.44993	0.830431	-	GO:0003824//catalytic activity	-	gi|328782090|ref|XP_001122155.2|/0/PREDICTED: flavin-containing monooxygenase FMO GS-OX-like 3-like [Apis mellifera]
gi|328779670|ref|XM_393575.4|	4.14376	0.85966	-	-	-	gi|328779671|ref|XP_393575.4|/3.63273e-106/PREDICTED: protein lethal(2)essential for life-like isoform 1 [Apis mellifera]
gi|328792460|ref|XM_001120032.2|	3.48605	0.844113	-	GO:0016769//transferase activity, transferring nitrogenous groups	-	gi|328792461|ref|XP_001120032.2|/0/PREDICTED: kynurenine/alpha-aminoadipate aminotransferase, mitochondrial-like [Apis mellifera]
gi|62198226|ref|NM_001014429.1|	3.33742	0.8949	-	-	-	gi|62198227|ref|NP_001014429.1|/0/major royal jelly protein 7 precursor [Apis mellifera]
gi|58585085|ref|NM_001011572.1|	3.01207	0.872305	-	GO:0005506//iron ion binding	GO:0006875//cellular metal ion homeostasis;GO:0000041//transition metal ion transport	gi|58585086|ref|NP_001011572.1|/0/transferrin 1 precursor [Apis mellifera]
gi|58585097|ref|NM_001011579.1|	2.59176	0.888198	-	-	GO:0001906//cell killing;GO:0042742//defense response to bacterium	gi|58585098|ref|NP_001011579.1|/0/major royal jelly protein 1 precursor [Apis mellifera]
gi|58585137|ref|NM_001011599.1|	2.52346	0.884743	-	-	-	gi|58585138|ref|NP_001011599.1|/0/major royal jelly protein 5 precursor [Apis mellifera]
gi|58585187|ref|NM_001011622.1|	2.2228	0.871545	-	-	-	gi|58585188|ref|NP_001011622.1|/0/major royal jelly protein 6 precursor [Apis mellifera]
gi|328791525|ref|XM_393208.4|	2.0716	0.850677	-	-	-	gi|48118838|ref|XP_393208.1|/0/PREDICTED: glucosylceramidase-like [Apis mellifera]
gi|328791742|ref|XM_003251577.1|	1.92283	0.828082	-	-	-	gi|194223075|ref|XP_001498098.2|/6.41519e-40/PREDICTED: histone H4 [Equus caballus]
gi|328790706|ref|XM_001120503.2|	1.88587	0.810876	GO:0031224//intrinsic to membrane	GO:0004871//signal transducer activity;GO:0005261//cation channel activity	GO:0006816//calcium ion transport	gi|328790707|ref|XP_001120503.2|/0/PREDICTED: transient receptor potential protein [Apis mellifera]
gi|328777408|ref|XM_393342.4|	1.75888	0.851437	-	-	-	gi|66555974|ref|XP_393342.2|/0/PREDICTED: hypothetical protein LOC409852 [Apis mellifera]
gi|58585111|ref|NM_001011582.1|	1.68972	0.851023	-	-	-	gi|58585112|ref|NP_001011582.1|/1.07065e-22/apisimin precursor [Apis mellifera]
gi|328777034|ref|XM_395256.4|	-1.31332	0.805901	GO:0043005//neuron projection;GO:0044297//cell body;GO:0044424//intracellular part	GO:0043021//ribonucleoprotein binding;GO:0008135//translation factor activity, nucleic acid binding;GO:0005515//protein binding	GO:0006412//translation;GO:0007613//memory;GO:0007292//female gamete generation;GO:0016198//axon choice point recognition	gi|380024231|ref|XP_003695908.1|/0/PREDICTED: protein extra bases-like [Apis florea]
gi|229892213|ref|NM_001160052.1|	-1.3164	0.812949	-	GO:0032559	-	gi|229892214|ref|NP_001153524.1|/0/heat shock protein cognate 3 [Apis mellifera]
gi|328788999|ref|XM_003251166.1|	-1.31823	0.805832	-	-	-	gi|380018119|ref|XP_003692983.1|/2.08877e-65/PREDICTED: uncharacterized protein LOC100863330 [Apis florea]
gi|328782033|ref|XM_396057.4|	-1.33194	0.813018	-	GO:0003676//nucleic acid binding;GO:0003824//catalytic activity	GO:0008152//metabolic process	gi|328782034|ref|XP_396057.4|/0/PREDICTED: polyadenylate-binding protein 1-like isoform 1 [Apis mellifera]
gi|328781480|ref|XM_397474.4|	-1.33368	0.802722	-	GO:0003824//catalytic activity	-	gi|328781481|ref|XP_397474.4|/0/PREDICTED: abhydrolase domain-containing protein 11-like [Apis mellifera]
gi|328787764|ref|XM_001120198.2|	-1.3381	0.800926	-	-	GO:0016458//gene silencing;GO:0006355//regulation of transcription, DNA-dependent;GO:0007431//salivary gland development;GO:0007424//open tracheal system development	gi|110756044|ref|XP_001120198.1|/1.32094e-66/PREDICTED: longitudinals lacking protein-like [Apis mellifera]
gi|328782859|ref|XM_393995.4|	-1.34015	0.809494	-	GO:0051536//iron-sulfur cluster binding;GO:0016462//pyrophosphatase activity;GO:0043169//cation binding;GO:0032559	-	gi|48098155|ref|XP_393995.1|/4.98027e-133/PREDICTED: cytosolic Fe-S cluster assembly factor NUBP2 homolog [Apis mellifera]
gi|328780303|ref|XM_396009.4|	-1.34195	0.80445	GO:0031224//intrinsic to membrane;GO:0031090//organelle membrane;GO:0043231//intracellular membrane-bounded organelle	-	GO:0003002//regionalization;GO:0051234//establishment of localization	gi|66525598|ref|XP_396009.2|/1.72736e-122/PREDICTED: transmembrane emp24 domain-containing protein eca-like [Apis mellifera]
gi|328789859|ref|XM_393671.4|	-1.35159	0.813502	GO:0030529//ribonucleoprotein complex	GO:0005198//structural molecule activity	GO:0010467//gene expression	gi|66516926|ref|XP_393671.2|/5.57458e-138/PREDICTED: 60S ribosomal protein L8 [Apis mellifera]
gi|328783916|ref|XM_395577.4|	-1.3536	0.811844	-	-	-	gi|328783917|ref|XP_395577.4|/0/PREDICTED: vigilin-like [Apis mellifera]
gi|328785652|ref|XM_003250582.1|	-1.36137	0.809494	-	-	-	gi|328785653|ref|XP_003250630.1|/0/PREDICTED: hypothetical protein LOC408889 [Apis mellifera]
gi|328788436|ref|XM_001121383.2|	-1.36141	0.807421	-	-	-	gi|328788437|ref|XP_001121383.2|/0/PREDICTED: proteasome activator complex subunit 4-like [Apis mellifera]
gi|328787530|ref|XM_392894.4|	-1.36589	0.805486	-	-	-	gi|48103761|ref|XP_392894.1|/1.83753e-115/PREDICTED: eukaryotic translation initiation factor 4H-like [Apis mellifera]
gi|328783521|ref|XM_623432.3|	-1.37002	0.801755	-	-	-	gi|66524757|ref|XP_623435.1|/0/PREDICTED: transmembrane protein 49 [Apis mellifera]
gi|328785675|ref|XM_392423.4|	-1.37198	0.801271	-	-	-	gi|66510879|ref|XP_392423.2|/1.57529e-175/PREDICTED: 3-ketodihydrosphingosine reductase-like isoform 1 [Apis mellifera]
gi|216548576|ref|NM_001142561.1|	-1.37961	0.812189	-	-	-	gi|216548577|ref|NP_001136033.1|/0/synaptotagmin 20 [Apis mellifera]
gi|328793063|ref|XM_003251775.1|	-1.38078	0.811014	-	-	-	gi|328793064|ref|XP_003251823.1|/0/PREDICTED: hypothetical protein LOC409242 [Apis mellifera]
gi|328779320|ref|XM_393502.4|	-1.38253	0.809563	-	-	-	gi|328779321|ref|XP_393502.3|/0/PREDICTED: protein LSM14 homolog B-B [Apis mellifera]
gi|328787918|ref|XR_120364.1|	-1.38502	0.815229	-	-	-	-
gi|328791807|ref|XM_394183.4|	-1.38658	0.801271	-	GO:0008047//enzyme activator activity	GO:0007424//open tracheal system development;GO:0010769//regulation of cell morphogenesis involved in differentiation;GO:0007169//transmembrane receptor protein tyrosine kinase signaling pathway;GO:0010669//epithelial structure maintenance;GO:0001700//embryonic development via the syncytial blastoderm;GO:0007268//synaptic transmission;GO:0048565//digestive tract development;GO:0007476//imaginal d…	gi|328791808|ref|XP_394183.4|/0/PREDICTED: hypothetical protein LOC410706 [Apis mellifera]
gi|328793643|ref|XM_392636.4|	-1.39126	0.800028	-	GO:0004672//protein kinase activity;GO:0032559	GO:0006464//protein modification process	gi|328793644|ref|XP_392636.3|/0/PREDICTED: serine/threonine-protein kinase minibrain-like isoform 1, partial [Apis mellifera]
gi|328793754|ref|XM_001122233.2|	-1.39184	0.806799	-	GO:0016831//carboxy-lyase activity	-	gi|328793755|ref|XP_001122233.2|/0/PREDICTED: uroporphyrinogen decarboxylase [Apis mellifera]
gi|328789604|ref|XM_001121743.2|	-1.40219	0.80673	-	-	-	gi|328789605|ref|XP_001121743.2|/1.39066e-139/PREDICTED: protein Kr-h2 [Apis mellifera]
gi|328783029|ref|XM_397542.4|	-1.40532	0.812465	-	-	-	gi|328783030|ref|XP_397542.4|/0/PREDICTED: hypothetical protein LOC409053 isoform 1 [Apis mellifera]
gi|328787517|ref|XM_395319.4|	-1.40976	0.807559	-	GO:0016705//oxidoreductase activity, acting on paired donors, with incorporation or reduction of molecular oxygen;GO:0016209//antioxidant activity	GO:0019725//cellular homeostasis	gi|66521517|ref|XP_395319.2|/3.8872e-123/PREDICTED: peroxiredoxin-6 [Apis mellifera]
gi|328784708|ref|XM_397069.4|	-1.41225	0.813295	-	-	-	gi|66514422|ref|XP_397069.2|/0/PREDICTED: regucalcin-like [Apis mellifera]
gi|328782935|ref|XM_392005.4|	-1.42146	0.804243	-	-	-	gi|328782936|ref|XP_392005.3|/2.6008e-91/PREDICTED: protein LSM12 homolog [Apis mellifera]
gi|328792500|ref|XM_003251689.1|	-1.42196	0.801133	-	-	-	gi|328792501|ref|XP_003251737.1|/0/PREDICTED: actin-related protein 2-like isoform 1 [Apis mellifera]
gi|328784041|ref|XM_393495.4|	-1.4224	0.807214	-	-	-	gi|110755280|ref|XP_393495.3|/0/PREDICTED: putative phospholipase B-like lamina ancestor-like [Apis mellifera]
gi|328776579|ref|XM_625053.3|	-1.42369	0.818684	GO:0043234//protein complex;GO:0044444//cytoplasmic part	GO:0046872//metal ion binding;GO:0016836//hydro-lyase activity	GO:0006007//glucose catabolic process	gi|328776580|ref|XP_625056.3|/2.19792e-168/PREDICTED: enolase-like [Apis mellifera]
gi|328789440|ref|XM_392943.4|	-1.42642	0.812465	-	GO:0016791//phosphatase activity	-	gi|110751312|ref|XP_392943.3|/0/PREDICTED: serine/threonine-protein phosphatase PP1-gamma catalytic subunit-like isoform 1 [Apis mellifera]
gi|328784178|ref|XM_001121579.2|	-1.4323	0.805694	-	GO:0005488//binding;GO:0016773//phosphotransferase activity, alcohol group as acceptor	GO:0044237//cellular metabolic process;GO:0044238//primary metabolic process	gi|328784179|ref|XP_001121579.2|/0/PREDICTED: phosphatidylinositol 3-kinase catalytic subunit type 3-like [Apis mellifera]
gi|328786442|ref|XM_393686.4|	-1.43367	0.806316	-	GO:0001071//nucleic acid binding transcription factor activity	GO:0007411//axon guidance;GO:0001709//cell fate determination;GO:0007420//brain development	gi|66517328|ref|XP_393686.2|/0/PREDICTED: POU domain protein CF1A-like [Apis mellifera]
gi|328788364|ref|XM_393356.4|	-1.4348	0.802861	GO:0043234//protein complex;GO:0005681//spliceosomal complex	GO:0042623//ATPase activity, coupled;GO:0003724//RNA helicase activity;GO:0032559	GO:0006412//translation;GO:0000377;GO:0033554//cellular response to stress	gi|48136057|ref|XP_393356.1|/0/PREDICTED: eukaryotic initiation factor 4A-III-like isoform 1 [Apis mellifera]
gi|328778631|ref|XM_624219.3|	-1.43676	0.80058	-	-	-	gi|328778632|ref|XP_624222.3|/0/PREDICTED: large subunit GTPase 1 homolog [Apis mellifera]
gi|328789107|ref|XM_392268.4|	-1.43754	0.809425	-	-	-	gi|328789108|ref|XP_392268.3|/1.44857e-113/PREDICTED: hypothetical protein LOC408733 [Apis mellifera]
gi|328790200|ref|XM_392430.4|	-1.43904	0.80597	-	-	-	gi|48096310|ref|XP_392430.1|/0/PREDICTED: actin-related protein 2/3 complex subunit 1A [Apis mellifera]
gi|328788400|ref|XM_003251076.1|	-1.43995	0.813156	-	GO:0046914//transition metal ion binding	-	gi|328788401|ref|XP_003251124.1|/0/PREDICTED: e3 ubiquitin-protein ligase synoviolin A-like isoform 2 [Apis mellifera]
gi|328780282|ref|XM_001119862.2|	-1.44459	0.802792	GO:0031981//nuclear lumen	-	GO:0006364//rRNA processing	gi|328780283|ref|XP_001119862.2|/0/PREDICTED: pescadillo homolog [Apis mellifera]
gi|328783894|ref|XM_397595.4|	-1.44559	0.800097	-	GO:0004672//protein kinase activity;GO:0000166//nucleotide binding	-	gi|328783895|ref|XP_397595.4|/0/PREDICTED: hypothetical protein LOC409965 [Apis mellifera]
gi|328788591|ref|XM_395718.4|	-1.44877	0.806868	-	-	-	gi|328788592|ref|XP_395718.4|/0/PREDICTED: nucleosome-remodeling factor subunit NURF301-like isoform 1 [Apis mellifera]
gi|328784661|ref|XR_120190.1|	-1.45111	0.800166	-	-	-	gi|340727100|ref|XP_003401889.1|/0/PREDICTED: interferon-related developmental regulator 1-like [Bombus terrestris]
gi|328776308|ref|XM_003249094.1|	-1.45184	0.800373	-	-	-	gi|328776309|ref|XP_003249142.1|/0/PREDICTED: hypothetical protein LOC100577995 [Apis mellifera]
gi|328776349|ref|XM_395961.4|	-1.45703	0.8106	-	-	-	gi|328776350|ref|XP_395961.4|/0/PREDICTED: translocation protein SEC63 homolog isoform 1 [Apis mellifera]
gi|328789053|ref|XM_003251173.1|	-1.45719	0.80521	-	-	-	gi|194223075|ref|XP_001498098.2|/6.89806e-39/PREDICTED: histone H4 [Equus caballus]
gi|328777868|ref|XM_001122236.2|	-1.45725	0.808043	-	-	-	gi|328777869|ref|XP_001122236.2|/0/PREDICTED: UPF0609 protein CG1218-like [Apis mellifera]
gi|328777236|ref|XM_394878.3|	-1.45879	0.802032	-	-	-	gi|66513683|ref|XP_394878.2|/0/PREDICTED: nucleolar complex protein 4 homolog B-like [Apis mellifera]
gi|328792677|ref|XM_394258.4|	-1.46185	0.804519	-	-	-	gi|328792678|ref|XP_394258.4|/0/PREDICTED: huntingtin-interacting protein 1 [Apis mellifera]
gi|328782174|ref|XM_394628.4|	-1.46848	0.815506	-	-	-	gi|328782175|ref|XP_394628.4|/0/PREDICTED: eukaryotic translation initiation factor 4 gamma 2-like [Apis mellifera]
gi|328783938|ref|XM_392277.4|	-1.47016	0.82359	-	-	-	gi|110755253|ref|XP_392277.3|/0/PREDICTED: fatty-acid amide hydrolase 2-like isoform 1 [Apis mellifera]
gi|328784640|ref|XM_395964.4|	-1.47249	0.80065	-	-	-	gi|328784641|ref|XP_395964.4|/0/PREDICTED: LOW QUALITY PROTEIN: nucleoprotein TPR [Apis mellifera]
gi|328786691|ref|XM_393655.4|	-1.48166	0.810945	-	-	-	gi|328786692|ref|XP_393655.4|/0/PREDICTED: filamin-A-like [Apis mellifera]
gi|328785460|ref|XM_623681.2|	-1.48433	0.814469	-	-	-	gi|328785461|ref|XP_623684.2|/0/PREDICTED: COP9 signalosome complex subunit 4 [Apis mellifera]
gi|328787674|ref|XM_392640.4|	-1.48989	0.80597	-	GO:0016740//transferase activity	-	gi|48101013|ref|XP_392640.1|/3.43199e-132/PREDICTED: probable dolichol-phosphate mannosyltransferase-like [Apis mellifera]
gi|328783307|ref|XM_001121310.2|	-1.49155	0.819583	-	-	-	gi|110763445|ref|XP_001121310.1|/1.40275e-157/PREDICTED: AN1-type zinc finger protein 1-like [Apis mellifera]
gi|328787151|ref|XM_392625.4|	-1.49262	0.816957	-	-	-	gi|328787152|ref|XP_392625.4|/0/PREDICTED: e3 ubiquitin-protein ligase hyd isoform 1 [Apis mellifera]
gi|328777024|ref|XM_392993.4|	-1.49262	0.802584	-	GO:0051536//iron-sulfur cluster binding;GO:0016836//hydro-lyase activity	-	gi|66550870|ref|XP_392993.2|/0/PREDICTED: cytoplasmic aconitate hydratase-like isoform 1 [Apis mellifera]
gi|328790700|ref|XM_625059.3|	-1.49268	0.800442	-	-	-	gi|328790701|ref|XP_625062.3|/0/PREDICTED: hypothetical protein LOC552684 [Apis mellifera]
gi|328789437|ref|XM_624561.3|	-1.49387	0.816473	GO:0005739//mitochondrion;GO:0032155;GO:0005635//nuclear envelope;GO:0016020//membrane	GO:0005543//phospholipid binding;GO:0005319//lipid transporter activity	GO:0000912//assembly of actomyosin apparatus involved in cell cycle cytokinesis;GO:0000212//meiotic spindle organization;GO:0048610;GO:0051234//establishment of localization;GO:0033206//cytokinesis after meiosis	gi|66557640|ref|XP_624564.1|/7.43058e-159/PREDICTED: phosphatidylinositol transfer protein alpha isoform [Apis mellifera]
gi|328783533|ref|XR_120138.1|	-1.49493	0.81751	-	-	-	-
gi|328788769|ref|XM_396912.4|	-1.49623	0.809701	-	GO:0003824//catalytic activity;GO:0046914//transition metal ion binding	-	gi|48138658|ref|XP_396912.1|/0/PREDICTED: protein ariadne-1 homolog [Apis mellifera]
gi|328777004|ref|XM_395294.4|	-1.49837	0.825318	-	-	-	gi|328777005|ref|XP_395294.4|/0/PREDICTED: protein roadkill-like [Apis mellifera]
gi|328778748|ref|XM_392689.4|	-1.49903	0.831122	GO:0044432//endoplasmic reticulum part	GO:0046872//metal ion binding;GO:0030246//carbohydrate binding;GO:0005515//protein binding	GO:0044267//cellular protein metabolic process	gi|66545506|ref|XP_392689.2|/0/PREDICTED: calreticulin isoform 1 [Apis mellifera]
gi|328784723|ref|XM_394750.4|	-1.50137	0.80832	-	-	-	gi|328784724|ref|XP_394750.4|/0/PREDICTED: coiled-coil domain-containing protein CG32809-like [Apis mellifera]
gi|328784939|ref|XR_015011.2|	-1.5033	0.819099	GO:0044464//cell part	GO:0016758//transferase activity, transferring hexosyl groups	GO:0006464//protein modification process	gi|334852201|ref|NP_001229365.1|/0/STT3, subunit of the oligosaccharyltransferase complex, homolog B [Apis mellifera]
gi|328787105|ref|XM_395512.4|	-1.50941	0.819721	GO:0070603//SWI/SNF-type complex	GO:0003712//transcription cofactor activity;GO:0003676//nucleic acid binding	GO:0006355//regulation of transcription, DNA-dependent;GO:0007450//dorsal/ventral pattern formation, imaginal disc;GO:0007476//imaginal disc-derived wing morphogenesis;GO:0007478//leg disc morphogenesis;GO:0030182//neuron differentiation;GO:0007173//epidermal growth factor receptor signaling pathway	gi|328787106|ref|XP_395512.4|/0/PREDICTED: hypothetical protein LOC412046 [Apis mellifera]
gi|328789668|ref|XM_392221.4|	-1.50965	0.819375	-	-	GO:0032886//regulation of microtubule-based process	gi|328789669|ref|XP_392221.4|/0/PREDICTED: hypothetical protein LOC408685 [Apis mellifera]
gi|328790751|ref|XR_120522.1|	-1.51014	0.830224	GO:0044424//intracellular part	GO:0017111//nucleoside-triphosphatase activity;GO:0008135//translation factor activity, nucleic acid binding;GO:0032561	GO:0006412//translation;GO:0009207	gi|380025554|ref|XP_003696535.1|/1.39264e-39/PREDICTED: elongation factor 1-alpha-like [Apis florea]
gi|328775865|ref|XM_623277.2|	-1.51024	0.815299	-	GO:0032561;GO:0017111//nucleoside-triphosphatase activity	GO:0009207	gi|328775866|ref|XP_623280.2|/0/PREDICTED: atlastin [Apis mellifera]
gi|295842598|ref|NM_001178047.1|	-1.51084	0.807007	-	GO:0016671//oxidoreductase activity, acting on a sulfur group of donors, disulfide as acceptor	GO:0043412	gi|295842599|ref|NP_001171518.1|/6.93305e-125/methionine sulphoxide reductase A [Apis mellifera]
gi|328793134|ref|XM_624540.3|	-1.51192	0.813433	GO:0043234//protein complex	-	GO:0006355//regulation of transcription, DNA-dependent	gi|66555380|ref|XP_624543.1|/4.21703e-31/PREDICTED: mediator of RNA polymerase II transcription subunit 9-like [Apis mellifera]
gi|328793065|ref|XM_624111.3|	-1.51303	0.814746	GO:0005681//spliceosomal complex	GO:0016859//cis-trans isomerase activity;GO:0005488//binding	GO:0000377;GO:0044267//cellular protein metabolic process	gi|66534975|ref|XP_624114.1|/6.09077e-96/PREDICTED: peptidyl-prolyl cis-trans isomerase-like 3-like [Apis mellifera]
gi|328787947|ref|XM_623492.3|	-1.51422	0.816197	GO:0016471//vacuolar proton-transporting V-type ATPase complex	GO:0015078//hydrogen ion transmembrane transporter activity;GO:0015662//ATPase activity, coupled to transmembrane movement of ions, phosphorylative mechanism;GO:0019829//cation-transporting ATPase activity;GO:0032559	GO:0015986//ATP synthesis coupled proton transport;GO:0015988//energy coupled proton transport, against electrochemical gradient	gi|66515272|ref|XP_623495.1|/0/PREDICTED: v-type proton ATPase catalytic subunit A-like isoform 1 [Apis mellifera]
gi|328787679|ref|XM_625184.3|	-1.51745	0.811014	GO:0005746//mitochondrial respiratory chain	GO:0016651//oxidoreductase activity, acting on NADH or NADPH	-	gi|380011875|ref|XP_003690019.1|/1.1343e-32/PREDICTED: NADH dehydrogenase [ubiquinone] 1 alpha subcomplex subunit 4-like [Apis florea]
gi|328793460|ref|XM_001123277.2|	-1.51785	0.831399	-	GO:0004576//oligosaccharyl transferase activity	-	gi|110769776|ref|XP_001123277.1|/2.64651e-59/PREDICTED: dolichyl-diphosphooligosaccharide--protein glycosyltransferase subunit DAD1-like [Apis mellifera]
gi|295842221|ref|NM_001178025.1|	-1.51966	0.818615	GO:0044424//intracellular part	GO:0016651//oxidoreductase activity, acting on NADH or NADPH;GO:0050662//coenzyme binding;GO:0000166//nucleotide binding;GO:0016209//antioxidant activity	GO:0008152//metabolic process;GO:0019725//cellular homeostasis	gi|295842222|ref|NP_001171496.1|/0/thioredoxin reductase 1 isoform 1 [Apis mellifera]
gi|328786022|ref|XM_623838.3|	-1.51995	0.816888	GO:0005681//spliceosomal complex	GO:0003723//RNA binding;GO:0046872//metal ion binding	GO:0007563//regulation of eclosion;GO:0000377;GO:0007010//cytoskeleton organization;GO:0000087//M phase of mitotic cell cycle;GO:0048511//rhythmic process;GO:0007626//locomotory behavior;GO:0033036;GO:0007300//ovarian nurse cell to oocyte transport	gi|350416927|ref|XP_003491172.1|/0/PREDICTED: LOW QUALITY PROTEIN: RNA-binding protein lark-like [Bombus impatiens]
gi|328776600|ref|XM_624040.3|	-1.52091	0.814538	-	-	-	gi|328776601|ref|XP_624043.2|/3.68648e-159/PREDICTED: syntenin-1-like [Apis mellifera]
gi|328783453|ref|XM_393112.4|	-1.52113	0.803137	-	GO:0046914//transition metal ion binding	GO:0006259//DNA metabolic process	gi|380016206|ref|XP_003692079.1|/0/PREDICTED: 26S proteasome non-ATPase regulatory subunit 4-like [Apis florea]
gi|328792783|ref|XM_392829.3|	-1.52334	0.816611	-	GO:0005488//binding	-	gi|66501445|ref|XP_392829.2|/1.27537e-155/PREDICTED: zinc finger CCCH domain-containing protein 15 homolog [Apis mellifera]
gi|328787076|ref|XM_001119824.2|	-1.52356	0.809149	-	-	-	gi|110761159|ref|XP_001119824.1|/3.09562e-68/PREDICTED: hypothetical protein LOC724756 [Apis mellifera]
gi|328783909|ref|XM_623563.3|	-1.52748	0.806316	GO:0005746//mitochondrial respiratory chain	GO:0048038//quinone binding;GO:0043169//cation binding;GO:0051536//iron-sulfur cluster binding;GO:0000104//succinate dehydrogenase activity	GO:0009060//aerobic respiration;GO:0051234//establishment of localization	gi|328783910|ref|XP_623566.2|/4.99809e-149/PREDICTED: succinate dehydrogenase [ubiquinone] iron-sulfur subunit, mitochondrial-like [Apis mellifera]
gi|328780153|ref|XM_623081.3|	-1.5293	0.820619	GO:0044429//mitochondrial part	GO:0004030//aldehyde dehydrogenase [NAD(P)+] activity	GO:0010033//response to organic substance;GO:0032787//monocarboxylic acid metabolic process	gi|66530423|ref|XP_623084.1|/0/PREDICTED: aldehyde dehydrogenase, mitochondrial isoform 1 [Apis mellifera]
gi|328789861|ref|XM_396885.4|	-1.52996	0.802584	-	GO:0005515//protein binding	-	gi|110760453|ref|XP_396885.3|/0/PREDICTED: dnaJ homolog subfamily C member 3 [Apis mellifera]
gi|328785308|ref|XM_003250530.1|	-1.53269	0.82518	GO:0005622//intracellular	GO:0046914//transition metal ion binding;GO:0003676//nucleic acid binding	GO:0035282//segmentation;GO:0007480//imaginal disc-derived leg morphogenesis	gi|156545199|ref|XP_001606428.1|/9.40143e-44/PREDICTED: protein drumstick-like isoform 1 [Nasonia vitripennis]
gi|328787995|ref|XM_395013.4|	-1.53531	0.823729	GO:0030867//rough endoplasmic reticulum membrane	GO:0017111//nucleoside-triphosphatase activity;GO:0043021//ribonucleoprotein binding;GO:0032561	GO:0009207;GO:0006613//cotranslational protein targeting to membrane	gi|328787996|ref|XP_395013.3|/0/PREDICTED: signal recognition particle receptor subunit alpha homolog isoform 1 [Apis mellifera]
gi|328793789|ref|XM_393370.4|	-1.53558	0.81592	GO:0022624	-	GO:0043161//proteasomal ubiquitin-dependent protein catabolic process;GO:0051439//regulation of ubiquitin-protein ligase activity involved in mitotic cell cycle	gi|328793790|ref|XP_393370.3|/0/PREDICTED: 26S proteasome non-ATPase regulatory subunit 12, partial [Apis mellifera]
gi|328784237|ref|XM_001121361.2|	-1.5368	0.822347	-	-	-	gi|328784238|ref|XP_001121361.2|/0/PREDICTED: hypothetical protein LOC725524 [Apis mellifera]
gi|328790231|ref|XM_392432.4|	-1.53808	0.823867	-	GO:0003824//catalytic activity	-	gi|328790232|ref|XP_392432.3|/0/PREDICTED: non-specific lipid-transfer protein-like isoform 1 [Apis mellifera]
gi|328784854|ref|XM_392496.4|	-1.53856	0.824972	GO:0019866//organelle inner membrane;GO:0031224//intrinsic to membrane	GO:0046872//metal ion binding	GO:0006810//transport	gi|328784855|ref|XP_392496.4|/0/PREDICTED: calcium-binding mitochondrial carrier protein Aralar1 [Apis mellifera]
gi|328791231|ref|XM_624608.3|	-1.53858	0.820135	-	GO:0005488//binding	-	gi|328791232|ref|XP_624611.3|/0/PREDICTED: probable RNA-binding protein 19-like [Apis mellifera]
gi|328787489|ref|XM_393865.4|	-1.53979	0.810945	-	GO:0046914//transition metal ion binding;GO:0008237//metallopeptidase activity;GO:0008238//exopeptidase activity	GO:0019538//protein metabolic process	gi|48097712|ref|XP_393865.1|/0/PREDICTED: methionine aminopeptidase 1-like [Apis mellifera]
gi|328791008|ref|XM_392619.4|	-1.54015	0.815713	-	-	-	gi|328791009|ref|XP_392619.4|/0/PREDICTED: hypothetical protein LOC409093 [Apis mellifera]
gi|328793437|ref|XM_003251830.1|	-1.54071	0.822968	-	-	-	gi|328793438|ref|XP_003251878.1|/1.22236e-144/PREDICTED: eukaryotic translation initiation factor 2 subunit 2-like [Apis mellifera]
gi|328791850|ref|XM_394948.4|	-1.54201	0.81903	-	-	-	gi|328791851|ref|XP_394948.4|/0/PREDICTED: carnitine O-palmitoyltransferase 2, mitochondrial-like isoform 1 [Apis mellifera]
gi|328787171|ref|XM_001121911.2|	-1.54279	0.800028	GO:0005840//ribosome	-	-	gi|110761209|ref|XP_001121911.1|/7.22723e-107/PREDICTED: probable 39S ribosomal protein L49, mitochondrial-like [Apis mellifera]
gi|328791727|ref|XM_003251575.1|	-1.54592	0.823521	-	-	-	gi|328791728|ref|XP_003251623.1|/7.09325e-120/PREDICTED: protein BCCIP homolog [Apis mellifera]
gi|328778315|ref|XM_001121860.2|	-1.547	0.815713	-	-	-	gi|328778316|ref|XP_001121860.2|/0/PREDICTED: hypothetical protein LOC726093 [Apis mellifera]
gi|328791308|ref|XM_393761.4|	-1.54823	0.827391	GO:0043231//intracellular membrane-bounded organelle	GO:0017111//nucleoside-triphosphatase activity;GO:0032561	GO:0023052//signaling;GO:0009207;GO:0051169//nuclear transport;GO:0015031//protein transport	gi|48097366|ref|XP_393761.1|/4.72623e-124/PREDICTED: GTP-binding nuclear protein Ran [Apis mellifera]
gi|328786421|ref|XM_395252.4|	-1.55036	0.818961	-	-	-	gi|66517510|ref|XP_395252.2|/1.54294e-89/PREDICTED: akirin-2 isoform 2 [Apis mellifera]
gi|328781015|ref|XM_001122741.2|	-1.55076	0.808872	-	-	-	gi|110766389|ref|XP_001122741.1|/2.59643e-139/PREDICTED: protein takeout-like [Apis mellifera]
gi|328784595|ref|XM_392910.4|	-1.55102	0.820135	-	-	-	gi|328784596|ref|XP_392910.4|/0/PREDICTED: hypothetical protein LOC409395 [Apis mellifera]
gi|328786488|ref|XR_120290.1|	-1.55707	0.807974	-	-	-	-
gi|328790879|ref|XM_397439.4|	-1.55905	0.819444	GO:0043234//protein complex;GO:0044424//intracellular part	GO:0008135//translation factor activity, nucleic acid binding	GO:0006413//translational initiation	gi|380019390|ref|XP_003693591.1|/0/PREDICTED: eukaryotic translation initiation factor 3 subunit A-like isoform 2 [Apis florea]
gi|328786960|ref|XM_003250818.1|	-1.56356	0.824834	-	GO:0016301//kinase activity;GO:0032559	GO:0009070//serine family amino acid biosynthetic process;GO:0048513//organ development;GO:0006796//phosphate metabolic process	gi|328786961|ref|XP_003250866.1|/0/PREDICTED: LOW QUALITY PROTEIN: selenide, water dikinase [Apis mellifera]
gi|328785441|ref|XM_397471.4|	-1.56443	0.810392	GO:0031224//intrinsic to membrane	-	GO:0009987//cellular process	gi|110761725|ref|XP_397471.3|/0/PREDICTED: lachesin-like [Apis mellifera]
gi|328787732|ref|XM_392327.4|	-1.56489	0.807421	GO:0044444//cytoplasmic part;GO:0043231//intracellular membrane-bounded organelle	-	GO:0006810//transport	gi|328787733|ref|XP_392327.3|/0/PREDICTED: vacuolar protein sorting-associated protein 35 isoform 1 [Apis mellifera]
gi|328777240|ref|XM_624867.2|	-1.56632	0.826838	-	-	-	gi|328777241|ref|XP_624870.2|/8.22499e-101/PREDICTED: estradiol 17-beta-dehydrogenase 8-like [Apis mellifera]
gi|328777249|ref|XM_003249256.1|	-1.56707	0.811498	-	-	-	gi|328777250|ref|XP_003249304.1|/1.27029e-164/PREDICTED: hypothetical protein LOC100577638 [Apis mellifera]
gi|328788601|ref|XM_392921.4|	-1.56827	0.830155	GO:0044464//cell part	-	GO:0051234//establishment of localization	gi|48104167|ref|XP_392921.1|/6.87785e-69/PREDICTED: probable nuclear transport factor 2-like isoform 3 [Apis mellifera]
gi|328779823|ref|XM_395683.4|	-1.57184	0.833333	-	GO:0008238//exopeptidase activity	-	gi|66507356|ref|XP_395683.2|/0/PREDICTED: proliferation-associated protein 2G4-like [Apis mellifera]
gi|328779386|ref|XM_001122101.2|	-1.57517	0.804795	-	-	-	gi|328779387|ref|XP_001122101.2|/0/PREDICTED: huntingtin-like [Apis mellifera]
gi|328783850|ref|XM_393262.4|	-1.57639	0.822416	-	-	-	gi|48124377|ref|XP_393262.1|/0/PREDICTED: EF-hand domain-containing protein KIAA0494-like [Apis mellifera]
gi|328789111|ref|XM_003251183.1|	-1.57759	0.825111	-	GO:0008483//transaminase activity;GO:0048037//cofactor binding;GO:0016846//carbon-sulfur lyase activity	GO:0008652//cellular amino acid biosynthetic process	gi|380013738|ref|XP_003690906.1|/2.40124e-63/PREDICTED: kynurenine--oxoglutarate transaminase 3-like [Apis florea]
gi|328776312|ref|XM_624739.3|	-1.57892	0.807629	-	-	-	gi|328776313|ref|XP_624742.3|/0/PREDICTED: gephyrin isoform 2, partial [Apis mellifera]
gi|328793006|ref|XM_001120561.2|	-1.5792	0.813917	-	GO:0046872//metal ion binding	-	gi|328793007|ref|XP_001120561.2|/0/PREDICTED: hypothetical protein LOC724670 [Apis mellifera]
gi|328783220|ref|XM_003250205.1|	-1.57948	0.818477	-	GO:0016740//transferase activity	GO:0044237//cellular metabolic process	gi|328783221|ref|XP_003250253.1|/1.08266e-139/PREDICTED: putative ribosomal RNA methyltransferase CG11447-like [Apis mellifera]
gi|328788361|ref|XM_396763.4|	-1.58066	0.817993	-	GO:0005488//binding	-	gi|328788362|ref|XP_396763.4|/0/PREDICTED: metastasis-associated protein MTA3 [Apis mellifera]
gi|328786118|ref|XM_394044.4|	-1.58351	0.805694	GO:0031981//nuclear lumen;GO:0031461//cullin-RING ubiquitin ligase complex;GO:0044444//cytoplasmic part	GO:0019899//enzyme binding;GO:0019787//small conjugating protein ligase activity	GO:0043161//proteasomal ubiquitin-dependent protein catabolic process;GO:0006917//induction of apoptosis;GO:0051439//regulation of ubiquitin-protein ligase activity involved in mitotic cell cycle;GO:0051704;GO:0051320;GO:0009653//anatomical structure morphogenesis;GO:0008283//cell proliferation	gi|66523378|ref|XP_394044.2|/0/PREDICTED: cullin-1-like isoform 1 [Apis mellifera]
gi|328789989|ref|XM_392307.4|	-1.58382	0.837756	GO:0005681//spliceosomal complex	GO:0003723//RNA binding	GO:0000377	gi|328789990|ref|XP_392307.4|/0/PREDICTED: heterogeneous nuclear ribonucleoprotein Q-like [Apis mellifera]
gi|328779828|ref|XM_623284.3|	-1.58688	0.841349	-	-	-	gi|328779829|ref|XP_623287.2|/0/PREDICTED: lysosome-associated membrane glycoprotein 1-like isoform 2 [Apis mellifera]
gi|328776554|ref|XM_393883.4|	-1.58757	0.829809	GO:0005681//spliceosomal complex;GO:0031981//nuclear lumen;GO:0022624;GO:0005700//polytene chromosome	GO:0061135	GO:0010498//proteasomal protein catabolic process;GO:0000377	gi|328776555|ref|XP_393883.3|/1.63462e-138/PREDICTED: proteasome activator complex subunit 3-like [Apis mellifera]
gi|328782552|ref|XM_397174.4|	-1.58863	0.803897	-	-	-	gi|328782553|ref|XP_397174.4|/1.15179e-121/PREDICTED: glutamate--cysteine ligase regulatory subunit [Apis mellifera]
gi|328787157|ref|XM_395202.4|	-1.58954	0.840381	GO:0044424//intracellular part	GO:0004812//aminoacyl-tRNA ligase activity;GO:0032559	GO:0006418//tRNA aminoacylation for protein translation	gi|328787158|ref|XP_395202.3|/0/PREDICTED: valyl-tRNA synthetase isoform 1 [Apis mellifera]
gi|328775883|ref|XM_624610.3|	-1.5897	0.837203	-	-	-	gi|66513846|ref|XP_624613.1|/1.96286e-131/PREDICTED: surfeit locus protein 4 homolog [Apis mellifera]
gi|328782282|ref|XM_395605.4|	-1.59026	0.833955	-	-	-	gi|328782283|ref|XP_395605.3|/1.77185e-180/PREDICTED: magnesium transporter protein 1-like [Apis mellifera]
gi|328787726|ref|XM_394487.4|	-1.59038	0.814469	-	GO:0016615//malate dehydrogenase activity	GO:0009060//aerobic respiration;GO:0005975//carbohydrate metabolic process;GO:0043648//dicarboxylic acid metabolic process	gi|66506786|ref|XP_394487.2|/2.87901e-176/PREDICTED: malate dehydrogenase, cytoplasmic-like isoform 1 [Apis mellifera]
gi|328783078|ref|XM_395652.4|	-1.59225	0.828842	-	GO:0016831//carboxy-lyase activity	GO:0008152//metabolic process	gi|48103807|ref|XP_395652.1|/1.2006e-113/PREDICTED: phosphopantothenoylcysteine decarboxylase-like [Apis mellifera]
gi|328788156|ref|XM_392515.4|	-1.59351	0.834093	GO:0012507//ER to Golgi transport vesicle membrane	GO:0046914//transition metal ion binding	GO:0048193//Golgi vesicle transport;GO:0015031//protein transport	gi|328788157|ref|XP_392515.2|/0/PREDICTED: protein transport protein Sec23A-like isoform 1 [Apis mellifera]
gi|328789355|ref|XM_001121454.2|	-1.59367	0.830984	-	GO:0005488//binding	-	gi|328789356|ref|XP_001121454.2|/1.10741e-121/PREDICTED: RNA-binding protein squid-like [Apis mellifera]
gi|328788895|ref|XM_001120071.2|	-1.59374	0.829464	-	-	-	-
gi|328780935|ref|XM_394728.4|	-1.59405	0.836719	-	-	-	gi|380014998|ref|XP_003691499.1|/4.37106e-175/PREDICTED: ELMO domain-containing protein 2-like [Apis florea]
gi|328780803|ref|XM_001121484.2|	-1.59612	0.824903	-	-	-	gi|328780804|ref|XP_001121484.2|/0/PREDICTED: hypothetical protein LOC725662 [Apis mellifera]
gi|328791884|ref|XM_393438.4|	-1.59626	0.826078	GO:0033176	GO:0015077//monovalent inorganic cation transmembrane transporter activity;GO:0003824//catalytic activity	GO:0015988//energy coupled proton transport, against electrochemical gradient	gi|66548758|ref|XP_393438.2|/0/PREDICTED: v-type proton ATPase subunit d [Apis mellifera]
gi|328789603|ref|XM_623728.3|	-1.59975	0.843975	GO:0043005//neuron projection;GO:0043231//intracellular membrane-bounded organelle;GO:0001726//ruffle;GO:0015935//small ribosomal subunit	GO:0016835//carbon-oxygen lyase activity;GO:0005198//structural molecule activity;GO:0003723//RNA binding;GO:0004518//nuclease activity;GO:0008134//transcription factor binding;GO:0019900//kinase binding	GO:0006412//translation;GO:0043433//negative regulation of transcription factor activity;GO:0006282//regulation of DNA repair;GO:0006915//apoptosis;GO:0012502//induction of programmed cell death	gi|66504343|ref|XP_623731.1|/3.75614e-133/PREDICTED: 40S ribosomal protein S3 [Apis mellifera]
gi|328780281|ref|XM_623438.2|	-1.60022	0.826907	-	GO:0050136//NADH dehydrogenase (quinone) activity	GO:0022904//respiratory electron transport chain	gi|66513180|ref|XP_623441.1|/1.56373e-65/PREDICTED: NADH dehydrogenase [ubiquinone] 1 alpha subcomplex subunit 6-like [Apis mellifera]
gi|328788024|ref|XM_625164.3|	-1.60039	0.820619	-	-	-	gi|328788025|ref|XP_625167.2|/2.75297e-137/PREDICTED: UPF0293 protein C16orf42-like [Apis mellifera]
gi|328778093|ref|XM_001120520.2|	-1.60288	0.831951	GO:0048500//signal recognition particle	GO:0003723//RNA binding	GO:0006448//regulation of translational elongation;GO:0006613//cotranslational protein targeting to membrane	gi|110750747|ref|XP_001120520.1|/2.6249e-36/PREDICTED: signal recognition particle 9 kDa protein [Apis mellifera]
gi|328789578|ref|XM_623129.3|	-1.60621	0.82442	-	-	-	gi|66504308|ref|XP_623132.1|/1.90302e-129/PREDICTED: NEDD4 family-interacting protein 1-like [Apis mellifera]
gi|215490059|ref|NM_001142436.1|	-1.60633	0.803552	-	-	-	gi|215490060|ref|NP_001135908.1|/0/uncharacterized protein LOC552484 [Apis mellifera]
gi|328784746|ref|XM_624166.2|	-1.60693	0.813433	-	-	-	gi|328784747|ref|XP_624169.2|/0/PREDICTED: pre-rRNA-processing protein TSR1 homolog [Apis mellifera]
gi|328788480|ref|XM_392380.4|	-1.60778	0.809563	-	-	-	gi|328788481|ref|XP_392380.3|/0/PREDICTED: pre-mRNA-processing factor 39-like [Apis mellifera]
gi|328787416|ref|XM_003250898.1|	-1.6089	0.825318	-	-	-	gi|328787417|ref|XP_003250946.1|/0/PREDICTED: hypothetical protein LOC100578328 [Apis mellifera]
gi|328777807|ref|XM_392843.4|	-1.60901	0.833126	GO:0030529//ribonucleoprotein complex	GO:0003676//nucleic acid binding;GO:0005198//structural molecule activity	GO:0010467//gene expression	gi|48103127|ref|XP_392843.1|/3.93073e-124/PREDICTED: 40S ribosomal protein S2 isoform 2 [Apis mellifera]
gi|328779128|ref|XM_391857.3|	-1.61197	0.805556	-	GO:0015299//solute:hydrogen antiporter activity	GO:0055067;GO:0006812//cation transport	gi|328779129|ref|XP_391857.3|/0/PREDICTED: sodium/hydrogen exchanger 3 [Apis mellifera]
gi|328786780|ref|XM_396203.4|	-1.6128	0.838308	GO:0043232	GO:0016628//oxidoreductase activity, acting on the CH-CH group of donors, NAD or NADP as acceptor;GO:0003916//DNA topoisomerase activity	GO:0006261//DNA-dependent DNA replication	gi|328786783|ref|XP_003250839.1|/0/PREDICTED: DNA topoisomerase 1 isoform 1 [Apis mellifera]
gi|328777892|ref|XM_001122588.2|	-1.61347	0.809218	-	-	-	gi|328777893|ref|XP_001122588.2|/5.12016e-86/PREDICTED: LDLR chaperone boca [Apis mellifera]
gi|328787209|ref|XM_625166.3|	-1.61567	0.828427	-	-	-	gi|328787210|ref|XP_625169.2|/2.00701e-73/PREDICTED: MIP18 family protein CG7949-like [Apis mellifera]
gi|328791367|ref|XM_001122535.2|	-1.61612	0.826423	-	-	-	gi|328791368|ref|XP_001122535.2|/0/PREDICTED: hypothetical protein LOC726814 [Apis mellifera]
gi|328789453|ref|XM_392758.4|	-1.61811	0.830155	-	GO:0016772//transferase activity, transferring phosphorus-containing groups	GO:0019941//modification-dependent protein catabolic process;GO:0006796//phosphate metabolic process	gi|380026589|ref|XP_003697030.1|/5.09524e-68/PREDICTED: S-phase kinase-associated protein 1-like [Apis florea]
gi|328787072|ref|XM_393366.4|	-1.61819	0.828427	-	-	-	gi|328787073|ref|XP_393366.4|/1.36209e-114/PREDICTED: myeloid leukemia factor [Apis mellifera]
gi|328791024|ref|XM_623113.3|	-1.62415	0.825387	GO:0043231//intracellular membrane-bounded organelle	GO:0003677//DNA binding;GO:0001071//nucleic acid binding transcription factor activity;GO:0005515//protein binding	GO:0006351//transcription, DNA-dependent	gi|22205102|emb|CAD23076.1|/1.20031e-155/CREB 4 protein [Apis mellifera carnica]
gi|328777238|ref|XM_624045.3|	-1.62671	0.840105	GO:0043234//protein complex	GO:0016772//transferase activity, transferring phosphorus-containing groups;GO:0019207//kinase regulator activity	GO:0007166//cell surface receptor linked signaling pathway;GO:0006796//phosphate metabolic process	gi|328777239|ref|XP_624048.2|/2.07813e-134/PREDICTED: casein kinase II subunit beta [Apis mellifera]
gi|328793279|ref|XM_392902.4|	-1.62853	0.800235	-	-	-	gi|48103883|ref|XP_392902.1|/1.61532e-124/PREDICTED: ubiquitin carboxyl-terminal hydrolase [Apis mellifera]
gi|328785790|ref|XM_392775.4|	-1.62947	0.816266	-	-	-	gi|328785791|ref|XP_392775.4|/0/PREDICTED: hypothetical protein LOC409252 [Apis mellifera]
gi|328777425|ref|XM_392988.4|	-1.62994	0.846462	-	-	-	gi|66559208|ref|XP_392988.2|/1.17415e-132/PREDICTED: hypothetical protein LOC409479 [Apis mellifera]
gi|328784650|ref|XM_624411.3|	-1.63182	0.832711	GO:0043229//intracellular organelle	GO:0046872//metal ion binding;GO:0003676//nucleic acid binding;GO:0017111//nucleoside-triphosphatase activity	-	gi|110777198|ref|XP_624414.2|/0/PREDICTED: chromodomain-helicase-DNA-binding protein Mi-2 homolog [Apis mellifera]
gi|328782969|ref|XM_397056.4|	-1.63193	0.824005	-	GO:0032561;GO:0017111//nucleoside-triphosphatase activity	GO:0035556//intracellular signal transduction;GO:0006810//transport	gi|66557450|ref|XP_397056.2|/8.62071e-123/PREDICTED: ras-related protein Rab-14 isoform 1 [Apis mellifera]
gi|328785121|ref|XM_001119883.2|	-1.63201	0.837203	-	-	-	gi|110762783|ref|XP_001119883.1|/2.42794e-58/PREDICTED: 28 kDa heat- and acid-stable phosphoprotein-like [Apis mellifera]
gi|328784460|ref|XM_623665.3|	-1.63257	0.835061	-	GO:0032559;GO:0042623//ATPase activity, coupled	-	gi|328784461|ref|XP_623668.3|/0/PREDICTED: ATP-dependent RNA helicase p62-like isoform 1 [Apis mellifera]
gi|328791407|ref|XM_625179.3|	-1.63265	0.810392	-	-	-	gi|328791408|ref|XP_625182.3|/0/PREDICTED: tubulin-specific chaperone cofactor E-like protein-like [Apis mellifera]
gi|295842192|ref|NM_001177490.1|	-1.63276	0.819514	GO:0044425//membrane part;GO:0044429//mitochondrial part	GO:0005506//iron ion binding	GO:0051234//establishment of localization;GO:0006091//generation of precursor metabolites and energy	gi|295842193|ref|NP_001170961.1|/1.55337e-58/cytochrome c [Apis mellifera]
gi|328779137|ref|XM_003249548.1|	-1.63301	0.803137	-	GO:0032561	GO:0006810//transport;GO:0035556//intracellular signal transduction	gi|328779138|ref|XP_003249596.1|/3.09495e-105/PREDICTED: ras-related protein Rab-10 isoform 1 [Apis mellifera]
gi|328781189|ref|XM_394952.4|	-1.6338	0.838516	-	-	-	gi|328781190|ref|XP_394952.4|/0/PREDICTED: ADP-ribosylation factor GTPase-activating protein 1-like isoform 2 [Apis mellifera]
gi|328779599|ref|XM_001122479.2|	-1.63449	0.81364	-	-	-	gi|328779600|ref|XP_001122479.2|/0/PREDICTED: hypothetical protein LOC726759 [Apis mellifera]
gi|328792402|ref|XM_624113.3|	-1.63914	0.804104	GO:0005635//nuclear envelope;GO:0044444//cytoplasmic part	GO:0008565//protein transporter activity;GO:0017016//Ras GTPase binding	GO:0006605//protein targeting;GO:0001708//cell fate specification;GO:0007169//transmembrane receptor protein tyrosine kinase signaling pathway;GO:0003002//regionalization;GO:0042051//compound eye photoreceptor development;GO:0007476//imaginal disc-derived wing morphogenesis;GO:0043066//negative regulation of apoptosis;GO:0000165//MAPKKK cascade	gi|110767987|ref|XP_624116.2|/0/PREDICTED: importin-7-like, partial [Apis mellifera]
gi|328788765|ref|XM_393418.4|	-1.63935	0.80445	-	GO:0003824//catalytic activity	-	gi|328788766|ref|XP_393418.3|/0/PREDICTED: pyridoxal-dependent decarboxylase domain-containing protein 1-like [Apis mellifera]
gi|328779778|ref|XM_003249654.1|	-1.63963	0.841211	GO:0030529//ribonucleoprotein complex	GO:0005198//structural molecule activity	GO:0010467//gene expression	gi|322793851|gb|EFZ17191.1|/2.00309e-29/hypothetical protein SINV_15085 [Solenopsis invicta]
gi|328783355|ref|XM_623433.3|	-1.63997	0.826907	GO:0043231//intracellular membrane-bounded organelle	GO:0004672//protein kinase activity;GO:0000166//nucleotide binding	GO:0009628//response to abiotic stimulus;GO:0009794//regulation of mitotic cell cycle, embryonic;GO:0051297//centrosome organization;GO:0006508//proteolysis;GO:0007143//female meiosis;GO:0007051//spindle organization;GO:0048513//organ development;GO:0009792//embryo development ending in birth or egg hatching;GO:0031572//G2/M transition DNA damage checkpoint	gi|66525079|ref|XP_623436.1|/0/PREDICTED: serine/threonine-protein kinase grp isoform 2 [Apis mellifera]
gi|328783320|ref|XR_120131.1|	-1.64089	0.829326	-	-	-	-
gi|328789415|ref|XM_001120965.2|	-1.64096	0.812742	-	-	-	gi|110772194|ref|XP_001120965.1|/2.99184e-102/PREDICTED: DNA fragmentation factor subunit alpha [Apis mellifera]
gi|328777851|ref|XM_001120082.2|	-1.64099	0.805694	-	GO:0034062//RNA polymerase activity;GO:0046914//transition metal ion binding;GO:0003676//nucleic acid binding	GO:0006351//transcription, DNA-dependent	gi|328777852|ref|XP_001120082.2|/7.61811e-138/PREDICTED: yrdC domain-containing protein, mitochondrial-like [Apis mellifera]
gi|328785741|ref|XM_395065.4|	-1.64258	0.838792	-	-	-	gi|328785742|ref|XP_395065.3|/6.84997e-94/PREDICTED: clathrin light chain [Apis mellifera]
gi|328793090|ref|XM_001122984.2|	-1.64406	0.836926	-	-	-	gi|365733620|ref|NP_001242966.1|/0/PHD and ring finger domains 1 [Apis mellifera]
gi|328788932|ref|XM_003251161.1|	-1.64412	0.822968	GO:0044424//intracellular part	GO:0005515//protein binding	GO:0033036;GO:0001745//compound eye morphogenesis	gi|328788933|ref|XP_003251209.1|/0/PREDICTED: neurobeachin-like, partial [Apis mellifera]
gi|328787153|ref|XM_623679.3|	-1.64428	0.841211	-	GO:0016740//transferase activity	GO:0006412//translation	gi|328787154|ref|XP_623682.3|/0/PREDICTED: hypothetical protein LOC551211 isoform 2 [Apis mellifera]
gi|328792225|ref|XM_003251649.1|	-1.64445	0.802239	-	-	-	gi|328792226|ref|XP_003251697.1|/0/PREDICTED: hypothetical protein LOC552332 isoform 1 [Apis mellifera]
gi|328778205|ref|XM_624340.3|	-1.64615	0.818615	-	GO:0032559;GO:0003824//catalytic activity	-	gi|66548261|ref|XP_624343.1|/0/PREDICTED: succinyl-CoA ligase [ADP-forming] subunit beta, mitochondrial-like [Apis mellifera]
gi|328790915|ref|XM_003251437.1|	-1.64732	0.815851	-	-	-	gi|328790916|ref|XP_003251485.1|/0/PREDICTED: prestin-like [Apis mellifera]
gi|328775947|ref|XM_397160.3|	-1.64806	0.805694	-	-	-	gi|328775948|ref|XP_397160.3|/0/PREDICTED: hypothetical protein LOC413720 [Apis mellifera]
gi|328781126|ref|XR_014885.2|	-1.64896	0.840658	-	GO:0016740//transferase activity	-	gi|335892843|ref|NP_001229451.1|/0/dolichyl-diphosphooligosaccharide--protein glycosyltransferase subunit 1 [Apis mellifera]
gi|328789436|ref|XM_395776.2|	-1.65031	0.822692	-	-	-	gi|48104416|ref|XP_395776.1|/2.16491e-120/PREDICTED: ran-specific GTPase-activating protein-like [Apis mellifera]
gi|328789049|ref|XM_395010.4|	-1.65099	0.822761	-	-	-	gi|328789050|ref|XP_395010.4|/0/PREDICTED: MLL1/MLL complex subunit KIAA1267-like [Apis mellifera]
gi|328784888|ref|XM_003250466.1|	-1.65335	0.828704	-	-	-	gi|110750936|ref|XP_001121217.1|/4.34245e-66/PREDICTED: coiled-coil-helix-coiled-coil-helix domain-containing protein 1-like isoform 1 [Apis mellifera]
gi|328776685|ref|XM_003249150.1|	-1.65485	0.825318	-	-	-	gi|328776686|ref|XP_003249198.1|/1.24054e-92/PREDICTED: surfeit locus protein 6 homolog [Apis mellifera]
gi|328779992|ref|XM_623831.3|	-1.65508	0.81516	GO:0005875//microtubule associated complex;GO:0015629//actin cytoskeleton	GO:0008092//cytoskeletal protein binding;GO:0032559;GO:0005198//structural molecule activity	GO:0000087//M phase of mitotic cell cycle	gi|66547891|ref|XP_623834.1|/0/PREDICTED: actin-like protein 87C-like [Apis mellifera]
gi|328777907|ref|XM_003249367.1|	-1.65591	0.813571	-	-	-	gi|328777908|ref|XP_003249415.1|/1.35575e-83/PREDICTED: hypothetical protein LOC100577771 [Apis mellifera]
gi|328778805|ref|XM_001121282.2|	-1.65685	0.84819	GO:0015934//large ribosomal subunit	GO:0005198//structural molecule activity	GO:0007052//mitotic spindle organization;GO:0010467//gene expression	gi|307204528|gb|EFN83208.1|/1.59042e-37/60S ribosomal protein L37a [Harpegnathos saltator]
gi|328791523|ref|XM_396435.4|	-1.65773	0.831882	-	-	-	gi|328791524|ref|XP_396435.3|/0/PREDICTED: 28S ribosomal protein S30, mitochondrial [Apis mellifera]
gi|328784275|ref|XM_393516.4|	-1.65896	0.823107	-	-	-	gi|110756630|ref|XP_393516.3|/0/PREDICTED: protein SEC13 homolog [Apis mellifera]
gi|328792074|ref|XM_003251629.1|	-1.66107	0.836166	-	-	-	gi|328792075|ref|XP_003251677.1|/0/PREDICTED: hypothetical protein LOC100578161 [Apis mellifera]
gi|328791361|ref|XM_001120434.2|	-1.66111	0.809494	-	-	-	gi|328791362|ref|XP_001120434.2|/0/PREDICTED: hypothetical protein LOC724545 [Apis mellifera]
gi|328777806|ref|XM_624366.3|	-1.66281	0.83513	GO:0044424//intracellular part	GO:0042083//5,10-methylenetetrahydrofolate-dependent methyltransferase activity	GO:0009177;GO:0006730//one-carbon metabolic process	gi|66556831|ref|XP_624369.1|/0/PREDICTED: bifunctional dihydrofolate reductase-thymidylate synthase [Apis mellifera]
gi|328779972|ref|XM_001122171.2|	-1.66282	0.808527	-	GO:0004812//aminoacyl-tRNA ligase activity	GO:0006418//tRNA aminoacylation for protein translation	gi|328779973|ref|XP_001122171.2|/0/PREDICTED: probable prolyl-tRNA synthetase, mitochondrial-like [Apis mellifera]
gi|328785448|ref|XM_393851.4|	-1.66653	0.826976	GO:0031224//intrinsic to membrane;GO:0005789//endoplasmic reticulum membrane	GO:0043169//cation binding;GO:0019829//cation-transporting ATPase activity;GO:0032559	GO:0009206;GO:0070838//divalent metal ion transport	gi|328785449|ref|XP_393851.3|/0/PREDICTED: calcium-transporting ATPase sarcoplasmic/endoplasmic reticulum type isoform 1 [Apis mellifera]
gi|328793000|ref|XM_003251761.1|	-1.66806	0.835821	-	GO:0046872//metal ion binding;GO:0016853//isomerase activity	-	gi|328793001|ref|XP_003251809.1|/0/PREDICTED: hypothetical protein LOC100577578 isoform 1 [Apis mellifera]
gi|328780746|ref|XM_003249806.1|	-1.66871	0.82822	GO:0032991//macromolecular complex;GO:0043231//intracellular membrane-bounded organelle;GO:0032432//actin filament bundle;GO:0005626//insoluble fraction;GO:0044459//plasma membrane part;GO:0044444//cytoplasmic part	GO:0051427;GO:0004725//protein tyrosine phosphatase activity;GO:0004672//protein kinase activity;GO:0019899//enzyme binding	GO:0046888//negative regulation of hormone secretion;GO:0060123//regulation of growth hormone secretion;GO:0006974//response to DNA damage stimulus;GO:0033500//carbohydrate homeostasis;GO:0006639//acylglycerol metabolic process;GO:0050796//regulation of insulin secretion;GO:0007169//transmembrane receptor protein tyrosine kinase signaling pathway;GO:0033157//regulation of intracellular protein tr…	gi|328780747|ref|XP_003249854.1|/0/PREDICTED: tyrosine-protein phosphatase corkscrew [Apis mellifera]
gi|328783829|ref|XR_014903.2|	-1.66923	0.848604	-	GO:0005488//binding	-	gi|380018750|ref|XP_003693286.1|/0/PREDICTED: aldehyde oxidase 2-like [Apis florea]
gi|328779454|ref|XR_119931.1|	-1.67046	0.835614	GO:0005701//polytene chromosome chromocenter	GO:0017111//nucleoside-triphosphatase activity	GO:0048731;GO:0043408//regulation of MAPKKK cascade;GO:0012502//induction of programmed cell death;GO:0006935//chemotaxis;GO:0070828//heterochromatin organization;GO:0016477//cell migration	gi|350424823|ref|XP_003493924.1|/0/PREDICTED: hypothetical protein LOC100747229 [Bombus impatiens]
gi|328780458|ref|XM_001121250.2|	-1.67053	0.81827	-	-	-	gi|380014750|ref|XP_003691382.1|/5.55279e-124/PREDICTED: THO complex subunit 4-like [Apis florea]
gi|328782195|ref|XM_624492.3|	-1.67272	0.8144	-	-	-	gi|328782196|ref|XP_624495.3|/0/PREDICTED: RNA-binding protein 28-like [Apis mellifera]
gi|328784657|ref|XM_397351.4|	-1.67356	0.807145	-	-	-	gi|110758919|ref|XP_397351.3|/0/PREDICTED: constitutive coactivator of PPAR-gamma-like protein 1 homolog isoform 1 [Apis mellifera]
gi|328782704|ref|XM_624876.3|	-1.67364	0.834992	GO:0031224//intrinsic to membrane	-	-	gi|66529630|ref|XP_624879.1|/7.4435e-89/PREDICTED: transmembrane and coiled-coil domain-containing protein 1-like [Apis mellifera]
gi|62526111|ref|NM_001014993.1|	-1.67601	0.840243	GO:0044424//intracellular part	GO:0017111//nucleoside-triphosphatase activity;GO:0008135//translation factor activity, nucleic acid binding;GO:0032561	GO:0006412//translation;GO:0009207	gi|62526112|ref|NP_001014993.1|/0/elongation factor 1-alpha [Apis mellifera]
gi|328777304|ref|XM_391955.3|	-1.67907	0.82435	-	GO:0004674//protein serine/threonine kinase activity;GO:0000166//nucleotide binding	GO:0009987//cellular process	gi|328777305|ref|XP_391955.3|/0/PREDICTED: hypothetical protein LOC408406 [Apis mellifera]
gi|209571500|ref|NM_001135909.1|	-1.67945	0.849779	-	-	-	-
gi|328778394|ref|XM_624693.3|	-1.68185	0.847015	GO:0030529//ribonucleoprotein complex	GO:0005198//structural molecule activity	GO:0010467//gene expression	gi|340722361|ref|XP_003399575.1|/5.21997e-73/PREDICTED: 60S ribosomal protein L27a-like [Bombus terrestris]
gi|328784400|ref|XM_396252.3|	-1.6822	0.841833	GO:0070161;GO:0043232	GO:0008092//cytoskeletal protein binding	GO:0035088//establishment or maintenance of apical/basal cell polarity	gi|328784401|ref|XP_396252.3|/0/PREDICTED: moesin/ezrin/radixin homolog 1 [Apis mellifera]
gi|328781426|ref|XM_624849.3|	-1.6846	0.817302	GO:0033176	GO:0015078//hydrogen ion transmembrane transporter activity;GO:0019829//cation-transporting ATPase activity	GO:0015988//energy coupled proton transport, against electrochemical gradient	gi|66529931|ref|XP_624852.1|/7.62675e-56/PREDICTED: v-type proton ATPase subunit F 1-like [Apis mellifera]
gi|328780321|ref|XM_003249736.1|	-1.68709	0.82359	-	GO:0032559;GO:0042623//ATPase activity, coupled	-	gi|328780322|ref|XP_003249784.1|/0/PREDICTED: putative pre-mRNA-splicing factor ATP-dependent RNA helicase DHX15-like [Apis mellifera]
gi|328785014|ref|XM_001122370.2|	-1.68785	0.810254	-	-	-	gi|328785015|ref|XP_001122370.2|/8.17399e-163/PREDICTED: thioredoxin domain-containing protein 15-like isoform 1 [Apis mellifera]
gi|328777937|ref|XM_623786.3|	-1.6882	0.813502	-	GO:0005488//binding	-	gi|328777938|ref|XP_623789.3|/4.43006e-122/PREDICTED: u1 small nuclear ribonucleoprotein 70 kDa isoform 1 [Apis mellifera]
gi|328776131|ref|XM_623094.3|	-1.68829	0.806039	-	-	-	gi|66547995|ref|XP_623097.1|/0/PREDICTED: peptidyl-prolyl cis-trans isomerase FKBP8-like isoform 1 [Apis mellifera]
gi|110748750|ref|XM_624443.2|	-1.68877	0.815368	GO:0044424//intracellular part	-	GO:0016192//vesicle-mediated transport;GO:0015031//protein transport	gi|110748751|ref|XP_624446.2|/0/PREDICTED: AP-3 complex subunit beta-1-like isoform 2 [Apis mellifera]
gi|328789759|ref|XM_001120072.2|	-1.69138	0.845426	GO:0044464//cell part	GO:0008092//cytoskeletal protein binding	-	gi|328789760|ref|XP_001120072.2|/6.05582e-96/PREDICTED: cofilin/actin-depolymerizing factor homolog [Apis mellifera]
gi|328776655|ref|XM_394113.4|	-1.69441	0.831468	GO:0016020//membrane;GO:0043231//intracellular membrane-bounded organelle	GO:0051536//iron-sulfur cluster binding	-	gi|328776656|ref|XP_394113.3|/1.13241e-62/PREDICTED: CDGSH iron-sulfur domain-containing protein 2 homolog [Apis mellifera]
gi|328792909|ref|XM_001122345.2|	-1.69481	0.841971	-	-	-	gi|328792910|ref|XP_001122345.2|/6.91362e-66/PREDICTED: transcription factor BTF3 homolog 4-like [Apis mellifera]
gi|328789991|ref|XM_395145.4|	-1.69487	0.833264	-	-	-	gi|48101511|ref|XP_395145.1|/2.82078e-53/PREDICTED: brain protein 44-like protein-like isoform 1 [Apis mellifera]
gi|328780638|ref|XM_003249787.1|	-1.69669	0.816128	GO:0005818//aster;GO:0005875//microtubule associated complex	GO:0003774//motor activity;GO:0000166//nucleotide binding;GO:0015631//tubulin binding	GO:0065008;GO:0051293//establishment of spindle localization	gi|328780639|ref|XP_003249835.1|/0/PREDICTED: kinesin 3A [Apis mellifera]
gi|237874273|ref|NM_001160405.1|	-1.69808	0.805279	GO:0044464//cell part	GO:0046872//metal ion binding;GO:0004197//cysteine-type endopeptidase activity	GO:0019538//protein metabolic process	gi|237874274|ref|NP_001153877.1|/0/calpain-B [Apis mellifera]
gi|328778542|ref|XM_394714.4|	-1.69835	0.824074	-	-	-	gi|328778543|ref|XP_394714.3|/0/PREDICTED: nucleolar protein 10 [Apis mellifera]
gi|328784533|ref|XM_623050.3|	-1.69843	0.840381	GO:0043231//intracellular membrane-bounded organelle;GO:0015630//microtubule cytoskeleton;GO:0005838//proteasome regulatory particle	GO:0070011;GO:0042623//ATPase activity, coupled;GO:0032559	GO:0033554//cellular response to stress;GO:0019941//modification-dependent protein catabolic process	gi|66520165|ref|XP_623053.1|/0/PREDICTED: 26S protease regulatory subunit 8 isoform 1 [Apis mellifera]
gi|328775878|ref|XM_394839.4|	-1.69926	0.820135	-	GO:0016740//transferase activity	-	gi|328775879|ref|XP_394839.3|/0/PREDICTED: beta-1,4-N-acetylgalactosaminyltransferase bre-4 [Apis mellifera]
gi|328788606|ref|XM_003251107.1|	-1.70027	0.850815	GO:0030529//ribonucleoprotein complex	GO:0005198//structural molecule activity	GO:0010467//gene expression	gi|328788607|ref|XP_003251155.1|/3.51458e-73/PREDICTED: hypothetical protein LOC412266 [Apis mellifera]
gi|328783417|ref|XM_624835.3|	-1.70044	0.823383	-	-	-	gi|66524954|ref|XP_624838.1|/6.41226e-63/PREDICTED: hypothetical protein LOC552461 [Apis mellifera]
gi|328784862|ref|XM_394745.4|	-1.7006	0.800857	-	GO:0005504//fatty acid binding	GO:0055082//cellular chemical homeostasis	gi|48096664|ref|XP_394745.1|/2.01825e-35/PREDICTED: putative acyl-CoA-binding protein-like isoform 2 [Apis mellifera]
gi|328789165|ref|XM_396930.4|	-1.70177	0.83361	GO:0044464//cell part	-	-	gi|48138794|ref|XP_396930.1|/4.74135e-67/PREDICTED: cytochrome b5-like [Apis mellifera]
gi|328778868|ref|XM_394885.4|	-1.70239	0.816197	-	GO:0050136//NADH dehydrogenase (quinone) activity	GO:0006091//generation of precursor metabolites and energy	gi|48099278|ref|XP_394885.1|/1.17774e-136/PREDICTED: NADH dehydrogenase [ubiquinone] iron-sulfur protein 3, mitochondrial [Apis mellifera]
gi|328779410|ref|XM_391996.4|	-1.704	0.804243	-	-	-	gi|380012020|ref|XP_003690088.1|/0/PREDICTED: cell cycle regulator Mat89Bb homolog [Apis florea]
gi|328780986|ref|XM_623367.3|	-1.70556	0.809909	GO:0005874//microtubule;GO:0005819//spindle	GO:0015631//tubulin binding	GO:0008344//adult locomotory behavior;GO:0050954//sensory perception of mechanical stimulus;GO:0007052//mitotic spindle organization;GO:0001700//embryonic development via the syncytial blastoderm;GO:0048513//organ development	gi|328780987|ref|XP_623370.2|/2.07412e-166/PREDICTED: microtubule-associated protein RP/EB family member 1-like isoform 2 [Apis mellifera]
gi|328786830|ref|XM_003250796.1|	-1.70627	0.846048	-	-	-	gi|328786822|ref|XP_393819.4|/4.35422e-49/PREDICTED: endoplasmic reticulum-Golgi intermediate compartment protein 3-like isoform 1 [Apis mellifera]
gi|328778297|ref|XR_119849.1|	-1.70712	0.824212	GO:0043229//intracellular organelle	-	-	gi|380027557|ref|XP_003697488.1|/0/PREDICTED: uncharacterized protein LOC100863587 [Apis florea]
gi|328781742|ref|XM_625115.3|	-1.70779	0.833472	-	-	-	gi|66508562|ref|XP_625118.1|/2.7762e-159/PREDICTED: putative S-methyl-5'-thioadenosine phosphorylase-like [Apis mellifera]
gi|328793600|ref|XM_397424.4|	-1.7079	0.801064	-	-	-	gi|48143341|ref|XP_397424.1|/1.31966e-145/PREDICTED: 39S ribosomal protein L46, mitochondrial [Apis mellifera]
gi|328780992|ref|XM_393296.4|	-1.70847	0.820688	GO:0035097//histone methyltransferase complex;GO:0008287//protein serine/threonine phosphatase complex;GO:0044444//cytoplasmic part	GO:0043169//cation binding;GO:0004722//protein serine/threonine phosphatase activity	GO:0005980//glycogen catabolic process;GO:0006796//phosphate metabolic process;GO:0006641//triglyceride metabolic process;GO:0005978//glycogen biosynthetic process;GO:0006464//protein modification process	gi|66516056|ref|XP_393296.2|/0/PREDICTED: serine/threonine-protein phosphatase PP1-beta catalytic subunit-like isoform 1 [Apis mellifera]
gi|328777899|ref|XM_623369.3|	-1.70855	0.841833	-	GO:0046872//metal ion binding	-	gi|66531362|ref|XP_623372.1|/8.98023e-85/PREDICTED: myosin regulatory light chain sqh-like isoform 1 [Apis mellifera]
gi|328779543|ref|XM_393524.3|	-1.70888	0.800926	GO:0044429//mitochondrial part	GO:0016783//sulfurtransferase activity;GO:0042802//identical protein binding;GO:0048037//cofactor binding	GO:0009108//coenzyme biosynthetic process;GO:0016226//iron-sulfur cluster assembly;GO:0000096//sulfur amino acid metabolic process	gi|328779544|ref|XP_393524.3|/0/PREDICTED: cysteine desulfurase, mitochondrial-like [Apis mellifera]
gi|328778484|ref|XM_624158.3|	-1.71033	0.809632	-	GO:0008237//metallopeptidase activity;GO:0008238//exopeptidase activity;GO:0043169//cation binding	GO:0019538//protein metabolic process	gi|66526670|ref|XP_624161.1|/0/PREDICTED: methionine aminopeptidase 2 [Apis mellifera]
gi|328786748|ref|XM_393700.4|	-1.71171	0.828566	-	-	-	gi|66517561|ref|XP_393700.2|/0/PREDICTED: structural maintenance of chromosomes protein 3 [Apis mellifera]
gi|328779328|ref|XM_001122122.2|	-1.71342	0.803621	-	-	-	gi|328779329|ref|XP_001122122.2|/0/PREDICTED: hypothetical protein LOC726379 isoform 1 [Apis mellifera]
gi|328775943|ref|XM_625235.3|	-1.71544	0.838032	-	-	-	gi|380014275|ref|XP_003691165.1|/3.59635e-63/PREDICTED: uncharacterized protein LOC100866484 [Apis florea]
gi|328792850|ref|XM_003251740.1|	-1.71546	0.84356	-	GO:0003676//nucleic acid binding	GO:0045450//bicoid mRNA localization;GO:0019094//pole plasm mRNA localization;GO:0050789//regulation of biological process	gi|328792851|ref|XP_003251788.1|/0/PREDICTED: segmentation protein cap'n'collar-like [Apis mellifera]
gi|328779298|ref|XM_001121593.2|	-1.7159	0.81668	-	-	-	gi|110763251|ref|XP_001121593.1|/0/PREDICTED: ubiquitin-like domain-containing CTD phosphatase 1-like isoform 1 [Apis mellifera]
gi|328786536|ref|XM_395789.4|	-1.71714	0.838654	GO:0005746//mitochondrial respiratory chain	-	-	gi|48104474|ref|XP_395789.1|/1.267e-68/PREDICTED: NADH dehydrogenase [ubiquinone] iron-sulfur protein 6, mitochondrial [Apis mellifera]
gi|328792900|ref|XM_624442.3|	-1.71724	0.8267	-	-	-	gi|328792901|ref|XP_624445.3|/0/PREDICTED: e3 ubiquitin-protein ligase MARCH5-like [Apis mellifera]
gi|328780744|ref|XM_623502.3|	-1.72049	0.839621	-	-	-	gi|328780745|ref|XP_623505.2|/2.20173e-97/PREDICTED: ubiquitin-fold modifier-conjugating enzyme 1-like [Apis mellifera]
gi|328791300|ref|XM_391880.4|	-1.7211	0.845011	GO:0043231//intracellular membrane-bounded organelle	GO:0017111//nucleoside-triphosphatase activity;GO:0008135//translation factor activity, nucleic acid binding;GO:0032561	GO:0006412//translation;GO:0009207	gi|66518853|ref|XP_391880.2|/0/PREDICTED: elongation factor Tu, mitochondrial-like isoform 1 [Apis mellifera]
gi|328785119|ref|XM_396750.4|	-1.72168	0.814884	-	-	-	gi|328785120|ref|XP_396750.4|/0/PREDICTED: lysophospholipid acyltransferase 7-like [Apis mellifera]
gi|328790516|ref|XM_001119949.2|	-1.72186	0.829878	GO:0031090//organelle membrane;GO:0043231//intracellular membrane-bounded organelle	GO:0046914//transition metal ion binding;GO:0016653//oxidoreductase activity, acting on NADH or NADPH, heme protein as acceptor;GO:0000166//nucleotide binding	GO:0008152//metabolic process	gi|328790517|ref|XP_001119949.2|/0/PREDICTED: NADPH--cytochrome P450 reductase-like [Apis mellifera]
gi|328780479|ref|XM_623196.3|	-1.72204	0.842869	-	GO:0016491//oxidoreductase activity;GO:0000166//nucleotide binding	-	gi|328780480|ref|XP_623199.2|/0/PREDICTED: heat shock 70 kDa protein 4L isoform 1 [Apis mellifera]
gi|328781586|ref|XM_394943.4|	-1.72223	0.834784	-	-	-	gi|328781587|ref|XP_394943.3|/0/PREDICTED: GRAM domain-containing protein 1A-like [Apis mellifera]
gi|328783159|ref|XM_397306.4|	-1.7225	0.815644	GO:0042598//vesicular fraction;GO:0044444//cytoplasmic part	GO:0016744	GO:0006000//fructose metabolic process;GO:0006098//pentose-phosphate shunt	gi|328783160|ref|XP_397306.3|/0/PREDICTED: transaldolase [Apis mellifera]
gi|328781073|ref|XM_624776.2|	-1.7241	0.830086	GO:0043234//protein complex;GO:0043231//intracellular membrane-bounded organelle	-	GO:0006355//regulation of transcription, DNA-dependent	gi|66531176|ref|XP_624779.1|/6.77453e-68/PREDICTED: mediator of RNA polymerase II transcription subunit 10 [Apis mellifera]
gi|328781396|ref|XM_392536.4|	-1.72423	0.830086	-	GO:0003676//nucleic acid binding	-	gi|328781397|ref|XP_392536.4|/1.81939e-142/PREDICTED: heterogeneous nuclear ribonucleoprotein K [Apis mellifera]
gi|328782905|ref|XM_001122583.2|	-1.72739	0.805901	GO:0043234//protein complex;GO:0019866//organelle inner membrane;GO:0044425//membrane part	GO:0017111//nucleoside-triphosphatase activity;GO:0000166//nucleotide binding;GO:0051184;GO:0046915//transition metal ion transmembrane transporter activity	GO:0009987//cellular process;GO:0010038//response to metal ion;GO:0015691//cadmium ion transport;GO:0051181//cofactor transport	gi|328782906|ref|XP_001122583.2|/0/PREDICTED: ATP-binding cassette sub-family B member 6, mitochondrial, partial [Apis mellifera]
gi|328782762|ref|XM_393473.4|	-1.72744	0.80908	-	-	-	gi|48139777|ref|XP_393473.1|/1.07782e-55/PREDICTED: DET1- and DDB1-associated protein 1-like [Apis mellifera]
gi|328791195|ref|XM_392396.4|	-1.72807	0.815782	-	-	-	gi|328791196|ref|XP_392396.3|/0/PREDICTED: uncharacterized aarF domain-containing protein kinase 1-like isoform 2 [Apis mellifera]
gi|328776777|ref|XM_396504.4|	-1.72816	0.830915	-	GO:0004871//signal transducer activity;GO:0016772//transferase activity, transferring phosphorus-containing groups	GO:0006796//phosphate metabolic process	gi|48122105|ref|XP_396504.1|/0/PREDICTED: serine-threonine kinase receptor-associated protein-like [Apis mellifera]
gi|328785856|ref|XM_395948.4|	-1.72863	0.812742	-	-	-	gi|328785857|ref|XP_395948.4|/1.01968e-148/PREDICTED: hypothetical protein LOC412491 [Apis mellifera]
gi|328793057|ref|XM_624617.3|	-1.73027	0.849641	GO:0030529//ribonucleoprotein complex	GO:0019843//rRNA binding;GO:0005198//structural molecule activity	GO:0010467//gene expression	gi|328793058|ref|XP_624620.2|/1.07135e-161/PREDICTED: 60S ribosomal protein L5 [Apis mellifera]
gi|328780330|ref|XM_624156.3|	-1.73367	0.81675	GO:0044429//mitochondrial part	GO:0042802//identical protein binding;GO:0030554//adenyl nucleotide binding;GO:0003824//catalytic activity	GO:0044267//cellular protein metabolic process	gi|328780331|ref|XP_624159.2|/1.5279e-130/PREDICTED: grpE protein homolog, mitochondrial [Apis mellifera]
gi|328776081|ref|XM_623949.3|	-1.73576	0.804588	-	-	-	gi|328776082|ref|XP_623952.2|/0/PREDICTED: hypothetical protein LOC551555 [Apis mellifera]
gi|328782577|ref|XM_393721.4|	-1.73649	0.807214	-	-	GO:0016070//RNA metabolic process	gi|328782578|ref|XP_393721.4|/0/PREDICTED: hypothetical protein LOC410239 [Apis mellifera]
gi|328791250|ref|XM_393257.2|	-1.73979	0.815644	-	-	-	gi|380018566|ref|XP_003693198.1|/0/PREDICTED: uncharacterized protein LOC100872215 [Apis florea]
gi|328777576|ref|XM_001122545.2|	-1.74145	0.82518	GO:0005634//nucleus	-	-	gi|328777577|ref|XP_001122545.2|/4.22807e-169/PREDICTED: peptidyl-prolyl cis-trans isomerase 1-like [Apis mellifera]
gi|328786749|ref|XM_393701.4|	-1.74166	0.850055	GO:0043231//intracellular membrane-bounded organelle;GO:0044425//membrane part	-	-	gi|48097144|ref|XP_393701.1|/1.00361e-92/PREDICTED: probable signal peptidase complex subunit 2-like [Apis mellifera]
gi|328778393|ref|XM_624710.3|	-1.74243	0.832435	GO:0043231//intracellular membrane-bounded organelle	GO:0046914//transition metal ion binding	-	gi|322790906|gb|EFZ15572.1|/3.51459e-124/hypothetical protein SINV_10875 [Solenopsis invicta]
gi|328786899|ref|XM_003250805.1|	-1.74386	0.800373	-	-	-	gi|328786900|ref|XP_003250853.1|/0/PREDICTED: hypothetical protein LOC100576176 [Apis mellifera]
gi|328777659|ref|XM_624161.3|	-1.74401	0.817371	-	GO:0016747//transferase activity, transferring acyl groups other than amino-acyl groups	-	gi|66507594|ref|XP_624164.1|/0/PREDICTED: trifunctional enzyme subunit beta, mitochondrial-like [Apis mellifera]
gi|328781522|ref|XR_120040.1|	-1.74439	0.829187	-	GO:0003824//catalytic activity	GO:0005976//polysaccharide metabolic process	gi|380013108|ref|XP_003690611.1|/0/PREDICTED: probable phosphorylase b kinase regulatory subunit beta-like [Apis florea]
gi|328781028|ref|XM_003249858.1|	-1.74568	0.828911	GO:0030119//AP-type membrane coat adaptor complex	-	GO:0015031//protein transport	gi|380012610|ref|XP_003690372.1|/0/PREDICTED: AP-1 complex subunit mu-1-like isoform 2 [Apis florea]
gi|328787720|ref|XM_001122055.2|	-1.74867	0.800857	-	-	-	gi|380021592|ref|XP_003694646.1|/0/PREDICTED: uncharacterized protein LOC100865672 [Apis florea]
gi|328790090|ref|XM_003251326.1|	-1.74912	0.825871	-	-	GO:0019941//modification-dependent protein catabolic process	gi|380011689|ref|XP_003689930.1|/5.36454e-84/PREDICTED: biogenesis of lysosome-related organelles complex 1 subunit 2-like [Apis florea]
gi|292494903|ref|NM_001174143.1|	-1.74916	0.830086	GO:0005622//intracellular	-	-	gi|292494904|ref|NP_001167614.1|/1.35854e-48/ribosomal protein L35 [Apis mellifera]
gi|328792670|ref|XM_001120530.2|	-1.75059	0.851921	-	-	-	gi|110750056|ref|XP_001120530.1|/1.30675e-15/PREDICTED: myeloma-overexpressed gene 2 protein homolog [Apis mellifera]
gi|328779349|ref|XM_393294.4|	-1.75113	0.825871	GO:0005839//proteasome core complex;GO:0043231//intracellular membrane-bounded organelle	GO:0004175//endopeptidase activity	GO:0019941//modification-dependent protein catabolic process	gi|48128110|ref|XP_393294.1|/5.27128e-120/PREDICTED: proteasome subunit alpha type-2 [Apis mellifera]
gi|58696428|ref|NM_001011634.2|	-1.75217	0.82283	GO:0043231//intracellular membrane-bounded organelle	GO:0046914//transition metal ion binding;GO:0008289//lipid binding;GO:0001071//nucleic acid binding transcription factor activity;GO:0003677//DNA binding;GO:0004879//ligand-dependent nuclear receptor activity	GO:0009755//hormone-mediated signaling pathway;GO:0006351//transcription, DNA-dependent	gi|58585210|ref|NP_001011634.1|/0/ultraspiracle [Apis mellifera]
gi|328778300|ref|XM_397413.3|	-1.75283	0.82594	GO:0016020//membrane	-	-	gi|328778301|ref|XP_397413.3|/0/PREDICTED: calsyntenin-1-like [Apis mellifera]
gi|328780622|ref|XM_392952.4|	-1.75377	0.845564	-	-	GO:0046907//intracellular transport;GO:0015031//protein transport	gi|328780623|ref|XP_392952.3|/0/PREDICTED: protein transport protein Sec24C-like [Apis mellifera]
gi|328789447|ref|XM_001120162.2|	-1.75438	0.829533	GO:0005783//endoplasmic reticulum	-	-	gi|110751310|ref|XP_001120162.1|/7.21991e-132/PREDICTED: endoplasmic reticulum resident protein 29-like [Apis mellifera]
gi|328789323|ref|XM_393599.4|	-1.75696	0.828496	GO:0015629//actin cytoskeleton;GO:0031252//cell leading edge	GO:0005198//structural molecule activity;GO:0008092//cytoskeletal protein binding;GO:0032559	GO:0006909//phagocytosis;GO:0007409//axonogenesis;GO:0008064//regulation of actin polymerization or depolymerization;GO:0000768//syncytium formation by plasma membrane fusion;GO:0001700//embryonic development via the syncytial blastoderm;GO:0007300//ovarian nurse cell to oocyte transport	gi|66499731|ref|XP_393599.2|/0/PREDICTED: actin-related protein 3-like [Apis mellifera]
gi|283837916|ref|NM_001171169.1|	-1.76017	0.831606	-	GO:0017111//nucleoside-triphosphatase activity;GO:0008135//translation factor activity, nucleic acid binding;GO:0032561	GO:0006412//translation;GO:0009207	gi|283837917|ref|NP_001164640.1|/0/suppressor of variegation 3-9 isoform 2 [Apis mellifera]
gi|328784438|ref|XM_003250404.1|	-1.76067	0.816335	GO:0016020//membrane	GO:0016874//ligase activity;GO:0005488//binding;GO:0004888//transmembrane receptor activity	GO:0007166//cell surface receptor linked signaling pathway	gi|328784439|ref|XP_003250452.1|/1.62572e-107/PREDICTED: 5-formyltetrahydrofolate cyclo-ligase-like [Apis mellifera]
gi|197276651|ref|NM_001134371.1|	-1.76106	0.801271	-	GO:0016740//transferase activity	-	gi|197276652|ref|NP_001127843.1|/3.09726e-101/nicotinamide riboside kinase [Apis mellifera]
gi|328789623|ref|XM_624400.3|	-1.76191	0.802861	-	-	-	gi|328789624|ref|XP_624403.2|/0/PREDICTED: importin-9 [Apis mellifera]
gi|328787133|ref|XM_393330.4|	-1.76237	0.839552	GO:0044424//intracellular part	GO:0046914//transition metal ion binding;GO:0003676//nucleic acid binding;GO:0017111//nucleoside-triphosphatase activity;GO:0032559	GO:0000956//nuclear-transcribed mRNA catabolic process	gi|66553048|ref|XP_393330.2|/0/PREDICTED: regulator of nonsense transcripts 1 [Apis mellifera]
gi|328777441|ref|XM_003249294.1|	-1.76357	0.84052	GO:0031224//intrinsic to membrane	-	-	gi|328777442|ref|XP_003249342.1|/1.14735e-29/PREDICTED: UPF0197 transmembrane protein C11orf10 homolog [Apis mellifera]
gi|328782817|ref|XM_624268.3|	-1.76412	0.839483	-	-	-	gi|328782818|ref|XP_624271.2|/1.42192e-119/PREDICTED: protein DJ-1-like [Apis mellifera]
gi|328792905|ref|XM_624495.3|	-1.76414	0.849848	-	GO:0016859//cis-trans isomerase activity	GO:0044267//cellular protein metabolic process	gi|307187120|gb|EFN72364.1|/7.63275e-48/12 kDa FK506-binding protein [Camponotus floridanus]
gi|328778813|ref|XM_624939.3|	-1.76548	0.825663	-	-	-	gi|66533242|ref|XP_624942.1|/8.10125e-176/PREDICTED: transcription initiation factor TFIID subunit 7 isoform 2 [Apis mellifera]
gi|328791284|ref|XR_014982.2|	-1.76749	0.819652	GO:0000178//exosome (RNase complex);GO:0005700//polytene chromosome	GO:0003723//RNA binding	GO:0006355//regulation of transcription, DNA-dependent;GO:0002777;GO:0006354//transcription elongation, DNA-dependent	gi|350412618|ref|XP_003489706.1|/0/PREDICTED: transcription elongation factor SPT6-like [Bombus impatiens]
gi|328783041|ref|XM_392932.4|	-1.76915	0.848535	-	-	-	gi|328783042|ref|XP_392932.3|/0/PREDICTED: RING finger protein 10-like [Apis mellifera]
gi|328784627|ref|XM_003250426.1|	-1.77323	0.805141	-	GO:0003913//DNA photolyase activity	-	gi|328784628|ref|XP_003250474.1|/0/PREDICTED: deoxyribodipyrimidine photo-lyase [Apis mellifera]
gi|328788415|ref|XM_003251080.1|	-1.77441	0.806799	-	-	-	gi|328788416|ref|XP_003251128.1|/0/PREDICTED: replication protein A 70 kDa DNA-binding subunit isoform 2 [Apis mellifera]
gi|328789936|ref|XM_394391.4|	-1.77502	0.805348	-	-	-	gi|48095246|ref|XP_394391.1|/3.69967e-138/PREDICTED: aquaporin AQPAn.G-like [Apis mellifera]
gi|328777423|ref|XM_624542.3|	-1.77518	0.814331	-	-	-	gi|328777424|ref|XP_624545.3|/0/PREDICTED: mevalonate kinase-like [Apis mellifera]
gi|328778109|ref|XM_625255.3|	-1.77537	0.855514	-	-	-	gi|66505254|ref|XP_625258.1|/9.88896e-31/PREDICTED: hypothetical protein LOC551596 isoform 2 [Apis mellifera]
gi|328783825|ref|XM_395784.4|	-1.77617	0.833057	GO:0044464//cell part	-	-	gi|328783826|ref|XP_395784.2|/0/PREDICTED: stomatin-like protein 2-like isoform 1 [Apis mellifera]
gi|328790246|ref|XM_395689.4|	-1.77879	0.83741	-	-	-	gi|328790247|ref|XP_395689.4|/0/PREDICTED: protein SPT2 homolog [Apis mellifera]
gi|328788462|ref|XM_001121285.2|	-1.77906	0.806108	-	-	-	gi|328788463|ref|XP_001121285.2|/0/PREDICTED: ubiquitin carboxyl-terminal hydrolase 45-like [Apis mellifera]
gi|328792618|ref|XM_395220.4|	-1.77925	0.823867	-	-	-	gi|328792619|ref|XP_395220.4|/0/PREDICTED: TBC1 domain family member 25 isoform 2 [Apis mellifera]
gi|328783420|ref|XM_624784.3|	-1.78029	0.839414	GO:0033176	GO:0015077//monovalent inorganic cation transmembrane transporter activity	GO:0015988//energy coupled proton transport, against electrochemical gradient	gi|66524947|ref|XP_624787.1|/1.11296e-46/PREDICTED: v-type proton ATPase subunit e 2-like [Apis mellifera]
gi|328791864|ref|XM_623102.3|	-1.78239	0.849779	GO:0043231//intracellular membrane-bounded organelle;GO:0000267//cell fraction;GO:0005819//spindle;GO:0008287//protein serine/threonine phosphatase complex;GO:0044444//cytoplasmic part;GO:0044427;GO:0016020//membrane	GO:0004721//phosphoprotein phosphatase activity;GO:0043169//cation binding;GO:0046983//protein dimerization activity	GO:0022403;GO:0046519;GO:0009894;GO:0006915//apoptosis;GO:0016055//Wnt receptor signaling pathway;GO:0009966//regulation of signal transduction;GO:0006396//RNA processing;GO:0016049//cell growth;GO:0001837//epithelial to mesenchymal transition;GO:0050793//regulation of developmental process;GO:0012502//induction of programmed cell death;GO:0000302//response to reactive oxygen species;GO:0006260//…	gi|66556512|ref|XP_623105.1|/0/PREDICTED: serine/threonine-protein phosphatase 2A catalytic subunit alpha isoform isoform 1 [Apis mellifera]
gi|328778749|ref|XM_001120568.2|	-1.78451	0.851714	-	-	-	gi|110773269|ref|XP_001120568.1|/5.70784e-24/PREDICTED: cytochrome c oxidase subunit 7C, mitochondrial-like [Apis mellifera]
gi|328792936|ref|XM_625024.3|	-1.7853	0.853787	-	-	GO:0006412//translation	gi|66565249|ref|XP_625027.1|/2.98217e-120/PREDICTED: elongation factor 1-beta [Apis mellifera]
gi|328779304|ref|XM_393411.4|	-1.7854	0.848397	-	GO:0016879//ligase activity, forming carbon-nitrogen bonds	GO:0006464//protein modification process	gi|48138568|ref|XP_393411.1|/3.16014e-79/PREDICTED: ubiquitin-conjugating enzyme E2 variant 2-like isoform 1 [Apis mellifera]
gi|328791497|ref|XM_624022.3|	-1.78795	0.802722	-	-	-	gi|328791498|ref|XP_624025.3|/0/PREDICTED: dihydrolipoyllysine-residue acetyltransferase component of pyruvate dehydrogenase complex, mitochondrial-like [Apis mellifera]
gi|328782823|ref|XM_623080.3|	-1.78864	0.850746	GO:0044424//intracellular part	GO:0046912//transferase activity, transferring acyl groups, acyl groups converted into alkyl on transfer;GO:0004774//succinate-CoA ligase activity;GO:0032559	GO:0005975//carbohydrate metabolic process	gi|66530142|ref|XP_623083.1|/0/PREDICTED: ATP-citrate synthase isoform 1 [Apis mellifera]
gi|328787779|ref|XM_393160.4|	-1.78975	0.802239	-	GO:0016772//transferase activity, transferring phosphorus-containing groups	GO:0006796//phosphate metabolic process	gi|48113496|ref|XP_393160.1|/4.87871e-168/PREDICTED: 5'-AMP-activated protein kinase subunit beta-1 isoform 1 [Apis mellifera]
gi|328791612|ref|XM_394615.4|	-1.79039	0.834301	-	GO:0016462//pyrophosphatase activity;GO:0005515//protein binding;GO:0032559	GO:0044267//cellular protein metabolic process	gi|66511659|ref|XP_394615.2|/0/PREDICTED: ATP-dependent Clp protease ATP-binding subunit clpX-like, mitochondrial-like [Apis mellifera]
gi|328775958|ref|XM_624974.3|	-1.79116	0.825871	-	-	-	gi|66550509|ref|XP_624977.1|/1.15667e-123/PREDICTED: gamma-interferon-inducible lysosomal thiol reductase-like [Apis mellifera]
gi|328777411|ref|XM_397274.4|	-1.79125	0.844182	-	GO:0005488//binding	-	gi|328777414|ref|XP_003249337.1|/1.67848e-60/PREDICTED: serine/arginine-rich splicing factor 7-like [Apis mellifera]
gi|295849267|ref|NM_001178027.1|	-1.79164	0.853234	-	GO:0003824//catalytic activity;GO:0016209//antioxidant activity;GO:0043169//cation binding	GO:0072593	gi|295849268|ref|NP_001171498.1|/6.8544e-84/superoxide dismutase 1 [Apis mellifera]
gi|62526113|ref|NM_001014994.1|	-1.79198	0.819306	GO:0043234//protein complex;GO:0044424//intracellular part	GO:0042802//identical protein binding;GO:0016616//oxidoreductase activity, acting on the CH-OH group of donors, NAD or NADP as acceptor;GO:0048037//cofactor binding;GO:0000166//nucleotide binding	GO:0006072//glycerol-3-phosphate metabolic process	gi|62526114|ref|NP_001014994.1|/0/glycerol-3-phosphate dehydrogenase [Apis mellifera]
gi|296010818|ref|NM_001178069.1|	-1.7928	0.821587	-	GO:0005506//iron ion binding;GO:0004601//peroxidase activity	GO:0042743//hydrogen peroxide metabolic process;GO:0006950//response to stress	gi|296010819|ref|NP_001171540.1|/0/catalase [Apis mellifera]
gi|328791248|ref|XM_003251489.1|	-1.79304	0.836374	GO:0032991//macromolecular complex	GO:0005488//binding	-	gi|328791249|ref|XP_003251537.1|/9.10103e-59/PREDICTED: U6 snRNA-associated Sm-like protein LSm7 isoform 2 [Apis mellifera]
gi|328783147|ref|XM_395569.4|	-1.79351	0.82207	-	-	-	gi|328783148|ref|XP_395569.4|/0/PREDICTED: LOW QUALITY PROTEIN: hypothetical protein LOC412103 [Apis mellifera]
gi|328783263|ref|XM_001122420.2|	-1.79451	0.801133	-	GO:0016787//hydrolase activity	-	gi|328783264|ref|XP_001122420.2|/0/PREDICTED: serine protease snake [Apis mellifera]
gi|328792611|ref|XM_001120360.2|	-1.79657	0.858554	GO:0030529//ribonucleoprotein complex	GO:0005198//structural molecule activity	GO:0010467//gene expression	gi|110767298|ref|XP_001120360.1|/9.36178e-87/PREDICTED: 60S ribosomal protein L21 [Apis mellifera]
gi|328788596|ref|XM_392919.4|	-1.79664	0.838861	-	-	-	gi|328788597|ref|XP_392919.3|/4.60453e-169/PREDICTED: hypothetical protein LOC409404 [Apis mellifera]
gi|328793862|ref|XM_624293.3|	-1.79717	0.835959	-	-	-	gi|328793863|ref|XP_624296.3|/0/PREDICTED: kelch domain-containing protein 4-like, partial [Apis mellifera]
gi|328786771|ref|XM_391905.4|	-1.79991	0.853096	GO:0043231//intracellular membrane-bounded organelle;GO:0000502//proteasome complex	GO:0004175//endopeptidase activity	GO:0006508//proteolysis	gi|66519842|ref|XP_391905.2|/1.31044e-157/PREDICTED: proteasome subunit beta type-7-like [Apis mellifera]
gi|328793111|ref|XM_624253.3|	-1.8025	0.858071	GO:0015935//small ribosomal subunit;GO:0031981//nuclear lumen	GO:0003723//RNA binding;GO:0005198//structural molecule activity	GO:0006412//translation;GO:0019080;GO:0031016//pancreas development;GO:0008380//RNA splicing	gi|66562243|ref|XP_624256.1|/5.31947e-81/PREDICTED: 40S ribosomal protein S13 [Apis mellifera]
gi|328789039|ref|XM_001122106.2|	-1.80383	0.823038	-	-	-	gi|328789040|ref|XP_001122106.2|/0/PREDICTED: diphthamide biosynthesis protein 2-like [Apis mellifera]
gi|328791216|ref|XM_395618.4|	-1.80469	0.811014	-	GO:0008233//peptidase activity	-	gi|328791217|ref|XP_395618.4|/0/PREDICTED: oligopeptidase A-like [Apis mellifera]
gi|328787765|ref|XM_392446.4|	-1.80593	0.856067	-	-	-	gi|48096382|ref|XP_392446.1|/9.26256e-55/PREDICTED: death-associated protein 1-like [Apis mellifera]
gi|328786410|ref|XM_392725.4|	-1.80661	0.833748	-	GO:0004091//carboxylesterase activity	-	gi|48101936|ref|XP_392725.1|/2.08155e-124/PREDICTED: acyl-protein thioesterase 1-like [Apis mellifera]
gi|328785745|ref|XM_003250602.1|	-1.80671	0.8428	-	-	-	gi|328785746|ref|XP_003250650.1|/1.67565e-80/PREDICTED: DNA-binding protein K10-like isoform 1 [Apis mellifera]
gi|328783817|ref|XM_003250298.1|	-1.80671	0.849779	GO:0030286//dynein complex	GO:0042802//identical protein binding;GO:0003774//motor activity;GO:0045502//dynein binding;GO:0016887//ATPase activity	GO:0044248//cellular catabolic process;GO:0007472//wing disc morphogenesis;GO:0007015//actin filament organization;GO:0048232//male gamete generation;GO:0007017//microtubule-based process;GO:0006997//nucleus organization;GO:0048102//autophagic cell death;GO:0003006//developmental process involved in reproduction	gi|17137630|ref|NP_477408.1|/5.40949e-45/cytoplasmic dynein light chain 2, isoform A [Drosophila melanogaster]
gi|328792921|ref|XM_396744.4|	-1.80674	0.836374	-	-	-	gi|328792922|ref|XP_396744.4|/0/PREDICTED: proteasomal ubiquitin receptor ADRM1-like [Apis mellifera]
gi|328784834|ref|XM_624430.3|	-1.80929	0.857449	GO:0031090//organelle membrane	GO:0004576//oligosaccharyl transferase activity	GO:0006487//protein N-linked glycosylation	gi|328784835|ref|XP_624433.2|/0/PREDICTED: dolichyl-diphosphooligosaccharide--protein glycosyltransferase 48 kDa subunit-like isoform 1 [Apis mellifera]
gi|328789070|ref|XM_623455.3|	-1.80948	0.839621	GO:0005739//mitochondrion	GO:0046872//metal ion binding;GO:0016787//hydrolase activity	-	gi|328789071|ref|XP_623458.3|/3.11203e-177/PREDICTED: hydroxyacylglutathione hydrolase, mitochondrial-like isoform 1 [Apis mellifera]
gi|328793893|ref|XM_001120842.2|	-1.8106	0.807214	-	-	GO:0009987//cellular process	gi|328793894|ref|XP_001120842.2|/0/PREDICTED: phosphatidylinositol glycan anchor biosynthesis class U protein-like, partial [Apis mellifera]
gi|328777194|ref|XM_001123336.2|	-1.8108	0.804035	GO:0016469//proton-transporting two-sector ATPase complex	GO:0015077//monovalent inorganic cation transmembrane transporter activity	GO:0015988//energy coupled proton transport, against electrochemical gradient	gi|328777195|ref|XP_001123336.2|/0/PREDICTED: v-type proton ATPase 116 kDa subunit a isoform 1-like [Apis mellifera]
gi|328785410|ref|XM_003250552.1|	-1.81204	0.842869	-	GO:0016421//CoA carboxylase activity;GO:0016879//ligase activity, forming carbon-nitrogen bonds;GO:0032559	GO:0006631//fatty acid metabolic process	gi|328785411|ref|XP_003250600.1|/0/PREDICTED: acetyl-CoA carboxylase-like [Apis mellifera]
gi|328783478|ref|XM_396249.4|	-1.81244	0.829049	-	-	-	gi|328783479|ref|XP_396249.3|/0/PREDICTED: 3-hydroxyisobutyryl-CoA hydrolase, mitochondrial-like [Apis mellifera]
gi|328781018|ref|XM_003249855.1|	-1.81311	0.809771	-	-	-	gi|328781019|ref|XP_003249903.1|/0/PREDICTED: LOW QUALITY PROTEIN: DNA repair protein RAD50 [Apis mellifera]
gi|328779025|ref|XM_003249533.1|	-1.81389	0.830984	-	-	-	gi|328779026|ref|XP_003249581.1|/0/PREDICTED: nucleolar GTP-binding protein 2 [Apis mellifera]
gi|328779223|ref|XM_001120682.2|	-1.81558	0.807836	-	-	-	gi|328779224|ref|XP_001120682.2|/6.67348e-123/PREDICTED: hypothetical protein LOC724783 [Apis mellifera]
gi|328784139|ref|XM_395436.4|	-1.81564	0.85123	-	-	-	gi|328784140|ref|XP_395436.3|/5.69048e-138/PREDICTED: myelin expression factor 2 [Apis mellifera]
gi|328777227|ref|XM_001120009.2|	-1.81617	0.844389	-	-	-	gi|110755004|ref|XP_001120009.1|/6.93181e-38/PREDICTED: ubiquitin like [Apis mellifera]
gi|328776428|ref|XM_623726.2|	-1.81688	0.828496	-	GO:0032559;GO:0016462//pyrophosphatase activity	-	gi|328776429|ref|XP_623729.2|/0/PREDICTED: ATPase family AAA domain-containing protein 3 [Apis mellifera]
gi|328784317|ref|XM_001121222.2|	-1.81698	0.826423	GO:0044424//intracellular part	GO:0016274//protein-arginine N-methyltransferase activity	GO:0016571//histone methylation	gi|328784318|ref|XP_001121222.2|/0/PREDICTED: protein arginine N-methyltransferase 8 [Apis mellifera]
gi|328781043|ref|XM_395299.4|	-1.81804	0.860282	GO:0044424//intracellular part	-	-	gi|66515987|ref|XP_395299.2|/2.781e-92/PREDICTED: translationally-controlled tumor protein homolog isoform 1 [Apis mellifera]
gi|328777725|ref|XM_393775.4|	-1.81845	0.812465	-	-	-	gi|340728524|ref|XP_003402572.1|/4.45666e-118/PREDICTED: dnaJ homolog subfamily C member 8-like [Bombus terrestris]
gi|328780810|ref|XM_003249818.1|	-1.82065	0.855169	GO:0044444//cytoplasmic part;GO:0000267//cell fraction	GO:0005488//binding;GO:0004812//aminoacyl-tRNA ligase activity	GO:0006418//tRNA aminoacylation for protein translation;GO:0065003	gi|328780811|ref|XP_003249866.1|/0/PREDICTED: bifunctional aminoacyl-tRNA synthetase [Apis mellifera]
gi|58585199|ref|NM_001011629.1|	-1.82122	0.834784	GO:0043231//intracellular membrane-bounded organelle	GO:0003677//DNA binding	GO:0006355//regulation of transcription, DNA-dependent	gi|58585200|ref|NP_001011629.1|/0/mushroom body large-type Kenyon cell-specific protein 1 [Apis mellifera]
gi|328777932|ref|XM_393351.4|	-1.82227	0.861111	-	-	-	gi|328777933|ref|XP_393351.3|/5.74701e-96/PREDICTED: nucleoside diphosphate kinase [Apis mellifera]
gi|328790896|ref|XM_624545.3|	-1.82236	0.837065	GO:0031224//intrinsic to membrane	GO:0004175//endopeptidase activity;GO:0046914//transition metal ion binding;GO:0016462//pyrophosphatase activity;GO:0032559	GO:0009057//macromolecule catabolic process;GO:0019538//protein metabolic process	gi|110749420|ref|XP_624548.2|/0/PREDICTED: AFG3-like protein 2-like [Apis mellifera]
gi|110755365|ref|XM_395364.3|	-1.82273	0.841142	GO:0044444//cytoplasmic part;GO:0043231//intracellular membrane-bounded organelle	GO:0005488//binding;GO:0070011	GO:0019538//protein metabolic process	gi|66505780|ref|XP_395364.2|/0/PREDICTED: prolyl endopeptidase-like isoform 1 [Apis mellifera]
gi|328777035|ref|XM_395812.4|	-1.82275	0.820135	-	-	-	gi|328777036|ref|XP_395812.4|/0/PREDICTED: transmembrane protein 129-like [Apis mellifera]
gi|328785707|ref|XM_394645.4|	-1.82331	0.844804	-	-	-	gi|328785708|ref|XP_394645.3|/4.38843e-122/PREDICTED: hsc70-interacting protein 1-like isoform 1 [Apis mellifera]
gi|328790199|ref|XM_394666.4|	-1.82411	0.813986	-	-	-	gi|110758413|ref|XP_394666.3|/5.6214e-153/PREDICTED: ribosome biogenesis regulatory protein homolog [Apis mellifera]
gi|328781195|ref|XM_623656.3|	-1.82673	0.824558	-	-	-	gi|328781196|ref|XP_623659.3|/1.55011e-158/PREDICTED: LIX1-like protein-like isoform 2 [Apis mellifera]
gi|328789783|ref|XM_624694.3|	-1.82755	0.822692	GO:0043234//protein complex	-	-	gi|66503873|ref|XP_624697.1|/0/PREDICTED: 26S proteasome non-ATPase regulatory subunit 6-like [Apis mellifera]
gi|328790378|ref|XM_001122019.2|	-1.82826	0.82435	-	-	-	gi|328790379|ref|XP_001122019.2|/0/PREDICTED: mitochondrial carrier homolog 2 [Apis mellifera]
gi|328783203|ref|XM_397458.4|	-1.82839	0.833057	-	-	-	gi|328783204|ref|XP_397458.4|/0/PREDICTED: hypothetical protein LOC414022 [Apis mellifera]
gi|328779306|ref|XM_393338.4|	-1.83013	0.82359	-	-	-	gi|328779307|ref|XP_393338.4|/0/PREDICTED: hypothetical protein LOC409848 [Apis mellifera]
gi|328776765|ref|XM_395356.4|	-1.83294	0.851714	-	GO:0008233//peptidase activity	-	gi|328776766|ref|XP_395356.3|/0/PREDICTED: putative serine protease K12H4.7-like [Apis mellifera]
gi|328789545|ref|XM_001120819.2|	-1.83397	0.851299	-	GO:0005488//binding	-	gi|328789546|ref|XP_001120819.2|/0/PREDICTED: MOSC domain-containing protein 2, mitochondrial-like [Apis mellifera]
gi|328787593|ref|XM_391934.4|	-1.83454	0.848259	GO:0044424//intracellular part	GO:0008135//translation factor activity, nucleic acid binding	GO:0006412//translation	gi|110761892|ref|XP_391934.3|/2.53619e-163/PREDICTED: eukaryotic translation initiation factor 3 subunit G-like [Apis mellifera]
gi|328783847|ref|XM_395200.4|	-1.83458	0.808043	GO:0031224//intrinsic to membrane	GO:0005216//ion channel activity	GO:0006812//cation transport	gi|66554647|ref|XP_395200.2|/2.37647e-142/PREDICTED: trimeric intracellular cation channel type B-like [Apis mellifera]
gi|328789480|ref|XM_394313.4|	-1.83486	0.858002	-	-	-	gi|48094957|ref|XP_394313.1|/2.91499e-77/PREDICTED: microsomal glutathione S-transferase 1 isoform 1 [Apis mellifera]
gi|110765439|ref|XM_393421.3|	-1.83487	0.853165	-	-	-	gi|48138741|ref|XP_393421.1|/3.8246e-70/PREDICTED: putative ATP synthase subunit f, mitochondrial-like [Apis mellifera]
gi|328778402|ref|XM_397228.4|	-1.83591	0.806247	-	-	GO:0006631//fatty acid metabolic process	gi|66526771|ref|XP_397228.2|/0/PREDICTED: elongation of very long chain fatty acids protein AAEL008004-like [Apis mellifera]
gi|328793198|ref|XM_397419.4|	-1.83599	0.810807	GO:0043234//protein complex;GO:0044451//nucleoplasm part	GO:0046914//transition metal ion binding;GO:0019904//protein domain specific binding;GO:0019787//small conjugating protein ligase activity	GO:0001501//skeletal system development;GO:0033080//immature T cell proliferation in thymus;GO:0017145//stem cell division;GO:0007417//central nervous system development;GO:0006357//regulation of transcription from RNA polymerase II promoter;GO:0016570//histone modification;GO:0048562//embryonic organ morphogenesis;GO:0009952//anterior/posterior pattern formation;GO:0031398//positive regulation o…	gi|328793199|ref|XP_397419.4|/0/PREDICTED: hypothetical protein LOC413984 [Apis mellifera]
gi|328790550|ref|XM_392483.4|	-1.83624	0.854892	-	GO:0048037//cofactor binding;GO:0008483//transaminase activity	GO:0006520//cellular amino acid metabolic process	gi|328790551|ref|XP_392483.3|/0/PREDICTED: 4-aminobutyrate aminotransferase, mitochondrial-like isoform 1 [Apis mellifera]
gi|328780481|ref|XM_001120244.2|	-1.83727	0.83285	GO:0043226//organelle;GO:0044444//cytoplasmic part;GO:0016020//membrane	-	-	gi|110750874|ref|XP_001120244.1|/6.13661e-33/PREDICTED: vacuolar ATPase assembly integral membrane protein VMA21-like [Apis mellifera]
gi|328783050|ref|XM_624583.3|	-1.83738	0.83437	-	GO:0032559;GO:0042623//ATPase activity, coupled	-	gi|328783051|ref|XP_624586.2|/0/PREDICTED: putative ATP-dependent RNA helicase me31b-like isoform 1 [Apis mellifera]
gi|328787871|ref|XM_003250972.1|	-1.83859	0.847291	-	-	-	gi|328787872|ref|XP_003251020.1|/0/PREDICTED: contactin-like [Apis mellifera]
gi|328782571|ref|XM_001122181.2|	-1.83981	0.805417	-	-	-	gi|110748910|ref|XP_001122181.1|/8.15102e-107/PREDICTED: homologous-pairing protein 2 homolog [Apis mellifera]
gi|328777591|ref|XM_001121852.2|	-1.83998	0.829118	-	-	-	gi|328777592|ref|XP_001121852.2|/0/PREDICTED: hypothetical protein LOC726080 [Apis mellifera]
gi|328783792|ref|XM_003250296.1|	-1.84018	0.823729	-	GO:0003676//nucleic acid binding	-	gi|328783793|ref|XP_003250344.1|/1.42555e-141/PREDICTED: sex-lethal homolog [Apis mellifera]
gi|328778010|ref|XM_001122933.2|	-1.84106	0.842385	-	-	-	gi|328778011|ref|XP_001122933.2|/0/PREDICTED: hypothetical protein LOC727223 [Apis mellifera]
gi|328782999|ref|XM_624042.3|	-1.84231	0.841763	-	-	-	gi|328783000|ref|XP_624045.3|/3.46789e-60/PREDICTED: dynein light chain Tctex-type 1 [Apis mellifera]
gi|328784615|ref|XM_624150.3|	-1.84314	0.85579	GO:0044444//cytoplasmic part	-	-	gi|328784616|ref|XP_624153.3|/0/PREDICTED: hypoxia up-regulated protein 1-like [Apis mellifera]
gi|328780286|ref|XM_392851.4|	-1.84383	0.824972	-	-	-	gi|328780287|ref|XP_392851.4|/0/PREDICTED: probable serine hydrolase-like [Apis mellifera]
gi|328787561|ref|XM_391936.4|	-1.84403	0.85579	GO:0005818//aster;GO:0032991//macromolecular complex;GO:0005815//microtubule organizing center;GO:0031224//intrinsic to membrane	GO:0032561;GO:0005198//structural molecule activity;GO:0017111//nucleoside-triphosphatase activity;GO:0015405;GO:0032559	GO:0006810//transport;GO:0007017//microtubule-based process;GO:0045841//negative regulation of mitotic metaphase/anaphase transition;GO:0006959//humoral immune response;GO:0009207;GO:0043623//cellular protein complex assembly	gi|328787562|ref|XP_391936.3|/0/PREDICTED: tubulin alpha-1 chain-like [Apis mellifera]
gi|328779072|ref|XR_119902.1|	-1.84434	0.828082	-	-	-	gi|380024372|ref|XP_003695974.1|/2.15298e-153/PREDICTED: LOW QUALITY PROTEIN: TBC1 domain family member 7-like [Apis florea]
gi|328785748|ref|XM_394637.4|	-1.84523	0.829049	-	-	-	gi|66511128|ref|XP_394637.2|/0/PREDICTED: n-alpha-acetyltransferase 15, NatA auxiliary subunit-like isoform 1 [Apis mellifera]
gi|328780662|ref|XM_395800.4|	-1.84667	0.8267	-	GO:0004674//protein serine/threonine kinase activity;GO:0032559	GO:0006464//protein modification process	gi|110757430|ref|XP_395800.3|/0/PREDICTED: cyclin-dependent kinase 7 [Apis mellifera]
gi|328792506|ref|XM_623781.3|	-1.84691	0.82283	GO:0044424//intracellular part;GO:0043234//protein complex	GO:0016462//pyrophosphatase activity;GO:0032559	GO:0009057//macromolecule catabolic process	gi|328792507|ref|XP_623784.2|/0/PREDICTED: 26S protease regulatory subunit 10B [Apis mellifera]
gi|328781547|ref|XM_001122448.2|	-1.84717	0.82518	-	-	-	gi|328781548|ref|XP_001122448.2|/0/PREDICTED: hypothetical protein LOC726726 [Apis mellifera]
gi|328778941|ref|XM_392479.4|	-1.84959	0.859107	GO:0043231//intracellular membrane-bounded organelle;GO:0015630//microtubule cytoskeleton;GO:0045171//intercellular bridge	GO:0046983//protein dimerization activity	GO:0031572//G2/M transition DNA damage checkpoint;GO:0007450//dorsal/ventral pattern formation, imaginal disc;GO:0007017//microtubule-based process;GO:0003006//developmental process involved in reproduction;GO:0007612//learning;GO:0010259//multicellular organismal aging;GO:0040008//regulation of growth;GO:0007264//small GTPase mediated signal transduction;GO:0007067//mitosis;GO:0009416//response …	gi|48096523|ref|XP_392479.1|/3.1082e-140/PREDICTED: 14-3-3 protein epsilon isoform 1 [Apis mellifera]
gi|328790727|ref|XM_001122059.2|	-1.85014	0.805003	-	-	-	gi|328790728|ref|XP_001122059.2|/3.78342e-88/PREDICTED: receptor-binding cancer antigen expressed on SiSo cells-like [Apis mellifera]
gi|328781221|ref|XM_392533.4|	-1.85123	0.840589	-	GO:0032561	GO:0016192//vesicle-mediated transport;GO:0035556//intracellular signal transduction;GO:0019094//pole plasm mRNA localization;GO:0048592//eye morphogenesis;GO:0007017//microtubule-based process	gi|48096836|ref|XP_392533.1|/1.01964e-113/PREDICTED: ras-related protein Rab-6A [Apis mellifera]
gi|328778037|ref|XM_393333.4|	-1.85216	0.846324	GO:0043231//intracellular membrane-bounded organelle	GO:0008135//translation factor activity, nucleic acid binding	GO:0006412//translation;GO:0015031//protein transport	gi|328778038|ref|XP_393333.3|/0/PREDICTED: eukaryotic translation initiation factor 3 subunit M [Apis mellifera]
gi|328785489|ref|XM_394981.4|	-1.85452	0.806938	GO:0000228//nuclear chromosome;GO:0005874//microtubule;GO:0000922//spindle pole;GO:0005813//centrosome	GO:0017111//nucleoside-triphosphatase activity;GO:0032561;GO:0005198//structural molecule activity	GO:0043623//cellular protein complex assembly;GO:0009207;GO:0007051//spindle organization	gi|328785490|ref|XP_394981.4|/0/PREDICTED: tubulin gamma-1 chain isoform 1 [Apis mellifera]
gi|328780092|ref|XM_003249705.1|	-1.85535	0.851921	-	-	-	gi|328780093|ref|XP_003249753.1|/1.57562e-49/PREDICTED: myotrophin-like isoform 1 [Apis mellifera]
gi|328779736|ref|XM_624454.3|	-1.85784	0.819997	GO:0043231//intracellular membrane-bounded organelle	GO:0008135//translation factor activity, nucleic acid binding;GO:0046914//transition metal ion binding;GO:0001071//nucleic acid binding transcription factor activity	GO:0006351//transcription, DNA-dependent;GO:0006412//translation	gi|66513379|ref|XP_624457.1|/1.95265e-63/PREDICTED: transcription elongation factor SPT4 isoform 2 [Apis mellifera]
gi|328784545|ref|XM_001120856.2|	-1.86019	0.827114	-	-	-	gi|328784546|ref|XP_001120856.2|/0/PREDICTED: hypothetical protein LOC724955 [Apis mellifera]
gi|328793435|ref|XM_623942.3|	-1.86272	0.841971	GO:0031224//intrinsic to membrane	-	-	gi|66536937|ref|XP_623945.1|/0/PREDICTED: transmembrane 9 superfamily member 3 [Apis mellifera]
gi|328788819|ref|XM_001122973.2|	-1.86278	0.848466	-	-	-	gi|328788820|ref|XP_001122973.2|/2.48593e-134/PREDICTED: hypothetical protein LOC727263 [Apis mellifera]
gi|328791873|ref|XM_395821.4|	-1.86335	0.824834	-	GO:0016879//ligase activity, forming carbon-nitrogen bonds	GO:0006464//protein modification process	gi|48104639|ref|XP_395821.1|/9.46179e-135/PREDICTED: ubiquitin-conjugating enzyme E2Q-like protein CG4502-like [Apis mellifera]
gi|328788368|ref|XM_001122081.2|	-1.86515	0.849226	-	-	-	gi|110756801|ref|XP_001122081.1|/0/PREDICTED: splicing factor 3B subunit 2-like [Apis mellifera]
gi|328783720|ref|XM_394094.4|	-1.86568	0.850124	GO:0044444//cytoplasmic part	GO:0008238//exopeptidase activity	-	gi|66525391|ref|XP_394094.2|/0/PREDICTED: xaa-Pro aminopeptidase 1-like [Apis mellifera]
gi|328784677|ref|XM_003250434.1|	-1.86685	0.806316	-	-	-	gi|328784678|ref|XP_003250482.1|/0/PREDICTED: vacuolar protein sorting-associated protein 33B [Apis mellifera]
gi|328777745|ref|XM_396692.4|	-1.86769	0.852543	GO:0044444//cytoplasmic part	GO:0032561;GO:0017111//nucleoside-triphosphatase activity;GO:0004620//phospholipase activity;GO:0016597//amino acid binding;GO:0032559;GO:0016812//hydrolase activity, acting on carbon-nitrogen (but not peptide) bonds, in cyclic amides;GO:0016743//carboxyl- or carbamoyltransferase activity	GO:0001751//compound eye photoreceptor cell differentiation;GO:0019856//pyrimidine base biosynthetic process;GO:0008360//regulation of cell shape;GO:0043408//regulation of MAPKKK cascade;GO:0006929//substrate-dependent cell migration;GO:0009207;GO:0009064//glutamine family amino acid metabolic process;GO:0019827//stem cell maintenance;GO:0001700//embryonic development via the syncytial blastoderm…	gi|169668013|gb|ACA64426.1|/5.92707e-88/RAS-like protein [Bombus ignitus]
gi|328789869|ref|XM_397197.4|	-1.86834	0.807629	-	-	-	gi|328789870|ref|XP_397197.4|/0/PREDICTED: u3 small nucleolar RNA-associated protein 14 homolog A-like [Apis mellifera]
gi|328780828|ref|XM_395810.4|	-1.86872	0.830362	GO:0031224//intrinsic to membrane	-	-	gi|328780829|ref|XP_395810.4|/9.3767e-96/PREDICTED: transmembrane protein 85-like isoform 1 [Apis mellifera]
gi|328776263|ref|XM_625101.3|	-1.869	0.863046	GO:0030529//ribonucleoprotein complex	GO:0003723//RNA binding;GO:0005198//structural molecule activity	GO:0010467//gene expression	gi|66548968|ref|XP_625104.1|/2.14066e-69/PREDICTED: 40S ribosomal protein S18 [Apis mellifera]
gi|328788215|ref|XM_003251036.1|	-1.87093	0.82518	-	-	-	gi|328788216|ref|XP_003251084.1|/0/PREDICTED: nucleolar protein 58-like [Apis mellifera]
gi|328783444|ref|XM_392059.4|	-1.87154	0.864497	GO:0005622//intracellular	-	-	gi|48098427|ref|XP_392059.1|/8.06038e-53/PREDICTED: 60S ribosomal protein L26 isoform 1 [Apis mellifera]
gi|328778604|ref|XM_001122266.2|	-1.87278	0.822139	-	GO:0016787//hydrolase activity;GO:0005488//binding	-	gi|328778605|ref|XP_001122266.2|/0/PREDICTED: probable ATP-dependent RNA helicase DDX27-like [Apis mellifera]
gi|328781022|ref|XM_623269.3|	-1.87311	0.863806	GO:0030529//ribonucleoprotein complex	GO:0005198//structural molecule activity	GO:0010467//gene expression	gi|66515955|ref|XP_623272.1|/8.7369e-61/PREDICTED: 60S ribosomal protein L35a isoform 2 [Apis mellifera]
gi|74271821|ref|NM_001011604.2|	-1.8746	0.864221	GO:0030529//ribonucleoprotein complex	GO:0005198//structural molecule activity	GO:0010467//gene expression	gi|74271822|ref|NP_001011604.2|/1.71339e-97/40S ribosomal protein S8 [Apis mellifera]
gi|328780499|ref|XM_393072.4|	-1.87601	0.843836	GO:0070603//SWI/SNF-type complex;GO:0005694//chromosome	GO:0003712//transcription cofactor activity;GO:0019904//protein domain specific binding	GO:0009888//tissue development;GO:0048812//neuron projection morphogenesis;GO:0006355//regulation of transcription, DNA-dependent;GO:0008283//cell proliferation;GO:0003002//regionalization;GO:0009792//embryo development ending in birth or egg hatching;GO:0016568//chromatin modification;GO:0007476//imaginal disc-derived wing morphogenesis	gi|66504971|ref|XP_393072.2|/0/PREDICTED: SWI/SNF-related matrix-associated actin-dependent regulator of chromatin subfamily B member 1 [Apis mellifera]
gi|328793098|ref|XM_003251778.1|	-1.87638	0.828289	-	GO:0005488//binding	GO:0031163	gi|328793099|ref|XP_003251826.1|/0/PREDICTED: probable cytosolic Fe-S cluster assembly factor AGAP009023-like [Apis mellifera]
gi|328783416|ref|XM_392055.4|	-1.87748	0.825732	-	-	-	gi|66524951|ref|XP_392055.2|/7.87054e-118/PREDICTED: protein preli-like isoform 1 [Apis mellifera]
gi|328783806|ref|XM_392794.4|	-1.87818	0.828842	-	-	-	gi|328783807|ref|XP_392794.4|/0/PREDICTED: hypothetical protein LOC409273 [Apis mellifera]
gi|328780139|ref|XM_001119952.2|	-1.88015	0.858554	GO:0030529//ribonucleoprotein complex	GO:0005198//structural molecule activity	GO:0010467//gene expression	gi|383855926|ref|XP_003703461.1|/3.38694e-26/PREDICTED: 60S ribosomal protein L29-like [Megachile rotundata]
gi|328782295|ref|XM_395743.4|	-1.88039	0.859038	-	GO:0004812//aminoacyl-tRNA ligase activity;GO:0000166//nucleotide binding	GO:0006418//tRNA aminoacylation for protein translation	gi|66501629|ref|XP_395743.2|/0/PREDICTED: leucyl-tRNA synthetase, cytoplasmic-like isoform 1 [Apis mellifera]
gi|328793393|ref|XM_624335.3|	-1.88155	0.839829	-	-	-	gi|328793394|ref|XP_624338.2|/0/PREDICTED: ribonuclease P protein subunit p40-like [Apis mellifera]
gi|328785096|ref|XM_625006.3|	-1.88234	0.862977	GO:0030529//ribonucleoprotein complex	GO:0005198//structural molecule activity	GO:0010467//gene expression	gi|110762813|ref|XP_625009.2|/3.29778e-57/PREDICTED: 60S ribosomal protein L22 isoform 1 [Apis mellifera]
gi|328778995|ref|XM_001120419.2|	-1.88521	0.864566	GO:0030529//ribonucleoprotein complex	GO:0005198//structural molecule activity	GO:0010467//gene expression	gi|110767080|ref|XP_001120419.1|/2.97087e-112/PREDICTED: 40S ribosomal protein S6-like [Apis mellifera]
gi|328792070|ref|XM_003251627.1|	-1.88656	0.816957	GO:0016471//vacuolar proton-transporting V-type ATPase complex	GO:0019829//cation-transporting ATPase activity	GO:0015988//energy coupled proton transport, against electrochemical gradient	gi|328792071|ref|XP_003251675.1|/0/PREDICTED: v-type proton ATPase subunit H isoform 1 [Apis mellifera]
gi|328779218|ref|XM_003249564.1|	-1.88682	0.807698	-	-	-	gi|328779219|ref|XP_003249612.1|/0/PREDICTED: hypothetical protein LOC100577629 [Apis mellifera]
gi|328793612|ref|XM_001120256.2|	-1.8871	0.836857	-	-	-	gi|380026866|ref|XP_003697161.1|/1.14552e-35/PREDICTED: zinc finger protein 41-like [Apis florea]
gi|328790370|ref|XM_623342.3|	-1.88773	0.82283	-	-	-	gi|328790371|ref|XP_623345.3|/6.89064e-157/PREDICTED: tafazzin homolog isoform 2 [Apis mellifera]
gi|328781299|ref|XM_395391.4|	-1.88934	0.80908	GO:0005622//intracellular	GO:0000166//nucleotide binding	-	gi|328781300|ref|XP_395391.3|/0/PREDICTED: GTP-binding protein 5-like [Apis mellifera]
gi|328786127|ref|XM_395757.4|	-1.89131	0.835061	-	GO:0005488//binding	-	gi|328786128|ref|XP_395757.3|/0/PREDICTED: deformed epidermal autoregulatory factor 1 [Apis mellifera]
gi|328784536|ref|XM_003250414.1|	-1.89345	0.843836	-	-	-	gi|328784537|ref|XP_003250462.1|/0/PREDICTED: putative rRNA methyltransferase 3-like isoform 1 [Apis mellifera]
gi|328782007|ref|XM_623125.3|	-1.89364	0.845218	-	GO:0015036//disulfide oxidoreductase activity	GO:0018904;GO:0019725//cellular homeostasis	gi|66524108|ref|XP_623128.1|/1.1687e-163/PREDICTED: thioredoxin 1-like 1 isoform 1 [Apis mellifera]
gi|328791092|ref|XM_003251468.1|	-1.89371	0.833264	GO:0005622//intracellular	-	-	gi|328791093|ref|XP_003251516.1|/0/PREDICTED: ADP-ribosylation factor-binding protein GGA1 isoform 1 [Apis mellifera]
gi|328780838|ref|XM_624940.3|	-1.89477	0.856551	GO:0030529//ribonucleoprotein complex	GO:0005198//structural molecule activity	GO:0010467//gene expression	gi|380028379|ref|XP_003697881.1|/5.29564e-96/PREDICTED: 40S ribosomal protein S7-like [Apis florea]
gi|328786404|ref|XM_623300.3|	-1.89569	0.864773	-	-	-	gi|380027242|ref|XP_003697338.1|/1.41777e-80/PREDICTED: 40S ribosomal protein S10-like isoform 2 [Apis florea]
gi|328781122|ref|XM_003249873.1|	-1.89666	0.848397	-	-	-	gi|328781123|ref|XP_003249921.1|/0/PREDICTED: transmembrane protein 214-like [Apis mellifera]
gi|328791398|ref|XM_001122477.2|	-1.90089	0.827598	-	-	-	gi|110761258|ref|XP_001122477.1|/7.51476e-55/PREDICTED: hypothetical protein LOC726757 [Apis mellifera]
gi|328786448|ref|XM_625057.3|	-1.9015	0.852819	GO:0033178//proton-transporting two-sector ATPase complex, catalytic domain	GO:0015078//hydrogen ion transmembrane transporter activity;GO:0019829//cation-transporting ATPase activity;GO:0032559	GO:0015986//ATP synthesis coupled proton transport	gi|328786452|ref|XP_003250793.1|/2.05591e-84/PREDICTED: ATP synthase subunit delta, mitochondrial isoform 2 [Apis mellifera]
gi|328781637|ref|XM_623103.3|	-1.90384	0.864635	GO:0030529//ribonucleoprotein complex	GO:0005198//structural molecule activity	GO:0022613//ribonucleoprotein complex biogenesis;GO:0006412//translation	gi|66559310|ref|XP_623106.1|/8.63332e-155/PREDICTED: 60S acidic ribosomal protein P0 isoform 1 [Apis mellifera]
gi|328784462|ref|XM_003250406.1|	-1.90582	0.83741	-	GO:0005488//binding	-	gi|328784463|ref|XP_003250454.1|/0/PREDICTED: glyoxylate reductase/hydroxypyruvate reductase-like [Apis mellifera]
gi|328781927|ref|XM_397101.4|	-1.90846	0.859038	-	GO:0005488//binding;GO:0004386//helicase activity	-	gi|328781928|ref|XP_397101.4|/0/PREDICTED: ATP-dependent RNA helicase DDX54-like [Apis mellifera]
gi|328778209|ref|XM_003249412.1|	-1.90893	0.828289	-	-	-	gi|328778210|ref|XP_003249460.1|/2.70079e-92/PREDICTED: diamine acetyltransferase 2-like [Apis mellifera]
gi|328793457|ref|XM_003251832.1|	-1.90972	0.851023	-	GO:0032561	GO:0006810//transport;GO:0035556//intracellular signal transduction	gi|328793458|ref|XP_003251880.1|/1.67583e-81/PREDICTED: ras-related protein Rab-8A-like [Apis mellifera]
gi|328787444|ref|XM_393545.4|	-1.91003	0.838516	GO:0044429//mitochondrial part	GO:0016747//transferase activity, transferring acyl groups other than amino-acyl groups;GO:0046912//transferase activity, transferring acyl groups, acyl groups converted into alkyl on transfer	GO:0009060//aerobic respiration;GO:0005975//carbohydrate metabolic process	gi|66521738|ref|XP_393545.2|/0/PREDICTED: probable citrate synthase 1, mitochondrial-like [Apis mellifera]
gi|328792719|ref|XM_624292.3|	-1.91115	0.80058	-	-	-	gi|328792720|ref|XP_624295.3|/0/PREDICTED: hypothetical protein LOC551906 [Apis mellifera]
gi|328792217|ref|XM_001120368.2|	-1.91241	0.818201	GO:0044444//cytoplasmic part	GO:0016783//sulfurtransferase activity;GO:0000166//nucleotide binding	GO:0044260;GO:0009108//coenzyme biosynthetic process;GO:0034641//cellular nitrogen compound metabolic process;GO:0044238//primary metabolic process	gi|328792218|ref|XP_001120368.2|/0/PREDICTED: adenylyltransferase and sulfurtransferase MOCS3-like [Apis mellifera]
gi|328789067|ref|XM_392573.4|	-1.91316	0.828911	GO:0005681//spliceosomal complex	-	GO:0010467//gene expression;GO:0016070//RNA metabolic process	gi|328789068|ref|XP_392573.4|/0/PREDICTED: transcription elongation regulator 1 isoform 1 [Apis mellifera]
gi|328788369|ref|XM_003251072.1|	-1.91378	0.804312	-	-	-	gi|328788370|ref|XP_003251120.1|/0/PREDICTED: GPI ethanolamine phosphate transferase 1-like [Apis mellifera]
gi|328790236|ref|XM_392436.4|	-1.91985	0.820896	-	-	-	gi|328790237|ref|XP_392436.4|/0/PREDICTED: anoctamin-8-like isoform 2 [Apis mellifera]
gi|328782296|ref|XM_623298.3|	-1.92039	0.845149	GO:0044424//intracellular part	GO:0004812//aminoacyl-tRNA ligase activity;GO:0032559	GO:0006418//tRNA aminoacylation for protein translation	gi|66501636|ref|XP_623301.1|/0/PREDICTED: arginyl-tRNA synthetase, cytoplasmic [Apis mellifera]
gi|328776204|ref|XM_394656.4|	-1.92086	0.834163	-	GO:0016874//ligase activity	-	gi|328776205|ref|XP_394656.4|/0/PREDICTED: ubiquitin-protein ligase E3A [Apis mellifera]
gi|328778569|ref|XM_392721.4|	-1.92153	0.823314	GO:0043231//intracellular membrane-bounded organelle	GO:0003677//DNA binding	-	gi|380017273|ref|XP_003692584.1|/3.52749e-68/PREDICTED: protein SMG9-like [Apis florea]
gi|328793415|ref|XM_623709.3|	-1.92182	0.837134	-	-	-	gi|110764235|ref|XP_623712.2|/2.61567e-162/PREDICTED: ribosome production factor 2 homolog [Apis mellifera]
gi|328787141|ref|XM_625238.3|	-1.92367	0.841349	-	-	-	gi|380015767|ref|XP_003691867.1|/2.08715e-66/PREDICTED: uncharacterized protein LOC100863960 [Apis florea]
gi|328792664|ref|XM_393567.4|	-1.92759	0.845909	-	GO:0016765//transferase activity, transferring alkyl or aryl (other than methyl) groups	-	gi|110750077|ref|XP_393567.3|/0/PREDICTED: spermine synthase-like isoform 1 [Apis mellifera]
gi|328782356|ref|XM_396725.4|	-1.92861	0.857449	GO:0043231//intracellular membrane-bounded organelle;GO:0044444//cytoplasmic part;GO:0015630//microtubule cytoskeleton	GO:0004857//enzyme inhibitor activity	GO:0051169//nuclear transport	gi|328782357|ref|XP_396725.4|/2.03813e-74/PREDICTED: acidic leucine-rich nuclear phosphoprotein 32 family member A-like [Apis mellifera]
gi|328779424|ref|XM_391997.4|	-1.92881	0.848259	GO:0043231//intracellular membrane-bounded organelle	GO:0003676//nucleic acid binding;GO:0001071//nucleic acid binding transcription factor activity;GO:0005515//protein binding	GO:0031667//response to nutrient levels;GO:0006261//DNA-dependent DNA replication;GO:0000087//M phase of mitotic cell cycle;GO:0048511//rhythmic process	gi|328779425|ref|XP_391997.3|/8.85686e-156/PREDICTED: hepatic leukemia factor [Apis mellifera]
gi|328783567|ref|XM_396280.4|	-1.92887	0.852681	-	-	-	gi|328783568|ref|XP_396280.4|/0/PREDICTED: protein FAM188A homolog [Apis mellifera]
gi|328781500|ref|XM_395967.4|	-1.92895	0.852474	GO:0005635//nuclear envelope	GO:0022892	GO:0006605//protein targeting	gi|66552890|ref|XP_395967.2|/0/PREDICTED: importin subunit alpha-4 [Apis mellifera]
gi|328778337|ref|XM_393315.4|	-1.9298	0.856896	GO:0015630//microtubule cytoskeleton	GO:0016887//ATPase activity;GO:0005515//protein binding;GO:0032559	GO:0000278//mitotic cell cycle;GO:0044267//cellular protein metabolic process	gi|66522349|ref|XP_393315.2|/0/PREDICTED: t-complex protein 1 subunit epsilon [Apis mellifera]
gi|328792412|ref|XM_394152.4|	-1.93031	0.863391	-	-	GO:0006950//response to stress	gi|66500913|ref|XP_394152.2|/8.9542e-141/PREDICTED: protein BTG3-like [Apis mellifera]
gi|328781931|ref|XM_001119826.2|	-1.93121	0.863253	-	-	-	gi|110761627|ref|XP_001119826.1|/4.1535e-48/PREDICTED: 60S ribosomal protein L24 [Apis mellifera]
gi|218749840|ref|NM_001112672.2|	-1.93137	0.835545	-	-	-	gi|218749841|ref|NP_001106142.2|/0/uncharacterized protein LOC551408 [Apis mellifera]
gi|328777903|ref|XM_393041.4|	-1.93148	0.80984	-	-	-	gi|328777904|ref|XP_393041.3|/0/PREDICTED: hypothetical protein LOC409534 [Apis mellifera]
gi|328786789|ref|XM_393806.4|	-1.93162	0.861042	GO:0005739//mitochondrion	GO:0005488//binding;GO:0016491//oxidoreductase activity	GO:0006631//fatty acid metabolic process	gi|66519936|ref|XP_393806.2|/0/PREDICTED: trifunctional enzyme subunit alpha, mitochondrial-like [Apis mellifera]
gi|328784570|ref|XM_623911.3|	-1.93284	0.803621	-	-	-	gi|66534435|ref|XP_623914.1|/1.03311e-95/PREDICTED: hypothetical protein LOC551516 [Apis mellifera]
gi|328782649|ref|XM_001119998.2|	-1.933	0.824765	-	GO:0004596//peptide alpha-N-acetyltransferase activity	-	gi|340720024|ref|XP_003398444.1|/2.43773e-86/PREDICTED: probable N-acetyltransferase san-like isoform 1 [Bombus terrestris]
gi|328782604|ref|XM_393004.4|	-1.93307	0.800442	-	GO:0005488//binding	-	gi|328782605|ref|XP_393004.3|/0/PREDICTED: hypothetical protein LOC409497 [Apis mellifera]
gi|328790893|ref|XM_001119937.2|	-1.93431	0.857656	GO:0016591//DNA-directed RNA polymerase II, holoenzyme	GO:0003676//nucleic acid binding;GO:0046914//transition metal ion binding;GO:0034062//RNA polymerase activity;GO:0016301//kinase activity	GO:0006289//nucleotide-excision repair;GO:0000377;GO:0006355//regulation of transcription, DNA-dependent;GO:0006352//transcription initiation, DNA-dependent;GO:0006397//mRNA processing;GO:0006353//transcription termination, DNA-dependent;GO:0045935;GO:0006354//transcription elongation, DNA-dependent	gi|219881542|ref|NP_001137388.1|/2.39361e-32/RNA polymerase II subunit 10 [Tribolium castaneum]
gi|328792167|ref|XM_001121180.2|	-1.93496	0.809425	-	-	-	gi|110749694|ref|XP_001121180.1|/0/PREDICTED: n-alpha-acetyltransferase 35, NatC auxiliary subunit [Apis mellifera]
gi|328787094|ref|XM_003250837.1|	-1.93505	0.834784	-	GO:0016879//ligase activity, forming carbon-nitrogen bonds;GO:0032559	GO:0006464//protein modification process	gi|66562752|ref|XP_397261.2|/6.71198e-87/PREDICTED: ubiquitin-conjugating enzyme E2 L3-like isoform 2 [Apis mellifera]
gi|328786787|ref|XM_003250792.1|	-1.93794	0.828151	-	-	-	gi|328786788|ref|XP_003250840.1|/0/PREDICTED: pre-mRNA-processing factor 40 homolog A-like [Apis mellifera]
gi|328780503|ref|XM_395591.3|	-1.93992	0.819652	-	-	-	gi|328780504|ref|XP_395591.3|/1.00691e-75/PREDICTED: peptidyl-tRNA hydrolase 2, mitochondrial-like isoform 1 [Apis mellifera]
gi|328785409|ref|XM_392692.4|	-1.94017	0.854201	GO:0043234//protein complex	-	-	gi|66547365|ref|XP_392692.2|/0/PREDICTED: 26S proteasome non-ATPase regulatory subunit 13 [Apis mellifera]
gi|328776697|ref|XM_623252.3|	-1.94094	0.839138	-	GO:0017111//nucleoside-triphosphatase activity;GO:0032559	GO:0009207	gi|66513776|ref|XP_623255.1|/0/PREDICTED: ATP-binding cassette sub-family F member 1-like isoform 1 [Apis mellifera]
gi|328785502|ref|XM_001123319.2|	-1.94136	0.823038	-	-	-	gi|328785503|ref|XP_001123319.2|/1.84716e-109/PREDICTED: PITH domain-containing protein GA19395-like [Apis mellifera]
gi|328787613|ref|XM_394467.2|	-1.94189	0.823314	-	GO:0016879//ligase activity, forming carbon-nitrogen bonds;GO:0032559	GO:0006464//protein modification process	gi|48095539|ref|XP_394467.1|/4.95671e-102/PREDICTED: ubiquitin-conjugating enzyme E2 C [Apis mellifera]
gi|328783065|ref|XM_001121270.2|	-1.94293	0.837065	-	-	-	gi|110748957|ref|XP_001121270.1|/3.57452e-98/PREDICTED: hypothetical protein LOC725419 [Apis mellifera]
gi|328789332|ref|XM_393250.4|	-1.94375	0.851437	-	GO:0032559;GO:0042623//ATPase activity, coupled	-	gi|66564933|ref|XP_393250.2|/0/PREDICTED: vacuolar protein sorting-associated protein 4B isoform 1 [Apis mellifera]
gi|328788194|ref|XM_001121902.2|	-1.9457	0.833333	GO:0044444//cytoplasmic part	-	GO:0006457//protein folding;GO:0032502//developmental process	gi|110766309|ref|XP_001121902.1|/6.9293e-117/PREDICTED: tubulin-folding cofactor B-like [Apis mellifera]
gi|328792752|ref|XM_001122014.2|	-1.94831	0.838792	-	-	-	gi|110766806|ref|XP_001122014.1|/5.68355e-31/PREDICTED: cytochrome c oxidase assembly protein COX16 homolog, mitochondrial-like [Apis mellifera]
gi|328793381|ref|XM_001122971.2|	-1.94869	0.8428	-	-	-	gi|328793382|ref|XP_001122971.2|/0/PREDICTED: protein odr-4 homolog [Apis mellifera]
gi|328777694|ref|XM_624881.3|	-1.94882	0.814953	-	-	-	gi|328777695|ref|XP_624884.3|/4.06548e-103/PREDICTED: protein canopy homolog 3 [Apis mellifera]
gi|328792420|ref|XM_623810.3|	-1.95049	0.860006	GO:0030529//ribonucleoprotein complex	GO:0005198//structural molecule activity	GO:0010467//gene expression	gi|66500885|ref|XP_623813.1|/1.04114e-110/PREDICTED: 60S ribosomal protein L13a isoform 2 [Apis mellifera]
gi|328783721|ref|XM_394095.4|	-1.95069	0.81675	GO:0044464//cell part	-	GO:0065003	gi|110763486|ref|XP_394095.3|/0/PREDICTED: cytochrome c oxidase assembly protein COX15 homolog [Apis mellifera]
gi|328786134|ref|XM_392776.3|	-1.95109	0.814815	GO:0044429//mitochondrial part	GO:0005515//protein binding;GO:0016639//oxidoreductase activity, acting on the CH-NH2 group of donors, NAD or NADP as acceptor	GO:0046692//sperm competition;GO:0006103//2-oxoglutarate metabolic process;GO:0045333//cellular respiration	gi|66523390|ref|XP_392776.2|/0/PREDICTED: glutamate dehydrogenase, mitochondrial isoform 1 [Apis mellifera]
gi|328776552|ref|XM_001122072.2|	-1.95115	0.80065	-	GO:0000166//nucleotide binding	-	gi|110761970|ref|XP_001122072.1|/3.66313e-122/PREDICTED: ras-related protein RabJ-like [Apis mellifera]
gi|328783359|ref|XM_001121000.2|	-1.95288	0.848811	-	GO:0005488//binding;GO:0003824//catalytic activity	GO:0008152//metabolic process	gi|328783360|ref|XP_001121000.2|/0/PREDICTED: poly(U)-binding-splicing factor half pint-like [Apis mellifera]
gi|328781678|ref|XM_001120311.2|	-1.95302	0.851714	GO:0044464//cell part	-	-	gi|110756512|ref|XP_001120311.1|/5.07911e-176/PREDICTED: trans-2,3-enoyl-CoA reductase-like [Apis mellifera]
gi|328785960|ref|XM_003250636.1|	-1.95326	0.84204	-	-	-	gi|328785961|ref|XP_003250684.1|/2.18438e-152/PREDICTED: zinc transporter 7-like [Apis mellifera]
gi|328788783|ref|XM_003251135.1|	-1.95426	0.865395	GO:0030529//ribonucleoprotein complex	GO:0005198//structural molecule activity	GO:0010467//gene expression	gi|313907135|gb|ADR83582.1|/1.24951e-91/ribosomal protein L17 [Apis cerana cerana]
gi|328777018|ref|XM_393015.4|	-1.95675	0.845149	GO:0016020//membrane	-	-	gi|66550884|ref|XP_393015.2|/1.86068e-145/PREDICTED: s-adenosylmethionine mitochondrial carrier protein-like [Apis mellifera]
gi|328784192|ref|XM_001121092.2|	-1.9572	0.825594	GO:0005634//nucleus	GO:0016779//nucleotidyltransferase activity	GO:0006351//transcription, DNA-dependent	gi|328784193|ref|XP_001121092.2|/0/PREDICTED: DNA-directed RNA polymerase I subunit RPA1 [Apis mellifera]
gi|328780118|ref|XM_003249707.1|	-1.95738	0.825663	-	-	-	gi|328780119|ref|XP_003249755.1|/3.2721e-57/PREDICTED: hypothetical protein LOC100577341 [Apis mellifera]
gi|328779070|ref|XM_624634.3|	-1.95831	0.860558	GO:0016020//membrane	GO:0005215//transporter activity	GO:0006810//transport;GO:0042221//response to chemical stimulus	gi|328779071|ref|XP_624637.2|/0/PREDICTED: hippocampus abundant transcript 1 protein-like isoform 1 [Apis mellifera]
gi|328779964|ref|XM_392953.3|	-1.95873	0.831329	-	-	-	gi|328779965|ref|XP_392953.3|/0/PREDICTED: UPF0668 protein C10orf76 homolog isoform 1 [Apis mellifera]
gi|328779393|ref|XM_624798.3|	-1.95988	0.854547	GO:0016020//membrane	-	-	gi|66566109|ref|XP_624801.1|/6.95077e-95/PREDICTED: NADH dehydrogenase [ubiquinone] 1 beta subcomplex subunit 10-like [Apis mellifera]
gi|328782038|ref|XM_624250.2|	-1.9604	0.805832	-	-	-	gi|66551886|ref|XP_624253.1|/3.15759e-117/PREDICTED: transport and Golgi organization protein 11 [Apis mellifera]
gi|328776134|ref|XM_623927.3|	-1.96097	0.837341	-	-	-	gi|110760604|ref|XP_623930.2|/0/PREDICTED: ribosomal L1 domain-containing protein CG13096-like [Apis mellifera]
gi|328793608|ref|XM_397019.4|	-1.96125	0.833472	-	GO:0005488//binding	-	gi|328793609|ref|XP_397019.4|/0/PREDICTED: u2 snRNP-associated SURP motif-containing protein-like [Apis mellifera]
gi|328780578|ref|XM_624722.3|	-1.96255	0.835061	GO:0030119//AP-type membrane coat adaptor complex	-	GO:0015031//protein transport	gi|66551478|ref|XP_624725.1|/0/PREDICTED: coatomer subunit delta isoform 2 [Apis mellifera]
gi|328793740|ref|XM_625094.3|	-1.96459	0.851161	GO:0043234//protein complex	-	GO:0006355//regulation of transcription, DNA-dependent	gi|66552919|ref|XP_625097.1|/8.05973e-56/PREDICTED: mediator of RNA polymerase II transcription subunit 11 [Apis mellifera]
gi|328781521|ref|XM_392809.4|	-1.96631	0.866086	GO:0030529//ribonucleoprotein complex	GO:0005198//structural molecule activity	GO:0010467//gene expression	gi|66565929|ref|XP_392809.2|/1.6724e-70/PREDICTED: 60S ribosomal protein L14 [Apis mellifera]
gi|328791389|ref|XM_393360.4|	-1.96658	0.829464	GO:0043231//intracellular membrane-bounded organelle;GO:0031224//intrinsic to membrane	GO:0004190//aspartic-type endopeptidase activity	GO:0060541//respiratory system development;GO:0006508//proteolysis	gi|328791390|ref|XP_393360.3|/3.13865e-146/PREDICTED: minor histocompatibility antigen H13-like [Apis mellifera]
gi|328793578|ref|XM_623543.3|	-1.96666	0.819237	-	-	-	gi|66556489|ref|XP_623546.1|/6.08923e-84/PREDICTED: coiled-coil domain-containing protein 25-like [Apis mellifera]
gi|328791215|ref|XM_393233.4|	-1.96774	0.802653	GO:0043231//intracellular membrane-bounded organelle	GO:0008135//translation factor activity, nucleic acid binding	GO:0006412//translation;GO:0006355//regulation of transcription, DNA-dependent	gi|66544429|ref|XP_393233.2|/0/PREDICTED: transcription initiation factor TFIID subunit 6 [Apis mellifera]
gi|328788417|ref|XM_397201.4|	-1.96781	0.820135	-	-	-	gi|66508940|ref|XP_397201.2|/1.24007e-146/PREDICTED: complement component 1 Q subcomponent-binding protein, mitochondrial-like [Apis mellifera]
gi|328783400|ref|XM_001121657.2|	-1.97057	0.809494	-	-	-	gi|110763626|ref|XP_001121657.1|/9.46127e-177/PREDICTED: hypothetical protein LOC725859 [Apis mellifera]
gi|328784571|ref|XM_395824.4|	-1.97121	0.840658	-	-	GO:0032501//multicellular organismal process	gi|48104652|ref|XP_395824.1|/1.77936e-107/PREDICTED: UPF0468 protein C16orf80 homolog [Apis mellifera]
gi|328791275|ref|XM_623394.3|	-1.97266	0.843076	GO:0070822//Sin3-type complex	GO:0004672//protein kinase activity;GO:0005515//protein binding;GO:0032559	GO:0007166//cell surface receptor linked signaling pathway;GO:0006464//protein modification process	gi|328791276|ref|XP_623397.2|/0/PREDICTED: casein kinase II subunit alpha isoform 2 [Apis mellifera]
gi|328776762|ref|XM_395355.4|	-1.97399	0.806868	-	GO:0005488//binding	-	gi|328776763|ref|XP_395355.3|/0/PREDICTED: hypothetical protein LOC411888 [Apis mellifera]
gi|328778056|ref|XM_397049.4|	-1.9746	0.862217	GO:0031985//Golgi cisterna;GO:0012505//endomembrane system	GO:0005515//protein binding	-	gi|328778057|ref|XP_397049.4|/0/PREDICTED: golgin subfamily A member 5 [Apis mellifera]
gi|328787583|ref|XM_393876.4|	-1.97578	0.842178	-	GO:0004448//isocitrate dehydrogenase activity;GO:0046872//metal ion binding;GO:0000166//nucleotide binding	GO:0009060//aerobic respiration	gi|48097748|ref|XP_393876.1|/0/PREDICTED: isocitrate dehydrogenase [NAD] subunit gamma 1, mitochondrial-like isoform 2 [Apis mellifera]
gi|328789408|ref|XM_392611.4|	-1.97606	0.862908	-	-	-	gi|328789409|ref|XP_392611.4|/0/PREDICTED: hypothetical protein LOC409086 [Apis mellifera]
gi|328778982|ref|XM_001122042.2|	-1.97921	0.827045	-	-	-	gi|328778983|ref|XP_001122042.2|/0/PREDICTED: ankyrin repeat and FYVE domain-containing protein 1-like [Apis mellifera]
gi|328792606|ref|XM_625029.3|	-1.97923	0.845564	GO:0005839//proteasome core complex;GO:0043231//intracellular membrane-bounded organelle	GO:0004175//endopeptidase activity	GO:0019941//modification-dependent protein catabolic process	gi|66530404|ref|XP_625032.1|/9.52706e-143/PREDICTED: proteasome subunit alpha type-1-like [Apis mellifera]
gi|328778261|ref|XM_396842.4|	-1.97974	0.811153	GO:0000315//organellar large ribosomal subunit	GO:0005198//structural molecule activity	-	gi|328778262|ref|XP_396842.4|/1.76487e-110/PREDICTED: 39S ribosomal protein L32, mitochondrial [Apis mellifera]
gi|328781798|ref|XM_395865.4|	-1.98184	0.820205	-	-	-	gi|328781799|ref|XP_395865.4|/0/PREDICTED: serologically defined colon cancer antigen 1 homolog isoform 1 [Apis mellifera]
gi|328782262|ref|XM_001121260.2|	-1.98576	0.822899	-	GO:0004672//protein kinase activity;GO:0032559	GO:0006464//protein modification process	gi|328782263|ref|XP_001121260.2|/3.18602e-116/PREDICTED: hypothetical protein LOC725406 [Apis mellifera]
gi|328780536|ref|XM_624844.3|	-1.98662	0.86346	-	-	-	gi|48142734|ref|XP_397367.1|/1.54053e-37/PREDICTED: 39S ribosomal protein L13, mitochondrial [Apis mellifera]
gi|328790440|ref|XM_623813.3|	-1.98725	0.827667	-	GO:0005488//binding	-	gi|66516817|ref|XP_623816.1|/8.78519e-176/PREDICTED: tRNA selenocysteine 1-associated protein 1-like [Apis mellifera]
gi|328789327|ref|XM_624322.3|	-1.98833	0.84052	-	-	-	gi|110749212|ref|XP_624325.2|/0/PREDICTED: 28S ribosomal protein S35, mitochondrial [Apis mellifera]
gi|328787100|ref|XM_623670.3|	-1.98841	0.8428	GO:0043231//intracellular membrane-bounded organelle;GO:0044444//cytoplasmic part	GO:0046872//metal ion binding;GO:0004448//isocitrate dehydrogenase activity;GO:0000166//nucleotide binding	GO:0009060//aerobic respiration;GO:0044262//cellular carbohydrate metabolic process;GO:0019752//carboxylic acid metabolic process	gi|328787101|ref|XP_623673.3|/0/PREDICTED: isocitrate dehydrogenase [NADP] cytoplasmic isoform 2 [Apis mellifera]
gi|328780494|ref|XM_001120413.2|	-1.98859	0.8428	-	GO:0003676//nucleic acid binding	-	gi|110750888|ref|XP_001120413.1|/2.25895e-100/PREDICTED: malignant T cell-amplified sequence 1-like [Apis mellifera]
gi|328793846|ref|XM_625154.3|	-1.98865	0.845149	-	GO:0016879//ligase activity, forming carbon-nitrogen bonds;GO:0032559	GO:0006464//protein modification process	gi|328793847|ref|XP_625157.2|/1.2272e-95/PREDICTED: ubiquitin-conjugating enzyme E2 G2 [Apis mellifera]
gi|328780657|ref|XM_394829.4|	-1.98995	0.832781	-	-	-	gi|328780658|ref|XP_394829.4|/0/PREDICTED: uncharacterized protein KIAA0564-like isoform 1 [Apis mellifera]
gi|328780565|ref|XM_003249774.1|	-1.99228	0.813087	-	-	-	gi|380028170|ref|XP_003697781.1|/0/PREDICTED: KH domain-containing, RNA-binding, signal transduction-associated protein 3-like isoform 1 [Apis florea]
gi|328793855|ref|XM_624445.3|	-1.99291	0.843284	-	-	-	gi|328793856|ref|XP_624448.2|/0/PREDICTED: FAD-dependent oxidoreductase domain-containing protein 1-like, partial [Apis mellifera]
gi|328784182|ref|XM_392811.4|	-1.99292	0.853787	GO:0043231//intracellular membrane-bounded organelle;GO:0044444//cytoplasmic part;GO:0015630//microtubule cytoskeleton	GO:0046872//metal ion binding;GO:0004448//isocitrate dehydrogenase activity;GO:0000166//nucleotide binding	GO:0009060//aerobic respiration	gi|380020338|ref|XP_003694044.1|/0/PREDICTED: probable isocitrate dehydrogenase [NAD] subunit alpha, mitochondrial-like [Apis florea]
gi|328789912|ref|XM_394392.4|	-1.99367	0.861042	-	-	-	gi|328789913|ref|XP_394392.3|/2.14987e-172/PREDICTED: translocation protein SEC62 [Apis mellifera]
gi|328777237|ref|XM_397149.3|	-1.99381	0.853027	-	GO:0016829//lyase activity	GO:0018130;GO:0033013	gi|66513705|ref|XP_397149.2|/1.09223e-175/PREDICTED: delta-aminolevulinic acid dehydratase [Apis mellifera]
gi|328793585|ref|XM_395187.4|	-1.99538	0.833679	-	GO:0016763//transferase activity, transferring pentosyl groups	GO:0006400//tRNA modification	gi|66556485|ref|XP_395187.2|/0/PREDICTED: probable queuine tRNA-ribosyltransferase [Apis mellifera]
gi|328783742|ref|XM_393481.4|	-1.99751	0.815506	-	-	-	gi|66514180|ref|XP_393481.2|/0/PREDICTED: 5'-3' exoribonuclease 1 isoform 1 [Apis mellifera]
gi|328778845|ref|XM_001119861.2|	-1.99972	0.807836	GO:0043232;GO:0031252//cell leading edge	-	GO:0006909//phagocytosis;GO:0008064//regulation of actin polymerization or depolymerization	gi|328778846|ref|XP_001119861.2|/1.01707e-88/PREDICTED: actin-related protein 2/3 complex subunit 5 [Apis mellifera]
gi|328784405|ref|XM_001121420.2|	-1.99987	0.868297	-	-	-	gi|328784406|ref|XP_001121420.2|/2.92285e-127/PREDICTED: hypothetical protein LOC725594 [Apis mellifera]
gi|328789891|ref|XM_003251294.1|	-2.00123	0.83285	GO:0044424//intracellular part	-	-	gi|110760487|ref|XP_001120945.1|/1.68752e-68/PREDICTED: nuclear nucleic acid-binding protein C1D-like isoform 1 [Apis mellifera]
gi|328793459|ref|XM_623703.2|	-2.00182	0.820412	GO:0043231//intracellular membrane-bounded organelle	GO:0032559	GO:0006396//RNA processing	gi|66541960|ref|XP_623706.1|/0/PREDICTED: protein CLP1 homolog [Apis mellifera]
gi|328790905|ref|XM_392780.4|	-2.00351	0.856551	GO:0044424//intracellular part	GO:0008135//translation factor activity, nucleic acid binding	GO:0006412//translation	gi|66500045|ref|XP_392780.2|/0/PREDICTED: eukaryotic translation initiation factor 3 subunit I [Apis mellifera]
gi|328781813|ref|XM_392691.4|	-2.00413	0.87113	GO:0044424//intracellular part	GO:0017111//nucleoside-triphosphatase activity;GO:0008135//translation factor activity, nucleic acid binding;GO:0032561	GO:0006412//translation;GO:0009207	gi|66508439|ref|XP_392691.2|/0/PREDICTED: elongation factor 2-like isoform 1 [Apis mellifera]
gi|328785131|ref|XM_395389.4|	-2.00437	0.809287	-	GO:0016787//hydrolase activity	GO:0009987//cellular process	gi|66534853|ref|XP_395389.2|/0/PREDICTED: ubiquitin carboxyl-terminal hydrolase 22-like [Apis mellifera]
gi|328784257|ref|XM_623791.3|	-2.0048	0.803413	-	-	-	gi|66508635|ref|XP_623794.1|/9.98671e-86/PREDICTED: 28S ribosomal protein S18a, mitochondrial isoform 2 [Apis mellifera]
gi|328787928|ref|XM_395212.4|	-2.00487	0.80217	GO:0030864//cortical actin cytoskeleton	GO:0008092//cytoskeletal protein binding;GO:0005198//structural molecule activity	-	gi|328787929|ref|XP_395212.4|/0/PREDICTED: spectrin beta chain [Apis mellifera]
gi|328786513|ref|XM_624476.3|	-2.00538	0.821241	GO:0030529//ribonucleoprotein complex	GO:0005198//structural molecule activity	GO:0010467//gene expression	gi|66517180|ref|XP_624479.1|/3.58924e-79/PREDICTED: 39S ribosomal protein L14, mitochondrial [Apis mellifera]
gi|328785329|ref|XM_624635.3|	-2.00577	0.869541	-	-	-	gi|328785330|ref|XP_624638.3|/0/PREDICTED: staphylococcal nuclease domain-containing protein 1 [Apis mellifera]
gi|328791067|ref|XM_393583.4|	-2.00603	0.823452	GO:0005839//proteasome core complex;GO:0043231//intracellular membrane-bounded organelle	GO:0004175//endopeptidase activity	GO:0019941//modification-dependent protein catabolic process	gi|380025168|ref|XP_003696350.1|/2.96718e-128/PREDICTED: proteasome subunit alpha type-7-1-like, partial [Apis florea]
gi|328786877|ref|XM_391860.4|	-2.00648	0.862424	GO:0005681//spliceosomal complex;GO:0016607//nuclear speck	GO:0003723//RNA binding	GO:0043484//regulation of RNA splicing;GO:0000380//alternative nuclear mRNA splicing, via spliceosome;GO:0000245//spliceosome assembly;GO:0000087//M phase of mitotic cell cycle	gi|350408075|ref|XP_003488293.1|/2.79611e-134/PREDICTED: serine/arginine-rich splicing factor 4-like isoform 2 [Bombus impatiens]
gi|328783722|ref|XM_392077.4|	-2.00652	0.853856	-	-	GO:0001709//cell fate determination	gi|48098499|ref|XP_392077.1|/1.52051e-114/PREDICTED: PAP21-like protein-like isoform 2 [Apis mellifera]
gi|328784671|ref|XM_393522.3|	-2.00717	0.848881	-	GO:0005488//binding	-	gi|380020478|ref|XP_003694110.1|/0/PREDICTED: LOW QUALITY PROTEIN: dnaJ homolog subfamily C member 7-like [Apis florea]
gi|328794178|ref|XM_001122883.2|	-2.00856	0.855929	-	-	-	gi|110776210|ref|XP_001122883.1|/1.82098e-90/PREDICTED: hypothetical protein LOC727172, partial [Apis mellifera]
gi|328780957|ref|XM_395393.4|	-2.00897	0.861664	GO:0000314//organellar small ribosomal subunit	GO:0005198//structural molecule activity	GO:0010467//gene expression	gi|48102586|ref|XP_395393.1|/3.67532e-90/PREDICTED: probable 28S ribosomal protein S25, mitochondrial [Apis mellifera]
gi|328793703|ref|XM_397034.4|	-2.00949	0.806799	-	GO:0016787//hydrolase activity;GO:0005488//binding	-	gi|328793704|ref|XP_397034.4|/0/PREDICTED: probable ATP-dependent RNA helicase DHX34-like [Apis mellifera]
gi|328781178|ref|XM_394807.4|	-2.00951	0.836374	-	GO:0005488//binding	-	gi|328781179|ref|XP_394807.4|/4.77961e-79/PREDICTED: pre-mRNA branch site p14-like protein-like [Apis mellifera]
gi|94400894|ref|NM_001040265.1|	-2.01281	0.854201	GO:0031224//intrinsic to membrane	GO:0015101//organic cation transmembrane transporter activity	GO:0015696//ammonium transport	gi|94400895|ref|NP_001035355.1|/0/Rh-like protein [Apis mellifera]
gi|328783747|ref|XM_393479.4|	-2.01318	0.833402	-	-	-	gi|328783748|ref|XP_393479.3|/0/PREDICTED: dnaJ homolog subfamily C member 11-like [Apis mellifera]
gi|328777801|ref|XM_624414.3|	-2.0134	0.820066	-	-	GO:0050896//response to stimulus;GO:0006796//phosphate metabolic process	gi|66556835|ref|XP_624417.1|/3.93097e-148/PREDICTED: toll-interacting protein [Apis mellifera]
gi|328778398|ref|XR_119857.1|	-2.015	0.849779	-	-	-	gi|380014353|ref|XP_003691199.1|/2.96694e-35/PREDICTED: LOW QUALITY PROTEIN: protein FAM32A-like [Apis florea]
gi|328788172|ref|XM_003251028.1|	-2.01511	0.861802	GO:0030529//ribonucleoprotein complex	-	-	gi|328788173|ref|XP_003251076.1|/1.5964e-97/PREDICTED: 39S ribosomal protein L11, mitochondrial-like [Apis mellifera]
gi|328793173|ref|XM_003251792.1|	-2.01602	0.846048	-	-	-	gi|328793174|ref|XP_003251840.1|/1.53053e-104/PREDICTED: COMM domain-containing protein 3-like [Apis mellifera]
gi|328791992|ref|XM_001123107.2|	-2.01607	0.829947	-	-	-	gi|328791993|ref|XP_001123107.2|/0/PREDICTED: hypothetical protein LOC727398 [Apis mellifera]
gi|328783046|ref|XM_395748.4|	-2.01697	0.863806	-	-	-	gi|66499186|ref|XP_395748.2|/0/PREDICTED: FK506-binding protein 59 [Apis mellifera]
gi|328778199|ref|XM_397443.4|	-2.0186	0.81364	-	GO:0046872//metal ion binding;GO:0016728	GO:0009132//nucleoside diphosphate metabolic process	gi|110763195|ref|XP_397443.3|/0/PREDICTED: ribonucleoside-diphosphate reductase subunit M2 isoform 1 [Apis mellifera]
gi|328786038|ref|XM_392026.4|	-2.01917	0.853234	-	-	-	gi|66523524|ref|XP_392026.2|/0/PREDICTED: PTB domain-containing adapter protein ced-6 [Apis mellifera]
gi|328781450|ref|XM_392161.4|	-2.02172	0.833748	-	-	-	gi|66501574|ref|XP_392161.2|/6.9523e-164/PREDICTED: hypothetical protein LOC408620 isoform 1 [Apis mellifera]
gi|328777538|ref|XM_001121229.2|	-2.02272	0.838999	-	GO:0004672//protein kinase activity;GO:0005515//protein binding	GO:0009987//cellular process;GO:0050896//response to stimulus;GO:0007275//multicellular organismal development	gi|328777539|ref|XP_001121229.2|/3.78816e-146/PREDICTED: hypothetical protein LOC725368 [Apis mellifera]
gi|328790734|ref|XM_397127.4|	-2.02352	0.847844	GO:0044452;GO:0030529//ribonucleoprotein complex	GO:0016866//intramolecular transferase activity;GO:0030556//rRNA modification guide activity	GO:0000154//rRNA modification	gi|380025578|ref|XP_003696547.1|/1.59389e-58/PREDICTED: probable H/ACA ribonucleoprotein complex subunit 1-like [Apis florea]
gi|328783427|ref|XM_392060.4|	-2.02384	0.859936	-	-	-	gi|110763671|ref|XP_623194.2|/1.54404e-115/PREDICTED: phosphatidylethanolamine-binding protein homolog F40A3.3-like isoform 2 [Apis mellifera]
gi|328781730|ref|XM_003249975.1|	-2.02418	0.842178	-	-	-	gi|328781731|ref|XP_003250023.1|/1.19529e-92/PREDICTED: eukaryotic translation elongation factor 1 epsilon-1-like [Apis mellifera]
gi|328787342|ref|XM_003250880.1|	-2.02474	0.845564	-	-	-	gi|328787343|ref|XP_003250928.1|/0/PREDICTED: hypothetical protein LOC100576717 [Apis mellifera]
gi|328784618|ref|XM_001119907.2|	-2.02496	0.819652	-	-	-	gi|328784619|ref|XP_001119907.2|/0/PREDICTED: programmed cell death protein 2 [Apis mellifera]
gi|328792219|ref|XM_003251648.1|	-2.02847	0.858209	GO:0005839//proteasome core complex;GO:0043231//intracellular membrane-bounded organelle	GO:0004175//endopeptidase activity	GO:0019941//modification-dependent protein catabolic process	gi|328792220|ref|XP_003251696.1|/4.34276e-71/PREDICTED: proteasome subunit alpha type-6-like [Apis mellifera]
gi|328788149|ref|XM_394769.4|	-2.03029	0.847015	GO:0016469//proton-transporting two-sector ATPase complex	GO:0019829//cation-transporting ATPase activity	GO:0015988//energy coupled proton transport, against electrochemical gradient	gi|66515294|ref|XP_394769.2|/4.18731e-115/PREDICTED: v-type proton ATPase subunit D 1-like isoform 1 [Apis mellifera]
gi|328792255|ref|XM_396691.4|	-2.03049	0.804795	GO:0031981//nuclear lumen	GO:0005488//binding;GO:0004518//nuclease activity	-	gi|110749756|ref|XP_396691.3|/1.24517e-158/PREDICTED: RNA exonuclease 4-like [Apis mellifera]
gi|328793535|ref|XM_623698.3|	-2.03117	0.848673	-	-	-	gi|328793536|ref|XP_623701.2|/1.10036e-161/PREDICTED: cell differentiation protein RCD1 homolog [Apis mellifera]
gi|328784668|ref|XM_003250433.1|	-2.03221	0.813917	-	-	-	gi|328784669|ref|XP_003250481.1|/1.09453e-64/PREDICTED: prefoldin subunit 1-like [Apis mellifera]
gi|328785024|ref|XM_624153.3|	-2.03331	0.851921	GO:0033178//proton-transporting two-sector ATPase complex, catalytic domain	GO:0015078//hydrogen ion transmembrane transporter activity;GO:0015662//ATPase activity, coupled to transmembrane movement of ions, phosphorylative mechanism;GO:0019829//cation-transporting ATPase activity;GO:0032559	GO:0015986//ATP synthesis coupled proton transport;GO:0015988//energy coupled proton transport, against electrochemical gradient	gi|328785025|ref|XP_624156.3|/0/PREDICTED: ATP synthase subunit beta, mitochondrial [Apis mellifera]
gi|328776443|ref|XM_393344.4|	-2.03339	0.872098	-	GO:0003676//nucleic acid binding	GO:0006351//transcription, DNA-dependent	gi|110763831|ref|XP_393344.3|/7.01862e-81/PREDICTED: hypothetical protein LOC409854 [Apis mellifera]
gi|328786242|ref|XM_624186.3|	-2.03365	0.808734	-	-	-	gi|328786243|ref|XP_624189.3|/0/PREDICTED: hypothetical protein LOC551801 [Apis mellifera]
gi|328785478|ref|XM_624244.3|	-2.0339	0.868021	GO:0016461//unconventional myosin complex;GO:0005819//spindle;GO:0042995//cell projection	GO:0032028//myosin head/neck binding;GO:0046872//metal ion binding	GO:0000278//mitotic cell cycle;GO:0006909//phagocytosis;GO:0051294//establishment of spindle orientation;GO:0009968//negative regulation of signal transduction;GO:0032412;GO:0051276//chromosome organization;GO:0009586//rhodopsin mediated phototransduction;GO:0040009//regulation of growth rate;GO:0048870//cell motility;GO:0009790//embryo development;GO:0006915//apoptosis;GO:0006464//protein modifi…	gi|254939725|gb|ACT88125.1|/4.05744e-78/AT15141p [Drosophila melanogaster]
gi|328776237|ref|XM_395245.4|	-2.03398	0.83361	GO:0005681//spliceosomal complex	GO:0003723//RNA binding	GO:0007010//cytoskeleton organization;GO:0007097//nuclear migration;GO:0007169//transmembrane receptor protein tyrosine kinase signaling pathway;GO:0044087;GO:0019094//pole plasm mRNA localization;GO:0000377;GO:0006405//RNA export from nucleus	gi|66558056|ref|XP_395245.2|/2.26515e-85/PREDICTED: RNA-binding protein 8A [Apis mellifera]
gi|328788187|ref|XM_624485.3|	-2.03473	0.870923	-	-	-	gi|66529866|ref|XP_624488.1|/3.30047e-61/PREDICTED: hypothetical protein LOC552106 [Apis mellifera]
gi|328780632|ref|XM_003249786.1|	-2.03647	0.823867	-	-	GO:0006281//DNA repair	gi|328780633|ref|XP_003249834.1|/0/PREDICTED: hypothetical protein LOC100577027 [Apis mellifera]
gi|328787462|ref|XM_624769.2|	-2.0365	0.856896	GO:0044464//cell part	GO:0046914//transition metal ion binding	-	gi|328787463|ref|XP_624772.2|/7.80065e-117/PREDICTED: zinc finger protein 396-like [Apis mellifera]
gi|110768146|ref|XM_397323.3|	-2.03686	0.872927	GO:0043231//intracellular membrane-bounded organelle;GO:0015630//microtubule cytoskeleton;GO:0015935//small ribosomal subunit	GO:0005198//structural molecule activity	GO:0050896//response to stimulus;GO:0051276//chromosome organization;GO:0022613//ribonucleoprotein complex biogenesis;GO:0019538//protein metabolic process;GO:0006351//transcription, DNA-dependent	gi|383863358|ref|XP_003707148.1|/5.45675e-63/PREDICTED: ubiquitin-40S ribosomal protein S27a-like [Megachile rotundata]
gi|328788966|ref|XM_624382.3|	-2.03814	0.863737	-	-	-	gi|328788967|ref|XP_624385.3|/2.21388e-154/PREDICTED: 3,2-trans-enoyl-CoA isomerase, mitochondrial-like [Apis mellifera]
gi|328786681|ref|XM_393654.4|	-2.04055	0.815368	-	-	-	gi|328786682|ref|XP_393654.4|/0/PREDICTED: protein FAM13B-like isoform 1, partial [Apis mellifera]
gi|328791996|ref|XM_001120830.2|	-2.04055	0.815368	-	-	-	gi|328791997|ref|XP_001120830.2|/0/PREDICTED: caspase-10-like [Apis mellifera]
gi|328777443|ref|XM_623580.3|	-2.04091	0.845287	-	GO:0005488//binding	-	gi|380019639|ref|XP_003693710.1|/2.46468e-148/PREDICTED: probable splicing factor, arginine/serine-rich 7-like [Apis florea]
gi|328785551|ref|XM_395917.4|	-2.04227	0.853994	-	GO:0048037//cofactor binding	GO:0019752//carboxylic acid metabolic process	gi|66530260|ref|XP_395917.2|/0/PREDICTED: cystathionine gamma-lyase-like [Apis mellifera]
gi|328778151|ref|XM_392925.4|	-2.04448	0.871614	GO:0005700//polytene chromosome;GO:0043231//intracellular membrane-bounded organelle;GO:0031332	-	GO:0035194//posttranscriptional gene silencing by RNA;GO:0006325//chromatin organization	gi|328778152|ref|XP_392925.3|/9.1446e-136/PREDICTED: hypothetical protein LOC409410 [Apis mellifera]
gi|328783052|ref|XM_001119900.2|	-2.0463	0.860973	-	-	GO:0006220//pyrimidine nucleotide metabolic process;GO:0019856//pyrimidine base biosynthetic process;GO:0006355//regulation of transcription, DNA-dependent	gi|110748988|ref|XP_001119900.1|/1.88613e-55/PREDICTED: enhancer of rudimentary homolog [Apis mellifera]
gi|328788634|ref|XM_393347.4|	-2.0474	0.841211	-	-	-	gi|328788635|ref|XP_393347.3|/3.37465e-133/PREDICTED: ribosomal RNA small subunit methyltransferase NEP1-like [Apis mellifera]
gi|328783699|ref|XM_625008.3|	-2.04742	0.854132	GO:0016020//membrane	-	GO:0072503;GO:0006810//transport	gi|328783700|ref|XP_625011.2|/0/PREDICTED: zinc transporter 1-like [Apis mellifera]
gi|328786670|ref|XM_003250780.1|	-2.04922	0.821517	-	GO:0004672//protein kinase activity;GO:0032559	GO:0006796//phosphate metabolic process	gi|328786671|ref|XP_003250828.1|/0/PREDICTED: serine/threonine-protein kinase RIO1-like [Apis mellifera]
gi|328778066|ref|XM_392253.4|	-2.0519	0.871821	GO:0031982//vesicle	-	GO:0008306//associative learning;GO:0008283//cell proliferation	gi|328778073|ref|XP_003249443.1|/1.46226e-47/PREDICTED: hypothetical protein LOC100578397 [Apis mellifera]
gi|328792959|ref|XM_003251759.1|	-2.05348	0.826562	-	-	-	gi|328792960|ref|XP_003251807.1|/0/PREDICTED: nucleolar MIF4G domain-containing protein 1-like [Apis mellifera]
gi|297591982|ref|NM_001185144.1|	-2.05446	0.867468	GO:0005840//ribosome	-	GO:0006412//translation	gi|297591983|ref|NP_001172073.1|/1.88785e-33/60S acidic ribosomal protein P1 [Apis mellifera]
gi|328782967|ref|XM_395182.4|	-2.0546	0.823936	-	-	-	gi|328782968|ref|XP_395182.3|/0/PREDICTED: uncharacterized protein C05D11.1-like [Apis mellifera]
gi|328789422|ref|XM_001122316.2|	-2.05535	0.831191	-	-	-	gi|328789423|ref|XP_001122316.2|/2.63747e-174/PREDICTED: hypothetical protein LOC726589 [Apis mellifera]
gi|328793132|ref|XM_393092.4|	-2.05552	0.872512	GO:0030529//ribonucleoprotein complex	GO:0005198//structural molecule activity	GO:0010467//gene expression	gi|328793133|ref|XP_393092.2|/8.62838e-123/PREDICTED: 60S ribosomal protein L10 isoform 1 [Apis mellifera]
gi|328776084|ref|XM_001122182.2|	-2.05742	0.836926	-	GO:0046872//metal ion binding;GO:0003677//DNA binding;GO:0004879//ligand-dependent nuclear receptor activity	GO:0050794//regulation of cellular process;GO:0006351//transcription, DNA-dependent	gi|328776085|ref|XP_001122182.2|/0/PREDICTED: nuclear hormone receptor FTZ-F1 [Apis mellifera]
gi|328784411|ref|XM_003250402.1|	-2.06116	0.856412	-	-	-	gi|328784412|ref|XP_003250450.1|/0/PREDICTED: DNA polymerase subunit gamma-2, mitochondrial-like [Apis mellifera]
gi|328783996|ref|XM_003250330.1|	-2.06205	0.804035	-	-	-	gi|328783997|ref|XP_003250378.1|/0/PREDICTED: hypothetical protein LOC100577253 [Apis mellifera]
gi|328777375|ref|XM_397319.4|	-2.06218	0.81675	-	-	-	gi|328777376|ref|XP_397319.4|/0/PREDICTED: peroxisomal targeting signal 1 receptor-like [Apis mellifera]
gi|328784846|ref|XM_392766.4|	-2.06351	0.827875	-	-	-	gi|328784847|ref|XP_392766.4|/0/PREDICTED: hypothetical protein LOC409243 [Apis mellifera]
gi|328784450|ref|XM_391897.4|	-2.06505	0.848051	-	-	-	gi|328784451|ref|XP_391897.4|/0/PREDICTED: zinc finger protein 598-like [Apis mellifera]
gi|328777841|ref|XM_397354.4|	-2.06522	0.84508	GO:0044431//Golgi apparatus part;GO:0016020//membrane	-	-	gi|110767101|ref|XP_397354.3|/1.85598e-127/PREDICTED: Golgi SNAP receptor complex member 1 isoform 1 [Apis mellifera]
gi|328785026|ref|XM_625261.3|	-2.06615	0.828704	-	-	-	gi|328785027|ref|XP_625264.2|/2.01052e-159/PREDICTED: non-structural maintenance of chromosome element 4-like isoform 2 [Apis mellifera]
gi|328780509|ref|XM_003249764.1|	-2.0664	0.872443	GO:0044444//cytoplasmic part;GO:0030529//ribonucleoprotein complex	GO:0043169//cation binding;GO:0005198//structural molecule activity	GO:0010467//gene expression	gi|328780510|ref|XP_003249812.1|/2.06878e-44/PREDICTED: LOW QUALITY PROTEIN: 40S ribosomal protein S27 [Apis mellifera]
gi|328790509|ref|XM_624600.3|	-2.0674	0.859798	-	GO:0005515//protein binding	GO:0044267//cellular protein metabolic process	gi|328790510|ref|XP_624603.2|/0/PREDICTED: dnaJ homolog subfamily B member 11-like [Apis mellifera]
gi|328791085|ref|XM_624081.3|	-2.06777	0.872236	GO:0030529//ribonucleoprotein complex	GO:0003676//nucleic acid binding;GO:0005198//structural molecule activity	GO:0010467//gene expression	gi|66509908|ref|XP_624084.1|/1.72436e-115/PREDICTED: 40S ribosomal protein S5 isoform 2 [Apis mellifera]
gi|328776014|ref|XM_625257.3|	-2.06835	0.859176	-	-	-	gi|328776015|ref|XP_625260.3|/0/PREDICTED: hypothetical protein LOC551646 [Apis mellifera]
gi|328788304|ref|XM_395296.4|	-2.06894	0.829326	-	-	-	gi|328788305|ref|XP_395296.3|/0/PREDICTED: neuroglian [Apis mellifera]
gi|328783038|ref|XM_623549.3|	-2.06894	0.847637	GO:0044424//intracellular part	GO:0016861//intramolecular oxidoreductase activity, interconverting aldoses and ketoses	GO:0006007//glucose catabolic process	gi|66499293|ref|XP_623552.1|/0/PREDICTED: glucose-6-phosphate isomerase-like [Apis mellifera]
gi|328783009|ref|XM_003250177.1|	-2.06927	0.819514	-	-	-	gi|328783010|ref|XP_003250225.1|/0/PREDICTED: transcription elongation factor B polypeptide 3 isoform 1 [Apis mellifera]
gi|328791280|ref|XM_003251492.1|	-2.07193	0.83126	-	-	-	gi|328791281|ref|XP_003251540.1|/2.26867e-87/PREDICTED: peptide chain release factor 2-like [Apis mellifera]
gi|328778274|ref|XM_395279.4|	-2.07248	0.850746	GO:0043231//intracellular membrane-bounded organelle;GO:0015630//microtubule cytoskeleton	GO:0004672//protein kinase activity;GO:0032559	GO:0040003//chitin-based cuticle development;GO:0009880//embryonic pattern specification;GO:0001751//compound eye photoreceptor cell differentiation;GO:0007243//intracellular protein kinase cascade;GO:0009605//response to external stimulus;GO:0007626//locomotory behavior;GO:0003006//developmental process involved in reproduction;GO:0051276//chromosome organization;GO:0048102//autophagic cell deat…	gi|328778275|ref|XP_395279.4|/0/PREDICTED: hypothetical protein LOC411812 [Apis mellifera]
gi|328789970|ref|XM_623627.3|	-2.0757	0.860697	-	GO:0017111//nucleoside-triphosphatase activity;GO:0051540;GO:0015604//phosphonate transmembrane transporter activity;GO:0032559	GO:0009207	gi|328789971|ref|XP_623630.2|/0/PREDICTED: ATP-binding cassette sub-family E member 1 isoform 1 [Apis mellifera]
gi|328776712|ref|XM_396161.4|	-2.07583	0.861318	GO:0044424//intracellular part	-	-	gi|314991286|gb|ADT65129.1|/2.31947e-118/calcyclin-binding protein [Apis cerana cerana]
gi|328792854|ref|XM_001120941.2|	-2.07738	0.819721	-	-	-	gi|328792855|ref|XP_001120941.2|/2.04211e-113/PREDICTED: protein DPCD-like [Apis mellifera]
gi|328776160|ref|XM_391887.3|	-2.07934	0.833679	-	-	-	gi|328776161|ref|XP_391887.3|/0/PREDICTED: probable exonuclease mut-7 homolog [Apis mellifera]
gi|328787366|ref|XM_001120049.2|	-2.07943	0.82435	-	-	-	gi|328787367|ref|XP_001120049.2|/3.32488e-161/PREDICTED: neuferricin-like [Apis mellifera]
gi|110756956|ref|XM_395694.3|	-2.07964	0.821034	GO:0044444//cytoplasmic part	-	GO:0019538//protein metabolic process	gi|66509442|ref|XP_395694.2|/0/PREDICTED: dipeptidyl peptidase 3-like isoform 1 [Apis mellifera]
gi|328784623|ref|XM_003250425.1|	-2.08009	0.86346	-	-	-	gi|328784624|ref|XP_003250473.1|/4.23294e-104/PREDICTED: stromal cell-derived factor 2-like protein 1-like isoform 1 [Apis mellifera]
gi|328785139|ref|XM_393437.4|	-2.0803	0.841556	GO:0044424//intracellular part	GO:0004812//aminoacyl-tRNA ligase activity;GO:0032559	GO:0006418//tRNA aminoacylation for protein translation	gi|66523683|ref|XP_393437.2|/0/PREDICTED: aspartyl-tRNA synthetase, cytoplasmic [Apis mellifera]
gi|328783460|ref|XM_396242.4|	-2.08138	0.85814	-	-	-	gi|328783461|ref|XP_396242.3|/0/PREDICTED: NHL repeat-containing protein 2 [Apis mellifera]
gi|328784349|ref|XM_392850.4|	-2.08208	0.840796	-	GO:0016787//hydrolase activity	-	gi|328784350|ref|XP_392850.4|/0/PREDICTED: beta-mannosidase-like [Apis mellifera]
gi|328789196|ref|XM_001123340.2|	-2.08304	0.860835	-	-	-	gi|328789197|ref|XP_001123340.2|/0/PREDICTED: activating molecule in BECN1-regulated autophagy protein 1-like [Apis mellifera]
gi|229892202|ref|NM_001160048.1|	-2.08482	0.87196	-	GO:0016628//oxidoreductase activity, acting on the CH-CH group of donors, NAD or NADP as acceptor;GO:0005515//protein binding;GO:0032559	GO:0044267//cellular protein metabolic process;GO:0050896//response to stimulus	gi|380023607|ref|XP_003695609.1|/0/PREDICTED: heat shock 70 kDa protein cognate 5-like [Apis florea]
gi|328791666|ref|XM_392599.4|	-2.08513	0.821241	GO:0016469//proton-transporting two-sector ATPase complex	-	GO:0015992//proton transport	gi|48099854|ref|XP_392599.1|/1.40453e-90/PREDICTED: v-type proton ATPase 21 kDa proteolipid subunit-like [Apis mellifera]
gi|328790578|ref|XR_120509.1|	-2.08644	0.803275	GO:0030532//small nuclear ribonucleoprotein complex;GO:0005681//spliceosomal complex;GO:0016604//nuclear body;GO:0034399//nuclear periphery	GO:0003676//nucleic acid binding;GO:0001071//nucleic acid binding transcription factor activity	GO:0000377;GO:0006355//regulation of transcription, DNA-dependent	gi|307172921|gb|EFN64088.1|/2.60154e-57/PHD finger-like domain-containing protein 5A [Camponotus floridanus]
gi|328789576|ref|XM_394275.4|	-2.0865	0.807698	GO:0043231//intracellular membrane-bounded organelle	GO:0032561	-	gi|66503830|ref|XP_394275.2|/0/PREDICTED: probable nucleolar GTP-binding protein 1-like isoform 1 [Apis mellifera]
gi|328791548|ref|XM_624444.2|	-2.08774	0.81136	-	-	-	gi|328791549|ref|XP_624447.2|/0/PREDICTED: UPF0464 protein C15orf44 homolog [Apis mellifera]
gi|328779820|ref|XM_001121600.2|	-2.08776	0.806938	GO:0043232;GO:0044446//intracellular organelle part	-	GO:0000278//mitotic cell cycle;GO:0022402//cell cycle process;GO:0051234//establishment of localization	gi|328779821|ref|XP_001121600.2|/0/PREDICTED: centromere/kinetochore protein zw10 homolog [Apis mellifera]
gi|328792727|ref|XM_394260.4|	-2.08988	0.817648	-	-	-	gi|328792728|ref|XP_394260.3|/0/PREDICTED: putative GTP-binding protein 6-like [Apis mellifera]
gi|328777307|ref|XM_003249265.1|	-2.09068	0.855929	-	-	-	-
gi|328778688|ref|XM_001123353.2|	-2.09112	0.856274	GO:0044429//mitochondrial part;GO:0015630//microtubule cytoskeleton	-	GO:0009062//fatty acid catabolic process	gi|328778689|ref|XP_001123353.2|/3.0127e-148/PREDICTED: probable enoyl-CoA hydratase, mitochondrial [Apis mellifera]
gi|328775826|ref|XM_393089.4|	-2.09125	0.824558	-	-	-	gi|48107260|ref|XP_393089.1|/6.17786e-60/PREDICTED: NADH dehydrogenase [ubiquinone] 1 beta subcomplex subunit 9-like [Apis mellifera]
gi|328793713|ref|XM_623322.3|	-2.09218	0.846669	-	GO:0003824//catalytic activity	GO:0008152//metabolic process	gi|66533867|ref|XP_623325.1|/1.02152e-150/PREDICTED: phosphomannomutase 2-like [Apis mellifera]
gi|328782045|ref|XM_395981.4|	-2.09458	0.862493	-	GO:0003824//catalytic activity	-	gi|66551889|ref|XP_395981.2|/0/PREDICTED: protein disulfide-isomerase A6-like isoform 1 [Apis mellifera]
gi|328792811|ref|XM_392149.4|	-2.09652	0.808665	-	-	-	gi|328792812|ref|XP_392149.4|/0/PREDICTED: hypothetical protein LOC408607 isoform 2 [Apis mellifera]
gi|328789403|ref|XM_624277.3|	-2.09658	0.863944	-	GO:0051536//iron-sulfur cluster binding	GO:0009108//coenzyme biosynthetic process	gi|328789404|ref|XP_624280.2|/0/PREDICTED: molybdenum cofactor biosynthesis protein 1 [Apis mellifera]
gi|328782502|ref|XM_624455.3|	-2.0975	0.853579	-	-	-	gi|328782503|ref|XP_624458.2|/0/PREDICTED: uncharacterized protein KIAA0090-like [Apis mellifera]
gi|110758920|ref|XM_395614.3|	-2.09805	0.857103	GO:0044424//intracellular part	GO:0005515//protein binding;GO:0032559	GO:0044267//cellular protein metabolic process;GO:0050896//response to stimulus	gi|380020508|ref|XP_003694125.1|/0/PREDICTED: endoplasmin-like [Apis florea]
gi|328776453|ref|XM_624943.3|	-2.09825	0.838654	-	GO:0032559;GO:0042623//ATPase activity, coupled	-	gi|66547453|ref|XP_624946.1|/0/PREDICTED: DEAD-box helicase Dbp80 [Apis mellifera]
gi|328792038|ref|XM_624648.3|	-2.09842	0.874516	GO:0030529//ribonucleoprotein complex	GO:0005198//structural molecule activity	GO:0010467//gene expression	gi|110771708|ref|XP_624651.2|/2.70468e-78/PREDICTED: 40S ribosomal protein S23-like [Apis mellifera]
gi|328784267|ref|XM_003250375.1|	-2.09911	0.859384	GO:0043231//intracellular membrane-bounded organelle;GO:0043296//apical junction complex;GO:0005887//integral to plasma membrane	GO:0008556//potassium-transporting ATPase activity;GO:0032559	GO:0009605//response to external stimulus;GO:0007626//locomotory behavior;GO:0007267//cell-cell signaling;GO:0007043//cell-cell junction assembly;GO:0010259//multicellular organismal aging;GO:0035151//regulation of tube size, open tracheal system;GO:0006812//cation transport;GO:0009792//embryo development ending in birth or egg hatching;GO:0009628//response to abiotic stimulus;GO:0050877//neurolo…	gi|328784268|ref|XP_003250423.1|/3.58488e-152/PREDICTED: sodium/potassium-transporting ATPase subunit alpha-like [Apis mellifera]
gi|328776083|ref|XM_392111.4|	-2.09998	0.84052	GO:0044429//mitochondrial part;GO:0015630//microtubule cytoskeleton	GO:0016627//oxidoreductase activity, acting on the CH-CH group of donors;GO:0050662//coenzyme binding	GO:0009062//fatty acid catabolic process	gi|66499429|ref|XP_392111.2|/0/PREDICTED: probable medium-chain specific acyl-CoA dehydrogenase, mitochondrial-like [Apis mellifera]
gi|110750163|ref|XM_396701.3|	-2.10396	0.803483	-	GO:0016741	GO:0006730//one-carbon metabolic process	gi|328792780|ref|XP_396701.3|/1.04674e-169/PREDICTED: ubiquinone biosynthesis methyltransferase COQ5, mitochondrial-like [Apis mellifera]
gi|328781427|ref|XM_395392.4|	-2.10671	0.81668	GO:0044424//intracellular part	GO:0004812//aminoacyl-tRNA ligase activity;GO:0008135//translation factor activity, nucleic acid binding;GO:0032561;GO:0032559	GO:0006418//tRNA aminoacylation for protein translation	gi|328781428|ref|XP_395392.3|/0/PREDICTED: alanyl-tRNA synthetase, cytoplasmic-like [Apis mellifera]
gi|328779995|ref|XM_003249685.1|	-2.10801	0.80832	-	-	-	gi|328779996|ref|XP_003249733.1|/0/PREDICTED: f-box/LRR-repeat protein 7-like isoform 2 [Apis mellifera]
gi|328776862|ref|XM_392814.3|	-2.10804	0.855169	GO:0044424//intracellular part	GO:0005515//protein binding;GO:0032559	GO:0044267//cellular protein metabolic process	gi|66563290|ref|XP_392814.2|/0/PREDICTED: t-complex protein 1 subunit gamma [Apis mellifera]
gi|328790145|ref|XM_001121924.2|	-2.10938	0.865672	-	-	-	gi|110758366|ref|XP_001121924.1|/2.47932e-99/PREDICTED: uncharacterized protein CG1161-like [Apis mellifera]
gi|328784313|ref|XM_003250384.1|	-2.1096	0.870578	-	-	-	gi|328784314|ref|XP_003250432.1|/0/PREDICTED: LOW QUALITY PROTEIN: adipocyte plasma membrane-associated protein [Apis mellifera]
gi|328790278|ref|XM_003251354.1|	-2.10972	0.843836	-	-	-	gi|328790279|ref|XP_003251402.1|/0/PREDICTED: hypothetical protein LOC100576848 [Apis mellifera]
gi|328793112|ref|XM_396132.4|	-2.1098	0.813778	-	-	-	gi|328793113|ref|XP_396132.4|/0/PREDICTED: DDB1- and CUL4-associated factor-like 1-like [Apis mellifera]
gi|328786890|ref|XM_624096.3|	-2.11221	0.847637	-	GO:0005488//binding	-	gi|383848638|ref|XP_003699955.1|/1.6507e-38/PREDICTED: uncharacterized protein LOC100878282 [Megachile rotundata]
gi|328793465|ref|XM_001120264.2|	-2.11229	0.840658	GO:0043229//intracellular organelle	GO:0003676//nucleic acid binding	GO:0006259//DNA metabolic process;GO:0033554//cellular response to stress	gi|110766132|ref|XP_001120264.1|/0/PREDICTED: FACT complex subunit Ssrp1 [Apis mellifera]
gi|328785780|ref|XM_396259.4|	-2.11267	0.809701	-	-	-	gi|48110113|ref|XP_396259.1|/1.08272e-54/PREDICTED: vesicle transport protein GOT1B-like isoform 2 [Apis mellifera]
gi|328785727|ref|XM_394641.4|	-2.11593	0.856205	-	GO:0004812//aminoacyl-tRNA ligase activity	GO:0006418//tRNA aminoacylation for protein translation	gi|110757574|ref|XP_394641.3|/0/PREDICTED: cysteinyl-tRNA synthetase, cytoplasmic-like [Apis mellifera]
gi|328776033|ref|XM_394242.4|	-2.11604	0.83361	-	-	-	gi|328776034|ref|XP_394242.3|/0/PREDICTED: hypothetical protein LOC410766 [Apis mellifera]
gi|328790845|ref|XM_395486.4|	-2.11664	0.847913	-	GO:0016627//oxidoreductase activity, acting on the CH-CH group of donors	GO:0008152//metabolic process	gi|66564429|ref|XP_395486.2|/0/PREDICTED: peroxisomal acyl-coenzyme A oxidase 3-like [Apis mellifera]
gi|328781035|ref|XM_392828.4|	-2.11758	0.839967	-	-	-	gi|66539672|ref|XP_392828.2|/0/PREDICTED: transmembrane protein 63A-like [Apis mellifera]
gi|328786318|ref|XM_001122641.2|	-2.1178	0.8305	-	-	-	gi|328786319|ref|XP_001122641.2|/0/PREDICTED: synapse-associated protein of 47 kDa-like [Apis mellifera]
gi|328783756|ref|XM_003250292.1|	-2.11797	0.867952	GO:0043234//protein complex	GO:0004683//calmodulin-dependent protein kinase activity	GO:0015031//protein transport	gi|328783757|ref|XP_003250340.1|/0/PREDICTED: LOW QUALITY PROTEIN: coatomer subunit beta' [Apis mellifera]
gi|328788381|ref|XM_001121920.2|	-2.11984	0.856551	-	-	-	gi|110756794|ref|XP_001121920.1|/1.66087e-85/PREDICTED: hypothetical protein LOC726160 [Apis mellifera]
gi|328792456|ref|XM_003251678.1|	-2.11999	0.851092	-	-	-	gi|328792457|ref|XP_003251726.1|/1.57909e-171/PREDICTED: RNA pseudouridylate synthase domain-containing protein 4-like, partial [Apis mellifera]
gi|328775932|ref|XM_624489.3|	-2.12168	0.842523	-	GO:0016301//kinase activity	GO:0006656//phosphatidylcholine biosynthetic process	gi|328775933|ref|XP_624492.2|/0/PREDICTED: choline/ethanolamine kinase-like [Apis mellifera]
gi|328789472|ref|XM_625122.3|	-2.1225	0.872582	-	-	-	gi|328789473|ref|XP_625125.2|/0/PREDICTED: glucosidase 2 subunit beta-like [Apis mellifera]
gi|328776348|ref|XM_392968.3|	-2.1254	0.841625	-	-	-	gi|66505329|ref|XP_392968.2|/0/PREDICTED: translational activator GCN1-like [Apis mellifera]
gi|328776194|ref|XM_394657.4|	-2.12644	0.872443	GO:0016020//membrane	GO:0016491//oxidoreductase activity;GO:0051536//iron-sulfur cluster binding	GO:0008152//metabolic process	gi|328776195|ref|XP_394657.2|/6.22647e-130/PREDICTED: cytochrome b-c1 complex subunit Rieske, mitochondrial [Apis mellifera]
gi|328779807|ref|XR_014908.2|	-2.12702	0.87113	GO:0015935//small ribosomal subunit	GO:0005198//structural molecule activity	GO:0010467//gene expression	gi|335057540|ref|NP_001229398.1|/7.954e-56/40S ribosomal protein S14 [Apis mellifera]
gi|328777510|ref|XM_003249313.1|	-2.1271	0.833057	-	-	-	gi|328777511|ref|XP_003249361.1|/7.94187e-92/PREDICTED: hypothetical protein LOC100577325 isoform 2 [Apis mellifera]
gi|328776996|ref|XM_395264.4|	-2.13167	0.825871	-	-	-	gi|328776997|ref|XP_395264.3|/0/PREDICTED: protein cereblon-like [Apis mellifera]
gi|328781170|ref|XM_392544.4|	-2.13177	0.866363	-	-	-	gi|328781171|ref|XP_392544.4|/0/PREDICTED: probable elongation factor 1-delta [Apis mellifera]
gi|328777496|ref|XM_394239.4|	-2.13263	0.835683	-	GO:0004497//monooxygenase activity	GO:0007450//dorsal/ventral pattern formation, imaginal disc;GO:0040007//growth;GO:0018205//peptidyl-lysine modification;GO:0006914//autophagy	gi|110748736|ref|XP_394239.3|/2.19606e-169/PREDICTED: deoxyhypusine hydroxylase-like [Apis mellifera]
gi|328787734|ref|XM_625262.3|	-2.133	0.868988	-	-	-	gi|350403165|ref|XP_003486717.1|/1.0349e-17/PREDICTED: hypothetical protein LOC100748597 [Bombus impatiens]
gi|328793691|ref|XM_001122891.2|	-2.13354	0.859453	-	-	-	gi|328793692|ref|XP_001122891.2|/0/PREDICTED: Fanconi anemia group D2 protein homolog [Apis mellifera]
gi|328790340|ref|XM_624419.3|	-2.13464	0.803413	-	-	-	gi|380016829|ref|XP_003692375.1|/0/PREDICTED: uncharacterized protein LOC100871571, partial [Apis florea]
gi|328789058|ref|XM_623224.3|	-2.13582	0.854409	-	-	-	gi|66549336|ref|XP_623227.1|/8.4907e-41/PREDICTED: small ubiquitin-related modifier 3 isoform 1 [Apis mellifera]
gi|328789079|ref|XM_395416.4|	-2.13837	0.815299	-	-	-	gi|328789080|ref|XP_395416.4|/0/PREDICTED: PCI domain-containing protein 2 [Apis mellifera]
gi|328781106|ref|XM_001121328.2|	-2.1388	0.812258	-	-	-	gi|328781107|ref|XP_001121328.2|/0/PREDICTED: 2',5'-phosphodiesterase 12-like [Apis mellifera]
gi|328788724|ref|XM_003251125.1|	-2.1389	0.807767	-	-	-	gi|328788725|ref|XP_003251173.1|/5.91936e-145/PREDICTED: 28S ribosomal protein S15, mitochondrial-like [Apis mellifera]
gi|328776890|ref|XM_624605.3|	-2.13941	0.814193	-	-	-	gi|328776891|ref|XP_624608.3|/0/PREDICTED: renin receptor-like [Apis mellifera]
gi|328792759|ref|XM_392172.4|	-2.14246	0.818132	-	-	-	gi|48094717|ref|XP_392172.1|/7.7511e-76/PREDICTED: protein CWC15 homolog A-like isoform 1 [Apis mellifera]
gi|328789902|ref|XR_120471.1|	-2.14282	0.801133	-	GO:0016742//hydroxymethyl-, formyl- and related transferase activity;GO:0016879//ligase activity, forming carbon-nitrogen bonds;GO:0000166//nucleotide binding	GO:0006164//purine nucleotide biosynthetic process	gi|380013810|ref|XP_003690939.1|/0/PREDICTED: trifunctional purine biosynthetic protein adenosine-3 [Apis florea]
gi|328781288|ref|XM_393022.4|	-2.14359	0.863184	GO:0043231//intracellular membrane-bounded organelle;GO:0044444//cytoplasmic part	-	GO:0006935//chemotaxis;GO:0048731;GO:0010884//positive regulation of lipid storage	gi|328781289|ref|XP_393022.3|/0/PREDICTED: long-chain-fatty-acid--CoA ligase 3-like isoform 1 [Apis mellifera]
gi|328783173|ref|XM_001122788.2|	-2.14529	0.864912	GO:0043234//protein complex;GO:0031224//intrinsic to membrane	GO:0016787//hydrolase activity	-	gi|110767674|ref|XP_001122788.1|/1.93552e-90/PREDICTED: signal peptidase complex subunit 3 [Apis mellifera]
gi|328786855|ref|XM_391917.4|	-2.14575	0.849157	GO:0044424//intracellular part	GO:0016802	GO:0044237//cellular metabolic process	gi|66519683|ref|XP_391917.2|/0/PREDICTED: adenosylhomocysteinase-like [Apis mellifera]
gi|328790943|ref|XM_393350.4|	-2.14638	0.842385	-	-	-	gi|328790944|ref|XP_393350.4|/0/PREDICTED: GPI ethanolamine phosphate transferase 3-like [Apis mellifera]
gi|328778160|ref|XM_001120363.2|	-2.14728	0.826078	-	-	-	gi|110765112|ref|XP_001120363.1|/7.13087e-42/PREDICTED: ubiquitin-fold modifier 1-like [Apis mellifera]
gi|328787088|ref|XM_623748.2|	-2.14766	0.842316	-	GO:0046872//metal ion binding	-	gi|383847344|ref|XP_003699314.1|/4.14505e-87/PREDICTED: calcineurin subunit B type 2-like [Megachile rotundata]
gi|328777572|ref|XM_395000.3|	-2.14786	0.859867	-	GO:0016301//kinase activity	-	gi|328777573|ref|XP_395000.3|/0/PREDICTED: maternal embryonic leucine zipper kinase-like [Apis mellifera]
gi|328776458|ref|XM_393443.4|	-2.14951	0.83437	GO:0000315//organellar large ribosomal subunit	-	GO:0010467//gene expression	gi|48139121|ref|XP_393443.1|/3.33501e-82/PREDICTED: 39S ribosomal protein L20, mitochondrial [Apis mellifera]
gi|328793092|ref|XM_397254.4|	-2.15012	0.823867	-	-	-	gi|328793093|ref|XP_397254.4|/0/PREDICTED: CCA tRNA nucleotidyltransferase 1, mitochondrial-like, partial [Apis mellifera]
gi|328789362|ref|XM_623354.3|	-2.15024	0.869818	-	-	-	gi|66503776|ref|XP_623357.1|/0/PREDICTED: transketolase isoform 2 [Apis mellifera]
gi|328783892|ref|XM_396848.4|	-2.15478	0.852197	GO:0043234//protein complex;GO:0031981//nuclear lumen	-	GO:0000470	gi|328783893|ref|XP_396848.3|/0/PREDICTED: ribosome biogenesis protein WDR12 homolog [Apis mellifera]
gi|328789574|ref|XM_623058.3|	-2.15492	0.863322	-	GO:0016616//oxidoreductase activity, acting on the CH-OH group of donors, NAD or NADP as acceptor;GO:0048037//cofactor binding	GO:0006007//glucose catabolic process	gi|328789575|ref|XP_623061.2|/0/PREDICTED: putative oxidoreductase GLYR1 homolog [Apis mellifera]
gi|328785318|ref|XM_001120377.2|	-2.15537	0.822554	-	GO:0016787//hydrolase activity	-	gi|328785319|ref|XP_001120377.2|/0/PREDICTED: PAB-dependent poly(A)-specific ribonuclease subunit 2-like [Apis mellifera]
gi|328777311|ref|XM_001121158.2|	-2.15736	0.845978	-	-	-	gi|328777312|ref|XP_001121158.2|/0/PREDICTED: upstream-binding protein 1 [Apis mellifera]
gi|328788892|ref|XM_394340.4|	-2.15887	0.850746	-	-	GO:0009987//cellular process;GO:0006810//transport	gi|66504580|ref|XP_394340.2|/0/PREDICTED: nuclear pore complex protein Nup50 [Apis mellifera]
gi|328777822|ref|XM_624904.3|	-2.16044	0.869956	GO:0016020//membrane;GO:0043231//intracellular membrane-bounded organelle	GO:0005515//protein binding	GO:0044267//cellular protein metabolic process	gi|328777823|ref|XP_624907.2|/0/PREDICTED: calnexin isoform 1 [Apis mellifera]
gi|328791287|ref|XM_623923.3|	-2.16097	0.850332	GO:0044444//cytoplasmic part	GO:0003779//actin binding	GO:0002165//instar larval or pupal development;GO:0006996//organelle organization	gi|66566395|ref|XP_623926.1|/1.783e-59/PREDICTED: hypothetical protein LOC551528 isoform 3 [Apis mellifera]
gi|328779133|ref|XM_003249547.1|	-2.16126	0.846946	-	-	-	gi|328779134|ref|XP_003249595.1|/0/PREDICTED: cirhin-like [Apis mellifera]
gi|328785422|ref|XM_396741.4|	-2.16215	0.874793	GO:0030529//ribonucleoprotein complex	GO:0005198//structural molecule activity	GO:0010467//gene expression	gi|66547340|ref|XP_396741.2|/8.82861e-129/PREDICTED: 40S ribosomal protein S3a [Apis mellifera]
gi|328787022|ref|XM_392985.4|	-2.16226	0.81288	GO:0005681//spliceosomal complex;GO:0034518	-	GO:0000377;GO:0045069//regulation of viral genome replication;GO:0006397//mRNA processing;GO:0016246//RNA interference	gi|110761103|ref|XP_392985.3|/0/PREDICTED: nuclear cap-binding protein subunit 1 isoform 1 [Apis mellifera]
gi|328784202|ref|XM_001120233.2|	-2.16322	0.84971	-	-	-	gi|110767712|ref|XP_001120233.1|/0/PREDICTED: lethal(2)neighbour of tid protein-like [Apis mellifera]
gi|328785343|ref|XM_001120457.2|	-2.16385	0.83817	-	-	-	gi|328785344|ref|XP_001120457.2|/0/PREDICTED: methylosome protein 50 [Apis mellifera]
gi|328785733|ref|XM_395633.4|	-2.16401	0.852612	-	-	-	gi|328785734|ref|XP_395633.4|/0/PREDICTED: putative neutral sphingomyelinase-like [Apis mellifera]
gi|328787938|ref|XM_624758.3|	-2.16427	0.839207	GO:0043231//intracellular membrane-bounded organelle	-	-	gi|328787939|ref|XP_624761.2|/0/PREDICTED: COP9 signalosome complex subunit 3 [Apis mellifera]
gi|328790129|ref|XM_623266.3|	-2.16485	0.864842	GO:0043231//intracellular membrane-bounded organelle	GO:0003712//transcription cofactor activity;GO:0003677//DNA binding;GO:0005515//protein binding;GO:0000166//nucleotide binding	GO:0006357//regulation of transcription from RNA polymerase II promoter;GO:0060541//respiratory system development;GO:0048812//neuron projection morphogenesis	gi|66512104|ref|XP_623269.1|/4.06869e-78/PREDICTED: hypothetical protein LOC550875 [Apis mellifera]
gi|328785702|ref|XM_001120548.2|	-2.16517	0.857863	-	-	-	gi|328785703|ref|XP_001120548.2|/0/PREDICTED: n-acetyltransferase 10-like [Apis mellifera]
gi|328785043|ref|XM_624327.3|	-2.16615	0.865119	GO:0044444//cytoplasmic part	-	-	gi|328785044|ref|XP_624330.3|/0/PREDICTED: prohibitin-2-like [Apis mellifera]
gi|328778331|ref|XM_391960.4|	-2.16634	0.85586	GO:0043234//protein complex	-	-	gi|66522335|ref|XP_391960.2|/4.15933e-145/PREDICTED: 26S proteasome non-ATPase regulatory subunit 7-like [Apis mellifera]
gi|328778237|ref|XM_395280.4|	-2.1667	0.805003	-	GO:0016615//malate dehydrogenase activity;GO:0000166//nucleotide binding;GO:0043169//cation binding	GO:0043648//dicarboxylic acid metabolic process	gi|328778238|ref|XP_395280.4|/0/PREDICTED: NADP-dependent malic enzyme isoform 1 [Apis mellifera]
gi|328777776|ref|XM_395405.2|	-2.16692	0.834923	-	-	-	gi|48102645|ref|XP_395405.1|/3.01183e-69/PREDICTED: prefoldin subunit 5-like [Apis mellifera]
gi|328787115|ref|XM_392845.4|	-2.16809	0.856827	-	GO:0032561;GO:0008905	GO:0008152//metabolic process	gi|328787116|ref|XP_392845.4|/0/PREDICTED: mannose-1-phosphate guanyltransferase beta-like [Apis mellifera]
gi|328782707|ref|XM_395560.4|	-2.16821	0.854685	-	GO:0005488//binding	-	gi|328782708|ref|XP_395560.3|/4.50753e-163/PREDICTED: protein catecholamines up [Apis mellifera]
gi|328783753|ref|XM_397054.4|	-2.17109	0.802515	-	-	-	gi|66514166|ref|XP_397054.2|/3.99989e-101/PREDICTED: uncharacterized protein C1orf50 homolog [Apis mellifera]
gi|328777201|ref|XM_003249252.1|	-2.17179	0.80825	-	-	GO:0032502//developmental process	gi|328777202|ref|XP_003249300.1|/1.24363e-84/PREDICTED: sex-regulated protein janus-A-like [Apis mellifera]
gi|328780961|ref|XM_624891.3|	-2.17182	0.869956	-	GO:0032559;GO:0042623//ATPase activity, coupled	-	gi|66532824|ref|XP_624894.1|/0/PREDICTED: ATP-dependent RNA helicase WM6-like [Apis mellifera]
gi|328777730|ref|XM_394708.4|	-2.17451	0.812051	GO:0032991//macromolecular complex;GO:0043231//intracellular membrane-bounded organelle	GO:0001071//nucleic acid binding transcription factor activity;GO:0003677//DNA binding;GO:0046983//protein dimerization activity	GO:0007417//central nervous system development;GO:0001709//cell fate determination;GO:0060541//respiratory system development;GO:0048812//neuron projection morphogenesis;GO:0048513//organ development	gi|328777731|ref|XP_394708.4|/0/PREDICTED: aryl hydrocarbon receptor nuclear translocator homolog [Apis mellifera]
gi|328787788|ref|XM_395059.4|	-2.17552	0.857311	GO:0043231//intracellular membrane-bounded organelle;GO:0000785//chromatin;GO:0000793//condensed chromosome	-	GO:0006996//organelle organization;GO:0007420//brain development;GO:0007059//chromosome segregation;GO:0042551//neuron maturation;GO:0048812//neuron projection morphogenesis;GO:0010467//gene expression	gi|66506890|ref|XP_395059.2|/0/PREDICTED: structural maintenance of chromosomes protein 1A isoform 1 [Apis mellifera]
gi|328790897|ref|XM_624474.3|	-2.17673	0.803068	-	GO:0005488//binding;GO:0016740//transferase activity	-	gi|328790898|ref|XP_624477.3|/0/PREDICTED: poly [ADP-ribose] polymerase [Apis mellifera]
gi|328781507|ref|XM_001121554.2|	-2.1783	0.830155	-	GO:0032561;GO:0016462//pyrophosphatase activity;GO:0032559	GO:0035556//intracellular signal transduction	gi|328781508|ref|XP_001121554.2|/0/PREDICTED: GPN-loop GTPase 1-like [Apis mellifera]
gi|328784423|ref|XM_624884.3|	-2.1786	0.850193	-	-	-	gi|328784424|ref|XP_624887.3|/6.57377e-108/PREDICTED: MKI67 FHA domain-interacting nucleolar phosphoprotein-like [Apis mellifera]
gi|328786693|ref|XM_397483.4|	-2.18156	0.855998	-	GO:0000166//nucleotide binding	GO:0009987//cellular process	gi|328786694|ref|XP_397483.4|/0/PREDICTED: hypothetical protein LOC414048 [Apis mellifera]
gi|328784228|ref|XM_396639.4|	-2.18169	0.856274	-	GO:0003824//catalytic activity	GO:0008152//metabolic process	gi|48128966|ref|XP_396639.1|/0/PREDICTED: NADH-cytochrome b5 reductase 2-like isoform 1 [Apis mellifera]
gi|328784044|ref|XM_001122128.2|	-2.18193	0.859038	-	-	-	gi|328784045|ref|XP_001122128.2|/0/PREDICTED: GTPase Era, mitochondrial-like [Apis mellifera]
gi|328793909|ref|XM_003251894.1|	-2.18213	0.843905	-	GO:0003824//catalytic activity	GO:0008152//metabolic process	gi|380020836|ref|XP_003694284.1|/1.19157e-155/PREDICTED: pyrroline-5-carboxylate reductase 2-like [Apis florea]
gi|328786411|ref|XM_393687.4|	-2.18419	0.870992	-	GO:0046914//transition metal ion binding	-	gi|328786412|ref|XP_393687.4|/0/PREDICTED: hypothetical protein LOC410204 [Apis mellifera]
gi|328793067|ref|XM_624348.3|	-2.18619	0.83437	-	GO:0016874//ligase activity;GO:0016829//lyase activity	GO:0006164//purine nucleotide biosynthetic process	gi|110764380|ref|XP_624351.2|/0/PREDICTED: multifunctional protein ADE2 [Apis mellifera]
gi|328788841|ref|XM_001120476.2|	-2.18759	0.856067	-	-	-	gi|383853554|ref|XP_003702287.1|/1.11593e-135/PREDICTED: GPI mannosyltransferase 1-like [Megachile rotundata]
gi|328790596|ref|XM_396862.4|	-2.18759	0.811774	-	-	-	gi|328790597|ref|XP_396862.4|/0/PREDICTED: structural maintenance of chromosomes protein 4 [Apis mellifera]
gi|328790732|ref|XM_001120453.2|	-2.18796	0.804035	-	-	-	gi|328790733|ref|XP_001120453.2|/5.39855e-124/PREDICTED: nogo-B receptor-like [Apis mellifera]
gi|328778230|ref|XM_623244.3|	-2.18951	0.812949	-	-	-	gi|380024755|ref|XP_003696157.1|/1.7344e-84/PREDICTED: UPF0368 protein Cxorf26-like [Apis florea]
gi|328782484|ref|XM_001120139.2|	-2.19119	0.871821	GO:0015630//microtubule cytoskeleton	GO:0032559;GO:0019787//small conjugating protein ligase activity;GO:0019899//enzyme binding	GO:0043161//proteasomal ubiquitin-dependent protein catabolic process;GO:0046532;GO:0001745//compound eye morphogenesis;GO:0002164//larval development;GO:0042078//germ-line stem cell division;GO:0048806//genitalia development;GO:0042551//neuron maturation;GO:0010259//multicellular organismal aging;GO:0019827//stem cell maintenance;GO:0006996//organelle organization;GO:0016567//protein ubiquitinat…	gi|328782485|ref|XP_001120139.2|/2.65198e-75/PREDICTED: ubiquitin-conjugating enzyme E2-17 kDa-like [Apis mellifera]
gi|328789096|ref|XM_003251181.1|	-2.19314	0.860075	GO:0044444//cytoplasmic part	GO:0043169//cation binding;GO:0004721//phosphoprotein phosphatase activity	GO:0006464//protein modification process;GO:0006796//phosphate metabolic process;GO:0022402//cell cycle process	gi|340728076|ref|XP_003402357.1|/8.92211e-176/PREDICTED: serine/threonine-protein phosphatase 6 catalytic subunit-like [Bombus terrestris]
gi|328792948|ref|XM_001122585.2|	-2.195	0.818477	-	-	-	gi|328792949|ref|XP_001122585.2|/0/PREDICTED: transmembrane protein 209-like [Apis mellifera]
gi|328788944|ref|XM_001121804.2|	-2.19645	0.854961	-	-	-	gi|110759112|ref|XP_001121804.1|/1.4451e-123/PREDICTED: probable rRNA-processing protein EBP2 homolog [Apis mellifera]
gi|328783936|ref|XM_003250320.1|	-2.1967	0.833886	-	-	-	gi|328783937|ref|XP_003250368.1|/0/PREDICTED: hypothetical protein LOC408740 [Apis mellifera]
gi|328783123|ref|XM_395937.4|	-2.19877	0.837272	-	-	GO:0007052//mitotic spindle organization	gi|328783124|ref|XP_395937.4|/0/PREDICTED: ribosomal RNA processing protein 1 homolog [Apis mellifera]
gi|328791957|ref|XM_001120610.2|	-2.20485	0.865603	GO:0016020//membrane	-	GO:0055114//oxidation-reduction process	gi|110757726|ref|XP_001120610.1|/7.24843e-59/PREDICTED: hypothetical protein LOC725881 isoform 1 [Apis mellifera]
gi|328785165|ref|XM_003250503.1|	-2.20514	0.82359	-	-	-	gi|328785166|ref|XP_003250551.1|/6.11546e-60/PREDICTED: hypothetical protein LOC100576195 [Apis mellifera]
gi|328793186|ref|XM_623495.3|	-2.20641	0.835475	-	-	-	gi|328793187|ref|XP_623498.2|/2.54628e-141/PREDICTED: exosome complex exonuclease MTR3-like isoform 1 [Apis mellifera]
gi|328780191|ref|XM_396758.4|	-2.2067	0.818201	-	-	-	gi|48135934|ref|XP_396758.1|/1.70643e-108/PREDICTED: exosome complex exonuclease RRP40 [Apis mellifera]
gi|328787287|ref|XM_625058.3|	-2.20675	0.807352	-	GO:0003824//catalytic activity	-	gi|328787288|ref|XP_625061.3|/0/PREDICTED: chitinase domain-containing protein 1-like [Apis mellifera]
gi|328782798|ref|XM_001119944.2|	-2.20804	0.838447	-	-	-	gi|110762674|ref|XP_001119944.1|/5.22367e-58/PREDICTED: UPF0539 protein CG14977-like [Apis mellifera]
gi|328786907|ref|XM_624658.3|	-2.20842	0.877004	-	-	-	gi|66533163|ref|XP_624661.1|/1.83044e-98/PREDICTED: probable Bax inhibitor 1 [Apis mellifera]
gi|328781458|ref|XM_001120697.2|	-2.20851	0.829464	-	-	-	gi|328781459|ref|XP_001120697.2|/0/PREDICTED: WAS protein family homolog 1-like [Apis mellifera]
gi|328788219|ref|XM_003251038.1|	-2.20948	0.855652	GO:0043234//protein complex	GO:0004721//phosphoprotein phosphatase activity;GO:0043169//cation binding	GO:0006464//protein modification process	gi|350417684|ref|XP_003491543.1|/0/PREDICTED: fizzy-related protein homolog [Bombus impatiens]
gi|328786713|ref|XM_001122693.2|	-2.21152	0.807767	-	GO:0003824//catalytic activity	-	gi|328786714|ref|XP_001122693.2|/8.26025e-167/PREDICTED: prostaglandin E synthase 2-like [Apis mellifera]
gi|328787126|ref|XM_395329.3|	-2.21302	0.862493	GO:0030529//ribonucleoprotein complex	GO:0005198//structural molecule activity	GO:0010467//gene expression	gi|66553073|ref|XP_395329.2|/4.44256e-149/PREDICTED: 28S ribosomal protein S2, mitochondrial [Apis mellifera]
gi|328787940|ref|XM_396268.3|	-2.21368	0.871891	-	GO:0005488//binding;GO:0016491//oxidoreductase activity;GO:0016297//acyl-[acyl-carrier-protein] hydrolase activity	GO:0008152//metabolic process	gi|328787941|ref|XP_396268.3|/0/PREDICTED: fatty acid synthase-like [Apis mellifera]
gi|328776947|ref|XM_624129.3|	-2.21404	0.858347	-	-	-	gi|66524513|ref|XP_624132.1|/1.41664e-82/PREDICTED: hypothetical protein LOC551742 [Apis mellifera]
gi|328791047|ref|XM_001119985.2|	-2.21473	0.832711	GO:0043232	GO:0001071//nucleic acid binding transcription factor activity;GO:0003916//DNA topoisomerase activity;GO:0032559	GO:0006259//DNA metabolic process;GO:0006351//transcription, DNA-dependent	gi|328791048|ref|XP_001119985.2|/0/PREDICTED: DNA topoisomerase 2 [Apis mellifera]
gi|110763190|ref|XM_001120042.1|	-2.21777	0.84052	-	-	-	gi|110763191|ref|XP_001120042.1|/0/PREDICTED: hypothetical protein LOC724249 [Apis mellifera]
gi|328792373|ref|XM_397478.4|	-2.21963	0.841072	-	-	-	gi|66530247|ref|XP_397478.2|/6.42069e-158/PREDICTED: thioredoxin-related transmembrane protein 1-like [Apis mellifera]
gi|328782424|ref|XM_394503.4|	-2.21972	0.828496	-	GO:0046914//transition metal ion binding;GO:0016790//thiolester hydrolase activity	GO:0019941//modification-dependent protein catabolic process	gi|328782425|ref|XP_394503.4|/0/PREDICTED: u4/U6.U5 tri-snRNP-associated protein 2-like [Apis mellifera]
gi|328786569|ref|XM_393605.4|	-2.22042	0.874585	GO:0044424//intracellular part	GO:0000166//nucleotide binding	GO:0006007//glucose catabolic process	gi|380017629|ref|XP_003692754.1|/0/PREDICTED: glyceraldehyde-3-phosphate dehydrogenase 2-like [Apis florea]
gi|328783518|ref|XM_623477.3|	-2.22251	0.855307	GO:0044464//cell part	GO:0046914//transition metal ion binding;GO:0016491//oxidoreductase activity;GO:0051536//iron-sulfur cluster binding	GO:0006091//generation of precursor metabolites and energy	gi|66524760|ref|XP_623480.1|/1.63031e-106/PREDICTED: NADH dehydrogenase [ubiquinone] iron-sulfur protein 8, mitochondrial isoform 2 [Apis mellifera]
gi|328779416|ref|XM_623351.3|	-2.22326	0.849157	GO:0016020//membrane	GO:0030674//protein binding, bridging;GO:0060089;GO:0005102//receptor binding	GO:0065008;GO:0007472//wing disc morphogenesis;GO:0007613//memory;GO:0007264//small GTPase mediated signal transduction;GO:0045676//regulation of R7 cell differentiation;GO:0007169//transmembrane receptor protein tyrosine kinase signaling pathway;GO:0030036//actin cytoskeleton organization;GO:0000578//embryonic axis specification;GO:0009792//embryo development ending in birth or egg hatching;GO:0…	gi|380012053|ref|XP_003690104.1|/6.22497e-150/PREDICTED: protein enhancer of sevenless 2B-like [Apis florea]
gi|328788687|ref|XM_393587.4|	-2.22372	0.864151	-	-	-	gi|328788688|ref|XP_393587.4|/0/PREDICTED: THO complex subunit 2 [Apis mellifera]
gi|328790608|ref|XM_003251388.1|	-2.22428	0.833955	-	-	GO:0042780//tRNA 3'-end processing;GO:0000394//RNA splicing, via endonucleolytic cleavage and ligation	gi|380018975|ref|XP_003693394.1|/4.97557e-80/PREDICTED: ribonuclease Z, mitochondrial-like [Apis florea]
gi|328780195|ref|XM_623565.3|	-2.22531	0.864151	-	-	-	gi|66513493|ref|XP_623568.1|/1.69274e-90/PREDICTED: peroxisomal membrane protein 2-like [Apis mellifera]
gi|328789249|ref|XM_394203.3|	-2.2268	0.859315	-	-	-	gi|328789250|ref|XP_394203.3|/0/PREDICTED: putative E3 ubiquitin-protein ligase UBR7-like isoform 1 [Apis mellifera]
gi|328789351|ref|XM_624011.3|	-2.22709	0.831329	GO:0005681//spliceosomal complex;GO:0030532//small nuclear ribonucleoprotein complex	-	GO:0000377	gi|110749234|ref|XP_624014.2|/0/PREDICTED: pre-mRNA-processing-splicing factor 8-like [Apis mellifera]
gi|328776418|ref|XM_003249115.1|	-2.22815	0.849364	-	-	-	gi|328776419|ref|XP_003249163.1|/0/PREDICTED: exosome component 10-like [Apis mellifera]
gi|328778616|ref|XM_001122232.2|	-2.22839	0.859729	GO:0043234//protein complex	GO:0008135//translation factor activity, nucleic acid binding	GO:0006412//translation	gi|380015101|ref|XP_003691549.1|/1.69803e-54/PREDICTED: eukaryotic translation initiation factor 2 subunit 1-like [Apis florea]
gi|328786904|ref|XM_395809.3|	-2.22877	0.815989	GO:0043234//protein complex;GO:0043231//intracellular membrane-bounded organelle	-	GO:0006355//regulation of transcription, DNA-dependent	gi|328786905|ref|XP_395809.3|/2.86696e-111/PREDICTED: mediator of RNA polymerase II transcription subunit 19 [Apis mellifera]
gi|328793805|ref|XM_392802.4|	-2.23141	0.834439	-	-	-	gi|328793806|ref|XP_392802.4|/0/PREDICTED: protein sel-1 homolog 1-like [Apis mellifera]
gi|328790413|ref|XM_003251368.1|	-2.23178	0.857518	GO:0005667//transcription factor complex	-	GO:0006352//transcription initiation, DNA-dependent	gi|48106220|ref|XP_396068.1|/9.10344e-156/PREDICTED: CDK-activating kinase assembly factor MAT1-like isoform 2 [Apis mellifera]
gi|328783770|ref|XM_624106.3|	-2.23207	0.875138	-	-	-	gi|66514137|ref|XP_624109.1|/3.24799e-77/PREDICTED: ubiquitin-like protein 4A-like isoform 2 [Apis mellifera]
gi|328777132|ref|XM_396981.4|	-2.23258	0.86429	GO:0042579//microbody;GO:0000267//cell fraction;GO:0044421//extracellular region part	GO:0004175//endopeptidase activity;GO:0046914//transition metal ion binding;GO:0060089;GO:0042802//identical protein binding;GO:0032559	GO:0043171//peptide catabolic process;GO:0023052//signaling;GO:0003006//developmental process involved in reproduction;GO:0009100//glycoprotein metabolic process	gi|328777133|ref|XP_396981.3|/0/PREDICTED: insulin-degrading enzyme-like [Apis mellifera]
gi|328778850|ref|XM_003249509.1|	-2.23576	0.821794	-	-	-	gi|328778853|ref|XP_395803.4|/1.89237e-148/PREDICTED: cyclin-related protein FAM58A-like isoform 2 [Apis mellifera]
gi|328791386|ref|XM_396781.4|	-2.23751	0.856758	-	-	-	gi|66519149|ref|XP_396781.2|/0/PREDICTED: ADP-dependent glucokinase-like [Apis mellifera]
gi|328782139|ref|XM_392970.4|	-2.23782	0.851023	GO:0044429//mitochondrial part	GO:0070011;GO:0017111//nucleoside-triphosphatase activity;GO:0000166//nucleotide binding	-	gi|328782140|ref|XP_392970.3|/0/PREDICTED: lon protease homolog, mitochondrial-like [Apis mellifera]
gi|328788457|ref|XM_392849.4|	-2.23912	0.875829	-	-	-	gi|328788458|ref|XP_392849.4|/1.25092e-179/PREDICTED: CAAX prenyl protease 2-like [Apis mellifera]
gi|328787194|ref|XM_001120407.2|	-2.24205	0.862908	GO:0044464//cell part	GO:0046914//transition metal ion binding	-	gi|380015890|ref|XP_003691927.1|/4.45927e-24/PREDICTED: zinc finger protein 706-like isoform 8 [Apis florea]
gi|328779700|ref|XM_623879.3|	-2.24275	0.837617	-	-	-	gi|328779701|ref|XP_623882.3|/0/PREDICTED: sphingomyelin phosphodiesterase 4-like [Apis mellifera]
gi|328786906|ref|XM_391859.4|	-2.24362	0.87887	-	-	-	gi|48097243|ref|XP_391859.1|/1.94898e-27/PREDICTED: coiled-coil-helix-coiled-coil-helix domain-containing protein 2, mitochondrial-like [Apis mellifera]
gi|328781197|ref|XM_392540.4|	-2.24382	0.857725	-	GO:0004175//endopeptidase activity	GO:0019538//protein metabolic process	gi|66515781|ref|XP_392540.2|/6.68949e-131/PREDICTED: putative ATP-dependent Clp protease proteolytic subunit, mitochondrial-like [Apis mellifera]
gi|328789297|ref|XM_001121028.2|	-2.24463	0.846186	-	-	-	gi|328789298|ref|XP_001121028.2|/0/PREDICTED: discoidin domain-containing receptor 2-like [Apis mellifera]
gi|328791313|ref|XM_392786.4|	-2.24557	0.873894	GO:0044464//cell part	GO:0016758//transferase activity, transferring hexosyl groups	GO:0007444//imaginal disc development;GO:0006464//protein modification process;GO:0007423//sensory organ development	gi|66566378|ref|XP_392786.2|/0/PREDICTED: dolichyl-diphosphooligosaccharide--protein glycosyltransferase subunit STT3A-like isoform 1 [Apis mellifera]
gi|328775920|ref|XM_397330.4|	-2.24588	0.873342	-	GO:0016491//oxidoreductase activity;GO:0000166//nucleotide binding;GO:0048037//cofactor binding	GO:0006091//generation of precursor metabolites and energy	gi|328775921|ref|XP_397330.3|/0/PREDICTED: NADH dehydrogenase [ubiquinone] iron-sulfur protein 2, mitochondrial isoform 1 [Apis mellifera]
gi|328791669|ref|XR_014899.2|	-2.24786	0.850677	-	GO:0003824//catalytic activity	-	gi|380028530|ref|XP_003697951.1|/0/PREDICTED: LOW QUALITY PROTEIN: d-2-hydroxyglutarate dehydrogenase, mitochondrial-like [Apis florea]
gi|328779028|ref|XM_395930.4|	-2.24809	0.860627	-	-	-	gi|110764475|ref|XP_395930.3|/1.76563e-137/PREDICTED: 39S ribosomal protein L28, mitochondrial [Apis mellifera]
gi|328778747|ref|XM_392690.4|	-2.2506	0.878248	GO:0005764//lysosome	GO:0016874//ligase activity;GO:0032561	GO:0006464//protein modification process	gi|110773277|ref|XP_392690.3|/0/PREDICTED: e3 ubiquitin-protein ligase TRIM23-like [Apis mellifera]
gi|328781550|ref|XM_003249946.1|	-2.25183	0.855721	-	-	-	gi|328781551|ref|XP_003249994.1|/0/PREDICTED: double-strand-break repair protein rad21 homolog [Apis mellifera]
gi|328779105|ref|XM_623806.2|	-2.25207	0.842593	GO:0044464//cell part;GO:0032991//macromolecular complex	GO:0003723//RNA binding	-	gi|66561334|ref|XP_623809.1|/3.18376e-99/PREDICTED: u3 small nucleolar ribonucleoprotein protein IMP3-like [Apis mellifera]
gi|328793750|ref|XM_624948.3|	-2.25271	0.874033	GO:0044424//intracellular part	GO:0043021//ribonucleoprotein binding;GO:0008135//translation factor activity, nucleic acid binding	GO:0006448//regulation of translational elongation;GO:0006449//regulation of translational termination;GO:0018205//peptidyl-lysine modification	gi|380011502|ref|XP_003689841.1|/2.10947e-90/PREDICTED: eukaryotic translation initiation factor 5A-like [Apis florea]
gi|328788023|ref|XM_392756.4|	-2.25275	0.865395	-	-	-	gi|380012742|ref|XP_003690436.1|/6.5136e-80/PREDICTED: uncharacterized protein LOC100869694 [Apis florea]
gi|328785178|ref|XM_397252.4|	-2.2536	0.86346	GO:0043234//protein complex;GO:0000790//nuclear chromatin;GO:0044444//cytoplasmic part	GO:0016790//thiolester hydrolase activity;GO:0008238//exopeptidase activity;GO:0032403//protein complex binding;GO:0019783//small conjugating protein-specific protease activity	GO:0019941//modification-dependent protein catabolic process;GO:0070646	gi|66499314|ref|XP_397252.2|/5.80377e-171/PREDICTED: ubiquitin carboxyl-terminal hydrolase isozyme L5 [Apis mellifera]
gi|328790350|ref|XM_396174.4|	-2.25372	0.862217	-	-	-	gi|328790351|ref|XP_396174.4|/0/PREDICTED: nuclear pore complex protein Nup155 [Apis mellifera]
gi|328785128|ref|XM_393603.4|	-2.25704	0.867883	-	GO:0015036//disulfide oxidoreductase activity	GO:0018904;GO:0019725//cellular homeostasis	gi|48142673|ref|XP_393603.1|/5.35874e-70/PREDICTED: thioredoxin, mitochondrial [Apis mellifera]
gi|328779027|ref|XR_014973.2|	-2.25809	0.867054	-	-	-	gi|380013010|ref|XP_003690564.1|/0/PREDICTED: polymerase delta-interacting protein 2-like isoform 1 [Apis florea]
gi|328790515|ref|XM_624558.3|	-2.25852	0.837203	-	-	-	gi|66549214|ref|XP_624561.1|/3.64497e-111/PREDICTED: cob(I)yrinic acid a,c-diamide adenosyltransferase, mitochondrial-like [Apis mellifera]
gi|328786755|ref|XM_001120943.2|	-2.26011	0.875415	-	-	-	gi|328786756|ref|XP_001120943.2|/1.71976e-141/PREDICTED: hypothetical protein LOC725047 [Apis mellifera]
gi|328793390|ref|XM_624287.3|	-2.26087	0.834784	GO:0044424//intracellular part	GO:0008135//translation factor activity, nucleic acid binding	GO:0006412//translation	gi|110764913|ref|XP_624290.2|/1.14952e-114/PREDICTED: eukaryotic translation initiation factor 4E [Apis mellifera]
gi|328776095|ref|XM_393769.4|	-2.26143	0.867123	-	-	-	gi|110760564|ref|XP_393769.3|/9.07575e-168/PREDICTED: phytanoyl-CoA dioxygenase domain-containing protein 1 homolog [Apis mellifera]
gi|328785022|ref|XM_397348.4|	-2.26152	0.873203	GO:0043231//intracellular membrane-bounded organelle	GO:0004812//aminoacyl-tRNA ligase activity;GO:0003723//RNA binding;GO:0032559	GO:0006418//tRNA aminoacylation for protein translation	gi|328785023|ref|XP_397348.4|/0/PREDICTED: tyrosyl-tRNA synthetase, cytoplasmic isoform 1 [Apis mellifera]
gi|328791504|ref|XM_003251534.1|	-2.26251	0.873549	-	GO:0004084//branched-chain-amino-acid transaminase activity	GO:0008652//cellular amino acid biosynthetic process	gi|110757661|ref|XP_001119990.1|/1.49037e-32/PREDICTED: hypothetical protein LOC724221 isoform 1 [Apis mellifera]
gi|328783787|ref|XM_001121639.2|	-2.26303	0.829464	-	GO:0017111//nucleoside-triphosphatase activity;GO:0005488//binding	-	gi|328783788|ref|XP_001121639.2|/0/PREDICTED: probable ATP-dependent RNA helicase kurz [Apis mellifera]
gi|328783325|ref|XM_392065.4|	-2.26553	0.87804	-	-	-	gi|66525165|ref|XP_392065.2|/3.28273e-75/PREDICTED: upstream activation factor subunit spp27-like [Apis mellifera]
gi|328780591|ref|XM_397367.4|	-2.26628	0.855929	GO:0030529//ribonucleoprotein complex	GO:0005198//structural molecule activity	GO:0010467//gene expression	gi|48142734|ref|XP_397367.1|/1.2218e-103/PREDICTED: 39S ribosomal protein L13, mitochondrial [Apis mellifera]
gi|328785493|ref|XM_625075.3|	-2.26833	0.858071	GO:0033178//proton-transporting two-sector ATPase complex, catalytic domain	GO:0015078//hydrogen ion transmembrane transporter activity;GO:0019829//cation-transporting ATPase activity	GO:0006818//hydrogen transport;GO:0006754//ATP biosynthetic process	gi|66554156|ref|XP_625078.1|/1.26005e-151/PREDICTED: ATP synthase subunit gamma, mitochondrial [Apis mellifera]
gi|328784141|ref|XM_392810.4|	-2.26944	0.816197	-	-	-	gi|110757512|ref|XP_392810.3|/0/PREDICTED: protein fem-1 homolog CG6966-like [Apis mellifera]
gi|328788867|ref|XM_394330.4|	-2.27077	0.822692	-	-	-	gi|328788868|ref|XP_394330.4|/1.5414e-164/PREDICTED: seipin-like isoform 1 [Apis mellifera]
gi|328784015|ref|XM_393457.4|	-2.27098	0.864428	-	-	-	gi|110755248|ref|XP_393457.3|/0/PREDICTED: protein transport protein Sec31A [Apis mellifera]
gi|328788444|ref|XM_395902.4|	-2.27169	0.849088	-	GO:0016491//oxidoreductase activity	GO:0008152//metabolic process	gi|66508961|ref|XP_395902.2|/2.65802e-109/PREDICTED: flavin reductase-like [Apis mellifera]
gi|328781743|ref|XM_395359.4|	-2.27174	0.867468	GO:0033176	GO:0003824//catalytic activity;GO:0022857//transmembrane transporter activity	GO:0015988//energy coupled proton transport, against electrochemical gradient	gi|328781744|ref|XP_395359.4|/0/PREDICTED: v-type proton ATPase subunit C [Apis mellifera]
gi|328784826|ref|XM_001121968.2|	-2.27289	0.837617	-	GO:0003676//nucleic acid binding;GO:0008168//methyltransferase activity	GO:0042254//ribosome biogenesis;GO:0006730//one-carbon metabolic process	gi|328784827|ref|XP_001121968.2|/0/PREDICTED: putative ribosomal RNA methyltransferase NOP2-like [Apis mellifera]
gi|328778899|ref|XM_001120982.2|	-2.27677	0.857449	-	-	-	gi|328778900|ref|XP_001120982.2|/0/PREDICTED: phosphofurin acidic cluster sorting protein 2-like isoform 1 [Apis mellifera]
gi|328785984|ref|XM_001122885.2|	-2.27707	0.837065	-	-	-	gi|328785985|ref|XP_001122885.2|/0/PREDICTED: nucleolar protein 11-like [Apis mellifera]
gi|328792950|ref|XM_001122598.2|	-2.27751	0.81516	-	-	-	gi|328792951|ref|XP_001122598.2|/0/PREDICTED: zinc finger protein Xfin-like [Apis mellifera]
gi|328778313|ref|XM_003249424.1|	-2.27785	0.837065	-	-	-	gi|328778314|ref|XP_003249472.1|/0/PREDICTED: 2-oxoglutarate and iron-dependent oxygenase domain-containing protein 1-like [Apis mellifera]
gi|328783363|ref|XM_003250232.1|	-2.27843	0.803413	-	-	-	gi|328783364|ref|XP_003250280.1|/2.37277e-84/PREDICTED: mimitin, mitochondrial-like [Apis mellifera]
gi|328788382|ref|XM_001120695.2|	-2.27878	0.874309	-	-	-	gi|110756792|ref|XP_001120695.1|/1.58395e-42/PREDICTED: hypothetical protein LOC726118 [Apis mellifera]
gi|328782108|ref|XM_624463.3|	-2.28512	0.819721	GO:0044464//cell part	GO:0032561	-	gi|66540013|ref|XP_624466.1|/2.76685e-179/PREDICTED: developmentally-regulated GTP-binding protein 2-like [Apis mellifera]
gi|328780192|ref|XM_001121745.2|	-2.2863	0.843698	GO:0005681//spliceosomal complex	-	GO:0000377	gi|328780193|ref|XP_001121745.2|/4.68922e-112/PREDICTED: hypothetical protein LOC725959 [Apis mellifera]
gi|328785360|ref|XM_623522.3|	-2.28683	0.822968	-	-	-	gi|66506995|ref|XP_623525.1|/1.95637e-66/PREDICTED: protein FAM162B-like isoform 2 [Apis mellifera]
gi|328792256|ref|XM_001120269.2|	-2.28778	0.833679	-	-	-	gi|328792257|ref|XP_001120269.2|/2.06147e-81/PREDICTED: hypothetical protein LOC724413 [Apis mellifera]
gi|328790005|ref|XM_624712.3|	-2.28832	0.809287	-	-	-	gi|66506397|ref|XP_624715.1|/1.99733e-124/PREDICTED: UBX domain-containing protein 1-like [Apis mellifera]
gi|328791194|ref|XM_395883.4|	-2.28834	0.855514	-	GO:0004497//monooxygenase activity	GO:0008152//metabolic process	gi|66509969|ref|XP_395883.2|/0/PREDICTED: ubiquinone biosynthesis monooxygenase COQ6-like [Apis mellifera]
gi|328781658|ref|XM_394551.4|	-2.29012	0.804657	-	GO:0019787//small conjugating protein ligase activity;GO:0032559	GO:0032446//protein modification by small protein conjugation	gi|48095901|ref|XP_394551.1|/5.73278e-104/PREDICTED: NEDD8-conjugating enzyme UBE2F-like [Apis mellifera]
gi|328778489|ref|XM_623435.3|	-2.2908	0.854339	GO:0044424//intracellular part	GO:0016668//oxidoreductase activity, acting on a sulfur group of donors, NAD or NADP as acceptor;GO:0050662//coenzyme binding	GO:0008152//metabolic process;GO:0019725//cellular homeostasis	gi|66526646|ref|XP_623438.1|/0/PREDICTED: dihydrolipoyl dehydrogenase, mitochondrial-like isoform 1 [Apis mellifera]
gi|328788388|ref|XM_396048.4|	-2.29264	0.830638	GO:0080008//CUL4 RING ubiquitin ligase complex;GO:0043231//intracellular membrane-bounded organelle	GO:0003676//nucleic acid binding	GO:0006259//DNA metabolic process;GO:0033554//cellular response to stress;GO:0006511//ubiquitin-dependent protein catabolic process	gi|328788389|ref|XP_396048.3|/0/PREDICTED: DNA damage-binding protein 1-like isoform 1 [Apis mellifera]
gi|328776138|ref|XR_014991.2|	-2.29421	0.876935	GO:0044444//cytoplasmic part;GO:0015630//microtubule cytoskeleton	GO:0016853//isomerase activity	-	gi|335892796|ref|NP_001229473.1|/4.82749e-103/peptidyl-prolyl cis-trans isomerase B precursor [Apis mellifera]
gi|328790059|ref|XM_001120652.2|	-2.29654	0.830777	-	-	-	gi|110756316|ref|XP_001120652.1|/1.66259e-96/PREDICTED: hypothetical protein LOC726086 [Apis mellifera]
gi|148224275|ref|NM_001097154.1|	-2.29739	0.877418	-	GO:0016861//intramolecular oxidoreductase activity, interconverting aldoses and ketoses	GO:0006631//fatty acid metabolic process;GO:0006007//glucose catabolic process	gi|148224276|ref|NP_001090623.1|/4.98529e-138/triosephosphate isomerase [Apis mellifera]
gi|328792872|ref|XM_393413.4|	-2.29855	0.827045	GO:0044424//intracellular part	GO:0016829//lyase activity	GO:0006779//porphyrin biosynthetic process	gi|328792873|ref|XP_393413.2|/1.32153e-179/PREDICTED: ferrochelatase, mitochondrial isoform 1 [Apis mellifera]
gi|328776468|ref|XM_625290.3|	-2.30008	0.867399	-	-	-	gi|110763879|ref|XP_625293.2|/2.48365e-58/PREDICTED: hypothetical protein LOC552675 [Apis mellifera]
gi|328785510|ref|XM_624140.3|	-2.30034	0.858762	-	-	-	gi|328785511|ref|XP_624143.3|/0/PREDICTED: RNA polymerase II-associated protein 1-like [Apis mellifera]
gi|328793453|ref|XM_001123059.2|	-2.30181	0.83209	GO:0044464//cell part	-	-	gi|328793454|ref|XP_001123059.2|/0/PREDICTED: LOW QUALITY PROTEIN: LAG1 longevity assurance homolog 6 [Apis mellifera]
gi|328793468|ref|XM_623944.3|	-2.30254	0.868436	-	-	GO:0019222//regulation of metabolic process	gi|66546020|ref|XP_623947.1|/0/PREDICTED: probable 26S proteasome non-ATPase regulatory subunit 3 [Apis mellifera]
gi|328780596|ref|XM_392566.4|	-2.30419	0.875345	-	-	-	gi|328780597|ref|XP_392566.4|/0/PREDICTED: hypothetical protein LOC409038 [Apis mellifera]
gi|328792415|ref|XM_623976.2|	-2.30488	0.853648	-	-	-	gi|66500907|ref|XP_623979.1|/8.95213e-84/PREDICTED: probable 28S ribosomal protein S6, mitochondrial [Apis mellifera]
gi|328785167|ref|XM_003250504.1|	-2.30738	0.829533	-	-	-	gi|328785168|ref|XP_003250552.1|/1.12142e-69/PREDICTED: uncharacterized protein C7orf50 homolog [Apis mellifera]
gi|328776515|ref|XM_396711.4|	-2.30766	0.81751	GO:0044464//cell part	GO:0032561	-	gi|110762023|ref|XP_396711.3|/0/PREDICTED: GTP-binding protein CG1354-like isoform 1 [Apis mellifera]
gi|328786217|ref|XM_397284.4|	-2.30875	0.872858	GO:0005741//mitochondrial outer membrane	GO:0008320//protein transmembrane transporter activity;GO:0005515//protein binding	GO:0006605//protein targeting	gi|48141950|ref|XP_397284.1|/2.70353e-57/PREDICTED: mitochondrial import receptor subunit TOM20 homolog [Apis mellifera]
gi|110768520|ref|XM_623669.2|	-2.31039	0.87424	GO:0044424//intracellular part	GO:0005515//protein binding;GO:0032559	GO:0044267//cellular protein metabolic process	gi|66558942|ref|XP_623672.1|/0/PREDICTED: t-complex protein 1 subunit delta-like isoform 1 [Apis mellifera]
gi|328781071|ref|XM_001119950.2|	-2.31245	0.800304	-	GO:0046872//metal ion binding;GO:0016725;GO:0051536//iron-sulfur cluster binding	-	gi|110759329|ref|XP_001119950.1|/0/PREDICTED: xanthine dehydrogenase [Apis mellifera]
gi|328777879|ref|XM_003249364.1|	-2.31313	0.849502	-	-	-	gi|328777880|ref|XP_003249412.1|/4.07766e-171/PREDICTED: 39S ribosomal protein L39, mitochondrial-like [Apis mellifera]
gi|328791397|ref|XM_393468.4|	-2.31316	0.861733	GO:0043231//intracellular membrane-bounded organelle;GO:0000502//proteasome complex	GO:0004175//endopeptidase activity	GO:0006508//proteolysis	gi|66519157|ref|XP_393468.2|/2.87996e-114/PREDICTED: proteasome subunit beta type-2-like isoform 1 [Apis mellifera]
gi|328790601|ref|XM_392867.4|	-2.31387	0.82746	-	-	GO:0048856//anatomical structure development	gi|328790602|ref|XP_392867.4|/0/PREDICTED: WD repeat-containing protein 43-like [Apis mellifera]
gi|328776559|ref|XM_003249132.1|	-2.3141	0.828427	-	-	-	gi|380022562|ref|XP_003695111.1|/2.91271e-73/PREDICTED: pleckstrin homology domain-containing family A member 8-like [Apis florea]
gi|328789643|ref|XM_624480.3|	-2.31421	0.849502	-	-	-	gi|328789644|ref|XP_624483.3|/0/PREDICTED: hypothetical protein LOC552101 [Apis mellifera]
gi|328791731|ref|XM_393509.4|	-2.31621	0.877142	-	GO:0046914//transition metal ion binding;GO:0004175//endopeptidase activity	GO:0019538//protein metabolic process	gi|66500205|ref|XP_393509.2|/0/PREDICTED: mitochondrial-processing peptidase subunit beta-like [Apis mellifera]
gi|328793431|ref|XM_623499.3|	-2.31641	0.871821	GO:0043227//membrane-bounded organelle	GO:0004738//pyruvate dehydrogenase activity	GO:0006007//glucose catabolic process	gi|328793432|ref|XP_623502.3|/0/PREDICTED: probable pyruvate dehydrogenase E1 component subunit alpha, mitochondrial-like isoform 1 [Apis mellifera]
gi|328790761|ref|XM_623877.3|	-2.31785	0.841003	GO:0044424//intracellular part	GO:0004812//aminoacyl-tRNA ligase activity;GO:0032559	GO:0006418//tRNA aminoacylation for protein translation	gi|66509800|ref|XP_623880.1|/0/PREDICTED: probable glutaminyl-tRNA synthetase [Apis mellifera]
gi|328789032|ref|XM_003251171.1|	-2.32007	0.846877	-	-	-	gi|328789033|ref|XP_003251219.1|/0/PREDICTED: hypothetical protein LOC100578937 [Apis mellifera]
gi|328784689|ref|XM_392497.4|	-2.32081	0.821794	-	-	-	gi|328784690|ref|XP_392497.2|/2.51077e-140/PREDICTED: cytochrome c-type heme lyase-like isoform 1 [Apis mellifera]
gi|328783205|ref|XM_001120936.2|	-2.32374	0.851783	-	-	-	gi|328783206|ref|XP_001120936.2|/2.92564e-107/PREDICTED: transmembrane protein 70, mitochondrial-like [Apis mellifera]
gi|328785925|ref|XM_393169.2|	-2.32379	0.850608	-	-	-	gi|48114117|ref|XP_393169.1|/0/PREDICTED: beta-catenin-like protein 1-like [Apis mellifera]
gi|328793232|ref|XM_395889.4|	-2.32495	0.85579	-	-	-	gi|328793233|ref|XP_395889.4|/0/PREDICTED: cyclic AMP-dependent transcription factor ATF-6 alpha isoform 1 [Apis mellifera]
gi|328788037|ref|XM_003250998.1|	-2.32527	0.800511	-	-	-	gi|383864269|ref|XP_003707602.1|/2.05935e-52/PREDICTED: zinc finger protein 33A-like [Megachile rotundata]
gi|328785310|ref|XM_391986.4|	-2.32546	0.840865	-	-	-	gi|328785311|ref|XP_391986.4|/0/PREDICTED: hypothetical protein LOC408439 [Apis mellifera]
gi|328783705|ref|XM_001119857.2|	-2.32708	0.855721	GO:0005622//intracellular	-	-	gi|110763739|ref|XP_001119857.1|/1.54729e-121/PREDICTED: 28S ribosomal protein S7, mitochondrial [Apis mellifera]
gi|328789162|ref|XM_396932.4|	-2.32738	0.854132	-	GO:0005083//small GTPase regulator activity;GO:0005488//binding	GO:0065008;GO:0007265//Ras protein signal transduction;GO:0030036//actin cytoskeleton organization	gi|328789163|ref|XP_396932.3|/0/PREDICTED: protein vav-like [Apis mellifera]
gi|328783827|ref|XM_003250301.1|	-2.32823	0.826147	GO:0044421//extracellular region part;GO:0016020//membrane	-	-	gi|328783828|ref|XP_003250349.1|/1.10389e-52/PREDICTED: protein KRTCAP2 homolog [Apis mellifera]
gi|328778559|ref|XM_395241.3|	-2.3283	0.849572	-	-	-	gi|328778560|ref|XP_395241.3|/0/PREDICTED: protein SMG9-like isoform 1 [Apis mellifera]
gi|328789594|ref|XM_623561.3|	-2.32896	0.850332	-	GO:0017111//nucleoside-triphosphatase activity	-	gi|328789595|ref|XP_623564.3|/0/PREDICTED: multidrug resistance protein homolog 49-like [Apis mellifera]
gi|328785491|ref|XM_394982.4|	-2.33219	0.836719	-	-	-	gi|328785492|ref|XP_394982.4|/7.49788e-179/PREDICTED: tRNA (adenine-N(1)-)-methyltransferase catalytic subunit TRMT61A-like [Apis mellifera]
gi|328791542|ref|XM_623178.3|	-2.33565	0.871269	-	-	-	gi|328791543|ref|XP_623181.2|/8.77002e-154/PREDICTED: MACRO domain-containing protein 2-like isoform 2 [Apis mellifera]
gi|328780972|ref|XM_001119951.2|	-2.33739	0.881081	-	-	-	gi|110759374|ref|XP_001119951.1|/2.77889e-78/PREDICTED: CCHC-type zinc finger protein CG3800-like [Apis mellifera]
gi|328788378|ref|XM_623524.3|	-2.33788	0.879284	GO:0005838//proteasome regulatory particle	GO:0070011;GO:0017111//nucleoside-triphosphatase activity;GO:0032559	GO:0009057//macromolecule catabolic process;GO:0019538//protein metabolic process;GO:0033554//cellular response to stress;GO:0007052//mitotic spindle organization	gi|380025926|ref|XP_003696714.1|/0/PREDICTED: 26S protease regulatory subunit 4-like [Apis florea]
gi|328792862|ref|XR_120650.1|	-2.33899	0.866432	-	-	-	-
gi|328785047|ref|XM_393056.4|	-2.33936	0.86042	-	-	-	gi|328785048|ref|XP_393056.2|/9.48464e-76/PREDICTED: succinate dehydrogenase cytochrome b560 subunit, mitochondrial [Apis mellifera]
gi|328786014|ref|XM_394034.4|	-2.33989	0.863322	-	-	-	gi|328786015|ref|XP_394034.4|/0/PREDICTED: slit homolog 1 protein-like [Apis mellifera]
gi|328779405|ref|XM_624736.3|	-2.34061	0.842938	GO:0019866//organelle inner membrane;GO:0031224//intrinsic to membrane	-	GO:0006810//transport	gi|66529899|ref|XP_624739.1|/5.53283e-168/PREDICTED: congested-like trachea protein-like [Apis mellifera]
gi|328787026|ref|XM_624298.3|	-2.3433	0.85966	GO:0043234//protein complex	-	GO:0009894	gi|66519390|ref|XP_624301.1|/0/PREDICTED: 26S proteasome non-ATPase regulatory subunit 2 [Apis mellifera]
gi|328782109|ref|XM_624435.3|	-2.34344	0.854063	GO:0044424//intracellular part	GO:0008135//translation factor activity, nucleic acid binding	GO:0006412//translation	gi|66540009|ref|XP_624438.1|/0/PREDICTED: eukaryotic translation initiation factor 3 subunit L-like [Apis mellifera]
gi|328780540|ref|XM_394366.4|	-2.34892	0.853648	-	-	-	gi|328780541|ref|XP_394366.4|/8.0871e-99/PREDICTED: protein canopy-1-like [Apis mellifera]
gi|328785405|ref|XM_003250550.1|	-2.35099	0.86961	-	-	-	gi|328785406|ref|XP_003250598.1|/6.14277e-146/PREDICTED: sepiapterin reductase-like [Apis mellifera]
gi|328785175|ref|XM_625247.3|	-2.35207	0.866915	-	-	-	gi|328785176|ref|XP_625250.3|/0/PREDICTED: hypothetical protein LOC551416 [Apis mellifera]
gi|328783260|ref|XM_001121450.2|	-2.35229	0.847084	-	-	-	gi|328783261|ref|XP_001121450.2|/2.80004e-172/PREDICTED: heparanase-like [Apis mellifera]
gi|328788320|ref|XM_392368.4|	-2.35308	0.880597	-	-	-	gi|48095960|ref|XP_392368.1|/5.84309e-82/PREDICTED: cytochrome c oxidase subunit 5A, mitochondrial [Apis mellifera]
gi|328777313|ref|XM_001121338.2|	-2.35392	0.866915	-	GO:0016787//hydrolase activity	-	gi|328777314|ref|XP_001121338.2|/7.91903e-156/PREDICTED: protein N-terminal glutamine amidohydrolase [Apis mellifera]
gi|328783716|ref|XM_625224.2|	-2.35534	0.806799	-	-	-	gi|328783717|ref|XP_625227.2|/0/PREDICTED: MMS19 nucleotide excision repair protein homolog [Apis mellifera]
gi|288872188|ref|NM_001172405.1|	-2.35534	0.806799	-	-	-	gi|288872189|ref|NP_001165876.1|/1.31817e-36/cytochrome c oxidase subunit 6C [Apis mellifera]
gi|328786983|ref|XM_003250823.1|	-2.35578	0.863944	GO:0031224//intrinsic to membrane;GO:0031966//mitochondrial membrane	GO:0017111//nucleoside-triphosphatase activity;GO:0032561	GO:0009207;GO:0006944//cellular membrane fusion	gi|328786984|ref|XP_003250871.1|/0/PREDICTED: transmembrane GTPase Marf [Apis mellifera]
gi|328781571|ref|XM_001121844.2|	-2.35605	0.868712	-	-	-	gi|328781572|ref|XP_001121844.2|/0/PREDICTED: gamma-tubulin complex component 3 homolog [Apis mellifera]
gi|328783951|ref|XM_001120733.2|	-2.3569	0.883223	-	-	-	gi|340712258|ref|XP_003394679.1|/1.07265e-34/PREDICTED: nuclear protein 1-like [Bombus terrestris]
gi|328780848|ref|XM_393381.4|	-2.35731	0.882048	GO:0044424//intracellular part	GO:0005488//binding;GO:0016859//cis-trans isomerase activity	GO:0044267//cellular protein metabolic process	gi|66534750|ref|XP_393381.2|/1.81889e-116/PREDICTED: peptidyl-prolyl cis-trans isomerase-like [Apis mellifera]
gi|328775882|ref|XM_001119919.2|	-2.3582	0.842593	-	-	-	gi|110754942|ref|XP_001119919.1|/6.07827e-102/PREDICTED: 39S ribosomal protein L30, mitochondrial [Apis mellifera]
gi|328787698|ref|XM_392321.4|	-2.35823	0.813778	-	-	-	gi|328787699|ref|XP_392321.3|/0/PREDICTED: protein croquemort [Apis mellifera]
gi|328791865|ref|XM_392962.4|	-2.36079	0.882946	-	GO:0004871//signal transducer activity;GO:0016772//transferase activity, transferring phosphorus-containing groups	GO:0006796//phosphate metabolic process	gi|48104663|ref|XP_392962.1|/0/PREDICTED: receptor of activated protein kinase C 1 isoform 1 [Apis mellifera]
gi|328778512|ref|XM_396785.4|	-2.36237	0.841625	GO:0044444//cytoplasmic part	GO:0003824//catalytic activity	-	gi|328778513|ref|XP_396785.4|/0/PREDICTED: NADH dehydrogenase [ubiquinone] 1 alpha subcomplex subunit 10, mitochondrial [Apis mellifera]
gi|328785737|ref|XM_397600.4|	-2.36251	0.837203	-	-	-	gi|328785738|ref|XP_397600.4|/0/PREDICTED: hypothetical protein LOC410031 [Apis mellifera]
gi|328787231|ref|XM_391901.4|	-2.36324	0.871269	-	-	-	gi|328787232|ref|XP_391901.3|/0/PREDICTED: mitochondrial inner membrane protein OXA1L-like [Apis mellifera]
gi|328779230|ref|XM_003249565.1|	-2.36389	0.87113	-	-	-	gi|328779231|ref|XP_003249613.1|/3.28607e-68/PREDICTED: protein LLP homolog [Apis mellifera]
gi|328784585|ref|XM_393055.4|	-2.36543	0.821379	-	-	-	gi|328784586|ref|XP_393055.4|/0/PREDICTED: drebrin-like protein-like [Apis mellifera]
gi|328784010|ref|XM_624895.3|	-2.36771	0.846048	-	GO:0008135//translation factor activity, nucleic acid binding	GO:0006412//translation	gi|328784011|ref|XP_624898.3|/0/PREDICTED: protein KIAA0664 homolog [Apis mellifera]
gi|328778191|ref|XM_001119828.2|	-2.37042	0.873756	GO:0030529//ribonucleoprotein complex	-	-	gi|328778192|ref|XP_001119828.2|/1.08012e-76/PREDICTED: 60S ribosomal protein L19 [Apis mellifera]
gi|328779124|ref|XM_003249545.1|	-2.37052	0.860835	GO:0032991//macromolecular complex;GO:0044424//intracellular part	-	GO:0044267//cellular protein metabolic process	gi|328779125|ref|XP_003249593.1|/2.76926e-80/PREDICTED: 28S ribosomal protein S18c, mitochondrial-like [Apis mellifera]
gi|328789434|ref|XM_392688.4|	-2.37183	0.860075	-	-	-	gi|328789435|ref|XP_392688.3|/0/PREDICTED: hypothetical protein LOC409164 [Apis mellifera]
gi|328784244|ref|XM_396007.4|	-2.37417	0.843905	-	GO:0016787//hydrolase activity	-	gi|328784245|ref|XP_396007.4|/0/PREDICTED: hypothetical protein LOC412552 [Apis mellifera]
gi|328789976|ref|XM_397244.4|	-2.37566	0.874033	GO:0032991//macromolecular complex	GO:0003676//nucleic acid binding;GO:0016866//intramolecular transferase activity	GO:0010467//gene expression;GO:0009451//RNA modification	gi|328789977|ref|XP_397244.4|/0/PREDICTED: H/ACA ribonucleoprotein complex subunit 4-like [Apis mellifera]
gi|328783244|ref|XM_392071.4|	-2.37751	0.881564	GO:0030529//ribonucleoprotein complex	GO:0005198//structural molecule activity	GO:0010467//gene expression	gi|66525285|ref|XP_392071.2|/0/PREDICTED: 60S ribosomal protein L4 isoform 1 [Apis mellifera]
gi|328786149|ref|XM_392041.4|	-2.37759	0.8551	-	-	-	gi|328786150|ref|XP_392041.4|/0/PREDICTED: hypothetical protein LOC408497 [Apis mellifera]
gi|58585103|ref|NM_001011578.1|	-2.37928	0.806799	-	GO:0022892	GO:0010876	gi|58585104|ref|NP_001011578.1|/0/vitellogenin precursor [Apis mellifera]
gi|328789954|ref|XM_003251303.1|	-2.37937	0.857518	-	-	-	gi|328789955|ref|XP_003251351.1|/1.20178e-28/PREDICTED: hypothetical protein LOC100578819 [Apis mellifera]
gi|328776078|ref|XM_392109.3|	-2.37985	0.838101	GO:0032991//macromolecular complex;GO:0044446//intracellular organelle part;GO:0005634//nucleus	GO:0003676//nucleic acid binding	-	gi|328776079|ref|XP_392109.3|/0/PREDICTED: hypothetical protein LOC408565 [Apis mellifera]
gi|328785957|ref|XM_001119888.2|	-2.38498	0.883085	GO:0030529//ribonucleoprotein complex	-	-	gi|340713688|ref|XP_003395371.1|/8.34653e-36/PREDICTED: 40S ribosomal protein S25-like [Bombus terrestris]
gi|328776457|ref|XM_624843.3|	-2.38501	0.88115	-	-	-	gi|380014257|ref|XP_003691156.1|/3.64532e-73/PREDICTED: something about silencing protein 10-like [Apis florea]
gi|328779390|ref|XM_624818.3|	-2.38909	0.882808	GO:0030529//ribonucleoprotein complex	GO:0005198//structural molecule activity	GO:0010467//gene expression	gi|66566113|ref|XP_624821.1|/0/PREDICTED: 60S ribosomal protein L3 [Apis mellifera]
gi|328792385|ref|XM_001121759.2|	-2.3892	0.874516	-	GO:0016859//cis-trans isomerase activity	GO:0044267//cellular protein metabolic process	gi|328792386|ref|XP_001121759.2|/1.23079e-62/PREDICTED: hypothetical protein LOC725976 [Apis mellifera]
gi|328781994|ref|XM_395130.4|	-2.38927	0.852612	-	GO:0005488//binding;GO:0003824//catalytic activity	GO:0008152//metabolic process	gi|328781995|ref|XP_395130.4|/0/PREDICTED: probable trans-2-enoyl-CoA reductase, mitochondrial-like [Apis mellifera]
gi|328788689|ref|XM_397314.4|	-2.39153	0.873964	GO:0030529//ribonucleoprotein complex	GO:0005198//structural molecule activity	GO:0010467//gene expression	gi|383861948|ref|XP_003706446.1|/8.86361e-49/PREDICTED: 60S ribosomal protein L31-like [Megachile rotundata]
gi|328791700|ref|XM_623551.3|	-2.39157	0.860489	-	-	-	gi|328791701|ref|XP_623554.3|/0/PREDICTED: Golgi pH regulator-like [Apis mellifera]
gi|328792601|ref|XM_625019.3|	-2.39168	0.860489	GO:0043231//intracellular membrane-bounded organelle	GO:0043169//cation binding;GO:0051536//iron-sulfur cluster binding;GO:0016783//sulfurtransferase activity	GO:0006633//fatty acid biosynthetic process	gi|328792602|ref|XP_625022.2|/0/PREDICTED: lipoyl synthase, mitochondrial [Apis mellifera]
gi|328788842|ref|XM_001121717.2|	-2.39596	0.844596	-	-	-	gi|328788843|ref|XP_001121717.2|/0/PREDICTED: 5'-nucleotidase domain-containing protein 1-like [Apis mellifera]
gi|328791125|ref|XM_625033.3|	-2.3978	0.868159	-	GO:0016874//ligase activity	-	gi|328791126|ref|XP_625036.3|/0/PREDICTED: phosphoribosylformylglycinamidine synthase [Apis mellifera]
gi|328792696|ref|XM_396866.4|	-2.39876	0.829187	-	-	-	gi|328792697|ref|XP_396866.4|/0/PREDICTED: sterol regulatory element-binding protein 2-like [Apis mellifera]
gi|328779283|ref|XM_624232.3|	-2.39951	0.831191	-	-	-	gi|328779284|ref|XP_624235.2|/0/PREDICTED: n-acetyl-D-glucosamine kinase-like [Apis mellifera]
gi|328786841|ref|XM_624653.2|	-2.39982	0.840451	-	GO:0003676//nucleic acid binding;GO:0016866//intramolecular transferase activity	GO:0009451//RNA modification	gi|328786842|ref|XP_624656.2|/0/PREDICTED: RNA pseudouridylate synthase domain-containing protein 2-like [Apis mellifera]
gi|328789192|ref|XM_395535.4|	-2.40048	0.879975	-	GO:0016772//transferase activity, transferring phosphorus-containing groups	-	gi|328789193|ref|XP_395535.3|/0/PREDICTED: UTP--glucose-1-phosphate uridylyltransferase isoform 1 [Apis mellifera]
gi|328777306|ref|XM_393902.4|	-2.40159	0.839483	-	GO:0016646//oxidoreductase activity, acting on the CH-NH group of donors, NAD or NADP as acceptor	GO:0006544//glycine metabolic process;GO:0009219;GO:0006188//IMP biosynthetic process;GO:0006732//coenzyme metabolic process	gi|48097831|ref|XP_393902.1|/4.15707e-101/PREDICTED: dihydrofolate reductase [Apis mellifera]
gi|328790674|ref|XM_396320.2|	-2.40296	0.838792	-	-	GO:0019941//modification-dependent protein catabolic process	gi|380013827|ref|XP_003690947.1|/4.03729e-169/PREDICTED: LOW QUALITY PROTEIN: ubiquitin fusion degradation protein 1 homolog [Apis florea]
gi|328785751|ref|XM_003250603.1|	-2.40652	0.856481	-	-	-	gi|380020040|ref|XP_003693906.1|/1.53793e-42/PREDICTED: LOW QUALITY PROTEIN: hsc70-interacting protein-like [Apis florea]
gi|328787946|ref|XM_624874.2|	-2.40757	0.862493	-	-	-	gi|66515368|ref|XP_624877.1|/2.54568e-165/PREDICTED: ubiquitin domain-containing protein UBFD1-like [Apis mellifera]
gi|328785045|ref|XM_624422.3|	-2.41	0.818753	-	GO:0008649//rRNA methyltransferase activity	GO:0000154//rRNA modification	gi|328785046|ref|XP_624425.2|/2.4853e-146/PREDICTED: probable dimethyladenosine transferase-like [Apis mellifera]
gi|58531214|ref|NM_001010975.1|	-2.41112	0.882532	GO:0019866//organelle inner membrane;GO:0031224//intrinsic to membrane	-	GO:0006810//transport	gi|58531215|ref|NP_001010975.1|/6.32867e-163/ADP/ATP translocase [Apis mellifera]
gi|328791043|ref|XM_003251459.1|	-2.41819	0.854823	-	-	-	gi|328791044|ref|XP_003251507.1|/0/PREDICTED: LOW QUALITY PROTEIN: NEDD8-activating enzyme E1 regulatory subunit [Apis mellifera]
gi|328793926|ref|XM_395629.4|	-2.41859	0.849433	GO:0031224//intrinsic to membrane;GO:0044444//cytoplasmic part	GO:0016215	GO:0033057;GO:0042446//hormone biosynthetic process;GO:0006631//fatty acid metabolic process	gi|328793927|ref|XP_395629.3|/0/PREDICTED: acyl-CoA Delta(11) desaturase-like [Apis mellifera]
gi|328790529|ref|XM_393135.4|	-2.42076	0.883292	-	-	-	gi|380018994|ref|XP_003693403.1|/1.6613e-66/PREDICTED: 60S ribosomal protein L23a-like [Apis florea]
gi|328784464|ref|XM_393787.4|	-2.42127	0.851092	GO:0044464//cell part	GO:0017111//nucleoside-triphosphatase activity;GO:0016763//transferase activity, transferring pentosyl groups;GO:0060089;GO:0032561	GO:0035556//intracellular signal transduction;GO:0001505//regulation of neurotransmitter levels;GO:0006897//endocytosis;GO:0006464//protein modification process	gi|328784465|ref|XP_393787.3|/1.32379e-49/PREDICTED: ADP-ribosylation factor 2-like [Apis mellifera]
gi|328788976|ref|XM_392793.4|	-2.42343	0.818477	-	GO:0016773//phosphotransferase activity, alcohol group as acceptor;GO:0016301//kinase activity	-	gi|328788977|ref|XP_392793.4|/2.42865e-129/PREDICTED: TP53-regulating kinase-like [Apis mellifera]
gi|328786392|ref|XM_392330.4|	-2.42662	0.883914	-	-	-	gi|328786394|ref|XP_003250783.1|/2.78237e-54/PREDICTED: 40S ribosomal protein S24-like [Apis mellifera]
gi|328776556|ref|XM_391945.4|	-2.42705	0.865395	-	-	-	gi|48097764|ref|XP_391945.1|/0/PREDICTED: 26S proteasome non-ATPase regulatory subunit 11-like isoform 1 [Apis mellifera]
gi|328778618|ref|XM_001120524.2|	-2.4278	0.883776	GO:0030529//ribonucleoprotein complex	GO:0005198//structural molecule activity	GO:0010467//gene expression	gi|322800365|gb|EFZ21369.1|/1.25025e-64/hypothetical protein SINV_04528 [Solenopsis invicta]
gi|328783743|ref|XM_001122084.2|	-2.42979	0.821034	-	-	-	gi|328783744|ref|XP_001122084.2|/0/PREDICTED: hypothetical protein LOC726339 [Apis mellifera]
gi|328785086|ref|XM_624955.3|	-2.43555	0.870992	GO:0043231//intracellular membrane-bounded organelle;GO:0000502//proteasome complex	GO:0004175//endopeptidase activity	GO:0006508//proteolysis	gi|328785087|ref|XP_624958.3|/1.78184e-115/PREDICTED: proteasome subunit beta type-3-like [Apis mellifera]
gi|328787883|ref|XM_397033.4|	-2.43974	0.821794	-	-	-	gi|110766212|ref|XP_397033.3|/0/PREDICTED: nucleolar complex protein 2 homolog [Apis mellifera]
gi|328793564|ref|XM_392703.4|	-2.44017	0.85814	-	GO:0070011;GO:0000166//nucleotide binding	GO:0019538//protein metabolic process	gi|328793565|ref|XP_392703.4|/0/PREDICTED: ATP-dependent zinc metalloprotease YME1 homolog isoform 1 [Apis mellifera]
gi|328788548|ref|XM_395747.4|	-2.44569	0.81136	-	-	-	gi|328788549|ref|XP_395747.3|/0/PREDICTED: probable malonyl-CoA-acyl carrier protein transacylase, mitochondrial-like [Apis mellifera]
gi|328785211|ref|XM_003250515.1|	-2.44765	0.847637	GO:0005887//integral to plasma membrane	GO:0005267//potassium channel activity	GO:0034220//ion transmembrane transport;GO:0030001//metal ion transport	gi|328785212|ref|XP_003250563.1|/0/PREDICTED: potassium voltage-gated channel subfamily KQT member 1-like [Apis mellifera]
gi|328775905|ref|XM_392912.4|	-2.44774	0.878662	GO:0031224//intrinsic to membrane	GO:0070011	-	gi|48104021|ref|XP_392912.1|/5.18394e-99/PREDICTED: signal peptidase complex catalytic subunit SEC11C [Apis mellifera]
gi|328777595|ref|XM_393614.4|	-2.44873	0.884881	GO:0030529//ribonucleoprotein complex	GO:0005198//structural molecule activity	GO:0010467//gene expression	gi|48142798|ref|XP_393614.1|/9.85772e-146/PREDICTED: 60S ribosomal protein L7 [Apis mellifera]
gi|328790128|ref|XM_395163.4|	-2.45297	0.860835	GO:0000502//proteasome complex	GO:0004175//endopeptidase activity	GO:0006508//proteolysis	gi|66512107|ref|XP_395163.2|/1.35003e-133/PREDICTED: proteasome subunit beta type-1 [Apis mellifera]
gi|328775929|ref|XM_395047.4|	-2.45682	0.87576	GO:0044424//intracellular part	GO:0016301//kinase activity	GO:0006796//phosphate metabolic process;GO:0006007//glucose catabolic process	gi|380014436|ref|XP_003691238.1|/0/PREDICTED: phosphoglycerate kinase-like [Apis florea]
gi|328787741|ref|XM_003250946.1|	-2.46027	0.885296	GO:0030529//ribonucleoprotein complex	GO:0005198//structural molecule activity	GO:0010467//gene expression	gi|307181094|gb|EFN68839.1|/4.90815e-47/60S ribosomal protein L44 [Camponotus floridanus]
gi|328776236|ref|XM_392722.4|	-2.46406	0.861388	GO:0005838//proteasome regulatory particle	GO:0070011;GO:0017111//nucleoside-triphosphatase activity;GO:0032559	GO:0009057//macromolecule catabolic process;GO:0019538//protein metabolic process	gi|48101907|ref|XP_392722.1|/0/PREDICTED: 26S protease regulatory subunit 6A [Apis mellifera]
gi|328779077|ref|XM_394112.4|	-2.46406	0.848121	-	-	-	gi|66525858|ref|XP_394112.2|/0/PREDICTED: fumarylacetoacetate hydrolase domain-containing protein 2A-like isoform 2 [Apis mellifera]
gi|328792382|ref|XM_392749.4|	-2.46476	0.868919	-	GO:0016879//ligase activity, forming carbon-nitrogen bonds;GO:0032559	GO:0006464//protein modification process	gi|48102172|ref|XP_392749.1|/4.26823e-103/PREDICTED: NEDD8-conjugating enzyme Ubc12-like [Apis mellifera]
gi|328784702|ref|XM_396199.4|	-2.46575	0.817786	-	-	-	gi|328784703|ref|XP_396199.4|/0/PREDICTED: calcineurin-binding protein cabin-1-like [Apis mellifera]
gi|328778521|ref|XM_392556.4|	-2.4672	0.877902	GO:0031224//intrinsic to membrane	-	GO:0003002//regionalization;GO:0051234//establishment of localization	gi|110758628|ref|XP_392556.3|/2.25508e-111/PREDICTED: transmembrane emp24 domain-containing protein bai [Apis mellifera]
gi|328788590|ref|XM_623521.3|	-2.46954	0.884605	GO:0015935//small ribosomal subunit	GO:0005198//structural molecule activity	GO:0007052//mitotic spindle organization;GO:0010467//gene expression	gi|110755382|ref|XP_623524.2|/3.96944e-69/PREDICTED: 40S ribosomal protein S15Aa-like isoform 3 [Apis mellifera]
gi|328792665|ref|XM_003251710.1|	-2.46964	0.871476	GO:0043234//protein complex;GO:0043231//intracellular membrane-bounded organelle	GO:0043021//ribonucleoprotein binding;GO:0008135//translation factor activity, nucleic acid binding	GO:0006413//translational initiation	gi|328792666|ref|XP_003251758.1|/6.50143e-122/PREDICTED: eukaryotic translation initiation factor 3 subunit K-like [Apis mellifera]
gi|328793094|ref|XM_001122967.2|	-2.46975	0.824558	-	-	-	gi|328793095|ref|XP_001122967.2|/2.11457e-157/PREDICTED: peroxisomal membrane protein PEX13-like [Apis mellifera]
gi|328785866|ref|XM_392453.4|	-2.47096	0.828013	-	GO:0008168//methyltransferase activity	GO:0006479//protein methylation	gi|66512545|ref|XP_392453.2|/0/PREDICTED: protein arginine N-methyltransferase 7-like [Apis mellifera]
gi|328787760|ref|XM_394680.3|	-2.47166	0.874102	GO:0043231//intracellular membrane-bounded organelle;GO:0000502//proteasome complex	GO:0004175//endopeptidase activity	GO:0006508//proteolysis	gi|328787761|ref|XP_394680.3|/4.93063e-164/PREDICTED: proteasome subunit beta type-5-like [Apis mellifera]
gi|328778883|ref|XM_624975.3|	-2.4718	0.811844	-	-	-	gi|328778884|ref|XP_624978.3|/1.5469e-127/PREDICTED: lys-63-specific deubiquitinase BRCC36-like [Apis mellifera]
gi|328781451|ref|XM_392162.4|	-2.47216	0.859245	-	-	-	gi|328781452|ref|XP_392162.2|/4.24673e-104/PREDICTED: UPF0480 protein C15orf24 homolog [Apis mellifera]
gi|328790659|ref|XM_003251393.1|	-2.47523	0.875276	-	-	-	gi|332020662|gb|EGI61068.1|/1.47751e-67/Pre-mRNA-splicing factor 38B [Acromyrmex echinatior]
gi|328779080|ref|XM_001121481.2|	-2.47652	0.844942	GO:0030529//ribonucleoprotein complex	GO:0005198//structural molecule activity	GO:0010467//gene expression	gi|110763240|ref|XP_001121481.1|/2.91949e-92/PREDICTED: hypothetical protein LOC725659 [Apis mellifera]
gi|328792744|ref|XM_393536.3|	-2.47805	0.803828	GO:0031981//nuclear lumen;GO:0000776//kinetochore;GO:0044444//cytoplasmic part	GO:0005488//binding	GO:0043161//proteasomal ubiquitin-dependent protein catabolic process;GO:0045841//negative regulation of mitotic metaphase/anaphase transition;GO:0031577//spindle checkpoint;GO:0051439//regulation of ubiquitin-protein ligase activity involved in mitotic cell cycle;GO:0051313//attachment of spindle microtubules to chromosome	gi|66549453|ref|XP_393536.2|/0/PREDICTED: mitotic checkpoint protein BUB3 [Apis mellifera]
gi|328786582|ref|XM_392812.4|	-2.47886	0.881703	GO:0015934//large ribosomal subunit	GO:0005488//binding;GO:0005198//structural molecule activity	GO:0007052//mitotic spindle organization;GO:0010467//gene expression	gi|62083503|gb|AAX62476.1|/2.4656e-73/ribosomal protein L23 [Lysiphlebus testaceipes]
gi|328775911|ref|XR_119708.1|	-2.47951	0.833748	-	-	-	-
gi|328776339|ref|XM_001121930.2|	-2.48078	0.873825	GO:0030529//ribonucleoprotein complex	GO:0005198//structural molecule activity	GO:0010467//gene expression	gi|110768336|ref|XP_001121930.1|/7.02905e-96/PREDICTED: 60S ribosomal protein L11-like [Apis mellifera]
gi|328780075|ref|XM_003249703.1|	-2.48145	0.86505	-	GO:0005488//binding	-	gi|328780076|ref|XP_003249751.1|/2.07961e-151/PREDICTED: CUGBP Elav-like family member 2-like [Apis mellifera]
gi|328787921|ref|XM_392518.4|	-2.48205	0.878593	GO:0005839//proteasome core complex;GO:0043231//intracellular membrane-bounded organelle	GO:0004175//endopeptidase activity	GO:0019941//modification-dependent protein catabolic process	gi|48096769|ref|XP_392518.1|/2.10432e-132/PREDICTED: proteasome subunit alpha type-3 [Apis mellifera]
gi|328792360|ref|XM_624508.3|	-2.48877	0.856274	GO:0043231//intracellular membrane-bounded organelle;GO:0015630//microtubule cytoskeleton	GO:0046872//metal ion binding;GO:0004448//isocitrate dehydrogenase activity;GO:0000166//nucleotide binding	GO:0009060//aerobic respiration	gi|66530240|ref|XP_624511.1|/0/PREDICTED: isocitrate dehydrogenase [NAD] subunit beta, mitochondrial-like [Apis mellifera]
gi|328791574|ref|XM_624065.3|	-2.48955	0.866777	-	-	-	gi|328791575|ref|XP_624068.2|/5.21746e-173/PREDICTED: methylmalonic aciduria and homocystinuria type D homolog, mitochondrial-like [Apis mellifera]
gi|328788906|ref|XM_623872.2|	-2.48996	0.804795	-	-	-	gi|383853411|ref|XP_003702216.1|/5.99988e-34/PREDICTED: transmembrane protein 93-like [Megachile rotundata]
gi|328784804|ref|XM_392743.4|	-2.49176	0.848328	-	-	-	gi|328784805|ref|XP_392743.3|/0/PREDICTED: phospholipase A-2-activating protein [Apis mellifera]
gi|328783043|ref|XM_394846.3|	-2.49198	0.815022	-	-	GO:0033554//cellular response to stress	gi|66499175|ref|XP_394846.2|/0/PREDICTED: glutathione synthetase-like [Apis mellifera]
gi|328782335|ref|XM_392465.4|	-2.49205	0.878248	-	-	-	gi|110758129|ref|XP_392465.3|/1.08719e-102/PREDICTED: RNA-binding protein squid-like isoform 1 [Apis mellifera]
gi|328783395|ref|XM_393009.4|	-2.49209	0.817924	-	-	-	gi|66524985|ref|XP_393009.2|/0/PREDICTED: hypothetical protein LOC409502 [Apis mellifera]
gi|328787568|ref|XR_120351.1|	-2.4926	0.863115	-	-	-	gi|380022839|ref|XP_003695243.1|/0/PREDICTED: LOW QUALITY PROTEIN: nucleolar pre-ribosomal-associated protein 1-like [Apis florea]
gi|328789687|ref|XM_624956.3|	-2.49345	0.811636	-	-	-	gi|328789688|ref|XP_624959.3|/0/PREDICTED: zinc finger MYM-type protein 4-like [Apis mellifera]
gi|328787086|ref|XM_003250836.1|	-2.49394	0.803068	-	-	-	gi|328787087|ref|XP_003250884.1|/0/PREDICTED: hypothetical protein LOC727222 [Apis mellifera]
gi|328778608|ref|XM_001120143.2|	-2.49463	0.858969	GO:0032991//macromolecular complex	GO:0005488//binding	-	gi|110758613|ref|XP_001120143.1|/6.48941e-54/PREDICTED: small nuclear ribonucleoprotein Sm D3 [Apis mellifera]
gi|328780748|ref|XM_623829.3|	-2.49934	0.875207	GO:0044424//intracellular part	GO:0005515//protein binding;GO:0032559	GO:0044267//cellular protein metabolic process	gi|66544702|ref|XP_623832.1|/0/PREDICTED: t-complex protein 1 subunit theta-like [Apis mellifera]
gi|328781699|ref|XM_001121048.2|	-2.50445	0.868159	-	-	-	gi|328781696|ref|XP_003250018.1|/3.7518e-41/PREDICTED: uncharacterized protein C2orf64 homolog isoform 2 [Apis mellifera]
gi|328788429|ref|XM_624698.3|	-2.50527	0.839276	GO:0048500//signal recognition particle	GO:0003723//RNA binding;GO:0005048//signal sequence binding	GO:0006448//regulation of translational elongation;GO:0006613//cotranslational protein targeting to membrane	gi|66508954|ref|XP_624701.1|/6.27839e-47/PREDICTED: signal recognition particle 14 kDa protein isoform 2 [Apis mellifera]
gi|328776491|ref|XM_391855.4|	-2.5054	0.862493	GO:0043229//intracellular organelle	GO:0005488//binding	GO:0009987//cellular process	gi|66518451|ref|XP_391855.2|/1.76661e-138/PREDICTED: nuclear migration protein nudC-like [Apis mellifera]
gi|328776185|ref|XM_001121546.2|	-2.50663	0.851299	-	GO:0003676//nucleic acid binding	-	gi|66548344|ref|XP_395260.2|/1.37984e-112/PREDICTED: protein TSSC1-like [Apis mellifera]
gi|328792394|ref|XM_001122335.2|	-2.50852	0.880252	-	-	-	gi|328792395|ref|XP_001122335.2|/1.09554e-69/PREDICTED: hypothetical protein LOC726610 [Apis mellifera]
gi|328781579|ref|XM_624061.3|	-2.51228	0.866501	-	-	-	gi|328781580|ref|XP_624064.3|/0/PREDICTED: protein FAM114A2-like [Apis mellifera]
gi|328781513|ref|XM_623926.3|	-2.51269	0.867952	GO:0031981//nuclear lumen	-	GO:0042254//ribosome biogenesis	gi|328781514|ref|XP_623929.3|/0/PREDICTED: ribosome biogenesis protein BOP1 homolog [Apis mellifera]
gi|328782662|ref|XM_624902.3|	-2.51527	0.804795	GO:0000314//organellar small ribosomal subunit	GO:0005198//structural molecule activity	GO:0010467//gene expression	gi|328782663|ref|XP_624905.3|/1.12347e-113/PREDICTED: 28S ribosomal protein S18b, mitochondrial [Apis mellifera]
gi|110766163|ref|XM_623736.2|	-2.5153	0.807145	-	-	-	gi|66529744|ref|XP_623739.1|/7.51924e-172/PREDICTED: WD repeat domain-containing protein 83-like isoform 1 [Apis mellifera]
gi|328778203|ref|XM_624224.3|	-2.51616	0.870163	-	GO:0043169//cation binding;GO:0016701//oxidoreductase activity, acting on single donors with incorporation of molecular oxygen	GO:0043102	gi|110763193|ref|XP_624227.2|/2.50034e-108/PREDICTED: 1,2-dihydroxy-3-keto-5-methylthiopentene dioxygenase-like [Apis mellifera]
gi|328779104|ref|XM_001123329.2|	-2.51744	0.870232	-	GO:0048037//cofactor binding;GO:0008483//transaminase activity	GO:0019752//carboxylic acid metabolic process	gi|380024335|ref|XP_003695956.1|/5.02462e-41/PREDICTED: probable aspartate aminotransferase, cytoplasmic-like [Apis florea]
gi|328775906|ref|XM_001120056.2|	-2.51877	0.856758	-	-	-	gi|110758517|ref|XP_001120056.1|/1.22079e-52/PREDICTED: NADH dehydrogenase [ubiquinone] 1 alpha subcomplex subunit 7-like [Apis mellifera]
gi|328793114|ref|XM_625095.3|	-2.52187	0.870716	-	GO:0015078//hydrogen ion transmembrane transporter activity;GO:0016787//hydrolase activity	GO:0034220//ion transmembrane transport;GO:0015992//proton transport	gi|66556287|ref|XP_625098.1|/1.87688e-99/PREDICTED: v-type proton ATPase subunit E isoform 3 [Apis mellifera]
gi|328780256|ref|XM_624654.2|	-2.52225	0.82055	-	GO:0016782//transferase activity, transferring sulfur-containing groups	-	gi|328780257|ref|XP_624657.2|/0/PREDICTED: protein-tyrosine sulfotransferase [Apis mellifera]
gi|328783390|ref|XM_625007.3|	-2.52424	0.866294	-	-	-	gi|328783391|ref|XP_625010.3|/0/PREDICTED: stAR-related lipid transfer protein 7, mitochondrial-like [Apis mellifera]
gi|328792742|ref|XM_003251721.1|	-2.52468	0.873342	-	-	-	gi|328792743|ref|XP_003251769.1|/0/PREDICTED: nucleolar protein 56-like [Apis mellifera]
gi|328783165|ref|XM_395653.4|	-2.52493	0.817786	-	GO:0032559;GO:0042623//ATPase activity, coupled	-	gi|66550432|ref|XP_395653.2|/0/PREDICTED: probable ATP-dependent RNA helicase DDX47-like isoform 1 [Apis mellifera]
gi|328783176|ref|XM_397307.4|	-2.52596	0.886056	GO:0030529//ribonucleoprotein complex	GO:0003676//nucleic acid binding;GO:0005198//structural molecule activity	GO:0010467//gene expression	gi|307204437|gb|EFN83144.1|/1.0796e-75/60S ribosomal protein L10a [Harpegnathos saltator]
gi|328780507|ref|XM_003249763.1|	-2.52612	0.832366	GO:0030119//AP-type membrane coat adaptor complex;GO:0030130//clathrin coat of trans-Golgi network vesicle	GO:0000981//sequence-specific DNA binding RNA polymerase II transcription factor activity;GO:0022892;GO:0003677//DNA binding	GO:0006357//regulation of transcription from RNA polymerase II promoter;GO:0006901//vesicle coating;GO:0048333//mesodermal cell differentiation;GO:0007517//muscle organ development;GO:0001708//cell fate specification;GO:0015031//protein transport;GO:0048565//digestive tract development;GO:0001505//regulation of neurotransmitter levels	gi|328780508|ref|XP_003249811.1|/0/PREDICTED: AP-2 complex subunit beta-like [Apis mellifera]
gi|328780716|ref|XM_001121459.2|	-2.5263	0.845978	GO:0015630//microtubule cytoskeleton	GO:0005515//protein binding	GO:0043623//cellular protein complex assembly	gi|328780717|ref|XP_001121459.2|/0/PREDICTED: hypothetical protein LOC725630 [Apis mellifera]
gi|328791649|ref|XM_393042.4|	-2.52752	0.871752	-	-	-	gi|328791650|ref|XP_393042.4|/0/PREDICTED: hypothetical protein LOC409536 [Apis mellifera]
gi|328784325|ref|XM_001120566.2|	-2.52814	0.879837	GO:0030529//ribonucleoprotein complex	GO:0043169//cation binding;GO:0005198//structural molecule activity	GO:0010467//gene expression	gi|285027693|gb|ADC34220.1|/2.28975e-28/ribosomal protein S29 isoform A [Solenopsis invicta]
gi|328782073|ref|XM_394891.4|	-2.54037	0.876036	-	-	-	gi|328782074|ref|XP_394891.4|/0/PREDICTED: tetratricopeptide repeat protein 27-like [Apis mellifera]
gi|328788814|ref|XM_623090.3|	-2.54263	0.811429	-	-	-	gi|328788815|ref|XP_623093.2|/9.74839e-173/PREDICTED: UV excision repair protein RAD23 homolog B-like isoform 2 [Apis mellifera]
gi|328782976|ref|XM_392097.4|	-2.5432	0.863668	-	-	-	gi|328782977|ref|XP_392097.4|/0/PREDICTED: collagen alpha-1(IV) chain-like isoform 1 [Apis mellifera]
gi|110760295|ref|XM_391843.3|	-2.54339	0.833057	-	GO:0016747//transferase activity, transferring acyl groups other than amino-acyl groups	-	gi|48097100|ref|XP_391843.1|/0/PREDICTED: 3-ketoacyl-CoA thiolase, mitochondrial-like [Apis mellifera]
gi|328782841|ref|XM_392009.4|	-2.54365	0.867745	-	GO:0003824//catalytic activity	GO:0034404;GO:0072528	gi|328782842|ref|XP_392009.3|/0/PREDICTED: uridine 5'-monophosphate synthase [Apis mellifera]
gi|328790157|ref|XM_003251337.1|	-2.54413	0.860973	-	-	-	gi|328790158|ref|XP_003251385.1|/6.28634e-57/PREDICTED: protein FAM195A-like [Apis mellifera]
gi|328778100|ref|XM_003249402.1|	-2.54574	0.855998	GO:0044424//intracellular part	GO:0016787//hydrolase activity	GO:0009063//cellular amino acid catabolic process	gi|328778101|ref|XP_003249450.1|/1.28365e-64/PREDICTED: d-tyrosyl-tRNA(Tyr) deacylase 1-like isoform 2 [Apis mellifera]
gi|328777022|ref|XM_003249211.1|	-2.54657	0.824281	-	-	-	gi|328777023|ref|XP_003249259.1|/3.47222e-44/PREDICTED: hypothetical protein LOC100578725 [Apis mellifera]
gi|328781445|ref|XM_001120026.2|	-2.54789	0.884674	GO:0030529//ribonucleoprotein complex	GO:0005198//structural molecule activity	GO:0010467//gene expression	gi|110748820|ref|XP_001120026.1|/7.39935e-68/PREDICTED: 40S ribosomal protein S17 [Apis mellifera]
gi|328790395|ref|XM_624003.3|	-2.54945	0.860904	-	-	-	gi|328790396|ref|XP_624006.3|/0/PREDICTED: FACT complex subunit spt16 [Apis mellifera]
gi|328789448|ref|XM_003251227.1|	-2.55017	0.843145	-	GO:0032559;GO:0042623//ATPase activity, coupled	-	gi|328789449|ref|XP_003251275.1|/0/PREDICTED: probable ATP-dependent RNA helicase DDX49-like [Apis mellifera]
gi|328794104|ref|XM_001122910.2|	-2.55133	0.841072	-	-	-	gi|328794105|ref|XP_001122910.2|/3.45477e-101/PREDICTED: nucleolar protein 10-like, partial [Apis mellifera]
gi|328784176|ref|XM_001121495.2|	-2.55731	0.807974	-	-	-	gi|328784177|ref|XP_001121495.2|/0/PREDICTED: ribonucleoside-diphosphate reductase large subunit [Apis mellifera]
gi|328790068|ref|XM_003251323.1|	-2.55787	0.827944	-	-	-	gi|328790069|ref|XP_003251371.1|/0/PREDICTED: coiled-coil domain-containing protein 85C-like isoform 2 [Apis mellifera]
gi|328789433|ref|XM_623167.3|	-2.55789	0.836374	GO:0043234//protein complex	GO:0016627//oxidoreductase activity, acting on the CH-CH group of donors;GO:0050662//coenzyme binding	GO:0006352//transcription initiation, DNA-dependent;GO:0048812//neuron projection morphogenesis	gi|66557634|ref|XP_623170.1|/0/PREDICTED: short-chain specific acyl-CoA dehydrogenase, mitochondrial [Apis mellifera]
gi|328779473|ref|XM_391994.4|	-2.5608	0.857933	-	GO:0051536//iron-sulfur cluster binding;GO:0016836//hydro-lyase activity	GO:0009060//aerobic respiration	gi|48098039|ref|XP_391994.1|/0/PREDICTED: aconitate hydratase, mitochondrial-like [Apis mellifera]
gi|328778482|ref|XM_395549.4|	-2.56166	0.882324	GO:0030120//vesicle coat;GO:0044431//Golgi apparatus part	-	GO:0043062//extracellular structure organization;GO:0035151//regulation of tube size, open tracheal system;GO:0006909//phagocytosis;GO:0035148//tube formation;GO:0002168//instar larval development;GO:0040003//chitin-based cuticle development;GO:0019915//lipid storage;GO:0048193//Golgi vesicle transport;GO:0015031//protein transport;GO:0035146	gi|66526642|ref|XP_395549.2|/0/PREDICTED: coatomer subunit gamma isoform 1 [Apis mellifera]
gi|328786773|ref|XM_391904.4|	-2.56175	0.849433	-	-	-	gi|66519981|ref|XP_391904.2|/5.97675e-154/PREDICTED: elongation factor Ts, mitochondrial-like [Apis mellifera]
gi|328792983|ref|XM_623740.3|	-2.56386	0.843353	GO:0044424//intracellular part	GO:0016462//pyrophosphatase activity;GO:0032559	GO:0009057//macromolecule catabolic process	gi|328792984|ref|XP_623743.2|/0/PREDICTED: 26S protease regulatory subunit 7 [Apis mellifera]
gi|328792609|ref|XM_392173.4|	-2.56772	0.830846	-	-	-	gi|328792610|ref|XP_392173.3|/3.56594e-108/PREDICTED: chromatin complexes subunit BAP18-like isoform 1 [Apis mellifera]
gi|328777352|ref|XM_003249276.1|	-2.57181	0.847015	-	-	-	gi|48142297|ref|XP_393591.1|/2.45636e-104/PREDICTED: partner of Y14 and mago-like isoform 3 [Apis mellifera]
gi|328779462|ref|XM_624449.3|	-2.57212	0.853925	-	-	-	gi|328779463|ref|XP_624452.3|/2.512e-178/PREDICTED: hypothetical protein LOC552071 [Apis mellifera]
gi|328782567|ref|XM_001120202.2|	-2.57247	0.862839	-	-	-	gi|328782568|ref|XP_001120202.2|/0/PREDICTED: serine/threonine-protein phosphatase 2A 65 kDa regulatory subunit A alpha isoform-like [Apis mellifera]
gi|328780602|ref|XM_624856.2|	-2.57276	0.885503	GO:0030529//ribonucleoprotein complex	GO:0005198//structural molecule activity	GO:0010467//gene expression	gi|328780603|ref|XP_624859.2|/0/PREDICTED: hypothetical protein LOC552483 [Apis mellifera]
gi|328787445|ref|XM_625087.3|	-2.57699	0.86194	-	GO:0016616//oxidoreductase activity, acting on the CH-OH group of donors, NAD or NADP as acceptor;GO:0048037//cofactor binding;GO:0000166//nucleotide binding	GO:0006007//glucose catabolic process	gi|328787446|ref|XP_625090.2|/0/PREDICTED: 6-phosphogluconate dehydrogenase, decarboxylating [Apis mellifera]
gi|328780169|ref|XM_001120773.2|	-2.58112	0.830086	GO:0005681//spliceosomal complex	GO:0016859//cis-trans isomerase activity	GO:0000377;GO:0044267//cellular protein metabolic process	gi|110755171|ref|XP_001120773.1|/1.41709e-106/PREDICTED: peptidyl-prolyl cis-trans isomerase H-like [Apis mellifera]
gi|328778803|ref|XM_624302.3|	-2.58188	0.804657	-	-	-	gi|328778804|ref|XP_624305.2|/2.95129e-92/PREDICTED: SH3 domain-binding glutamic acid-rich protein homolog [Apis mellifera]
gi|328790846|ref|XM_003251427.1|	-2.58357	0.813778	-	-	-	gi|328790847|ref|XP_003251475.1|/2.84426e-111/PREDICTED: hypothetical protein LOC100577846 [Apis mellifera]
gi|328784673|ref|XM_623577.3|	-2.58395	0.874931	GO:0043234//protein complex;GO:0044444//cytoplasmic part	GO:0008135//translation factor activity, nucleic acid binding	GO:0006412//translation	gi|328784674|ref|XP_623580.3|/0/PREDICTED: eukaryotic translation initiation factor 3 subunit C [Apis mellifera]
gi|328780466|ref|XM_623131.3|	-2.58399	0.819168	-	-	-	gi|66505000|ref|XP_623134.1|/1.09833e-128/PREDICTED: peroxisomal membrane protein 11B-like isoform 2 [Apis mellifera]
gi|110755081|ref|XM_625250.2|	-2.58407	0.824903	-	-	-	gi|66513545|ref|XP_625253.1|/4.24492e-83/PREDICTED: hypothetical protein LOC551539 [Apis mellifera]
gi|328788802|ref|XM_392639.4|	-2.58571	0.863184	GO:0033178//proton-transporting two-sector ATPase complex, catalytic domain	GO:0015078//hydrogen ion transmembrane transporter activity;GO:0019829//cation-transporting ATPase activity;GO:0032559	GO:0015986//ATP synthesis coupled proton transport;GO:0015988//energy coupled proton transport, against electrochemical gradient	gi|48100966|ref|XP_392639.1|/0/PREDICTED: ATP synthase subunit alpha, mitochondrial isoform 1 [Apis mellifera]
gi|328785522|ref|XR_120237.1|	-2.58833	0.875138	-	-	-	gi|335892852|ref|NP_001229455.1|/6.35981e-156/putative fatty acyl-CoA reductase CG8306-like [Apis mellifera]
gi|328784201|ref|XM_625020.3|	-2.5896	0.872996	-	-	GO:0032501//multicellular organismal process;GO:0030030//cell projection organization;GO:0019725//cellular homeostasis	gi|66533332|ref|XP_625023.1|/1.1581e-85/PREDICTED: mesencephalic astrocyte-derived neurotrophic factor homolog [Apis mellifera]
gi|328787656|ref|XM_395050.3|	-2.59162	0.858624	-	GO:0008168//methyltransferase activity	-	gi|328787657|ref|XP_395050.3|/0/PREDICTED: tRNA (cytosine-5-)-methyltransferase CG6133-like [Apis mellifera]
gi|328788119|ref|XM_395289.4|	-2.5931	0.86733	-	GO:0016491//oxidoreductase activity	GO:0008152//metabolic process	gi|328788120|ref|XP_395289.4|/0/PREDICTED: aldehyde dehydrogenase family 3 member B1 [Apis mellifera]
gi|328787514|ref|XM_003250912.1|	-2.5943	0.863322	-	-	-	gi|328787515|ref|XP_003250960.1|/0/PREDICTED: mitochondrial ribonuclease P protein 1 homolog [Apis mellifera]
gi|110751005|ref|XM_623195.2|	-2.59614	0.867676	GO:0030120//vesicle coat;GO:0042598//vesicular fraction;GO:0044421//extracellular region part	GO:0005102//receptor binding;GO:0004683//calmodulin-dependent protein kinase activity	GO:0007589//body fluid secretion;GO:0048200;GO:0015031//protein transport	gi|66504662|ref|XP_623198.1|/0/PREDICTED: coatomer subunit alpha isoform 1 [Apis mellifera]
gi|328780156|ref|XM_623874.3|	-2.59924	0.885849	-	GO:0005488//binding;GO:0022892	GO:0006631//fatty acid metabolic process	gi|328780157|ref|XP_623877.2|/5.16577e-90/PREDICTED: acyl carrier protein, mitochondrial-like [Apis mellifera]
gi|328787485|ref|XM_001122504.2|	-2.60343	0.837894	-	-	-	gi|110761813|ref|XP_001122504.1|/5.81124e-59/PREDICTED: PEST proteolytic signal-containing nuclear protein-like [Apis mellifera]
gi|328778565|ref|XM_393504.4|	-2.60674	0.870232	-	-	-	gi|48140379|ref|XP_393504.1|/4.32621e-109/PREDICTED: protein OPI10 homolog [Apis mellifera]
gi|328781771|ref|XM_624481.3|	-2.60877	0.801824	-	-	-	gi|66508472|ref|XP_624484.1|/1.39036e-134/PREDICTED: hypothetical protein LOC552102 [Apis mellifera]
gi|328776826|ref|XM_623794.3|	-2.61104	0.861318	-	-	-	gi|66513237|ref|XP_623797.1|/4.75218e-45/PREDICTED: coiled-coil domain-containing protein 86-like [Apis mellifera]
gi|328793389|ref|XM_001122985.2|	-2.61316	0.87272	GO:0043234//protein complex;GO:0043231//intracellular membrane-bounded organelle	GO:0003676//nucleic acid binding;GO:0030234//enzyme regulator activity	GO:0006260//DNA replication	gi|110764909|ref|XP_001122985.1|/2.8228e-146/PREDICTED: proliferating cell nuclear antigen [Apis mellifera]
gi|328781503|ref|XM_625051.3|	-2.61343	0.832228	-	-	-	gi|328781504|ref|XP_625054.3|/0/PREDICTED: 39S ribosomal protein L3, mitochondrial [Apis mellifera]
gi|328788616|ref|XM_623933.3|	-2.61399	0.885158	GO:0044424//intracellular part	GO:0004812//aminoacyl-tRNA ligase activity;GO:0046872//metal ion binding;GO:0032559	GO:0006418//tRNA aminoacylation for protein translation	gi|328788617|ref|XP_623936.2|/0/PREDICTED: lysyl-tRNA synthetase [Apis mellifera]
gi|328790116|ref|XM_625102.3|	-2.62057	0.81979	GO:0016020//membrane	-	-	gi|328790117|ref|XP_625105.2|/1.1565e-101/PREDICTED: mitochondrial import inner membrane translocase subunit Tim23-like [Apis mellifera]
gi|328779412|ref|XM_393965.4|	-2.62249	0.887714	GO:0030529//ribonucleoprotein complex	GO:0005198//structural molecule activity	GO:0010467//gene expression	gi|66524293|ref|XP_393965.2|/8.27102e-149/PREDICTED: 40S ribosomal protein SA [Apis mellifera]
gi|328784701|ref|XM_393051.4|	-2.62408	0.86353	GO:0035097//histone methyltransferase complex;GO:0000790//nuclear chromatin	GO:0003712//transcription cofactor activity;GO:0004386//helicase activity;GO:0032559	GO:0016055//Wnt receptor signaling pathway;GO:0006259//DNA metabolic process;GO:0006325//chromatin organization;GO:0008283//cell proliferation	gi|48106137|ref|XP_393051.1|/0/PREDICTED: pontin protein isoform 1 [Apis mellifera]
gi|328787486|ref|XM_001122523.2|	-2.6266	0.802999	GO:0016020//membrane;GO:0044424//intracellular part	-	GO:0001745//compound eye morphogenesis;GO:0007169//transmembrane receptor protein tyrosine kinase signaling pathway	gi|110761817|ref|XP_001122523.1|/2.47566e-51/PREDICTED: protein aveugle [Apis mellifera]
gi|328778204|ref|XM_393409.4|	-2.62958	0.864497	GO:0043231//intracellular membrane-bounded organelle;GO:0043234//protein complex	GO:0008134//transcription factor binding	GO:0048869;GO:0045898//regulation of RNA polymerase II transcriptional preinitiation complex assembly;GO:0044092//negative regulation of molecular function;GO:0032446//protein modification by small protein conjugation	gi|66548257|ref|XP_393409.2|/0/PREDICTED: cullin-associated NEDD8-dissociated protein 1-like isoform 1 [Apis mellifera]
gi|328789157|ref|XM_624973.2|	-2.63953	0.83437	GO:0043231//intracellular membrane-bounded organelle	GO:0046914//transition metal ion binding;GO:0034062//RNA polymerase activity;GO:0016279//protein-lysine N-methyltransferase activity;GO:0001071//nucleic acid binding transcription factor activity;GO:0003677//DNA binding	GO:0006351//transcription, DNA-dependent;GO:0016571//histone methylation	gi|328789158|ref|XP_624976.2|/1.01027e-97/PREDICTED: DNA-directed RNA polymerase II subunit RPB7-like [Apis mellifera]
gi|328777650|ref|XM_003249331.1|	-2.64048	0.854478	-	-	-	gi|328777651|ref|XP_003249379.1|/1.71123e-129/PREDICTED: transmembrane protein 147-like isoform 1 [Apis mellifera]
gi|328791934|ref|XM_393034.4|	-2.64124	0.881841	GO:0032991//macromolecular complex	-	GO:0022613//ribonucleoprotein complex biogenesis	gi|48105889|ref|XP_393034.1|/1.6768e-115/PREDICTED: 60S ribosomal protein L7a [Apis mellifera]
gi|328776459|ref|XM_624907.3|	-2.64531	0.887092	GO:0044429//mitochondrial part	GO:0032559	GO:0006457//protein folding;GO:0050896//response to stimulus	gi|380014458|ref|XP_003691248.1|/8.95802e-61/PREDICTED: 10 kDa heat shock protein, mitochondrial-like [Apis florea]
gi|328793477|ref|XM_001122738.2|	-2.65051	0.870025	-	GO:0003676//nucleic acid binding;GO:0034062//RNA polymerase activity	GO:0010467//gene expression	gi|328793478|ref|XP_001122738.2|/1.59043e-27/PREDICTED: DNA-directed RNA polymerases I, II, and III subunit RPABC4-like [Apis mellifera]
gi|328791699|ref|XM_623600.3|	-2.65176	0.869472	-	-	-	gi|66500170|ref|XP_623603.1|/0/PREDICTED: neutral alpha-glucosidase AB-like isoform 2 [Apis mellifera]
gi|328776179|ref|XM_397551.4|	-2.65488	0.840174	-	-	-	gi|380023884|ref|XP_003695739.1|/5.48398e-136/PREDICTED: uncharacterized protein LOC100869915 [Apis florea]
gi|328778592|ref|XM_001122313.2|	-2.66031	0.868021	-	GO:0004386//helicase activity	-	gi|328778593|ref|XP_001122313.2|/0/PREDICTED: ATP-dependent RNA helicase DDX24-like [Apis mellifera]
gi|328777342|ref|XM_003249274.1|	-2.66033	0.840658	-	-	-	gi|328777343|ref|XP_003249322.1|/2.07666e-138/PREDICTED: borealin-like [Apis mellifera]
gi|328781552|ref|XM_392660.4|	-2.66065	0.8788	GO:0015630//microtubule cytoskeleton;GO:0005743//mitochondrial inner membrane	GO:0015662//ATPase activity, coupled to transmembrane movement of ions, phosphorylative mechanism;GO:0005515//protein binding;GO:0032559	GO:0000278//mitotic cell cycle;GO:0044267//cellular protein metabolic process;GO:0006909//phagocytosis	gi|66560172|ref|XP_392660.2|/0/PREDICTED: t-complex protein 1 subunit alpha-like isoform 1 [Apis mellifera]
gi|328787640|ref|XM_624343.3|	-2.66358	0.862148	-	-	-	gi|66553147|ref|XP_624346.1|/2.97755e-26/PREDICTED: v-type proton ATPase subunit G [Apis mellifera]
gi|328788342|ref|XM_394577.4|	-2.66877	0.83437	-	-	-	gi|328788343|ref|XP_394577.3|/0/PREDICTED: putative 28S ribosomal protein S5, mitochondrial [Apis mellifera]
gi|328788432|ref|XM_003251083.1|	-2.67267	0.836926	-	-	-	gi|328788433|ref|XP_003251131.1|/6.70535e-62/PREDICTED: hypothetical protein LOC725733 [Apis mellifera]
gi|328788654|ref|XM_392826.4|	-2.68436	0.87576	-	-	-	gi|307214873|gb|EFN89741.1|/6.73138e-50/Small ubiquitin-related modifier [Harpegnathos saltator]
gi|328793722|ref|XM_003251871.1|	-2.68984	0.840865	GO:0044446//intracellular organelle part;GO:0000793//condensed chromosome;GO:0005634//nucleus	-	GO:0009987//cellular process	gi|328793723|ref|XP_003251919.1|/9.9707e-113/PREDICTED: meiotic recombination protein REC8 homolog [Apis mellifera]
gi|328793581|ref|XM_397099.4|	-2.69135	0.83513	-	GO:0008233//peptidase activity	-	gi|110765046|ref|XP_397099.3|/0/PREDICTED: presequence protease, mitochondrial [Apis mellifera]
gi|328775990|ref|XM_623797.3|	-2.69268	0.873825	GO:0030062//mitochondrial tricarboxylic acid cycle enzyme complex	GO:0004774//succinate-CoA ligase activity	GO:0009060//aerobic respiration	gi|328775991|ref|XP_623800.2|/1.19575e-164/PREDICTED: succinyl-CoA ligase [GDP-forming] subunit alpha, mitochondrial [Apis mellifera]
gi|328782509|ref|XM_003250109.1|	-2.69467	0.82055	-	-	-	gi|328782510|ref|XP_003250157.1|/0/PREDICTED: protein TBRG4-like [Apis mellifera]
gi|328786216|ref|XM_624375.2|	-2.69602	0.880113	GO:0044452;GO:0016604//nuclear body;GO:0030529//ribonucleoprotein complex	GO:0003723//RNA binding;GO:0016741	GO:0006399//tRNA metabolic process;GO:0042254//ribosome biogenesis;GO:0006730//one-carbon metabolic process;GO:0010467//gene expression	gi|66504777|ref|XP_624378.1|/5.59083e-132/PREDICTED: rRNA 2'-O-methyltransferase fibrillarin [Apis mellifera]
gi|328778885|ref|XM_395877.2|	-2.69759	0.868297	-	-	GO:0042441//eye pigment metabolic process	gi|48104995|ref|XP_395877.1|/6.85919e-59/PREDICTED: thioredoxin domain-containing protein 17 [Apis mellifera]
gi|328776456|ref|XM_396976.4|	-2.69788	0.812327	GO:0005622//intracellular	GO:0005488//binding	-	gi|66547462|ref|XP_396976.2|/0/PREDICTED: GTP-binding protein 10 homolog [Apis mellifera]
gi|328776439|ref|XM_001120728.2|	-2.69794	0.865395	GO:0005739//mitochondrion	GO:0016651//oxidoreductase activity, acting on NADH or NADPH	-	gi|110764370|ref|XP_001120728.1|/5.69818e-55/PREDICTED: NADH dehydrogenase [ubiquinone] 1 beta subcomplex subunit 7-like [Apis mellifera]
gi|328793078|ref|XM_624553.3|	-2.69924	0.887161	-	GO:0046872//metal ion binding;GO:0016787//hydrolase activity	-	gi|328793079|ref|XP_624556.2|/0/PREDICTED: mitochondrial-processing peptidase subunit alpha-like [Apis mellifera]
gi|328784266|ref|XM_001120288.2|	-2.70372	0.863322	-	-	-	gi|110756615|ref|XP_001120288.1|/3.94356e-110/PREDICTED: ribosomal RNA processing protein 36 homolog [Apis mellifera]
gi|328781525|ref|XM_397387.4|	-2.70589	0.852266	-	-	-	gi|328781526|ref|XP_397387.4|/0/PREDICTED: n-alpha-acetyltransferase 25, NatB auxiliary subunit [Apis mellifera]
gi|328780308|ref|XM_624350.3|	-2.70877	0.887852	-	GO:0003824//catalytic activity	GO:0008152//metabolic process	gi|66525576|ref|XP_624353.1|/1.05678e-177/PREDICTED: aldose reductase-like isoform 1 [Apis mellifera]
gi|328784755|ref|XM_392681.4|	-2.71013	0.864842	-	GO:0008410//CoA-transferase activity	GO:0044248//cellular catabolic process	gi|66535270|ref|XP_392681.2|/0/PREDICTED: succinyl-CoA:3-ketoacid-coenzyme A transferase 1, mitochondrial-like [Apis mellifera]
gi|328786897|ref|XM_624678.2|	-2.71214	0.884812	GO:0005681//spliceosomal complex;GO:0005667//transcription factor complex	GO:0046914//transition metal ion binding;GO:0003723//RNA binding	GO:0000377;GO:0006352//transcription initiation, DNA-dependent	gi|328786898|ref|XP_624681.2|/1.66423e-76/PREDICTED: hypothetical protein LOC552303 [Apis mellifera]
gi|328785950|ref|XM_003250634.1|	-2.7136	0.883845	-	-	-	gi|328785951|ref|XP_003250682.1|/1.55703e-121/PREDICTED: hypothetical protein LOC411091 [Apis mellifera]
gi|328781805|ref|XM_001122174.2|	-2.71496	0.889303	GO:0015935//small ribosomal subunit	GO:0005198//structural molecule activity	GO:0007052//mitotic spindle organization;GO:0010467//gene expression	gi|110756571|ref|XP_001122174.1|/2.39307e-78/PREDICTED: 40S ribosomal protein S16 [Apis mellifera]
gi|328788168|ref|XM_624935.2|	-2.71608	0.826838	GO:0005681//spliceosomal complex	GO:0005488//binding	GO:0000377	gi|156538102|ref|XP_001608160.1|/9.64542e-41/PREDICTED: probable small nuclear ribonucleoprotein Sm D1-like [Nasonia vitripennis]
gi|328785768|ref|XM_623087.3|	-2.72203	0.870785	GO:0044424//intracellular part	GO:0005515//protein binding;GO:0032559	GO:0044267//cellular protein metabolic process	gi|328785769|ref|XP_623090.2|/0/PREDICTED: t-complex protein 1 subunit eta isoform 1 [Apis mellifera]
gi|328782672|ref|XM_623858.2|	-2.72236	0.869679	-	-	-	gi|66529793|ref|XP_623861.1|/7.77304e-162/PREDICTED: decaprenyl-diphosphate synthase subunit 2-like [Apis mellifera]
gi|328779734|ref|XM_393581.4|	-2.72576	0.829326	-	-	-	gi|380029863|ref|XP_003698584.1|/6.21859e-70/PREDICTED: uncharacterized protein LOC100869248 [Apis florea]
gi|328783328|ref|XM_625202.3|	-2.73043	0.873273	GO:0005681//spliceosomal complex	GO:0030371//translation repressor activity;GO:0003729//mRNA binding	GO:0000278//mitotic cell cycle;GO:0006412//translation;GO:0000398//nuclear mRNA splicing, via spliceosome;GO:0051234//establishment of localization;GO:0000288//nuclear-transcribed mRNA catabolic process, deadenylation-dependent decay	gi|66525153|ref|XP_625205.1|/3.87359e-36/PREDICTED: probable small nuclear ribonucleoprotein G [Apis mellifera]
gi|328789978|ref|XM_393559.4|	-2.73617	0.858969	GO:0043234//protein complex	-	-	gi|66552230|ref|XP_393559.2|/1.77657e-174/PREDICTED: 26S proteasome non-ATPase regulatory subunit 14 isoform 1 [Apis mellifera]
gi|328791706|ref|XM_003251573.1|	-2.73659	0.889718	-	-	GO:0006810//transport	gi|328791707|ref|XP_003251621.1|/0/PREDICTED: uncharacterized protein CG7816-like [Apis mellifera]
gi|328792110|ref|XM_393475.4|	-2.74111	0.815713	GO:0005777//peroxisome	GO:0033764;GO:0016829//lyase activity	GO:0006635//fatty acid beta-oxidation	gi|328792111|ref|XP_393475.3|/0/PREDICTED: peroxisomal multifunctional enzyme type 2-like [Apis mellifera]
gi|328782150|ref|XM_397185.2|	-2.74747	0.867468	-	GO:0051536//iron-sulfur cluster binding;GO:0043169//cation binding	-	gi|328782151|ref|XP_397185.2|/1.43618e-86/PREDICTED: adrenodoxin, mitochondrial-like [Apis mellifera]
gi|328783451|ref|XM_003250244.1|	-2.75378	0.857587	-	-	-	gi|328783452|ref|XP_003250292.1|/9.08316e-165/PREDICTED: SRR1-like protein-like [Apis mellifera]
gi|328789248|ref|XM_623177.3|	-2.75485	0.876313	-	-	-	gi|66499763|ref|XP_623180.1|/0/PREDICTED: hypothetical protein LOC408592 isoform 2 [Apis mellifera]
gi|328778920|ref|XM_624035.3|	-2.75595	0.889787	GO:0030529//ribonucleoprotein complex	GO:0003676//nucleic acid binding;GO:0005198//structural molecule activity	GO:0010467//gene expression	gi|307173970|gb|EFN64700.1|/3.76421e-69/40S ribosomal protein S15 [Camponotus floridanus]
gi|328782401|ref|XM_001120953.2|	-2.76223	0.880666	GO:0030120//vesicle coat	-	GO:0015031//protein transport	gi|110763426|ref|XP_001120953.1|/0/PREDICTED: coatomer subunit beta [Apis mellifera]
gi|328777855|ref|XM_396105.4|	-2.76463	0.865741	-	-	-	gi|328777856|ref|XP_396105.4|/0/PREDICTED: tetratricopeptide repeat protein 21B [Apis mellifera]
gi|328787504|ref|XM_003250911.1|	-2.76835	0.865533	GO:0030529//ribonucleoprotein complex	GO:0005198//structural molecule activity	GO:0010467//gene expression	gi|328787505|ref|XP_003250959.1|/8.88857e-59/PREDICTED: hypothetical protein LOC551870 [Apis mellifera]
gi|328788846|ref|XR_015002.2|	-2.77264	0.872098	-	GO:0016747//transferase activity, transferring acyl groups other than amino-acyl groups	-	gi|380026455|ref|XP_003696967.1|/0/PREDICTED: acetyl-CoA acetyltransferase, cytosolic-like [Apis florea]
gi|328792595|ref|XM_624690.3|	-2.77363	0.860627	-	-	GO:0006810//transport	gi|66564768|ref|XP_624693.1|/9.00993e-174/PREDICTED: autophagy 1 [Apis mellifera]
gi|328793887|ref|XM_625198.3|	-2.77554	0.805003	-	-	-	gi|110776527|ref|XP_625201.2|/0/PREDICTED: malonyl-CoA decarboxylase, mitochondrial-like [Apis mellifera]
gi|328776080|ref|XM_394141.3|	-2.78868	0.839414	GO:0043231//intracellular membrane-bounded organelle;GO:0044444//cytoplasmic part	GO:0005488//binding;GO:0016274//protein-arginine N-methyltransferase activity	GO:0034969//histone arginine methylation;GO:0035247//peptidyl-arginine omega-N-methylation;GO:0007067//mitosis;GO:0000398//nuclear mRNA splicing, via spliceosome	gi|66499433|ref|XP_394141.2|/0/PREDICTED: protein arginine N-methyltransferase 5 isoform 1 [Apis mellifera]
gi|328784323|ref|XM_003250386.1|	-2.7939	0.884259	-	-	-	gi|328784324|ref|XP_003250434.1|/1.01742e-60/PREDICTED: hypothetical protein LOC100578191 [Apis mellifera]
gi|328793882|ref|XM_394854.4|	-2.81028	0.889718	GO:0030529//ribonucleoprotein complex	GO:0005198//structural molecule activity	GO:0010467//gene expression	gi|66543659|ref|XP_394854.2|/8.40416e-59/PREDICTED: 60S ribosomal protein L30 isoform 1 [Apis mellifera]
gi|328780895|ref|XM_624591.3|	-2.81658	0.803137	-	-	-	gi|66513986|ref|XP_624594.1|/2.5583e-89/PREDICTED: nucleolar protein 16-like isoform 2 [Apis mellifera]
gi|328783868|ref|XM_393220.4|	-2.82287	0.838101	-	-	-	gi|328783869|ref|XP_393220.4|/0/PREDICTED: basement membrane-specific heparan sulfate proteoglycan core protein-like [Apis mellifera]
gi|328784603|ref|XM_392715.4|	-2.82305	0.830915	-	GO:0003824//catalytic activity;GO:0005488//binding	GO:0008152//metabolic process	gi|328784604|ref|XP_392715.4|/0/PREDICTED: SUMO-activating enzyme subunit 2 [Apis mellifera]
gi|328777664|ref|XM_001122768.2|	-2.83882	0.84743	-	-	-	gi|328777665|ref|XP_001122768.2|/4.62846e-100/PREDICTED: 28S ribosomal protein S31, mitochondrial [Apis mellifera]
gi|328783907|ref|XM_623647.3|	-2.84447	0.824834	-	-	-	gi|328783908|ref|XP_623650.3|/0/PREDICTED: uncharacterized protein C2orf24 homolog [Apis mellifera]
gi|328778651|ref|XM_393129.4|	-2.84556	0.818684	-	-	-	gi|328778652|ref|XP_393129.3|/0/PREDICTED: neutral ceramidase [Apis mellifera]
gi|328787487|ref|XM_001122510.2|	-2.84633	0.889303	GO:0030529//ribonucleoprotein complex	GO:0005198//structural molecule activity	GO:0010467//gene expression	gi|328787488|ref|XP_001122510.2|/2.61963e-61/PREDICTED: 40S ribosomal protein S26 [Apis mellifera]
gi|328788962|ref|XM_393143.4|	-2.848	0.845978	-	-	-	gi|66543214|ref|XP_393143.2|/4.77507e-64/PREDICTED: hypothetical protein LOC409645 [Apis mellifera]
gi|328793068|ref|XM_003251776.1|	-2.8705	0.836996	-	GO:0008238//exopeptidase activity	-	gi|328793069|ref|XP_003251824.1|/0/PREDICTED: probable Xaa-Pro aminopeptidase 3-like [Apis mellifera]
gi|328778045|ref|XM_003249389.1|	-2.8759	0.855583	GO:0005681//spliceosomal complex	GO:0005488//binding	GO:0000398//nuclear mRNA splicing, via spliceosome	gi|380023740|ref|XP_003695670.1|/3.01719e-55/PREDICTED: probable small nuclear ribonucleoprotein E-like [Apis florea]
gi|328780718|ref|XM_001121418.2|	-2.88379	0.831122	-	-	-	gi|328780719|ref|XP_001121418.2|/0/PREDICTED: protein prenyltransferase alpha subunit repeat-containing protein 1-like [Apis mellifera]
gi|328785394|ref|XM_397281.4|	-2.89503	0.876036	GO:0043231//intracellular membrane-bounded organelle	GO:0046914//transition metal ion binding;GO:0003676//nucleic acid binding	-	gi|307202736|gb|EFN82027.1|/2.77032e-110/Splicing factor U2af 38 kDa subunit [Harpegnathos saltator]
gi|328790259|ref|XM_624354.3|	-2.89667	0.819721	-	-	-	gi|66509518|ref|XP_624357.1|/1.00002e-172/PREDICTED: calumenin [Apis mellifera]
gi|328787540|ref|XM_393321.4|	-2.90303	0.86961	GO:0000502//proteasome complex	GO:0004175//endopeptidase activity	-	gi|328787541|ref|XP_393321.4|/3.01875e-107/PREDICTED: proteasome subunit beta type-6-like [Apis mellifera]
gi|328782325|ref|XM_623778.3|	-2.90365	0.838378	-	-	-	gi|328782326|ref|XP_623781.3|/1.55081e-103/PREDICTED: protein MAK16 homolog A-like [Apis mellifera]
gi|328791462|ref|XM_003251524.1|	-2.9041	0.846462	-	-	-	gi|328791463|ref|XP_003251572.1|/6.32263e-75/PREDICTED: hypothetical protein LOC100576621 [Apis mellifera]
gi|328782290|ref|XM_623804.3|	-2.91316	0.887023	-	-	-	gi|328782291|ref|XP_623807.3|/1.27305e-75/PREDICTED: proteasome maturation protein-like [Apis mellifera]
gi|328786428|ref|XM_001123355.2|	-2.92168	0.855445	-	-	-	gi|328786429|ref|XP_001123355.2|/0/PREDICTED: acylamino-acid-releasing enzyme-like [Apis mellifera]
gi|145386568|ref|NM_001085346.1|	-2.92633	0.824143	-	-	-	-
gi|328786532|ref|XM_001121653.2|	-2.93822	0.833402	-	-	-	gi|328786533|ref|XP_001121653.2|/0/PREDICTED: 39S ribosomal protein L37, mitochondrial [Apis mellifera]
gi|295842199|ref|NM_001178023.1|	-2.94277	0.88647	-	GO:0016705//oxidoreductase activity, acting on paired donors, with incorporation or reduction of molecular oxygen;GO:0016209//antioxidant activity	GO:0019725//cellular homeostasis	gi|295842200|ref|NP_001171494.1|/6.65835e-118/thioredoxin peroxidase 3 isoform 2 [Apis mellifera]
gi|58585075|ref|NM_001011563.1|	-2.94596	0.878731	-	GO:0003824//catalytic activity	-	gi|58585076|ref|NP_001011563.1|/0/juvenile hormone esterase precursor [Apis mellifera]
gi|328778986|ref|XM_001122063.2|	-2.95076	0.884812	-	-	-	gi|328778987|ref|XP_001122063.2|/1.15807e-44/PREDICTED: cytochrome b-c1 complex subunit 6, mitochondrial-like [Apis mellifera]
gi|328788271|ref|XM_394587.4|	-2.9553	0.847499	GO:0031224//intrinsic to membrane	GO:0015108//chloride transmembrane transporter activity	GO:0015698//inorganic anion transport;GO:0030001//metal ion transport	gi|328788272|ref|XP_394587.3|/0/PREDICTED: solute carrier family 12 member 6-like isoform 1 [Apis mellifera]
gi|328786486|ref|XM_393683.3|	-2.96087	0.838723	GO:0030529//ribonucleoprotein complex	-	-	gi|328786487|ref|XP_393683.3|/2.68031e-123/PREDICTED: mRNA turnover protein 4 homolog [Apis mellifera]
gi|148540133|ref|NM_001077823.2|	-2.97061	0.870301	GO:0043234//protein complex	GO:0005506//iron ion binding;GO:0022892	GO:0015669//gas transport	gi|118150510|ref|NP_001071291.1|/1.66799e-93/globin 1 [Apis mellifera]
gi|328780780|ref|XM_396572.4|	-2.9764	0.872996	GO:0030529//ribonucleoprotein complex	GO:0005198//structural molecule activity	GO:0010467//gene expression	gi|66526431|ref|XP_396572.2|/3.78689e-120/PREDICTED: 39S ribosomal protein L22, mitochondrial isoform 1 [Apis mellifera]
gi|328782069|ref|XM_001121438.2|	-2.98498	0.81827	-	GO:0005488//binding	-	gi|328782070|ref|XP_001121438.2|/0/PREDICTED: DNA polymerase alpha catalytic subunit-like [Apis mellifera]
gi|328791820|ref|XM_393322.4|	-2.99126	0.889442	GO:0030529//ribonucleoprotein complex	GO:0005198//structural molecule activity	GO:0010467//gene expression	gi|380028486|ref|XP_003697931.1|/1.30524e-106/PREDICTED: 60S ribosomal protein L18a-like [Apis florea]
gi|328788287|ref|XM_003251049.1|	-2.99146	0.872374	-	-	-	gi|328788288|ref|XP_003251097.1|/0/PREDICTED: riboflavin transporter 2-like [Apis mellifera]
gi|328779464|ref|XM_003249609.1|	-2.99825	0.858209	-	-	-	gi|328779465|ref|XP_003249657.1|/6.99045e-143/PREDICTED: hypothetical protein LOC100577506 [Apis mellifera]
gi|328792140|ref|XM_393459.4|	-3	0.832781	-	-	-	gi|328792141|ref|XP_393459.4|/0/PREDICTED: thrombospondin type-1 domain-containing protein 4-like [Apis mellifera]
gi|328792508|ref|XM_003251690.1|	-3.00879	0.875898	GO:0030529//ribonucleoprotein complex	GO:0005198//structural molecule activity	GO:0010467//gene expression	gi|328792457|ref|XP_003251726.1|/2.00286e-49/PREDICTED: RNA pseudouridylate synthase domain-containing protein 4-like, partial [Apis mellifera]
gi|328777985|ref|XM_003249382.1|	-3.02511	0.832504	-	-	-	gi|328777986|ref|XP_003249430.1|/3.0099e-42/PREDICTED: hypothetical protein LOC724286 [Apis mellifera]
gi|328783142|ref|XM_395915.4|	-3.02794	0.815989	-	-	-	gi|110749017|ref|XP_395915.3|/2.45388e-126/PREDICTED: dehydrogenase/reductase SDR family member 11-like [Apis mellifera]
gi|328776130|ref|XM_623052.3|	-3.03071	0.866086	GO:0032991//macromolecular complex;GO:0043231//intracellular membrane-bounded organelle	GO:0003676//nucleic acid binding	GO:0006396//RNA processing	gi|66520699|ref|XP_623055.1|/0/PREDICTED: splicing factor U2AF 50 kDa subunit [Apis mellifera]
gi|328781038|ref|XM_395300.4|	-3.03422	0.869679	-	GO:0005488//binding	-	gi|110759433|ref|XP_395300.3|/0/PREDICTED: la protein homolog [Apis mellifera]
gi|328786735|ref|XM_624447.2|	-3.06231	0.805279	GO:0043231//intracellular membrane-bounded organelle	GO:0016614//oxidoreductase activity, acting on CH-OH group of donors;GO:0043169//cation binding	GO:0006818//hydrogen transport;GO:0008152//metabolic process	gi|328786736|ref|XP_624450.2|/0/PREDICTED: probable hydroxyacid-oxoacid transhydrogenase, mitochondrial [Apis mellifera]
gi|328779324|ref|XM_397047.4|	-3.06241	0.832642	GO:0005746//mitochondrial respiratory chain	-	GO:0022904//respiratory electron transport chain	gi|66518223|ref|XP_397047.2|/2.5332e-168/PREDICTED: cytochrome c1, heme protein, mitochondrial [Apis mellifera]
gi|328787635|ref|XM_392313.4|	-3.06416	0.856136	GO:0043234//protein complex;GO:0015630//microtubule cytoskeleton	GO:0017111//nucleoside-triphosphatase activity;GO:0032561;GO:0005198//structural molecule activity	GO:0043623//cellular protein complex assembly;GO:0009207;GO:0007017//microtubule-based process;GO:0032502//developmental process	gi|307172981|gb|EFN64123.1|/0/Tubulin beta-1 chain [Camponotus floridanus]
gi|297515466|ref|NM_001185104.1|	-3.06539	0.862355	GO:0000315//organellar large ribosomal subunit	-	GO:0010467//gene expression	gi|297515467|ref|NP_001172033.1|/3.68376e-130/39S ribosomal protein L16, mitochondrial [Apis mellifera]
gi|328778717|ref|XM_001122395.2|	-3.06769	0.846393	-	-	-	gi|328778718|ref|XP_001122395.2|/5.4356e-115/PREDICTED: hypothetical protein LOC726673 [Apis mellifera]
gi|328787668|ref|XM_396588.4|	-3.07508	0.891238	GO:0030529//ribonucleoprotein complex	GO:0005198//structural molecule activity	GO:0010467//gene expression	gi|322788733|gb|EFZ14326.1|/9.74478e-84/hypothetical protein SINV_15101 [Solenopsis invicta]
gi|328782813|ref|XM_395540.4|	-3.07521	0.880321	-	-	-	gi|328782814|ref|XP_395540.4|/0/PREDICTED: probable cation-transporting ATPase 13A3-like [Apis mellifera]
gi|328793141|ref|XM_003251786.1|	-3.0777	0.868367	-	-	-	gi|380022602|ref|XP_003695129.1|/6.21367e-119/PREDICTED: uncharacterized protein LOC100869476 [Apis florea]
gi|328792516|ref|XM_392112.4|	-3.08186	0.873618	-	GO:0016787//hydrolase activity	-	gi|110749921|ref|XP_392112.3|/0/PREDICTED: mitochondrial import inner membrane translocase subunit TIM50-C-like [Apis mellifera]
gi|58585105|ref|NM_001011583.1|	-3.08818	0.846393	-	-	-	gi|58585106|ref|NP_001011583.1|/7.03369e-60/chemosensory protein 3 precursor [Apis mellifera]
gi|328784248|ref|XM_624531.3|	-3.09177	0.863391	GO:0000314//organellar small ribosomal subunit;GO:0000315//organellar large ribosomal subunit	GO:0005198//structural molecule activity	-	gi|328784249|ref|XP_624534.3|/4.04239e-90/PREDICTED: 28S ribosomal protein S24, mitochondrial [Apis mellifera]
gi|328789974|ref|XM_393560.4|	-3.10768	0.800028	GO:0043231//intracellular membrane-bounded organelle;GO:0032993//protein-DNA complex	GO:0003678//DNA helicase activity;GO:0005488//binding	GO:0051276//chromosome organization;GO:0007090//regulation of S phase of mitotic cell cycle;GO:0031572//G2/M transition DNA damage checkpoint;GO:0071897//DNA biosynthetic process	gi|328789975|ref|XP_393560.4|/0/PREDICTED: cell division control protein 45 homolog [Apis mellifera]
gi|328785084|ref|XM_624967.3|	-3.1098	0.862977	GO:0016020//membrane	GO:0005215//transporter activity	GO:0006810//transport	gi|110762820|ref|XP_624970.2|/0/PREDICTED: facilitated trehalose transporter Tret1-like [Apis mellifera]
gi|328791968|ref|XR_120607.1|	-3.12514	0.875415	GO:0031410//cytoplasmic vesicle	GO:0016790//thiolester hydrolase activity	-	gi|380016978|ref|XP_003692444.1|/0/PREDICTED: LOW QUALITY PROTEIN: coiled-coil domain-containing protein 39-like [Apis florea]
gi|328785389|ref|XM_394852.4|	-3.13419	0.871683	-	GO:0005488//binding;GO:0003824//catalytic activity	GO:0008152//metabolic process	gi|66553455|ref|XP_394852.2|/0/PREDICTED: prostaglandin reductase 1-like [Apis mellifera]
gi|110761754|ref|XM_623722.2|	-3.13969	0.8873	GO:0031224//intrinsic to membrane;GO:0015630//microtubule cytoskeleton;GO:0031966//mitochondrial membrane	GO:0005244//voltage-gated ion channel activity	GO:0007005//mitochondrion organization;GO:0046907//intracellular transport;GO:0007165//signal transduction;GO:0003006//developmental process involved in reproduction;GO:0043269//regulation of ion transport	gi|66521459|ref|XP_623725.1|/1.28296e-158/PREDICTED: voltage-dependent anion-selective channel [Apis mellifera]
gi|328781212|ref|XM_001120801.2|	-3.14162	0.886678	GO:0042598//vesicular fraction;GO:0031090//organelle membrane;GO:0043231//intracellular membrane-bounded organelle;GO:0031224//intrinsic to membrane	GO:0016491//oxidoreductase activity;GO:0005506//iron ion binding	GO:0051234//establishment of localization;GO:0006091//generation of precursor metabolites and energy	gi|110759577|ref|XP_001120801.1|/2.19357e-61/PREDICTED: cytochrome b5-like isoform 1 [Apis mellifera]
gi|328783403|ref|XM_392052.4|	-3.1493	0.843007	-	GO:0016829//lyase activity	-	gi|66524885|ref|XP_392052.2|/0/PREDICTED: glutamate decarboxylase 1 isoform 1 [Apis mellifera]
gi|110760169|ref|XM_001120188.1|	-3.15722	0.829187	GO:0005681//spliceosomal complex;GO:0030532//small nuclear ribonucleoprotein complex	GO:0005488//binding	GO:0000380//alternative nuclear mRNA splicing, via spliceosome	gi|383863071|ref|XP_003707006.1|/2.82483e-41/PREDICTED: U6 snRNA-associated Sm-like protein LSm2-like [Megachile rotundata]
gi|328777913|ref|XM_001120471.2|	-3.16314	0.800304	-	GO:0003824//catalytic activity	GO:0008152//metabolic process	gi|110760701|ref|XP_001120471.1|/2.31254e-137/PREDICTED: 3-hydroxyacyl-CoA dehydrogenase type-2-like [Apis mellifera]
gi|328780552|ref|XM_394371.4|	-3.17082	0.859176	-	-	-	gi|328780553|ref|XP_394371.4|/0/PREDICTED: hypothetical protein LOC410895 [Apis mellifera]
gi|328787586|ref|XM_393875.2|	-3.18169	0.87576	-	-	-	gi|48097746|ref|XP_393875.1|/6.09126e-82/PREDICTED: chromobox protein homolog 1-like [Apis mellifera]
gi|328777242|ref|XM_395755.4|	-3.20317	0.878662	-	-	-	gi|66554920|ref|XP_395755.2|/7.7849e-132/PREDICTED: deoxynucleotidyltransferase terminal-interacting protein 2-like [Apis mellifera]
gi|328786420|ref|XM_623047.3|	-3.23048	0.890616	GO:0030529//ribonucleoprotein complex	GO:0003723//RNA binding;GO:0005198//structural molecule activity	GO:0010467//gene expression	gi|66517407|ref|XP_623050.1|/5.23258e-149/PREDICTED: 40S ribosomal protein S4-like isoform 1 [Apis mellifera]
gi|328789372|ref|XM_624968.3|	-3.23379	0.854754	GO:0005622//intracellular	-	-	gi|66503923|ref|XP_624971.1|/1.92347e-144/PREDICTED: 39S ribosomal protein L19, mitochondrial [Apis mellifera]
gi|328782645|ref|XM_624121.3|	-3.24256	0.872374	-	-	-	gi|328782646|ref|XP_624124.3|/0/PREDICTED: beta amyloid protein precursor-like isoform 1 [Apis mellifera]
gi|328792737|ref|XM_001119891.2|	-3.25076	0.856343	-	-	-	gi|328792738|ref|XP_001119891.2|/1.05276e-64/PREDICTED: tRNA methyltransferase 112 homolog [Apis mellifera]
gi|328789159|ref|XM_001121552.2|	-3.27792	0.869541	-	-	-	gi|328789160|ref|XP_001121552.2|/0/PREDICTED: hypothetical protein LOC725740 [Apis mellifera]
gi|328786107|ref|XM_003250663.1|	-3.30369	0.825594	GO:0031981//nuclear lumen	-	GO:0006259//DNA metabolic process;GO:0006974//response to DNA damage stimulus	gi|328786108|ref|XP_003250711.1|/0/PREDICTED: hypothetical protein LOC100576374 [Apis mellifera]
gi|328776210|ref|XM_001122230.2|	-3.30892	0.867537	GO:0005743//mitochondrial inner membrane;GO:0005758//mitochondrial intermembrane space	GO:0043169//cation binding;GO:0008320//protein transmembrane transporter activity	GO:0006612//protein targeting to membrane	gi|110757341|ref|XP_001122230.1|/3.88244e-43/PREDICTED: mitochondrial import inner membrane translocase subunit Tim8 [Apis mellifera]
gi|328783310|ref|XM_003250222.1|	-3.32212	0.85814	-	GO:0004152//dihydroorotate dehydrogenase activity	GO:0034404;GO:0072528	gi|328783311|ref|XP_003250270.1|/0/PREDICTED: dihydroorotate dehydrogenase, mitochondrial-like [Apis mellifera]
gi|328792315|ref|XM_003251660.1|	-3.32542	0.883706	GO:0005743//mitochondrial inner membrane;GO:0005758//mitochondrial intermembrane space	GO:0043169//cation binding;GO:0008320//protein transmembrane transporter activity	GO:0006612//protein targeting to membrane	gi|328792314|ref|XP_003251707.1|/1.49704e-45/PREDICTED: mitochondrial import inner membrane translocase subunit Tim10 isoform 1 [Apis mellifera]
gi|328790201|ref|XM_624505.3|	-3.33958	0.863184	-	-	-	gi|66512029|ref|XP_624508.1|/1.13907e-132/PREDICTED: ubiquinone biosynthesis protein COQ9, mitochondrial-like isoform 1 [Apis mellifera]
gi|328789106|ref|XM_623062.3|	-3.35502	0.889649	GO:0019866//organelle inner membrane;GO:0043231//intracellular membrane-bounded organelle	GO:0000104//succinate dehydrogenase activity;GO:0050662//coenzyme binding	GO:0009060//aerobic respiration;GO:0051234//establishment of localization;GO:0043648//dicarboxylic acid metabolic process;GO:0022900//electron transport chain	gi|66505480|ref|XP_623065.1|/0/PREDICTED: succinate dehydrogenase [ubiquinone] flavoprotein subunit, mitochondrial isoform 1 [Apis mellifera]
gi|110757601|ref|XM_623363.2|	-3.36256	0.875484	-	GO:0005488//binding	-	gi|66511337|ref|XP_623366.1|/0/PREDICTED: heat shock protein 75 kDa, mitochondrial isoform 1 [Apis mellifera]
gi|328784534|ref|XM_001120667.2|	-3.38985	0.847568	-	-	-	gi|328784535|ref|XP_001120667.2|/0/PREDICTED: hypothetical protein LOC724770 [Apis mellifera]
gi|328779751|ref|XM_397224.3|	-3.39427	0.830362	-	GO:0046872//metal ion binding;GO:0005527//macrolide binding	GO:0044267//cellular protein metabolic process;GO:0002118//aggressive behavior	gi|328779752|ref|XP_397224.3|/3.14257e-89/PREDICTED: peptidyl-prolyl cis-trans isomerase FKBP14-like [Apis mellifera]
gi|328791256|ref|XM_625286.3|	-3.40517	0.865533	-	-	-	gi|328791257|ref|XP_625289.3|/2.57328e-26/PREDICTED: hypothetical protein LOC552459 [Apis mellifera]
gi|295849285|ref|NM_001178048.1|	-3.44648	0.881219	-	GO:0003824//catalytic activity;GO:0016209//antioxidant activity;GO:0043169//cation binding	GO:0072593	gi|295849286|ref|NP_001171519.1|/1.49996e-125/superoxide dismutase 2, mitochondrial [Apis mellifera]
gi|328776452|ref|XM_392899.4|	-3.4508	0.892344	GO:0015630//microtubule cytoskeleton;GO:0019866//organelle inner membrane;GO:0044429//mitochondrial part	GO:0005515//protein binding;GO:0032559	GO:0006996//organelle organization;GO:0006457//protein folding;GO:0009408//response to heat;GO:0006605//protein targeting	gi|66547450|ref|XP_392899.2|/0/PREDICTED: 60 kDa heat shock protein, mitochondrial-like [Apis mellifera]
gi|328776783|ref|XM_393856.4|	-3.46291	0.8428	-	-	-	gi|66520744|ref|XP_393856.2|/9.71698e-99/PREDICTED: peptidyl-tRNA hydrolase ICT1, mitochondrial-like [Apis mellifera]
gi|328792841|ref|XR_120647.1|	-3.4876	0.850746	-	-	-	gi|334852197|ref|NP_001229363.1|/0/tether containing UBX domain for GLUT4 [Apis mellifera]
gi|328792165|ref|XM_623552.3|	-3.53028	0.889787	GO:0043234//protein complex	GO:0005488//binding	GO:0044087	gi|328792166|ref|XP_623555.2|/1.88915e-98/PREDICTED: nascent polypeptide-associated complex subunit alpha-like isoform 1 [Apis mellifera]
gi|328778709|ref|XM_392773.4|	-3.54547	0.851368	-	-	-	gi|328778710|ref|XP_392773.3|/0/PREDICTED: beta-ureidopropionase-like isoform 1 [Apis mellifera]
gi|328790890|ref|XM_623466.3|	-3.55347	0.894279	-	GO:0005539//glycosaminoglycan binding	-	gi|66499997|ref|XP_623469.1|/4.54242e-87/PREDICTED: hypothetical protein LOC551031 isoform 2 [Apis mellifera]
gi|328783112|ref|XM_395674.4|	-3.58164	0.850263	-	-	-	gi|328783113|ref|XP_395674.4|/0/PREDICTED: apoptosis-inducing factor 1, mitochondrial isoform 1 [Apis mellifera]
gi|328786991|ref|XM_624671.3|	-3.58267	0.893657	GO:0071256;GO:0031227//intrinsic to endoplasmic reticulum membrane	-	GO:0006612//protein targeting to membrane	gi|66519504|ref|XP_624674.1|/1.01389e-84/PREDICTED: translocon-associated protein subunit gamma-like [Apis mellifera]
gi|270047495|ref|NM_001168336.1|	-3.62933	0.851506	GO:0032991//macromolecular complex	GO:0005488//binding	-	gi|270047496|ref|NP_001161808.1|/1.70335e-115/U1 small nuclear ribonucleoprotein A [Apis mellifera]
gi|328793023|ref|XM_003251766.1|	-3.65471	0.832919	-	-	-	gi|328793024|ref|XP_003251814.1|/1.00331e-75/PREDICTED: hypothetical protein LOC100578061 [Apis mellifera]
gi|328784564|ref|XM_395695.3|	-3.66716	0.807283	-	-	-	gi|328784565|ref|XP_395695.3|/0/PREDICTED: pseudouridine-metabolizing bifunctional protein C1861.05-like [Apis mellifera]
gi|328793436|ref|XM_001119845.2|	-3.67387	0.887714	-	-	-	gi|110773426|ref|XP_001119845.1|/3.00307e-28/PREDICTED: stress-associated endoplasmic reticulum protein 2-like [Apis mellifera]
gi|328791733|ref|XM_624228.3|	-3.73667	0.868643	-	-	-	gi|328791734|ref|XP_624231.2|/0/PREDICTED: LETM1 and EF-hand domain-containing protein anon-60Da, mitochondrial-like [Apis mellifera]
gi|328786590|ref|XM_624178.3|	-3.83886	0.889027	-	-	-	gi|328786591|ref|XP_624181.3|/0/PREDICTED: glycoprotein 150 [Apis mellifera]
gi|328789043|ref|XM_001121461.2|	-3.87537	0.808527	-	-	-	gi|328789044|ref|XP_001121461.2|/0/PREDICTED: protein MCM10 homolog [Apis mellifera]
gi|328788207|ref|XM_623547.3|	-3.88444	0.873134	-	GO:0016814//hydrolase activity, acting on carbon-nitrogen (but not peptide) bonds, in cyclic amidines	GO:0009112;GO:0009127//purine nucleoside monophosphate biosynthetic process	gi|328788208|ref|XP_623550.2|/0/PREDICTED: AMP deaminase 2-like isoform 2 [Apis mellifera]
gi|328776899|ref|XM_393396.3|	-3.89026	0.890064	-	-	-	gi|66531974|ref|XP_393396.2|/0/PREDICTED: 2-acylglycerol O-acyltransferase 1-like [Apis mellifera]
gi|328775934|ref|XM_624464.3|	-4.36898	0.849226	-	GO:0003824//catalytic activity	-	gi|66541614|ref|XP_624467.1|/0/PREDICTED: aldose 1-epimerase-like [Apis mellifera]
gi|328790521|ref|XM_393305.4|	-4.53244	0.863806	-	GO:0003824//catalytic activity	-	gi|66549206|ref|XP_393305.2|/0/PREDICTED: beta-glucuronidase-like [Apis mellifera]
gi|145386513|ref|NM_001085345.1|	-4.98093	0.825802	-	-	-	-
gi|328789994|ref|XM_623406.3|	-5.47511	0.828635	GO:0016020//membrane	GO:0017111//nucleoside-triphosphatase activity;GO:0000166//nucleotide binding;GO:0015405	-	gi|328789995|ref|XP_623409.3|/0/PREDICTED: ATP-binding cassette sub-family G member 4 [Apis mellifera]
gi|328791737|ref|XM_396399.3|	-5.84154	0.832988	GO:0044424//intracellular part	GO:0016620//oxidoreductase activity, acting on the aldehyde or oxo group of donors, NAD or NADP as acceptor;GO:0016774//phosphotransferase activity, carboxyl group as acceptor	GO:0006560//proline metabolic process	gi|328791738|ref|XP_396399.3|/0/PREDICTED: delta-1-pyrroline-5-carboxylate synthase-like [Apis mellifera]
gi|328792770|ref|XM_003251725.1|	-5.88946	0.89725	-	-	-	gi|328792771|ref|XP_003251773.1|/0/PREDICTED: lipase member H-A-like [Apis mellifera]
gi|328777152|ref|XM_001120676.2|	-5.99225	0.843836	-	-	-	gi|307183432|gb|EFN70254.1|/1.00317e-64/Endocuticle structural glycoprotein SgAbd-1 [Camponotus floridanus]
gi|328780052|ref|XM_001120177.2|	-9.33539	0.814193	-	-	-	gi|328780053|ref|XP_001120177.2|/0/PREDICTED: RING finger protein 17-like [Apis mellifera]
gi|328777081|ref|XM_393371.4|	-9.4625	0.826562	-	-	-	gi|328777082|ref|XP_393371.3|/6.89583e-113/PREDICTED: myosin regulatory light chain 2 [Apis mellifera]
gi|328788461|ref|XM_624899.2|	-10.4543	0.90416	-	GO:0005488//binding;GO:0003824//catalytic activity	-	gi|66508985|ref|XP_624902.1|/0/PREDICTED: threonine dehydratase catabolic-like [Apis mellifera]
gi|328783442|ref|XM_001121062.2|	-10.8357	0.928552	-	-	-	gi|110769501|ref|XP_001122654.1|/1.29966e-24/PREDICTED: hypothetical protein LOC726937, partial [Apis mellifera]

## Sheet: Acc_Forager VS Acc_Nurse
The DEGs between Nurse and Forager stages in Apis cerana
GeneID	log2Ratio(Acc_Forager/Acc_Nurse)	Qvalue	GO Component	GO Function	GO Process	blast nr
gi|328786799|ref|XM_625026.2|	10.7682	0.920008	-	-	-	gi|328786800|ref|XP_625029.2|/4.61294e-141/PREDICTED: hypothetical protein LOC552651 [Apis mellifera]
gi|301601653|ref|NM_001013359.2|	10.5608	0.908048	-	GO:0016791//phosphatase activity	-	gi|301601654|ref|NP_001013377.2|/0/venom acid phosphatase Acph-1 precursor [Apis mellifera]
gi|328785064|ref|XM_003250491.1|	10.2568	0.89039	GO:0044464//cell part	GO:0046914//transition metal ion binding	GO:0051234//establishment of localization	gi|328785065|ref|XP_003250539.1|/6.83785e-136/PREDICTED: hypothetical protein LOC100576805 [Apis mellifera]
gi|328777966|ref|XM_396291.3|	9.82655	0.856972	-	-	GO:0048592//eye morphogenesis;GO:0050794//regulation of cellular process;GO:0048646//anatomical structure formation involved in morphogenesis	gi|328777967|ref|XP_396291.3|/0/PREDICTED: homeobox protein araucan [Apis mellifera]
gi|328784057|ref|XM_623660.3|	8.05061	0.992191	-	-	-	gi|66534390|ref|XP_623663.1|/4.25392e-150/PREDICTED: pancreatic triacylglycerol lipase-like [Apis mellifera]
gi|328792770|ref|XM_003251725.1|	7.3023	0.961446	-	-	-	gi|328792771|ref|XP_003251773.1|/0/PREDICTED: lipase member H-A-like [Apis mellifera]
gi|328790827|ref|XM_003251424.1|	6.68919	0.924581	-	-	-	gi|328790828|ref|XP_003251472.1|/0/PREDICTED: venom acid phosphatase Acph-1-like [Apis mellifera]
gi|328782493|ref|XM_394501.4|	5.77761	0.807092	GO:0043231//intracellular membrane-bounded organelle	GO:0046914//transition metal ion binding;GO:0001071//nucleic acid binding transcription factor activity	GO:0006325//chromatin organization;GO:0007126//meiosis;GO:0019953//sexual reproduction	gi|328782494|ref|XP_394501.4|/0/PREDICTED: zinc finger and BTB domain-containing protein 24 [Apis mellifera]
gi|328787930|ref|XM_396337.3|	5.74108	0.803996	-	GO:0003824//catalytic activity	-	gi|48112712|ref|XP_396337.1|/7.75559e-168/PREDICTED: protein N-terminal asparagine amidohydrolase-like [Apis mellifera]
gi|328788503|ref|XM_392375.4|	5.63986	0.909526	-	GO:0008138//protein tyrosine/serine/threonine phosphatase activity	GO:0006796//phosphate metabolic process	gi|110756860|ref|XP_392375.3|/0/PREDICTED: hypothetical protein LOC408844 [Apis mellifera]
gi|328780105|ref|XM_001120223.2|	5.52387	0.862178	-	GO:0004112//cyclic-nucleotide phosphodiesterase activity;GO:0043169//cation binding	GO:0023052//signaling	gi|328780106|ref|XP_001120223.2|/0/PREDICTED: calcium/calmodulin-dependent 3',5'-cyclic nucleotide phosphodiesterase 1C [Apis mellifera]
gi|328780109|ref|XR_119973.1|	5.41426	0.91234	-	-	-	-
gi|328778308|ref|XM_001120327.2|	5.41409	0.866259	-	-	-	gi|110762524|ref|XP_001120327.1|/1.17967e-63/PREDICTED: enhancer of split mbeta protein-like [Apis mellifera]
gi|328782523|ref|XM_397038.4|	5.25636	0.908611	-	GO:0004672//protein kinase activity	-	gi|328782524|ref|XP_397038.4|/0/PREDICTED: hypothetical protein LOC413596 [Apis mellifera]
gi|328787762|ref|XM_003250952.1|	5.24683	0.816308	-	-	-	gi|328787763|ref|XP_003251000.1|/1.34305e-136/PREDICTED: CCAAT/enhancer-binding protein [Apis mellifera]
gi|328783413|ref|XR_120134.1|	5.16993	0.829464	-	GO:0005506//iron ion binding	GO:0006875//cellular metal ion homeostasis;GO:0000041//transition metal ion transport	gi|58585086|ref|NP_001011572.1|/5.78343e-84/transferrin 1 precursor [Apis mellifera]
gi|328782085|ref|XM_397509.4|	5.02877	0.802941	-	-	-	gi|328782086|ref|XP_397509.4|/0/PREDICTED: hypothetical protein LOC408561 [Apis mellifera]
gi|328776501|ref|XM_624281.2|	4.72038	0.832137	-	GO:0004674//protein serine/threonine kinase activity	-	gi|328776502|ref|XP_624284.2|/0/PREDICTED: serine/threonine-protein kinase 17A-like [Apis mellifera]
gi|328788576|ref|XM_394208.4|	4.63212	0.85852	GO:0044464//cell part	GO:0004672//protein kinase activity	GO:0040008//regulation of growth;GO:0016049//cell growth;GO:0033554//cellular response to stress;GO:0007292//female gamete generation;GO:0048232//male gamete generation;GO:0003006//developmental process involved in reproduction;GO:0043066//negative regulation of apoptosis;GO:0007166//cell surface receptor linked signaling pathway;GO:0006464//protein modification process	gi|328788577|ref|XP_394208.4|/0/PREDICTED: 3-phosphoinositide-dependent protein kinase 1-like [Apis mellifera]
gi|328777232|ref|XM_395756.4|	4.51947	0.830449	-	-	-	gi|328777233|ref|XP_395756.4|/0/PREDICTED: nose resistant to fluoxetine protein 6-like isoform 1 [Apis mellifera]
gi|328776646|ref|XR_119756.1|	4.32462	0.822218	-	-	-	-
gi|328787635|ref|XM_392313.4|	4.32294	0.852821	GO:0043234//protein complex;GO:0015630//microtubule cytoskeleton	GO:0017111//nucleoside-triphosphatase activity;GO:0032561;GO:0005198//structural molecule activity	GO:0043623//cellular protein complex assembly;GO:0009207;GO:0007017//microtubule-based process;GO:0032502//developmental process	gi|307172981|gb|EFN64123.1|/0/Tubulin beta-1 chain [Camponotus floridanus]
gi|328778698|ref|XM_392487.4|	4.27513	0.811665	-	-	-	gi|380015031|ref|XP_003691515.1|/1.69513e-137/PREDICTED: uncharacterized protein LOC100866411 [Apis florea]
gi|328787982|ref|XM_003250988.1|	4.16775	0.860912	GO:0043234//protein complex	GO:0001071//nucleic acid binding transcription factor activity;GO:0005515//protein binding	GO:0016055//Wnt receptor signaling pathway;GO:0010038//response to metal ion;GO:0010033//response to organic substance	gi|328787983|ref|XP_003251036.1|/7.20496e-141/PREDICTED: transcription factor AP-1 [Apis mellifera]
gi|328785659|ref|XM_394649.3|	4.10533	0.834951	-	-	-	gi|328785660|ref|XP_394649.3|/0/PREDICTED: transducin-like enhancer protein 4-like [Apis mellifera]
gi|328790588|ref|XM_001120507.2|	4.07372	0.808921	-	GO:0008138//protein tyrosine/serine/threonine phosphatase activity	GO:0001654//eye development;GO:0030032//lamellipodium assembly;GO:0007049//cell cycle;GO:0007420//brain development;GO:0030832//regulation of actin filament length;GO:0010769//regulation of cell morphogenesis involved in differentiation	gi|328790589|ref|XP_001120507.2|/0/PREDICTED: hypothetical protein LOC724613 [Apis mellifera]
gi|58585163|ref|NM_001011608.1|	4.05806	0.864922	-	GO:0004558//alpha-glucosidase activity;GO:0043167//ion binding	GO:0044238//primary metabolic process	gi|58585164|ref|NP_001011608.1|/0/alpha-glucosidase precursor [Apis mellifera]
gi|328785084|ref|XM_624967.3|	3.94716	0.84853	GO:0016020//membrane	GO:0005215//transporter activity	GO:0006810//transport	gi|110762820|ref|XP_624970.2|/0/PREDICTED: facilitated trehalose transporter Tret1-like [Apis mellifera]
gi|328786930|ref|XM_001121587.2|	3.92873	0.817152	GO:0000785//chromatin;GO:0031519//PcG protein complex	GO:0019783//small conjugating protein-specific protease activity;GO:0016790//thiolester hydrolase activity;GO:0005488//binding	GO:0035521;GO:0016458//gene silencing	gi|380015599|ref|XP_003691787.1|/0/PREDICTED: ubiquitin carboxyl-terminal hydrolase calypso-like [Apis florea]
gi|328784666|ref|XM_392882.4|	3.8626	0.83861	-	-	-	gi|328784667|ref|XP_392882.2|/1.64523e-109/PREDICTED: calcyphosin-like protein-like [Apis mellifera]
gi|58585085|ref|NM_001011572.1|	3.85422	0.863022	-	GO:0005506//iron ion binding	GO:0006875//cellular metal ion homeostasis;GO:0000041//transition metal ion transport	gi|58585086|ref|NP_001011572.1|/0/transferrin 1 precursor [Apis mellifera]
gi|328782000|ref|XM_001121913.2|	3.77656	0.807162	-	GO:0005488//binding	-	gi|328782001|ref|XP_001121913.2|/0/PREDICTED: hypothetical protein LOC726153 [Apis mellifera]
gi|328790527|ref|XM_003251380.1|	3.73454	0.836359	-	-	-	gi|380023265|ref|XP_003695445.1|/1.35952e-130/PREDICTED: uncharacterized protein LOC100871230 [Apis florea]
gi|328789856|ref|XM_391828.4|	3.7103	0.850077	-	-	-	gi|328789857|ref|XP_391828.4|/0/PREDICTED: hypothetical protein LOC408275 [Apis mellifera]
gi|328786225|ref|XM_392617.4|	3.67159	0.812227	-	-	-	gi|328786226|ref|XP_392617.4|/0/PREDICTED: neurotrimin [Apis mellifera]
gi|328776095|ref|XM_393769.4|	3.651	0.858731	-	-	-	gi|110760564|ref|XP_393769.3|/9.07575e-168/PREDICTED: phytanoyl-CoA dioxygenase domain-containing protein 1 homolog [Apis mellifera]
gi|328789594|ref|XM_623561.3|	3.64451	0.851555	-	GO:0017111//nucleoside-triphosphatase activity	-	gi|328789595|ref|XP_623564.3|/0/PREDICTED: multidrug resistance protein homolog 49-like [Apis mellifera]
gi|58585173|ref|NM_001011615.1|	3.62712	0.86056	-	-	GO:0006952//defense response	gi|58585174|ref|NP_001011615.1|/2.80667e-70/hymenoptaecin preproprotein [Apis mellifera]
gi|328787291|ref|XM_003250871.1|	3.60647	0.803926	-	-	GO:0007165//signal transduction	gi|328787292|ref|XP_003250919.1|/0/PREDICTED: LOW QUALITY PROTEIN: ral guanine nucleotide dissociation stimulator [Apis mellifera]
gi|328786607|ref|XM_393146.4|	3.60039	0.836147	-	-	-	gi|48112268|ref|XP_393146.1|/1.3472e-92/PREDICTED: hypothetical protein LOC409648 [Apis mellifera]
gi|328790525|ref|XM_396401.4|	3.55905	0.831504	-	-	-	gi|328790526|ref|XP_396401.4|/1.30106e-133/PREDICTED: hypothetical protein LOC412950 [Apis mellifera]
gi|328788287|ref|XM_003251049.1|	3.49955	0.848319	-	-	-	gi|328788288|ref|XP_003251097.1|/0/PREDICTED: riboflavin transporter 2-like [Apis mellifera]
gi|328785954|ref|XM_392367.4|	3.47535	0.847263	-	-	-	gi|328785955|ref|XP_392367.3|/0/PREDICTED: unc-112-related protein-like isoform 1 [Apis mellifera]
gi|328790455|ref|XM_391818.4|	3.44028	0.818348	-	-	-	gi|66516775|ref|XP_391818.2|/0/PREDICTED: zinc finger protein Noc-like [Apis mellifera]
gi|328789936|ref|XM_394391.4|	3.39311	0.846489	-	-	-	gi|48095246|ref|XP_394391.1|/3.69967e-138/PREDICTED: aquaporin AQPAn.G-like [Apis mellifera]
gi|328779128|ref|XM_391857.3|	3.38334	0.850429	-	GO:0015299//solute:hydrogen antiporter activity	GO:0055067;GO:0006812//cation transport	gi|328779129|ref|XP_391857.3|/0/PREDICTED: sodium/hydrogen exchanger 3 [Apis mellifera]
gi|328784106|ref|XM_393948.4|	3.35779	0.853947	-	-	-	gi|110762302|ref|XP_393948.3|/8.02173e-159/PREDICTED: protein hairy [Apis mellifera]
gi|328785771|ref|XM_396263.4|	3.29553	0.804559	-	-	-	gi|328785772|ref|XP_396263.4|/0/PREDICTED: v-type proton ATPase 116 kDa subunit a isoform 1-like isoform 1 [Apis mellifera]
gi|328775932|ref|XM_624489.3|	3.20711	0.843112	-	GO:0016301//kinase activity	GO:0006656//phosphatidylcholine biosynthetic process	gi|328775933|ref|XP_624492.2|/0/PREDICTED: choline/ethanolamine kinase-like [Apis mellifera]
gi|328779237|ref|XM_003249567.1|	3.17214	0.814901	-	-	-	gi|328779238|ref|XP_003249615.1|/2.29995e-86/PREDICTED: hypothetical protein LOC100578068 [Apis mellifera]
gi|328777588|ref|XM_001122454.2|	3.17212	0.830519	-	GO:0046914//transition metal ion binding	-	gi|110755704|ref|XP_001122454.1|/5.48936e-36/PREDICTED: cysteine-rich protein 1-like [Apis mellifera]
gi|58585105|ref|NM_001011583.1|	3.13704	0.809273	-	-	-	gi|58585106|ref|NP_001011583.1|/7.03369e-60/chemosensory protein 3 precursor [Apis mellifera]
gi|328780362|ref|XM_001120277.2|	3.11826	0.812087	-	-	-	gi|328780363|ref|XP_001120277.2|/0/PREDICTED: fibrillin-1 [Apis mellifera]
gi|328786601|ref|XM_625249.3|	2.99215	0.840369	-	-	-	gi|328786602|ref|XP_625252.2|/2.24542e-79/PREDICTED: hypothetical protein LOC551496 [Apis mellifera]
gi|328787258|ref|XR_120334.1|	2.96383	0.815112	-	-	-	-
gi|328788887|ref|XM_394338.3|	2.92375	0.827072	-	-	-	gi|110751072|ref|XP_394338.2|/0/PREDICTED: solute carrier family 41 member 2-like [Apis mellifera]
gi|328787462|ref|XM_624769.2|	2.89376	0.841776	GO:0044464//cell part	GO:0046914//transition metal ion binding	-	gi|328787463|ref|XP_624772.2|/7.80065e-117/PREDICTED: zinc finger protein 396-like [Apis mellifera]
gi|328792696|ref|XM_396866.4|	2.86581	0.811242	-	-	-	gi|328792697|ref|XP_396866.4|/0/PREDICTED: sterol regulatory element-binding protein 2-like [Apis mellifera]
gi|328786386|ref|XM_392578.4|	2.86227	0.829886	GO:0045202//synapse;GO:0033267//axon part;GO:0016020//membrane	GO:0005515//protein binding;GO:0005198//structural molecule activity	GO:0048741//skeletal muscle fiber development;GO:0007010//cytoskeleton organization;GO:0048588//developmental cell growth	gi|328786387|ref|XP_392578.4|/0/PREDICTED: hypothetical protein LOC409051 [Apis mellifera]
gi|328781396|ref|XM_392536.4|	2.82037	0.839524	-	GO:0003676//nucleic acid binding	-	gi|328781397|ref|XP_392536.4|/1.81939e-142/PREDICTED: heterogeneous nuclear ribonucleoprotein K [Apis mellifera]
gi|328780075|ref|XM_003249703.1|	2.7494	0.830027	-	GO:0005488//binding	-	gi|328780076|ref|XP_003249751.1|/2.07961e-151/PREDICTED: CUGBP Elav-like family member 2-like [Apis mellifera]
gi|58696428|ref|NM_001011634.2|	2.70963	0.830941	GO:0043231//intracellular membrane-bounded organelle	GO:0046914//transition metal ion binding;GO:0008289//lipid binding;GO:0001071//nucleic acid binding transcription factor activity;GO:0003677//DNA binding;GO:0004879//ligand-dependent nuclear receptor activity	GO:0009755//hormone-mediated signaling pathway;GO:0006351//transcription, DNA-dependent	gi|58585210|ref|NP_001011634.1|/0/ultraspiracle [Apis mellifera]
gi|328783314|ref|XM_625212.3|	2.64465	0.834881	-	-	-	gi|328783315|ref|XP_625215.2|/0/PREDICTED: hypothetical protein LOC552836 isoform 2 [Apis mellifera]
gi|328789645|ref|XM_624504.3|	2.631	0.809554	-	-	-	gi|66504429|ref|XP_624507.1|/3.96502e-128/PREDICTED: CD151 antigen isoform 1 [Apis mellifera]
gi|328791342|ref|XM_393395.4|	2.59417	0.82672	-	-	-	gi|328791343|ref|XP_393395.4|/0/PREDICTED: hypothetical protein LOC409904 [Apis mellifera]
gi|328781212|ref|XM_001120801.2|	2.54938	0.825946	GO:0042598//vesicular fraction;GO:0031090//organelle membrane;GO:0043231//intracellular membrane-bounded organelle;GO:0031224//intrinsic to membrane	GO:0016491//oxidoreductase activity;GO:0005506//iron ion binding	GO:0051234//establishment of localization;GO:0006091//generation of precursor metabolites and energy	gi|110759577|ref|XP_001120801.1|/2.19357e-61/PREDICTED: cytochrome b5-like isoform 1 [Apis mellifera]
gi|328789570|ref|XM_001120047.2|	2.49399	0.804137	-	-	GO:0009987//cellular process;GO:0050789//regulation of biological process;GO:0007275//multicellular organismal development	gi|328789571|ref|XP_001120047.2|/0/PREDICTED: hypothetical protein LOC724254 [Apis mellifera]
gi|328779649|ref|XM_391974.4|	2.47975	0.823554	-	-	-	gi|328779650|ref|XP_391974.4|/0/PREDICTED: protein PIEZO2-like [Apis mellifera]
gi|328790128|ref|XM_395163.4|	2.47653	0.811524	GO:0000502//proteasome complex	GO:0004175//endopeptidase activity	GO:0006508//proteolysis	gi|66512107|ref|XP_395163.2|/1.35003e-133/PREDICTED: proteasome subunit beta type-1 [Apis mellifera]
gi|58585199|ref|NM_001011629.1|	2.46944	0.81877	GO:0043231//intracellular membrane-bounded organelle	GO:0003677//DNA binding	GO:0006355//regulation of transcription, DNA-dependent	gi|58585200|ref|NP_001011629.1|/0/mushroom body large-type Kenyon cell-specific protein 1 [Apis mellifera]
gi|58585143|ref|NM_001011598.1|	2.44526	0.829534	-	GO:0016798//hydrolase activity, acting on glycosyl bonds;GO:0043169//cation binding	GO:0044238//primary metabolic process	gi|58585144|ref|NP_001011598.1|/0/alpha-amylase precursor [Apis mellifera]
gi|328779672|ref|XM_001120006.2|	2.43614	0.807162	-	-	-	gi|328779673|ref|XP_001120006.2|/2.29703e-116/PREDICTED: protein lethal(2)essential for life-like [Apis mellifera]
gi|328779669|ref|XM_001119884.2|	2.42989	0.827072	-	-	-	gi|110750754|ref|XP_001119884.1|/3.18353e-93/PREDICTED: protein lethal(2)essential for life-like [Apis mellifera]
gi|328787561|ref|XM_391936.4|	2.40147	0.823765	GO:0005818//aster;GO:0032991//macromolecular complex;GO:0005815//microtubule organizing center;GO:0031224//intrinsic to membrane	GO:0032561;GO:0005198//structural molecule activity;GO:0017111//nucleoside-triphosphatase activity;GO:0015405;GO:0032559	GO:0006810//transport;GO:0007017//microtubule-based process;GO:0045841//negative regulation of mitotic metaphase/anaphase transition;GO:0006959//humoral immune response;GO:0009207;GO:0043623//cellular protein complex assembly	gi|328787562|ref|XP_391936.3|/0/PREDICTED: tubulin alpha-1 chain-like [Apis mellifera]
gi|328782807|ref|XM_623943.3|	2.39357	0.803926	-	-	-	gi|328782808|ref|XP_623946.2|/0/PREDICTED: protein Malvolio [Apis mellifera]
gi|328778344|ref|XM_393907.4|	2.39179	0.821655	-	GO:0004672//protein kinase activity;GO:0032559	GO:0006464//protein modification process	gi|328778345|ref|XP_393907.4|/0/PREDICTED: hypothetical protein LOC410427 isoform 1 [Apis mellifera]
gi|58585089|ref|NM_001011574.1|	2.38675	0.824328	-	GO:0016899//oxidoreductase activity, acting on the CH-OH group of donors, oxygen as acceptor;GO:0050662//coenzyme binding	GO:0044281//small molecule metabolic process	gi|58585090|ref|NP_001011574.1|/0/glucose oxidase [Apis mellifera]
gi|328788870|ref|XR_120409.1|	2.3753	0.819263	-	-	-	-
gi|328786442|ref|XM_393686.4|	2.36826	0.819685	-	GO:0001071//nucleic acid binding transcription factor activity	GO:0007411//axon guidance;GO:0001709//cell fate determination;GO:0007420//brain development	gi|66517328|ref|XP_393686.2|/0/PREDICTED: POU domain protein CF1A-like [Apis mellifera]
gi|328785557|ref|XM_393243.4|	2.35797	0.801463	-	-	-	gi|328785558|ref|XP_393243.3|/0/PREDICTED: protein kinase C and casein kinase substrate in neurons protein 2 [Apis mellifera]
gi|328789145|ref|XM_395705.4|	2.31696	0.813705	-	-	-	gi|328789146|ref|XP_395705.4|/0/PREDICTED: hypothetical protein LOC412243 [Apis mellifera]
gi|328786603|ref|XM_623979.3|	2.2831	0.804911	-	GO:0003723//RNA binding	GO:0014902//myotube differentiation	gi|328786604|ref|XP_623982.2|/3.57748e-138/PREDICTED: RNA-binding protein 38-like isoform 2 [Apis mellifera]
gi|328788258|ref|XM_392379.4|	2.20492	0.803081	-	-	-	gi|66509265|ref|XP_392379.2|/0/PREDICTED: hypothetical protein LOC408848 [Apis mellifera]
gi|328780304|ref|XM_003249735.1|	2.17076	0.809343	-	-	-	gi|328780305|ref|XP_003249783.1|/1.21009e-28/PREDICTED: hypothetical protein LOC100578635 [Apis mellifera]
gi|328784405|ref|XM_001121420.2|	2.10054	0.805825	-	-	-	gi|328784406|ref|XP_001121420.2|/2.92285e-127/PREDICTED: hypothetical protein LOC725594 [Apis mellifera]
gi|328788412|ref|XM_623143.3|	2.01671	0.801674	-	-	-	gi|328788413|ref|XP_623146.2|/0/PREDICTED: hypothetical protein LOC412543 isoform 1 [Apis mellifera]
gi|328788300|ref|XM_003251053.1|	-2.38832	0.805755	-	-	-	gi|328788301|ref|XP_003251101.1|/0/PREDICTED: voltage-dependent calcium channel subunit alpha-2/delta-3-like [Apis mellifera]
gi|328791861|ref|XM_395404.4|	-2.63497	0.825454	GO:0031224//intrinsic to membrane	GO:0005275//amine transmembrane transporter activity	GO:0015820//leucine transport	gi|66550796|ref|XP_395404.2|/0/PREDICTED: large neutral amino acids transporter small subunit 2-like [Apis mellifera]
gi|328785950|ref|XM_003250634.1|	-2.83349	0.806107	-	-	-	gi|328785951|ref|XP_003250682.1|/1.55703e-121/PREDICTED: hypothetical protein LOC411091 [Apis mellifera]
gi|328781272|ref|XM_392528.4|	-2.83419	0.843112	-	GO:0046872//metal ion binding;GO:0004629//phospholipase C activity;GO:0060089	GO:0044238//primary metabolic process;GO:0007165//signal transduction	gi|328781273|ref|XP_392528.4|/0/PREDICTED: 1-phosphatidylinositol-4,5-bisphosphate phosphodiesterase [Apis mellifera]
gi|110766605|ref|XM_001120341.1|	-2.84056	0.837343	-	-	-	gi|110766606|ref|XP_001120341.1|/0/PREDICTED: asparagine synthetase [glutamine-hydrolyzing] [Apis mellifera]
gi|328790550|ref|XM_392483.4|	-3.18275	0.830801	-	GO:0048037//cofactor binding;GO:0008483//transaminase activity	GO:0006520//cellular amino acid metabolic process	gi|328790551|ref|XP_392483.3|/0/PREDICTED: 4-aminobutyrate aminotransferase, mitochondrial-like isoform 1 [Apis mellifera]
gi|328784943|ref|XM_003250476.1|	-3.37555	0.834037	-	-	-	gi|328784944|ref|XP_003250524.1|/1.71093e-132/PREDICTED: uridine diphosphate glucose pyrophosphatase-like [Apis mellifera]
gi|58585137|ref|NM_001011599.1|	-3.89866	0.862952	-	-	-	gi|58585138|ref|NP_001011599.1|/0/major royal jelly protein 5 precursor [Apis mellifera]
gi|328777318|ref|XM_001121276.2|	-4.49349	0.852751	-	-	-	gi|328777319|ref|XP_001121276.2|/2.01354e-67/PREDICTED: hypothetical protein LOC725426 isoform 1 [Apis mellifera]
gi|328789134|ref|XM_392269.4|	-5.17411	0.871535	-	GO:0016491//oxidoreductase activity	GO:0006091//generation of precursor metabolites and energy;GO:0055114//oxidation-reduction process	gi|328789135|ref|XP_392269.4|/0/PREDICTED: succinate dehydrogenase [ubiquinone] flavoprotein subunit, mitochondrial-like [Apis mellifera]
gi|328776822|ref|XM_394660.4|	-5.34938	0.88835	-	-	-	gi|328776823|ref|XP_394660.4|/0/PREDICTED: synaptic vesicle glycoprotein 2C-like [Apis mellifera]
gi|58585097|ref|NM_001011579.1|	-5.38909	0.92226	-	-	GO:0001906//cell killing;GO:0042742//defense response to bacterium	gi|58585098|ref|NP_001011579.1|/0/major royal jelly protein 1 precursor [Apis mellifera]
gi|328785041|ref|XM_394018.4|	-5.76912	0.915787	-	-	-	gi|66523706|ref|XP_394018.2|/0/PREDICTED: protein 5NUC-like [Apis mellifera]
gi|62198226|ref|NM_001014429.1|	-7.43434	0.98804	-	-	-	gi|62198227|ref|NP_001014429.1|/0/major royal jelly protein 7 precursor [Apis mellifera]
gi|328782917|ref|XM_003250167.1|	-9.26796	0.806036	-	-	-	gi|328782918|ref|XP_003250215.1|/6.27104e-117/PREDICTED: hypothetical protein LOC100576595 [Apis mellifera]
gi|328780400|ref|XM_394103.2|	-9.5859	0.836218	GO:0016020//membrane	-	GO:0006811//ion transport	gi|48098560|ref|XP_394103.1|/0/PREDICTED: sodium-coupled monocarboxylate transporter 2-like [Apis mellifera]
gi|328792144|ref|XM_001120738.2|	-10.7	0.91642	-	-	-	gi|328792145|ref|XP_001120738.2|/0/PREDICTED: hypothetical protein LOC724835 [Apis mellifera]

## Sheet: Acc_Forager VS Acc_NEW
The DEGs between NEW and Forager stages in Apis cerana (NEW: newly emerged worker)
GeneID	log2Ratio(Acc_Forager/Acc_NEW)	Qvalue	GO Component	GO Function	GO Process	blast nr
gi|328784057|ref|XM_623660.3|	16.2985	0.997851	-	-	-	gi|66534390|ref|XP_623663.1|/4.25392e-150/PREDICTED: pancreatic triacylglycerol lipase-like [Apis mellifera]
gi|58585163|ref|NM_001011608.1|	11.3642	0.999597	-	GO:0004558//alpha-glucosidase activity;GO:0043167//ion binding	GO:0044238//primary metabolic process	gi|58585164|ref|NP_001011608.1|/0/alpha-glucosidase precursor [Apis mellifera]
gi|328780105|ref|XM_001120223.2|	11.1963	0.912918	-	GO:0004112//cyclic-nucleotide phosphodiesterase activity;GO:0043169//cation binding	GO:0023052//signaling	gi|328780106|ref|XP_001120223.2|/0/PREDICTED: calcium/calmodulin-dependent 3',5'-cyclic nucleotide phosphodiesterase 1C [Apis mellifera]
gi|328783413|ref|XR_120134.1|	10.5793	0.867396	-	GO:0005506//iron ion binding	GO:0006875//cellular metal ion homeostasis;GO:0000041//transition metal ion transport	gi|58585086|ref|NP_001011572.1|/5.78343e-84/transferrin 1 precursor [Apis mellifera]
gi|301601653|ref|NM_001013359.2|	10.5608	0.866121	-	GO:0016791//phosphatase activity	-	gi|301601654|ref|NP_001013377.2|/0/venom acid phosphatase Acph-1 precursor [Apis mellifera]
gi|58585143|ref|NM_001011598.1|	8.46075	0.995166	-	GO:0016798//hydrolase activity, acting on glycosyl bonds;GO:0043169//cation binding	GO:0044238//primary metabolic process	gi|58585144|ref|NP_001011598.1|/0/alpha-amylase precursor [Apis mellifera]
gi|328790827|ref|XM_003251424.1|	7.26035	0.909829	-	-	-	gi|328790828|ref|XP_003251472.1|/0/PREDICTED: venom acid phosphatase Acph-1-like [Apis mellifera]
gi|58585085|ref|NM_001011572.1|	6.86628	0.972472	-	GO:0005506//iron ion binding	GO:0006875//cellular metal ion homeostasis;GO:0000041//transition metal ion transport	gi|58585086|ref|NP_001011572.1|/0/transferrin 1 precursor [Apis mellifera]
gi|328780109|ref|XR_119973.1|	6.72889	0.959648	-	-	-	-
gi|58585069|ref|NM_001011564.1|	6.33271	0.814019	-	-	GO:0042742//defense response to bacterium	gi|58585070|ref|NP_001011564.1|/0/major royal jelly protein 8 precursor [Apis mellifera]
gi|328779670|ref|XM_393575.4|	5.89238	0.930106	-	-	-	gi|328779671|ref|XP_393575.4|/3.63273e-106/PREDICTED: protein lethal(2)essential for life-like isoform 1 [Apis mellifera]
gi|328782523|ref|XM_397038.4|	5.69146	0.925675	-	GO:0004672//protein kinase activity	-	gi|328782524|ref|XP_397038.4|/0/PREDICTED: hypothetical protein LOC413596 [Apis mellifera]
gi|328788503|ref|XM_392375.4|	5.40682	0.906808	-	GO:0008138//protein tyrosine/serine/threonine phosphatase activity	GO:0006796//phosphate metabolic process	gi|110756860|ref|XP_392375.3|/0/PREDICTED: hypothetical protein LOC408844 [Apis mellifera]
gi|328784666|ref|XM_392882.4|	4.54637	0.841547	-	-	-	gi|328784667|ref|XP_392882.2|/1.64523e-109/PREDICTED: calcyphosin-like protein-like [Apis mellifera]
gi|328788887|ref|XM_394338.3|	4.5153	0.845307	-	-	-	gi|110751072|ref|XP_394338.2|/0/PREDICTED: solute carrier family 41 member 2-like [Apis mellifera]
gi|58585187|ref|NM_001011622.1|	4.06389	0.874312	-	-	-	gi|58585188|ref|NP_001011622.1|/0/major royal jelly protein 6 precursor [Apis mellifera]
gi|328787886|ref|XM_624625.3|	4.04728	0.832617	-	GO:0004553//hydrolase activity, hydrolyzing O-glycosyl compounds;GO:0005488//binding	-	gi|328787887|ref|XP_624628.3|/0/PREDICTED: lysosomal alpha-mannosidase-like [Apis mellifera]
gi|328786607|ref|XM_393146.4|	4.02628	0.838526	-	-	-	gi|48112268|ref|XP_393146.1|/1.3472e-92/PREDICTED: hypothetical protein LOC409648 [Apis mellifera]
gi|328789856|ref|XM_391828.4|	3.57271	0.852491	-	-	-	gi|328789857|ref|XP_391828.4|/0/PREDICTED: hypothetical protein LOC408275 [Apis mellifera]
gi|328781952|ref|XM_392633.4|	3.54819	0.802337	-	-	-	gi|328781953|ref|XP_392633.4|/0/PREDICTED: hypothetical protein LOC409108 isoform 1 [Apis mellifera]
gi|328784800|ref|XM_395067.4|	3.42363	0.805156	-	-	-	gi|328784801|ref|XP_395067.4|/0/PREDICTED: hemocytin [Apis mellifera]
gi|328790527|ref|XM_003251380.1|	3.40293	0.829999	-	-	-	gi|380023265|ref|XP_003695445.1|/1.35952e-130/PREDICTED: uncharacterized protein LOC100871230 [Apis florea]
gi|328780362|ref|XM_001120277.2|	3.27502	0.804149	-	-	-	gi|328780363|ref|XP_001120277.2|/0/PREDICTED: fibrillin-1 [Apis mellifera]
gi|328785339|ref|XM_393425.3|	3.23139	0.805559	-	-	-	gi|328785340|ref|XP_393425.3|/0/PREDICTED: LOW QUALITY PROTEIN: glucose transporter type 1 [Apis mellifera]
gi|328786603|ref|XM_623979.3|	3.14732	0.840741	-	GO:0003723//RNA binding	GO:0014902//myotube differentiation	gi|328786604|ref|XP_623982.2|/3.57748e-138/PREDICTED: RNA-binding protein 38-like isoform 2 [Apis mellifera]
gi|328787982|ref|XM_003250988.1|	3.1352	0.856989	GO:0043234//protein complex	GO:0001071//nucleic acid binding transcription factor activity;GO:0005515//protein binding	GO:0016055//Wnt receptor signaling pathway;GO:0010038//response to metal ion;GO:0010033//response to organic substance	gi|328787983|ref|XP_003251036.1|/7.20496e-141/PREDICTED: transcription factor AP-1 [Apis mellifera]
gi|328776501|ref|XM_624281.2|	3.12596	0.811871	-	GO:0004674//protein serine/threonine kinase activity	-	gi|328776502|ref|XP_624284.2|/0/PREDICTED: serine/threonine-protein kinase 17A-like [Apis mellifera]
gi|328780641|ref|XM_393358.4|	3.02583	0.826843	GO:0044421//extracellular region part	GO:0046914//transition metal ion binding;GO:0004175//endopeptidase activity	GO:0019538//protein metabolic process	gi|328780642|ref|XP_393358.4|/0/PREDICTED: matrix metalloproteinase-14-like [Apis mellifera]
gi|328787258|ref|XR_120334.1|	2.97791	0.807506	-	-	-	-
gi|328788576|ref|XM_394208.4|	2.94618	0.84571	GO:0044464//cell part	GO:0004672//protein kinase activity	GO:0040008//regulation of growth;GO:0016049//cell growth;GO:0033554//cellular response to stress;GO:0007292//female gamete generation;GO:0048232//male gamete generation;GO:0003006//developmental process involved in reproduction;GO:0043066//negative regulation of apoptosis;GO:0007166//cell surface receptor linked signaling pathway;GO:0006464//protein modification process	gi|328788577|ref|XP_394208.4|/0/PREDICTED: 3-phosphoinositide-dependent protein kinase 1-like [Apis mellifera]
gi|328779669|ref|XM_001119884.2|	2.90875	0.856049	-	-	-	gi|110750754|ref|XP_001119884.1|/3.18353e-93/PREDICTED: protein lethal(2)essential for life-like [Apis mellifera]
gi|58585173|ref|NM_001011615.1|	2.88629	0.854975	-	-	GO:0006952//defense response	gi|58585174|ref|NP_001011615.1|/2.80667e-70/hymenoptaecin preproprotein [Apis mellifera]
gi|328791525|ref|XM_393208.4|	2.87954	0.840137	-	-	-	gi|48118838|ref|XP_393208.1|/0/PREDICTED: glucosylceramidase-like [Apis mellifera]
gi|328779672|ref|XM_001120006.2|	2.82671	0.822546	-	-	-	gi|328779673|ref|XP_001120006.2|/2.29703e-116/PREDICTED: protein lethal(2)essential for life-like [Apis mellifera]
gi|328791742|ref|XM_003251577.1|	2.70238	0.824762	-	-	-	gi|194223075|ref|XP_001498098.2|/6.41519e-40/PREDICTED: histone H4 [Equus caballus]
gi|328777588|ref|XM_001122454.2|	2.65644	0.811065	-	GO:0046914//transition metal ion binding	-	gi|110755704|ref|XP_001122454.1|/5.48936e-36/PREDICTED: cysteine-rich protein 1-like [Apis mellifera]
gi|58585111|ref|NM_001011582.1|	2.6511	0.848798	-	-	-	gi|58585112|ref|NP_001011582.1|/1.07065e-22/apisimin precursor [Apis mellifera]
gi|328790525|ref|XM_396401.4|	2.6461	0.802739	-	-	-	gi|328790526|ref|XP_396401.4|/1.30106e-133/PREDICTED: hypothetical protein LOC412950 [Apis mellifera]
gi|328784106|ref|XM_393948.4|	2.40702	0.828186	-	-	-	gi|110762302|ref|XP_393948.3|/8.02173e-159/PREDICTED: protein hairy [Apis mellifera]
gi|58585089|ref|NM_001011574.1|	2.39866	0.831341	-	GO:0016899//oxidoreductase activity, acting on the CH-OH group of donors, oxygen as acceptor;GO:0050662//coenzyme binding	GO:0044281//small molecule metabolic process	gi|58585090|ref|NP_001011574.1|/0/glucose oxidase [Apis mellifera]
gi|328788870|ref|XR_120409.1|	2.33866	0.821606	-	-	-	-
gi|328779649|ref|XM_391974.4|	2.32409	0.818048	-	-	-	gi|328779650|ref|XP_391974.4|/0/PREDICTED: protein PIEZO2-like [Apis mellifera]
gi|328780304|ref|XM_003249735.1|	2.26942	0.818518	-	-	-	gi|328780305|ref|XP_003249783.1|/1.21009e-28/PREDICTED: hypothetical protein LOC100578635 [Apis mellifera]
gi|328791522|ref|XM_393207.4|	2.06983	0.807439	-	-	-	gi|66511554|ref|XP_393207.2|/0/PREDICTED: glucosylceramidase-like isoform 1 [Apis mellifera]
gi|328783325|ref|XM_392065.4|	-1.98882	0.800188	-	-	-	gi|66525165|ref|XP_392065.2|/3.28273e-75/PREDICTED: upstream activation factor subunit spp27-like [Apis mellifera]
gi|328788606|ref|XM_003251107.1|	-2.02101	0.808581	GO:0030529//ribonucleoprotein complex	GO:0005198//structural molecule activity	GO:0010467//gene expression	gi|328788607|ref|XP_003251155.1|/3.51458e-73/PREDICTED: hypothetical protein LOC412266 [Apis mellifera]
gi|209571500|ref|NM_001135909.1|	-2.03547	0.810595	-	-	-	-
gi|328778920|ref|XM_624035.3|	-2.05372	0.810595	GO:0030529//ribonucleoprotein complex	GO:0003676//nucleic acid binding;GO:0005198//structural molecule activity	GO:0010467//gene expression	gi|307173970|gb|EFN64700.1|/3.76421e-69/40S ribosomal protein S15 [Camponotus floridanus]
gi|328780139|ref|XM_001119952.2|	-2.06439	0.803344	GO:0030529//ribonucleoprotein complex	GO:0005198//structural molecule activity	GO:0010467//gene expression	gi|383855926|ref|XP_003703461.1|/3.38694e-26/PREDICTED: 60S ribosomal protein L29-like [Megachile rotundata]
gi|328793132|ref|XM_393092.4|	-2.0661	0.811468	GO:0030529//ribonucleoprotein complex	GO:0005198//structural molecule activity	GO:0010467//gene expression	gi|328793133|ref|XP_393092.2|/8.62838e-123/PREDICTED: 60S ribosomal protein L10 isoform 1 [Apis mellifera]
gi|328775883|ref|XM_624610.3|	-2.06657	0.803545	-	-	-	gi|66513846|ref|XP_624613.1|/1.96286e-131/PREDICTED: surfeit locus protein 4 homolog [Apis mellifera]
gi|229892202|ref|NM_001160048.1|	-2.07664	0.811199	-	GO:0016628//oxidoreductase activity, acting on the CH-CH group of donors, NAD or NADP as acceptor;GO:0005515//protein binding;GO:0032559	GO:0044267//cellular protein metabolic process;GO:0050896//response to stimulus	gi|380023607|ref|XP_003695609.1|/0/PREDICTED: heat shock 70 kDa protein cognate 5-like [Apis florea]
gi|328787921|ref|XM_392518.4|	-2.07858	0.803948	GO:0005839//proteasome core complex;GO:0043231//intracellular membrane-bounded organelle	GO:0004175//endopeptidase activity	GO:0019941//modification-dependent protein catabolic process	gi|48096769|ref|XP_392518.1|/2.10432e-132/PREDICTED: proteasome subunit alpha type-3 [Apis mellifera]
gi|328779778|ref|XM_003249654.1|	-2.11562	0.808849	GO:0030529//ribonucleoprotein complex	GO:0005198//structural molecule activity	GO:0010467//gene expression	gi|322793851|gb|EFZ17191.1|/2.00309e-29/hypothetical protein SINV_15085 [Solenopsis invicta]
gi|328791731|ref|XM_393509.4|	-2.12346	0.809319	-	GO:0046914//transition metal ion binding;GO:0004175//endopeptidase activity	GO:0019538//protein metabolic process	gi|66500205|ref|XP_393509.2|/0/PREDICTED: mitochondrial-processing peptidase subunit beta-like [Apis mellifera]
gi|328776218|ref|XM_624642.3|	-2.13179	0.814959	GO:0030529//ribonucleoprotein complex	GO:0005198//structural molecule activity	GO:0010467//gene expression	gi|328776219|ref|XP_624645.2|/8.23627e-92/PREDICTED: 40S ribosomal protein S12 [Apis mellifera]
gi|328777425|ref|XM_392988.4|	-2.13573	0.816973	-	-	-	gi|66559208|ref|XP_392988.2|/1.17415e-132/PREDICTED: hypothetical protein LOC409479 [Apis mellifera]
gi|328776579|ref|XM_625053.3|	-2.13902	0.812676	GO:0043234//protein complex;GO:0044444//cytoplasmic part	GO:0046872//metal ion binding;GO:0016836//hydro-lyase activity	GO:0006007//glucose catabolic process	gi|328776580|ref|XP_625056.3|/2.19792e-168/PREDICTED: enolase-like [Apis mellifera]
gi|328793078|ref|XM_624553.3|	-2.14517	0.815026	-	GO:0046872//metal ion binding;GO:0016787//hydrolase activity	-	gi|328793079|ref|XP_624556.2|/0/PREDICTED: mitochondrial-processing peptidase subunit alpha-like [Apis mellifera]
gi|328791313|ref|XM_392786.4|	-2.16054	0.811669	GO:0044464//cell part	GO:0016758//transferase activity, transferring hexosyl groups	GO:0007444//imaginal disc development;GO:0006464//protein modification process;GO:0007423//sensory organ development	gi|66566378|ref|XP_392786.2|/0/PREDICTED: dolichyl-diphosphooligosaccharide--protein glycosyltransferase subunit STT3A-like isoform 1 [Apis mellifera]
gi|328788378|ref|XM_623524.3|	-2.17304	0.816906	GO:0005838//proteasome regulatory particle	GO:0070011;GO:0017111//nucleoside-triphosphatase activity;GO:0032559	GO:0009057//macromolecule catabolic process;GO:0019538//protein metabolic process;GO:0033554//cellular response to stress;GO:0007052//mitotic spindle organization	gi|380025926|ref|XP_003696714.1|/0/PREDICTED: 26S protease regulatory subunit 4-like [Apis florea]
gi|328780838|ref|XM_624940.3|	-2.18378	0.811065	GO:0030529//ribonucleoprotein complex	GO:0005198//structural molecule activity	GO:0010467//gene expression	gi|380028379|ref|XP_003697881.1|/5.29564e-96/PREDICTED: 40S ribosomal protein S7-like [Apis florea]
gi|328783244|ref|XM_392071.4|	-2.1843	0.819793	GO:0030529//ribonucleoprotein complex	GO:0005198//structural molecule activity	GO:0010467//gene expression	gi|66525285|ref|XP_392071.2|/0/PREDICTED: 60S ribosomal protein L4 isoform 1 [Apis mellifera]
gi|328787231|ref|XM_391901.4|	-2.18868	0.806298	-	-	-	gi|328787232|ref|XP_391901.3|/0/PREDICTED: mitochondrial inner membrane protein OXA1L-like [Apis mellifera]
gi|328781931|ref|XM_001119826.2|	-2.20173	0.819189	-	-	-	gi|110761627|ref|XP_001119826.1|/4.1535e-48/PREDICTED: 60S ribosomal protein L24 [Apis mellifera]
gi|328778056|ref|XM_397049.4|	-2.20571	0.817309	GO:0031985//Golgi cisterna;GO:0012505//endomembrane system	GO:0005515//protein binding	-	gi|328778057|ref|XP_397049.4|/0/PREDICTED: golgin subfamily A member 5 [Apis mellifera]
gi|328787741|ref|XM_003250946.1|	-2.20693	0.823352	GO:0030529//ribonucleoprotein complex	GO:0005198//structural molecule activity	GO:0010467//gene expression	gi|307181094|gb|EFN68839.1|/4.90815e-47/60S ribosomal protein L44 [Camponotus floridanus]
gi|328783720|ref|XM_394094.4|	-2.21083	0.805224	GO:0044444//cytoplasmic part	GO:0008238//exopeptidase activity	-	gi|66525391|ref|XP_394094.2|/0/PREDICTED: xaa-Pro aminopeptidase 1-like [Apis mellifera]
gi|328788952|ref|XM_001122750.2|	-2.21238	0.810326	GO:0015629//actin cytoskeleton	GO:0008092//cytoskeletal protein binding;GO:0017111//nucleoside-triphosphatase activity;GO:0032559	-	gi|380029411|ref|XP_003698367.1|/5.0626e-129/PREDICTED: LOW QUALITY PROTEIN: myosin heavy chain 95F-like [Apis florea]
gi|328793604|ref|XM_623583.2|	-2.21577	0.818182	-	-	-	gi|328793605|ref|XP_623586.2|/0/PREDICTED: farnesyl pyrophosphate synthase-like [Apis mellifera]
gi|328787153|ref|XM_623679.3|	-2.22025	0.817309	-	GO:0016740//transferase activity	GO:0006412//translation	gi|328787154|ref|XP_623682.3|/0/PREDICTED: hypothetical protein LOC551211 isoform 2 [Apis mellifera]
gi|328782813|ref|XM_395540.4|	-2.22148	0.807171	-	-	-	gi|328782814|ref|XP_395540.4|/0/PREDICTED: probable cation-transporting ATPase 13A3-like [Apis mellifera]
gi|328788837|ref|XM_394348.4|	-2.22268	0.815026	-	GO:0008641//small protein activating enzyme activity;GO:0046983//protein dimerization activity;GO:0030234//enzyme regulator activity	GO:0032446//protein modification by small protein conjugation	gi|328788838|ref|XP_394348.4|/0/PREDICTED: SUMO-activating enzyme subunit 1 [Apis mellifera]
gi|328781480|ref|XM_397474.4|	-2.23305	0.812609	-	GO:0003824//catalytic activity	-	gi|328781481|ref|XP_397474.4|/0/PREDICTED: abhydrolase domain-containing protein 11-like [Apis mellifera]
gi|328792611|ref|XM_001120360.2|	-2.23715	0.825164	GO:0030529//ribonucleoprotein complex	GO:0005198//structural molecule activity	GO:0010467//gene expression	gi|110767298|ref|XP_001120360.1|/9.36178e-87/PREDICTED: 60S ribosomal protein L21 [Apis mellifera]
gi|328779393|ref|XM_624798.3|	-2.24484	0.809252	GO:0016020//membrane	-	-	gi|66566109|ref|XP_624801.1|/6.95077e-95/PREDICTED: NADH dehydrogenase [ubiquinone] 1 beta subcomplex subunit 10-like [Apis mellifera]
gi|328780092|ref|XM_003249705.1|	-2.24673	0.812273	-	-	-	gi|328780093|ref|XP_003249753.1|/1.57562e-49/PREDICTED: myotrophin-like isoform 1 [Apis mellifera]
gi|328791934|ref|XM_393034.4|	-2.24697	0.81798	GO:0032991//macromolecular complex	-	GO:0022613//ribonucleoprotein complex biogenesis	gi|48105889|ref|XP_393034.1|/1.6768e-115/PREDICTED: 60S ribosomal protein L7a [Apis mellifera]
gi|328776554|ref|XM_393883.4|	-2.24944	0.807909	GO:0005681//spliceosomal complex;GO:0031981//nuclear lumen;GO:0022624;GO:0005700//polytene chromosome	GO:0061135	GO:0010498//proteasomal protein catabolic process;GO:0000377	gi|328776555|ref|XP_393883.3|/1.63462e-138/PREDICTED: proteasome activator complex subunit 3-like [Apis mellifera]
gi|328777307|ref|XM_003249265.1|	-2.25029	0.802269	-	-	-	-
gi|62526111|ref|NM_001014993.1|	-2.25041	0.814086	GO:0044424//intracellular part	GO:0017111//nucleoside-triphosphatase activity;GO:0008135//translation factor activity, nucleic acid binding;GO:0032561	GO:0006412//translation;GO:0009207	gi|62526112|ref|NP_001014993.1|/0/elongation factor 1-alpha [Apis mellifera]
gi|328788320|ref|XM_392368.4|	-2.25045	0.823217	-	-	-	gi|48095960|ref|XP_392368.1|/5.84309e-82/PREDICTED: cytochrome c oxidase subunit 5A, mitochondrial [Apis mellifera]
gi|328789403|ref|XM_624277.3|	-2.2515	0.812341	-	GO:0051536//iron-sulfur cluster binding	GO:0009108//coenzyme biosynthetic process	gi|328789404|ref|XP_624280.2|/0/PREDICTED: molybdenum cofactor biosynthesis protein 1 [Apis mellifera]
gi|110755365|ref|XM_395364.3|	-2.25405	0.800725	GO:0044444//cytoplasmic part;GO:0043231//intracellular membrane-bounded organelle	GO:0005488//binding;GO:0070011	GO:0019538//protein metabolic process	gi|66505780|ref|XP_395364.2|/0/PREDICTED: prolyl endopeptidase-like isoform 1 [Apis mellifera]
gi|328793070|ref|XM_624656.3|	-2.26027	0.802404	-	-	-	gi|328793071|ref|XP_624659.2|/0/PREDICTED: protein SDA1 homolog isoform 1 [Apis mellifera]
gi|328791231|ref|XM_624608.3|	-2.26119	0.809118	-	GO:0005488//binding	-	gi|328791232|ref|XP_624611.3|/0/PREDICTED: probable RNA-binding protein 19-like [Apis mellifera]
gi|328786960|ref|XM_003250818.1|	-2.2638	0.813885	-	GO:0016301//kinase activity;GO:0032559	GO:0009070//serine family amino acid biosynthetic process;GO:0048513//organ development;GO:0006796//phosphate metabolic process	gi|328786961|ref|XP_003250866.1|/0/PREDICTED: LOW QUALITY PROTEIN: selenide, water dikinase [Apis mellifera]
gi|328777227|ref|XM_001120009.2|	-2.26605	0.805828	-	-	-	gi|110755004|ref|XP_001120009.1|/6.93181e-38/PREDICTED: ubiquitin like [Apis mellifera]
gi|328789106|ref|XM_623062.3|	-2.26686	0.820062	GO:0019866//organelle inner membrane;GO:0043231//intracellular membrane-bounded organelle	GO:0000104//succinate dehydrogenase activity;GO:0050662//coenzyme binding	GO:0009060//aerobic respiration;GO:0051234//establishment of localization;GO:0043648//dicarboxylic acid metabolic process;GO:0022900//electron transport chain	gi|66505480|ref|XP_623065.1|/0/PREDICTED: succinate dehydrogenase [ubiquinone] flavoprotein subunit, mitochondrial isoform 1 [Apis mellifera]
gi|328781521|ref|XM_392809.4|	-2.26719	0.825702	GO:0030529//ribonucleoprotein complex	GO:0005198//structural molecule activity	GO:0010467//gene expression	gi|66565929|ref|XP_392809.2|/1.6724e-70/PREDICTED: 60S ribosomal protein L14 [Apis mellifera]
gi|328780308|ref|XM_624350.3|	-2.26929	0.825097	-	GO:0003824//catalytic activity	GO:0008152//metabolic process	gi|66525576|ref|XP_624353.1|/1.05678e-177/PREDICTED: aldose reductase-like isoform 1 [Apis mellifera]
gi|328780156|ref|XM_623874.3|	-2.2712	0.82503	-	GO:0005488//binding;GO:0022892	GO:0006631//fatty acid metabolic process	gi|328780157|ref|XP_623877.2|/5.16577e-90/PREDICTED: acyl carrier protein, mitochondrial-like [Apis mellifera]
gi|328777932|ref|XM_393351.4|	-2.27564	0.826977	-	-	-	gi|328777933|ref|XP_393351.3|/5.74701e-96/PREDICTED: nucleoside diphosphate kinase [Apis mellifera]
gi|328780972|ref|XM_001119951.2|	-2.27714	0.825433	-	-	-	gi|110759374|ref|XP_001119951.1|/2.77889e-78/PREDICTED: CCHC-type zinc finger protein CG3800-like [Apis mellifera]
gi|328788689|ref|XM_397314.4|	-2.28259	0.814355	GO:0030529//ribonucleoprotein complex	GO:0005198//structural molecule activity	GO:0010467//gene expression	gi|383861948|ref|XP_003706446.1|/8.86361e-49/PREDICTED: 60S ribosomal protein L31-like [Megachile rotundata]
gi|328776777|ref|XM_396504.4|	-2.28782	0.800054	-	GO:0004871//signal transducer activity;GO:0016772//transferase activity, transferring phosphorus-containing groups	GO:0006796//phosphate metabolic process	gi|48122105|ref|XP_396504.1|/0/PREDICTED: serine-threonine kinase receptor-associated protein-like [Apis mellifera]
gi|328784400|ref|XM_396252.3|	-2.29567	0.818652	GO:0070161;GO:0043232	GO:0008092//cytoskeletal protein binding	GO:0035088//establishment or maintenance of apical/basal cell polarity	gi|328784401|ref|XP_396252.3|/0/PREDICTED: moesin/ezrin/radixin homolog 1 [Apis mellifera]
gi|328776655|ref|XM_394113.4|	-2.29595	0.804821	GO:0016020//membrane;GO:0043231//intracellular membrane-bounded organelle	GO:0051536//iron-sulfur cluster binding	-	gi|328776656|ref|XP_394113.3|/1.13241e-62/PREDICTED: CDGSH iron-sulfur domain-containing protein 2 homolog [Apis mellifera]
gi|328787194|ref|XM_001120407.2|	-2.29635	0.807238	GO:0044464//cell part	GO:0046914//transition metal ion binding	-	gi|380015890|ref|XP_003691927.1|/4.45927e-24/PREDICTED: zinc finger protein 706-like isoform 8 [Apis florea]
gi|328780602|ref|XM_624856.2|	-2.29942	0.827246	GO:0030529//ribonucleoprotein complex	GO:0005198//structural molecule activity	GO:0010467//gene expression	gi|328780603|ref|XP_624859.2|/0/PREDICTED: hypothetical protein LOC552483 [Apis mellifera]
gi|328780536|ref|XM_624844.3|	-2.30204	0.820935	-	-	-	gi|48142734|ref|XP_397367.1|/1.54053e-37/PREDICTED: 39S ribosomal protein L13, mitochondrial [Apis mellifera]
gi|328775905|ref|XM_392912.4|	-2.30302	0.820129	GO:0031224//intrinsic to membrane	GO:0070011	-	gi|48104021|ref|XP_392912.1|/5.18394e-99/PREDICTED: signal peptidase complex catalytic subunit SEC11C [Apis mellifera]
gi|328789070|ref|XM_623455.3|	-2.31849	0.804888	GO:0005739//mitochondrion	GO:0046872//metal ion binding;GO:0016787//hydrolase activity	-	gi|328789071|ref|XP_623458.3|/3.11203e-177/PREDICTED: hydroxyacylglutathione hydrolase, mitochondrial-like isoform 1 [Apis mellifera]
gi|328791699|ref|XM_623600.3|	-2.32318	0.806096	-	-	-	gi|66500170|ref|XP_623603.1|/0/PREDICTED: neutral alpha-glucosidase AB-like isoform 2 [Apis mellifera]
gi|328778394|ref|XM_624693.3|	-2.33641	0.829797	GO:0030529//ribonucleoprotein complex	GO:0005198//structural molecule activity	GO:0010467//gene expression	gi|340722361|ref|XP_003399575.1|/5.21997e-73/PREDICTED: 60S ribosomal protein L27a-like [Bombus terrestris]
gi|328781586|ref|XM_394943.4|	-2.34369	0.810998	-	-	-	gi|328781587|ref|XP_394943.3|/0/PREDICTED: GRAM domain-containing protein 1A-like [Apis mellifera]
gi|328783355|ref|XM_623433.3|	-2.35525	0.808513	GO:0043231//intracellular membrane-bounded organelle	GO:0004672//protein kinase activity;GO:0000166//nucleotide binding	GO:0009628//response to abiotic stimulus;GO:0009794//regulation of mitotic cell cycle, embryonic;GO:0051297//centrosome organization;GO:0006508//proteolysis;GO:0007143//female meiosis;GO:0007051//spindle organization;GO:0048513//organ development;GO:0009792//embryo development ending in birth or egg hatching;GO:0031572//G2/M transition DNA damage checkpoint	gi|66525079|ref|XP_623436.1|/0/PREDICTED: serine/threonine-protein kinase grp isoform 2 [Apis mellifera]
gi|328789111|ref|XM_003251183.1|	-2.35681	0.810729	-	GO:0008483//transaminase activity;GO:0048037//cofactor binding;GO:0016846//carbon-sulfur lyase activity	GO:0008652//cellular amino acid biosynthetic process	gi|380013738|ref|XP_003690906.1|/2.40124e-63/PREDICTED: kynurenine--oxoglutarate transaminase 3-like [Apis florea]
gi|328785957|ref|XM_001119888.2|	-2.35773	0.832886	GO:0030529//ribonucleoprotein complex	-	-	gi|340713688|ref|XP_003395371.1|/8.34653e-36/PREDICTED: 40S ribosomal protein S25-like [Bombus terrestris]
gi|328775929|ref|XM_395047.4|	-2.36232	0.820465	GO:0044424//intracellular part	GO:0016301//kinase activity	GO:0006796//phosphate metabolic process;GO:0006007//glucose catabolic process	gi|380014436|ref|XP_003691238.1|/0/PREDICTED: phosphoglycerate kinase-like [Apis florea]
gi|328784228|ref|XM_396639.4|	-2.36251	0.806365	-	GO:0003824//catalytic activity	GO:0008152//metabolic process	gi|48128966|ref|XP_396639.1|/0/PREDICTED: NADH-cytochrome b5 reductase 2-like isoform 1 [Apis mellifera]
gi|288872186|ref|NM_001172404.1|	-2.37351	0.800859	GO:0044464//cell part	GO:0043169//cation binding;GO:0051536//iron-sulfur cluster binding;GO:0050136//NADH dehydrogenase (quinone) activity	GO:0022904//respiratory electron transport chain	gi|288872187|ref|NP_001165875.1|/0/NADH-ubiquinone oxidoreductase 75 kDa subunit, mitochondrial [Apis mellifera]
gi|328779454|ref|XR_119931.1|	-2.38205	0.81751	GO:0005701//polytene chromosome chromocenter	GO:0017111//nucleoside-triphosphatase activity	GO:0048731;GO:0043408//regulation of MAPKKK cascade;GO:0012502//induction of programmed cell death;GO:0006935//chemotaxis;GO:0070828//heterochromatin organization;GO:0016477//cell migration	gi|350424823|ref|XP_003493924.1|/0/PREDICTED: hypothetical protein LOC100747229 [Bombus impatiens]
gi|328792665|ref|XM_003251710.1|	-2.38961	0.815899	GO:0043234//protein complex;GO:0043231//intracellular membrane-bounded organelle	GO:0043021//ribonucleoprotein binding;GO:0008135//translation factor activity, nucleic acid binding	GO:0006413//translational initiation	gi|328792666|ref|XP_003251758.1|/6.50143e-122/PREDICTED: eukaryotic translation initiation factor 3 subunit K-like [Apis mellifera]
gi|328791194|ref|XM_395883.4|	-2.39424	0.801128	-	GO:0004497//monooxygenase activity	GO:0008152//metabolic process	gi|66509969|ref|XP_395883.2|/0/PREDICTED: ubiquinone biosynthesis monooxygenase COQ6-like [Apis mellifera]
gi|328781043|ref|XM_395299.4|	-2.41803	0.834497	GO:0044424//intracellular part	-	-	gi|66515987|ref|XP_395299.2|/2.781e-92/PREDICTED: translationally-controlled tumor protein homolog isoform 1 [Apis mellifera]
gi|328786046|ref|XM_393116.4|	-2.42002	0.810863	-	GO:0046872//metal ion binding;GO:0004091//carboxylesterase activity	GO:0019637//organophosphate metabolic process;GO:0006629//lipid metabolic process	gi|328786047|ref|XP_393116.2|/7.57102e-114/PREDICTED: group XIIA secretory phospholipase A2-like [Apis mellifera]
gi|328782045|ref|XM_395981.4|	-2.42247	0.821673	-	GO:0003824//catalytic activity	-	gi|66551889|ref|XP_395981.2|/0/PREDICTED: protein disulfide-isomerase A6-like isoform 1 [Apis mellifera]
gi|328779436|ref|XM_391992.4|	-2.42356	0.819525	-	-	-	gi|328779437|ref|XP_391992.4|/0/PREDICTED: hypothetical protein LOC408444 [Apis mellifera]
gi|328785405|ref|XM_003250550.1|	-2.43031	0.818988	-	-	-	gi|328785406|ref|XP_003250598.1|/6.14277e-146/PREDICTED: sepiapterin reductase-like [Apis mellifera]
gi|328781805|ref|XM_001122174.2|	-2.43515	0.836646	GO:0015935//small ribosomal subunit	GO:0005198//structural molecule activity	GO:0007052//mitotic spindle organization;GO:0010467//gene expression	gi|110756571|ref|XP_001122174.1|/2.39307e-78/PREDICTED: 40S ribosomal protein S16 [Apis mellifera]
gi|328793436|ref|XM_001119845.2|	-2.43907	0.825164	-	-	-	gi|110773426|ref|XP_001119845.1|/3.00307e-28/PREDICTED: stress-associated endoplasmic reticulum protein 2-like [Apis mellifera]
gi|328784201|ref|XM_625020.3|	-2.4517	0.81798	-	-	GO:0032501//multicellular organismal process;GO:0030030//cell projection organization;GO:0019725//cellular homeostasis	gi|66533332|ref|XP_625023.1|/1.1581e-85/PREDICTED: mesencephalic astrocyte-derived neurotrophic factor homolog [Apis mellifera]
gi|328789954|ref|XM_003251303.1|	-2.46114	0.804955	-	-	-	gi|328789955|ref|XP_003251351.1|/1.20178e-28/PREDICTED: hypothetical protein LOC100578819 [Apis mellifera]
gi|328783444|ref|XM_392059.4|	-2.46585	0.84007	GO:0005622//intracellular	-	-	gi|48098427|ref|XP_392059.1|/8.06038e-53/PREDICTED: 60S ribosomal protein L26 isoform 1 [Apis mellifera]
gi|328784423|ref|XM_624884.3|	-2.46719	0.804418	-	-	-	gi|328784424|ref|XP_624887.3|/6.57377e-108/PREDICTED: MKI67 FHA domain-interacting nucleolar phosphoprotein-like [Apis mellifera]
gi|58531214|ref|NM_001010975.1|	-2.47484	0.838727	GO:0019866//organelle inner membrane;GO:0031224//intrinsic to membrane	-	GO:0006810//transport	gi|58531215|ref|NP_001010975.1|/6.32867e-163/ADP/ATP translocase [Apis mellifera]
gi|328779412|ref|XM_393965.4|	-2.47607	0.84054	GO:0030529//ribonucleoprotein complex	GO:0005198//structural molecule activity	GO:0010467//gene expression	gi|66524293|ref|XP_393965.2|/8.27102e-149/PREDICTED: 40S ribosomal protein SA [Apis mellifera]
gi|328790751|ref|XR_120522.1|	-2.48164	0.838458	GO:0044424//intracellular part	GO:0017111//nucleoside-triphosphatase activity;GO:0008135//translation factor activity, nucleic acid binding;GO:0032561	GO:0006412//translation;GO:0009207	gi|380025554|ref|XP_003696535.1|/1.39264e-39/PREDICTED: elongation factor 1-alpha-like [Apis florea]
gi|328787583|ref|XM_393876.4|	-2.50341	0.809051	-	GO:0004448//isocitrate dehydrogenase activity;GO:0046872//metal ion binding;GO:0000166//nucleotide binding	GO:0009060//aerobic respiration	gi|48097748|ref|XP_393876.1|/0/PREDICTED: isocitrate dehydrogenase [NAD] subunit gamma 1, mitochondrial-like isoform 2 [Apis mellifera]
gi|328786420|ref|XM_623047.3|	-2.50622	0.837451	GO:0030529//ribonucleoprotein complex	GO:0003723//RNA binding;GO:0005198//structural molecule activity	GO:0010467//gene expression	gi|66517407|ref|XP_623050.1|/5.23258e-149/PREDICTED: 40S ribosomal protein S4-like isoform 1 [Apis mellifera]
gi|328791706|ref|XM_003251573.1|	-2.50849	0.841346	-	-	GO:0006810//transport	gi|328791707|ref|XP_003251621.1|/0/PREDICTED: uncharacterized protein CG7816-like [Apis mellifera]
gi|328776697|ref|XM_623252.3|	-2.50946	0.806499	-	GO:0017111//nucleoside-triphosphatase activity;GO:0032559	GO:0009207	gi|66513776|ref|XP_623255.1|/0/PREDICTED: ATP-binding cassette sub-family F member 1-like isoform 1 [Apis mellifera]
gi|328776138|ref|XR_014991.2|	-2.51365	0.837317	GO:0044444//cytoplasmic part;GO:0015630//microtubule cytoskeleton	GO:0016853//isomerase activity	-	gi|335892796|ref|NP_001229473.1|/4.82749e-103/peptidyl-prolyl cis-trans isomerase B precursor [Apis mellifera]
gi|328778592|ref|XM_001122313.2|	-2.51435	0.814019	-	GO:0004386//helicase activity	-	gi|328778593|ref|XP_001122313.2|/0/PREDICTED: ATP-dependent RNA helicase DDX24-like [Apis mellifera]
gi|328789159|ref|XM_001121552.2|	-2.51887	0.805694	-	-	-	gi|328789160|ref|XP_001121552.2|/0/PREDICTED: hypothetical protein LOC725740 [Apis mellifera]
gi|328793389|ref|XM_001122985.2|	-2.5209	0.82174	GO:0043234//protein complex;GO:0043231//intracellular membrane-bounded organelle	GO:0003676//nucleic acid binding;GO:0030234//enzyme regulator activity	GO:0006260//DNA replication	gi|110764909|ref|XP_001122985.1|/2.8228e-146/PREDICTED: proliferating cell nuclear antigen [Apis mellifera]
gi|110751005|ref|XM_623195.2|	-2.5232	0.814959	GO:0030120//vesicle coat;GO:0042598//vesicular fraction;GO:0044421//extracellular region part	GO:0005102//receptor binding;GO:0004683//calmodulin-dependent protein kinase activity	GO:0007589//body fluid secretion;GO:0048200;GO:0015031//protein transport	gi|66504662|ref|XP_623198.1|/0/PREDICTED: coatomer subunit alpha isoform 1 [Apis mellifera]
gi|110756817|ref|XM_625155.2|	-2.5306	0.814288	-	-	-	gi|66509118|ref|XP_625158.1|/3.04888e-80/PREDICTED: probable ribonuclease P/MRP protein subunit POP5-like isoform 2 [Apis mellifera]
gi|328788207|ref|XM_623547.3|	-2.53246	0.807641	-	GO:0016814//hydrolase activity, acting on carbon-nitrogen (but not peptide) bonds, in cyclic amidines	GO:0009112;GO:0009127//purine nucleoside monophosphate biosynthetic process	gi|328788208|ref|XP_623550.2|/0/PREDICTED: AMP deaminase 2-like isoform 2 [Apis mellifera]
gi|328791807|ref|XM_394183.4|	-2.5377	0.822412	-	GO:0008047//enzyme activator activity	GO:0007424//open tracheal system development;GO:0010769//regulation of cell morphogenesis involved in differentiation;GO:0007169//transmembrane receptor protein tyrosine kinase signaling pathway;GO:0010669//epithelial structure maintenance;GO:0001700//embryonic development via the syncytial blastoderm;GO:0007268//synaptic transmission;GO:0048565//digestive tract development;GO:0007476//imaginal d…	gi|328791808|ref|XP_394183.4|/0/PREDICTED: hypothetical protein LOC410706 [Apis mellifera]
gi|328785329|ref|XM_624635.3|	-2.53994	0.840876	-	-	-	gi|328785330|ref|XP_624638.3|/0/PREDICTED: staphylococcal nuclease domain-containing protein 1 [Apis mellifera]
gi|328790350|ref|XM_396174.4|	-2.55839	0.821069	-	-	-	gi|328790351|ref|XP_396174.4|/0/PREDICTED: nuclear pore complex protein Nup155 [Apis mellifera]
gi|328789970|ref|XM_623627.3|	-2.55906	0.826574	-	GO:0017111//nucleoside-triphosphatase activity;GO:0051540;GO:0015604//phosphonate transmembrane transporter activity;GO:0032559	GO:0009207	gi|328789971|ref|XP_623630.2|/0/PREDICTED: ATP-binding cassette sub-family E member 1 isoform 1 [Apis mellifera]
gi|328780509|ref|XM_003249764.1|	-2.56182	0.84289	GO:0044444//cytoplasmic part;GO:0030529//ribonucleoprotein complex	GO:0043169//cation binding;GO:0005198//structural molecule activity	GO:0010467//gene expression	gi|328780510|ref|XP_003249812.1|/2.06878e-44/PREDICTED: LOW QUALITY PROTEIN: 40S ribosomal protein S27 [Apis mellifera]
gi|328787115|ref|XM_392845.4|	-2.57792	0.818719	-	GO:0032561;GO:0008905	GO:0008152//metabolic process	gi|328787116|ref|XP_392845.4|/0/PREDICTED: mannose-1-phosphate guanyltransferase beta-like [Apis mellifera]
gi|328788590|ref|XM_623521.3|	-2.58249	0.844635	GO:0015935//small ribosomal subunit	GO:0005198//structural molecule activity	GO:0007052//mitotic spindle organization;GO:0010467//gene expression	gi|110755382|ref|XP_623524.2|/3.96944e-69/PREDICTED: 40S ribosomal protein S15Aa-like isoform 3 [Apis mellifera]
gi|328787586|ref|XM_393875.2|	-2.58717	0.820599	-	-	-	gi|48097746|ref|XP_393875.1|/6.09126e-82/PREDICTED: chromobox protein homolog 1-like [Apis mellifera]
gi|328781637|ref|XM_623103.3|	-2.58952	0.844837	GO:0030529//ribonucleoprotein complex	GO:0005198//structural molecule activity	GO:0022613//ribonucleoprotein complex biogenesis;GO:0006412//translation	gi|66559310|ref|XP_623106.1|/8.63332e-155/PREDICTED: 60S acidic ribosomal protein P0 isoform 1 [Apis mellifera]
gi|328788172|ref|XM_003251028.1|	-2.60188	0.832751	GO:0030529//ribonucleoprotein complex	-	-	gi|328788173|ref|XP_003251076.1|/1.5964e-97/PREDICTED: 39S ribosomal protein L11, mitochondrial-like [Apis mellifera]
gi|328788802|ref|XM_392639.4|	-2.60229	0.812206	GO:0033178//proton-transporting two-sector ATPase complex, catalytic domain	GO:0015078//hydrogen ion transmembrane transporter activity;GO:0019829//cation-transporting ATPase activity;GO:0032559	GO:0015986//ATP synthesis coupled proton transport;GO:0015988//energy coupled proton transport, against electrochemical gradient	gi|48100966|ref|XP_392639.1|/0/PREDICTED: ATP synthase subunit alpha, mitochondrial isoform 1 [Apis mellifera]
gi|328784411|ref|XM_003250402.1|	-2.60273	0.825232	-	-	-	gi|328784412|ref|XP_003250450.1|/0/PREDICTED: DNA polymerase subunit gamma-2, mitochondrial-like [Apis mellifera]
gi|328788381|ref|XM_001121920.2|	-2.61108	0.823016	-	-	-	gi|110756794|ref|XP_001121920.1|/1.66087e-85/PREDICTED: hypothetical protein LOC726160 [Apis mellifera]
gi|328793880|ref|XM_623839.3|	-2.6121	0.833759	-	-	-	gi|66564896|ref|XP_623842.1|/0/PREDICTED: mannose-6-phosphate isomerase-like [Apis mellifera]
gi|328785467|ref|XM_623819.3|	-2.61427	0.813415	-	-	-	gi|110761744|ref|XP_623822.2|/1.49753e-174/PREDICTED: erlin-1-like [Apis mellifera]
gi|328785727|ref|XM_394641.4|	-2.61511	0.82268	-	GO:0004812//aminoacyl-tRNA ligase activity	GO:0006418//tRNA aminoacylation for protein translation	gi|110757574|ref|XP_394641.3|/0/PREDICTED: cysteinyl-tRNA synthetase, cytoplasmic-like [Apis mellifera]
gi|328790516|ref|XM_001119949.2|	-2.61544	0.819189	GO:0031090//organelle membrane;GO:0043231//intracellular membrane-bounded organelle	GO:0046914//transition metal ion binding;GO:0016653//oxidoreductase activity, acting on NADH or NADPH, heme protein as acceptor;GO:0000166//nucleotide binding	GO:0008152//metabolic process	gi|328790517|ref|XP_001119949.2|/0/PREDICTED: NADPH--cytochrome P450 reductase-like [Apis mellifera]
gi|328792742|ref|XM_003251721.1|	-2.63324	0.830133	-	-	-	gi|328792743|ref|XP_003251769.1|/0/PREDICTED: nucleolar protein 56-like [Apis mellifera]
gi|328785925|ref|XM_393169.2|	-2.63643	0.803679	-	-	-	gi|48114117|ref|XP_393169.1|/0/PREDICTED: beta-catenin-like protein 1-like [Apis mellifera]
gi|328793431|ref|XM_623499.3|	-2.63869	0.832886	GO:0043227//membrane-bounded organelle	GO:0004738//pyruvate dehydrogenase activity	GO:0006007//glucose catabolic process	gi|328793432|ref|XP_623502.3|/0/PREDICTED: probable pyruvate dehydrogenase E1 component subunit alpha, mitochondrial-like isoform 1 [Apis mellifera]
gi|328791957|ref|XM_001120610.2|	-2.64085	0.83255	GO:0016020//membrane	-	GO:0055114//oxidation-reduction process	gi|110757726|ref|XP_001120610.1|/7.24843e-59/PREDICTED: hypothetical protein LOC725881 isoform 1 [Apis mellifera]
gi|328779390|ref|XM_624818.3|	-2.64414	0.846717	GO:0030529//ribonucleoprotein complex	GO:0005198//structural molecule activity	GO:0010467//gene expression	gi|66566113|ref|XP_624821.1|/0/PREDICTED: 60S ribosomal protein L3 [Apis mellifera]
gi|328784536|ref|XM_003250414.1|	-2.64893	0.821203	-	-	-	gi|328784537|ref|XP_003250462.1|/0/PREDICTED: putative rRNA methyltransferase 3-like isoform 1 [Apis mellifera]
gi|328778748|ref|XM_392689.4|	-2.65499	0.848395	GO:0044432//endoplasmic reticulum part	GO:0046872//metal ion binding;GO:0030246//carbohydrate binding;GO:0005515//protein binding	GO:0044267//cellular protein metabolic process	gi|66545506|ref|XP_392689.2|/0/PREDICTED: calreticulin isoform 1 [Apis mellifera]
gi|328786855|ref|XM_391917.4|	-2.66246	0.814623	GO:0044424//intracellular part	GO:0016802	GO:0044237//cellular metabolic process	gi|66519683|ref|XP_391917.2|/0/PREDICTED: adenosylhomocysteinase-like [Apis mellifera]
gi|328789603|ref|XM_623728.3|	-2.66505	0.847858	GO:0043005//neuron projection;GO:0043231//intracellular membrane-bounded organelle;GO:0001726//ruffle;GO:0015935//small ribosomal subunit	GO:0016835//carbon-oxygen lyase activity;GO:0005198//structural molecule activity;GO:0003723//RNA binding;GO:0004518//nuclease activity;GO:0008134//transcription factor binding;GO:0019900//kinase binding	GO:0006412//translation;GO:0043433//negative regulation of transcription factor activity;GO:0006282//regulation of DNA repair;GO:0006915//apoptosis;GO:0012502//induction of programmed cell death	gi|66504343|ref|XP_623731.1|/3.75614e-133/PREDICTED: 40S ribosomal protein S3 [Apis mellifera]
gi|328780767|ref|XM_397291.4|	-2.66531	0.81751	-	GO:0016815//hydrolase activity, acting on carbon-nitrogen (but not peptide) bonds, in nitriles	GO:0034641//cellular nitrogen compound metabolic process	gi|66526456|ref|XP_397291.2|/5.21609e-174/PREDICTED: nitrilase and fragile histidine triad fusion protein NitFhit-like [Apis mellifera]
gi|328781742|ref|XM_625115.3|	-2.67059	0.826642	-	-	-	gi|66508562|ref|XP_625118.1|/2.7762e-159/PREDICTED: putative S-methyl-5'-thioadenosine phosphorylase-like [Apis mellifera]
gi|328778688|ref|XM_001123353.2|	-2.67479	0.826306	GO:0044429//mitochondrial part;GO:0015630//microtubule cytoskeleton	-	GO:0009062//fatty acid catabolic process	gi|328778689|ref|XP_001123353.2|/3.0127e-148/PREDICTED: probable enoyl-CoA hydratase, mitochondrial [Apis mellifera]
gi|328779230|ref|XM_003249565.1|	-2.6852	0.834027	-	-	-	gi|328779231|ref|XP_003249613.1|/3.28607e-68/PREDICTED: protein LLP homolog [Apis mellifera]
gi|328788846|ref|XR_015002.2|	-2.68968	0.824963	-	GO:0016747//transferase activity, transferring acyl groups other than amino-acyl groups	-	gi|380026455|ref|XP_003696967.1|/0/PREDICTED: acetyl-CoA acetyltransferase, cytosolic-like [Apis florea]
gi|328782073|ref|XM_394891.4|	-2.69569	0.837586	-	-	-	gi|328782074|ref|XP_394891.4|/0/PREDICTED: tetratricopeptide repeat protein 27-like [Apis mellifera]
gi|328786014|ref|XM_394034.4|	-2.69844	0.8255	-	-	-	gi|328786015|ref|XP_394034.4|/0/PREDICTED: slit homolog 1 protein-like [Apis mellifera]
gi|328781513|ref|XM_623926.3|	-2.70094	0.827514	GO:0031981//nuclear lumen	-	GO:0042254//ribosome biogenesis	gi|328781514|ref|XP_623929.3|/0/PREDICTED: ribosome biogenesis protein BOP1 homolog [Apis mellifera]
gi|328784888|ref|XM_003250466.1|	-2.70587	0.828723	-	-	-	gi|110750936|ref|XP_001121217.1|/4.34245e-66/PREDICTED: coiled-coil-helix-coiled-coil-helix domain-containing protein 1-like isoform 1 [Apis mellifera]
gi|328778191|ref|XM_001119828.2|	-2.71134	0.839331	GO:0030529//ribonucleoprotein complex	-	-	gi|328778192|ref|XP_001119828.2|/1.08012e-76/PREDICTED: 60S ribosomal protein L19 [Apis mellifera]
gi|328778618|ref|XM_001120524.2|	-2.71393	0.851417	GO:0030529//ribonucleoprotein complex	GO:0005198//structural molecule activity	GO:0010467//gene expression	gi|322800365|gb|EFZ21369.1|/1.25025e-64/hypothetical protein SINV_04528 [Solenopsis invicta]
gi|328777660|ref|XM_003249333.1|	-2.7167	0.823956	-	-	-	gi|328777661|ref|XP_003249381.1|/3.05298e-157/PREDICTED: exosome complex exonuclease RRP41-like isoform 1 [Apis mellifera]
gi|328791733|ref|XM_624228.3|	-2.72874	0.810058	-	-	-	gi|328791734|ref|XP_624231.2|/0/PREDICTED: LETM1 and EF-hand domain-containing protein anon-60Da, mitochondrial-like [Apis mellifera]
gi|328789604|ref|XM_001121743.2|	-2.72918	0.835303	-	-	-	gi|328789605|ref|XP_001121743.2|/1.39066e-139/PREDICTED: protein Kr-h2 [Apis mellifera]
gi|328787940|ref|XM_396268.3|	-2.74163	0.844501	-	GO:0005488//binding;GO:0016491//oxidoreductase activity;GO:0016297//acyl-[acyl-carrier-protein] hydrolase activity	GO:0008152//metabolic process	gi|328787941|ref|XP_396268.3|/0/PREDICTED: fatty acid synthase-like [Apis mellifera]
gi|328777018|ref|XM_393015.4|	-2.74372	0.824292	GO:0016020//membrane	-	-	gi|66550884|ref|XP_393015.2|/1.86068e-145/PREDICTED: s-adenosylmethionine mitochondrial carrier protein-like [Apis mellifera]
gi|328792038|ref|XM_624648.3|	-2.74983	0.853162	GO:0030529//ribonucleoprotein complex	GO:0005198//structural molecule activity	GO:0010467//gene expression	gi|110771708|ref|XP_624651.2|/2.70468e-78/PREDICTED: 40S ribosomal protein S23-like [Apis mellifera]
gi|328776339|ref|XM_001121930.2|	-2.75649	0.837518	GO:0030529//ribonucleoprotein complex	GO:0005198//structural molecule activity	GO:0010467//gene expression	gi|110768336|ref|XP_001121930.1|/7.02905e-96/PREDICTED: 60S ribosomal protein L11-like [Apis mellifera]
gi|328785410|ref|XM_003250552.1|	-2.75716	0.830133	-	GO:0016421//CoA carboxylase activity;GO:0016879//ligase activity, forming carbon-nitrogen bonds;GO:0032559	GO:0006631//fatty acid metabolic process	gi|328785411|ref|XP_003250600.1|/0/PREDICTED: acetyl-CoA carboxylase-like [Apis mellifera]
gi|328791865|ref|XM_392962.4|	-2.76136	0.852625	-	GO:0004871//signal transducer activity;GO:0016772//transferase activity, transferring phosphorus-containing groups	GO:0006796//phosphate metabolic process	gi|48104663|ref|XP_392962.1|/0/PREDICTED: receptor of activated protein kinase C 1 isoform 1 [Apis mellifera]
gi|328788187|ref|XM_624485.3|	-2.76835	0.851551	-	-	-	gi|66529866|ref|XP_624488.1|/3.30047e-61/PREDICTED: hypothetical protein LOC552106 [Apis mellifera]
gi|328777907|ref|XM_003249367.1|	-2.76908	0.810662	-	-	-	gi|328777908|ref|XP_003249415.1|/1.35575e-83/PREDICTED: hypothetical protein LOC100577771 [Apis mellifera]
gi|328792752|ref|XM_001122014.2|	-2.76954	0.817309	-	-	-	gi|110766806|ref|XP_001122014.1|/5.68355e-31/PREDICTED: cytochrome c oxidase assembly protein COX16 homolog, mitochondrial-like [Apis mellifera]
gi|328789472|ref|XM_625122.3|	-2.77277	0.851215	-	-	-	gi|328789473|ref|XP_625125.2|/0/PREDICTED: glucosidase 2 subunit beta-like [Apis mellifera]
gi|328792385|ref|XM_001121759.2|	-2.79263	0.842151	-	GO:0016859//cis-trans isomerase activity	GO:0044267//cellular protein metabolic process	gi|328792386|ref|XP_001121759.2|/1.23079e-62/PREDICTED: hypothetical protein LOC725976 [Apis mellifera]
gi|328787568|ref|XR_120351.1|	-2.79506	0.823419	-	-	-	gi|380022839|ref|XP_003695243.1|/0/PREDICTED: LOW QUALITY PROTEIN: nucleolar pre-ribosomal-associated protein 1-like [Apis florea]
gi|58585097|ref|NM_001011579.1|	-2.79733	0.855109	-	-	GO:0001906//cell killing;GO:0042742//defense response to bacterium	gi|58585098|ref|NP_001011579.1|/0/major royal jelly protein 1 precursor [Apis mellifera]
gi|328793415|ref|XM_623709.3|	-2.80599	0.81845	-	-	-	gi|110764235|ref|XP_623712.2|/2.61567e-162/PREDICTED: ribosome production factor 2 homolog [Apis mellifera]
gi|328776083|ref|XM_392111.4|	-2.81537	0.811535	GO:0044429//mitochondrial part;GO:0015630//microtubule cytoskeleton	GO:0016627//oxidoreductase activity, acting on the CH-CH group of donors;GO:0050662//coenzyme binding	GO:0009062//fatty acid catabolic process	gi|66499429|ref|XP_392111.2|/0/PREDICTED: probable medium-chain specific acyl-CoA dehydrogenase, mitochondrial-like [Apis mellifera]
gi|328788783|ref|XM_003251135.1|	-2.82441	0.854102	GO:0030529//ribonucleoprotein complex	GO:0005198//structural molecule activity	GO:0010467//gene expression	gi|313907135|gb|ADR83582.1|/1.24951e-91/ribosomal protein L17 [Apis cerana cerana]
gi|328780596|ref|XM_392566.4|	-2.82459	0.849872	-	-	-	gi|328780597|ref|XP_392566.4|/0/PREDICTED: hypothetical protein LOC409038 [Apis mellifera]
gi|328778203|ref|XM_624224.3|	-2.82528	0.834564	-	GO:0043169//cation binding;GO:0016701//oxidoreductase activity, acting on single donors with incorporation of molecular oxygen	GO:0043102	gi|110763193|ref|XP_624227.2|/2.50034e-108/PREDICTED: 1,2-dihydroxy-3-keto-5-methylthiopentene dioxygenase-like [Apis mellifera]
gi|328782295|ref|XM_395743.4|	-2.82902	0.848597	-	GO:0004812//aminoacyl-tRNA ligase activity;GO:0000166//nucleotide binding	GO:0006418//tRNA aminoacylation for protein translation	gi|66501629|ref|XP_395743.2|/0/PREDICTED: leucyl-tRNA synthetase, cytoplasmic-like isoform 1 [Apis mellifera]
gi|328792516|ref|XM_392112.4|	-2.84153	0.828522	-	GO:0016787//hydrolase activity	-	gi|110749921|ref|XP_392112.3|/0/PREDICTED: mitochondrial import inner membrane translocase subunit TIM50-C-like [Apis mellifera]
gi|328789978|ref|XM_393559.4|	-2.85826	0.811871	GO:0043234//protein complex	-	-	gi|66552230|ref|XP_393559.2|/1.77657e-174/PREDICTED: 26S proteasome non-ATPase regulatory subunit 14 isoform 1 [Apis mellifera]
gi|328784010|ref|XM_624895.3|	-2.87013	0.805492	-	GO:0008135//translation factor activity, nucleic acid binding	GO:0006412//translation	gi|328784011|ref|XP_624898.3|/0/PREDICTED: protein KIAA0664 homolog [Apis mellifera]
gi|328788944|ref|XM_001121804.2|	-2.88003	0.827112	-	-	-	gi|110759112|ref|XP_001121804.1|/1.4451e-123/PREDICTED: probable rRNA-processing protein EBP2 homolog [Apis mellifera]
gi|110766605|ref|XM_001120341.1|	-2.88369	0.84148	-	-	-	gi|110766606|ref|XP_001120341.1|/0/PREDICTED: asparagine synthetase [glutamine-hydrolyzing] [Apis mellifera]
gi|328786693|ref|XM_397483.4|	-2.88482	0.829193	-	GO:0000166//nucleotide binding	GO:0009987//cellular process	gi|328786694|ref|XP_397483.4|/0/PREDICTED: hypothetical protein LOC414048 [Apis mellifera]
gi|328786448|ref|XM_625057.3|	-2.88517	0.840406	GO:0033178//proton-transporting two-sector ATPase complex, catalytic domain	GO:0015078//hydrogen ion transmembrane transporter activity;GO:0019829//cation-transporting ATPase activity;GO:0032559	GO:0015986//ATP synthesis coupled proton transport	gi|328786452|ref|XP_003250793.1|/2.05591e-84/PREDICTED: ATP synthase subunit delta, mitochondrial isoform 2 [Apis mellifera]
gi|328787508|ref|XM_393860.4|	-2.89035	0.834564	-	GO:0004175//endopeptidase activity	GO:0019538//protein metabolic process	gi|328787509|ref|XP_393860.4|/0/PREDICTED: neprilysin 2 [Apis mellifera]
gi|328778986|ref|XM_001122063.2|	-2.89278	0.848261	-	-	-	gi|328778987|ref|XP_001122063.2|/1.15807e-44/PREDICTED: cytochrome b-c1 complex subunit 6, mitochondrial-like [Apis mellifera]
gi|328780935|ref|XM_394728.4|	-2.89512	0.847925	-	-	-	gi|380014998|ref|XP_003691499.1|/4.37106e-175/PREDICTED: ELMO domain-containing protein 2-like [Apis florea]
gi|328785139|ref|XM_393437.4|	-2.89973	0.815362	GO:0044424//intracellular part	GO:0004812//aminoacyl-tRNA ligase activity;GO:0032559	GO:0006418//tRNA aminoacylation for protein translation	gi|66523683|ref|XP_393437.2|/0/PREDICTED: aspartyl-tRNA synthetase, cytoplasmic [Apis mellifera]
gi|328778109|ref|XM_625255.3|	-2.90961	0.856788	-	-	-	gi|66505254|ref|XP_625258.1|/9.88896e-31/PREDICTED: hypothetical protein LOC551596 isoform 2 [Apis mellifera]
gi|328779462|ref|XM_624449.3|	-2.97569	0.814153	-	-	-	gi|328779463|ref|XP_624452.3|/2.512e-178/PREDICTED: hypothetical protein LOC552071 [Apis mellifera]
gi|328776459|ref|XM_624907.3|	-2.98004	0.858601	GO:0044429//mitochondrial part	GO:0032559	GO:0006457//protein folding;GO:0050896//response to stimulus	gi|380014458|ref|XP_003691248.1|/8.95802e-61/PREDICTED: 10 kDa heat shock protein, mitochondrial-like [Apis florea]
gi|328787487|ref|XM_001122510.2|	-2.98481	0.858064	GO:0030529//ribonucleoprotein complex	GO:0005198//structural molecule activity	GO:0010467//gene expression	gi|328787488|ref|XP_001122510.2|/2.61963e-61/PREDICTED: 40S ribosomal protein S26 [Apis mellifera]
gi|328786773|ref|XM_391904.4|	-2.98525	0.808044	-	-	-	gi|66519981|ref|XP_391904.2|/5.97675e-154/PREDICTED: elongation factor Ts, mitochondrial-like [Apis mellifera]
gi|328786216|ref|XM_624375.2|	-2.98824	0.847321	GO:0044452;GO:0016604//nuclear body;GO:0030529//ribonucleoprotein complex	GO:0003723//RNA binding;GO:0016741	GO:0006399//tRNA metabolic process;GO:0042254//ribosome biogenesis;GO:0006730//one-carbon metabolic process;GO:0010467//gene expression	gi|66504777|ref|XP_624378.1|/5.59083e-132/PREDICTED: rRNA 2'-O-methyltransferase fibrillarin [Apis mellifera]
gi|328789545|ref|XM_001120819.2|	-3.00473	0.847724	-	GO:0005488//binding	-	gi|328789546|ref|XP_001120819.2|/0/PREDICTED: MOSC domain-containing protein 2, mitochondrial-like [Apis mellifera]
gi|328786789|ref|XM_393806.4|	-3.02257	0.855512	GO:0005739//mitochondrion	GO:0005488//binding;GO:0016491//oxidoreductase activity	GO:0006631//fatty acid metabolic process	gi|66519936|ref|XP_393806.2|/0/PREDICTED: trifunctional enzyme subunit alpha, mitochondrial-like [Apis mellifera]
gi|328782296|ref|XM_623298.3|	-3.02754	0.835303	GO:0044424//intracellular part	GO:0004812//aminoacyl-tRNA ligase activity;GO:0032559	GO:0006418//tRNA aminoacylation for protein translation	gi|66501636|ref|XP_623301.1|/0/PREDICTED: arginyl-tRNA synthetase, cytoplasmic [Apis mellifera]
gi|328786392|ref|XM_392330.4|	-3.02826	0.861555	-	-	-	gi|328786394|ref|XP_003250783.1|/2.78237e-54/PREDICTED: 40S ribosomal protein S24-like [Apis mellifera]
gi|328780810|ref|XM_003249818.1|	-3.02933	0.853901	GO:0044444//cytoplasmic part;GO:0000267//cell fraction	GO:0005488//binding;GO:0004812//aminoacyl-tRNA ligase activity	GO:0006418//tRNA aminoacylation for protein translation;GO:0065003	gi|328780811|ref|XP_003249866.1|/0/PREDICTED: bifunctional aminoacyl-tRNA synthetase [Apis mellifera]
gi|328776452|ref|XM_392899.4|	-3.03378	0.858198	GO:0015630//microtubule cytoskeleton;GO:0019866//organelle inner membrane;GO:0044429//mitochondrial part	GO:0005515//protein binding;GO:0032559	GO:0006996//organelle organization;GO:0006457//protein folding;GO:0009408//response to heat;GO:0006605//protein targeting	gi|66547450|ref|XP_392899.2|/0/PREDICTED: 60 kDa heat shock protein, mitochondrial-like [Apis mellifera]
gi|328784462|ref|XM_003250406.1|	-3.03831	0.825634	-	GO:0005488//binding	-	gi|328784463|ref|XP_003250454.1|/0/PREDICTED: glyoxylate reductase/hydroxypyruvate reductase-like [Apis mellifera]
gi|328784943|ref|XM_003250476.1|	-3.04448	0.812475	-	-	-	gi|328784944|ref|XP_003250524.1|/1.71093e-132/PREDICTED: uridine diphosphate glucose pyrophosphatase-like [Apis mellifera]
gi|328792373|ref|XM_397478.4|	-3.04934	0.811065	-	-	-	gi|66530247|ref|XP_397478.2|/6.42069e-158/PREDICTED: thioredoxin-related transmembrane protein 1-like [Apis mellifera]
gi|328777595|ref|XM_393614.4|	-3.05001	0.862226	GO:0030529//ribonucleoprotein complex	GO:0005198//structural molecule activity	GO:0010467//gene expression	gi|48142798|ref|XP_393614.1|/9.85772e-146/PREDICTED: 60S ribosomal protein L7 [Apis mellifera]
gi|328792936|ref|XM_625024.3|	-3.05972	0.859474	-	-	GO:0006412//translation	gi|66565249|ref|XP_625027.1|/2.98217e-120/PREDICTED: elongation factor 1-beta [Apis mellifera]
gi|328793067|ref|XM_624348.3|	-3.06096	0.803411	-	GO:0016874//ligase activity;GO:0016829//lyase activity	GO:0006164//purine nucleotide biosynthetic process	gi|110764380|ref|XP_624351.2|/0/PREDICTED: multifunctional protein ADE2 [Apis mellifera]
gi|328776014|ref|XM_625257.3|	-3.0613	0.8443	-	-	-	gi|328776015|ref|XP_625260.3|/0/PREDICTED: hypothetical protein LOC551646 [Apis mellifera]
gi|328792601|ref|XM_625019.3|	-3.06275	0.831006	GO:0043231//intracellular membrane-bounded organelle	GO:0043169//cation binding;GO:0051536//iron-sulfur cluster binding;GO:0016783//sulfurtransferase activity	GO:0006633//fatty acid biosynthetic process	gi|328792602|ref|XP_625022.2|/0/PREDICTED: lipoyl synthase, mitochondrial [Apis mellifera]
gi|328778616|ref|XM_001122232.2|	-3.06809	0.837586	GO:0043234//protein complex	GO:0008135//translation factor activity, nucleic acid binding	GO:0006412//translation	gi|380015101|ref|XP_003691549.1|/1.69803e-54/PREDICTED: eukaryotic translation initiation factor 2 subunit 1-like [Apis florea]
gi|328791727|ref|XM_003251575.1|	-3.07862	0.848865	-	-	-	gi|328791728|ref|XP_003251623.1|/7.09325e-120/PREDICTED: protein BCCIP homolog [Apis mellifera]
gi|328785422|ref|XM_396741.4|	-3.07934	0.860951	GO:0030529//ribonucleoprotein complex	GO:0005198//structural molecule activity	GO:0010467//gene expression	gi|66547340|ref|XP_396741.2|/8.82861e-129/PREDICTED: 40S ribosomal protein S3a [Apis mellifera]
gi|328788616|ref|XM_623933.3|	-3.08473	0.859675	GO:0044424//intracellular part	GO:0004812//aminoacyl-tRNA ligase activity;GO:0046872//metal ion binding;GO:0032559	GO:0006418//tRNA aminoacylation for protein translation	gi|328788617|ref|XP_623936.2|/0/PREDICTED: lysyl-tRNA synthetase [Apis mellifera]
gi|328787871|ref|XM_003250972.1|	-3.0887	0.8443	-	-	-	gi|328787872|ref|XP_003251020.1|/0/PREDICTED: contactin-like [Apis mellifera]
gi|328778747|ref|XM_392690.4|	-3.10238	0.861488	GO:0005764//lysosome	GO:0016874//ligase activity;GO:0032561	GO:0006464//protein modification process	gi|110773277|ref|XP_392690.3|/0/PREDICTED: e3 ubiquitin-protein ligase TRIM23-like [Apis mellifera]
gi|328776134|ref|XM_623927.3|	-3.11534	0.825769	-	-	-	gi|110760604|ref|XP_623930.2|/0/PREDICTED: ribosomal L1 domain-containing protein CG13096-like [Apis mellifera]
gi|295849285|ref|NM_001178048.1|	-3.12239	0.843427	-	GO:0003824//catalytic activity;GO:0016209//antioxidant activity;GO:0043169//cation binding	GO:0072593	gi|295849286|ref|NP_001171519.1|/1.49996e-125/superoxide dismutase 2, mitochondrial [Apis mellifera]
gi|328785343|ref|XM_001120457.2|	-3.13025	0.813012	-	-	-	gi|328785344|ref|XP_001120457.2|/0/PREDICTED: methylosome protein 50 [Apis mellifera]
gi|328781927|ref|XM_397101.4|	-3.14619	0.855109	-	GO:0005488//binding;GO:0004386//helicase activity	-	gi|328781928|ref|XP_397101.4|/0/PREDICTED: ATP-dependent RNA helicase DDX54-like [Apis mellifera]
gi|328778151|ref|XM_392925.4|	-3.14802	0.862898	GO:0005700//polytene chromosome;GO:0043231//intracellular membrane-bounded organelle;GO:0031332	-	GO:0035194//posttranscriptional gene silencing by RNA;GO:0006325//chromatin organization	gi|328778152|ref|XP_392925.3|/9.1446e-136/PREDICTED: hypothetical protein LOC409410 [Apis mellifera]
gi|148224275|ref|NM_001097154.1|	-3.15618	0.860615	-	GO:0016861//intramolecular oxidoreductase activity, interconverting aldoses and ketoses	GO:0006631//fatty acid metabolic process;GO:0006007//glucose catabolic process	gi|148224276|ref|NP_001090623.1|/4.98529e-138/triosephosphate isomerase [Apis mellifera]
gi|328778604|ref|XM_001122266.2|	-3.1752	0.810326	-	GO:0016787//hydrolase activity;GO:0005488//binding	-	gi|328778605|ref|XP_001122266.2|/0/PREDICTED: probable ATP-dependent RNA helicase DDX27-like [Apis mellifera]
gi|328777807|ref|XM_392843.4|	-3.18222	0.849872	GO:0030529//ribonucleoprotein complex	GO:0003676//nucleic acid binding;GO:0005198//structural molecule activity	GO:0010467//gene expression	gi|48103127|ref|XP_392843.1|/3.93073e-124/PREDICTED: 40S ribosomal protein S2 isoform 2 [Apis mellifera]
gi|328782150|ref|XM_397185.2|	-3.18435	0.833221	-	GO:0051536//iron-sulfur cluster binding;GO:0043169//cation binding	-	gi|328782151|ref|XP_397185.2|/1.43618e-86/PREDICTED: adrenodoxin, mitochondrial-like [Apis mellifera]
gi|328776312|ref|XM_624739.3|	-3.18492	0.821606	-	-	-	gi|328776313|ref|XP_624742.3|/0/PREDICTED: gephyrin isoform 2, partial [Apis mellifera]
gi|328783256|ref|XR_120129.1|	-3.19253	0.83772	-	-	-	gi|383858523|ref|XP_003704750.1|/0/PREDICTED: peroxisomal N(1)-acetyl-spermine/spermidine oxidase-like [Megachile rotundata]
gi|328785768|ref|XM_623087.3|	-3.19946	0.838996	GO:0044424//intracellular part	GO:0005515//protein binding;GO:0032559	GO:0044267//cellular protein metabolic process	gi|328785769|ref|XP_623090.2|/0/PREDICTED: t-complex protein 1 subunit eta isoform 1 [Apis mellifera]
gi|328788215|ref|XM_003251036.1|	-3.20181	0.814959	-	-	-	gi|328788216|ref|XP_003251084.1|/0/PREDICTED: nucleolar protein 58-like [Apis mellifera]
gi|328785043|ref|XM_624327.3|	-3.21779	0.850074	GO:0044444//cytoplasmic part	-	-	gi|328785044|ref|XP_624330.3|/0/PREDICTED: prohibitin-2-like [Apis mellifera]
gi|328780552|ref|XM_394371.4|	-3.21834	0.813683	-	-	-	gi|328780553|ref|XP_394371.4|/0/PREDICTED: hypothetical protein LOC410895 [Apis mellifera]
gi|328781638|ref|XM_624765.3|	-3.22429	0.810192	-	GO:0016454	-	gi|66559327|ref|XP_624768.1|/0/PREDICTED: serine palmitoyltransferase 1 [Apis mellifera]
gi|110757601|ref|XM_623363.2|	-3.23037	0.837586	-	GO:0005488//binding	-	gi|66511337|ref|XP_623366.1|/0/PREDICTED: heat shock protein 75 kDa, mitochondrial isoform 1 [Apis mellifera]
gi|328787656|ref|XM_395050.3|	-3.23698	0.826037	-	GO:0008168//methyltransferase activity	-	gi|328787657|ref|XP_395050.3|/0/PREDICTED: tRNA (cytosine-5-)-methyltransferase CG6133-like [Apis mellifera]
gi|328778995|ref|XM_001120419.2|	-3.25776	0.866188	GO:0030529//ribonucleoprotein complex	GO:0005198//structural molecule activity	GO:0010467//gene expression	gi|110767080|ref|XP_001120419.1|/2.97087e-112/PREDICTED: 40S ribosomal protein S6-like [Apis mellifera]
gi|328780748|ref|XM_623829.3|	-3.26559	0.852692	GO:0044424//intracellular part	GO:0005515//protein binding;GO:0032559	GO:0044267//cellular protein metabolic process	gi|66544702|ref|XP_623832.1|/0/PREDICTED: t-complex protein 1 subunit theta-like [Apis mellifera]
gi|328785022|ref|XM_397348.4|	-3.26708	0.857929	GO:0043231//intracellular membrane-bounded organelle	GO:0004812//aminoacyl-tRNA ligase activity;GO:0003723//RNA binding;GO:0032559	GO:0006418//tRNA aminoacylation for protein translation	gi|328785023|ref|XP_397348.4|/0/PREDICTED: tyrosyl-tRNA synthetase, cytoplasmic isoform 1 [Apis mellifera]
gi|328780591|ref|XM_397367.4|	-3.26858	0.834497	GO:0030529//ribonucleoprotein complex	GO:0005198//structural molecule activity	GO:0010467//gene expression	gi|48142734|ref|XP_397367.1|/1.2218e-103/PREDICTED: 39S ribosomal protein L13, mitochondrial [Apis mellifera]
gi|328777855|ref|XM_396105.4|	-3.31291	0.833691	-	-	-	gi|328777856|ref|XP_396105.4|/0/PREDICTED: tetratricopeptide repeat protein 21B [Apis mellifera]
gi|328786755|ref|XM_001120943.2|	-3.31511	0.862562	-	-	-	gi|328786756|ref|XP_001120943.2|/1.71976e-141/PREDICTED: hypothetical protein LOC725047 [Apis mellifera]
gi|328790529|ref|XM_393135.4|	-3.31901	0.867329	-	-	-	gi|380018994|ref|XP_003693403.1|/1.6613e-66/PREDICTED: 60S ribosomal protein L23a-like [Apis florea]
gi|328776453|ref|XM_624943.3|	-3.31948	0.822277	-	GO:0032559;GO:0042623//ATPase activity, coupled	-	gi|66547453|ref|XP_624946.1|/0/PREDICTED: DEAD-box helicase Dbp80 [Apis mellifera]
gi|328778313|ref|XM_003249424.1|	-3.35346	0.809185	-	-	-	gi|328778314|ref|XP_003249472.1|/0/PREDICTED: 2-oxoglutarate and iron-dependent oxygenase domain-containing protein 1-like [Apis mellifera]
gi|328781038|ref|XM_395300.4|	-3.36536	0.83584	-	GO:0005488//binding	-	gi|110759433|ref|XP_395300.3|/0/PREDICTED: la protein homolog [Apis mellifera]
gi|328790734|ref|XM_397127.4|	-3.36661	0.837451	GO:0044452;GO:0030529//ribonucleoprotein complex	GO:0016866//intramolecular transferase activity;GO:0030556//rRNA modification guide activity	GO:0000154//rRNA modification	gi|380025578|ref|XP_003696547.1|/1.59389e-58/PREDICTED: probable H/ACA ribonucleoprotein complex subunit 1-like [Apis florea]
gi|328786991|ref|XM_624671.3|	-3.36664	0.866456	GO:0071256;GO:0031227//intrinsic to endoplasmic reticulum membrane	-	GO:0006612//protein targeting to membrane	gi|66519504|ref|XP_624674.1|/1.01389e-84/PREDICTED: translocon-associated protein subunit gamma-like [Apis mellifera]
gi|328789362|ref|XM_623354.3|	-3.367	0.862696	-	-	-	gi|66503776|ref|XP_623357.1|/0/PREDICTED: transketolase isoform 2 [Apis mellifera]
gi|328780282|ref|XM_001119862.2|	-3.38165	0.843091	GO:0031981//nuclear lumen	-	GO:0006364//rRNA processing	gi|328780283|ref|XP_001119862.2|/0/PREDICTED: pescadillo homolog [Apis mellifera]
gi|328791669|ref|XR_014899.2|	-3.40714	0.831946	-	GO:0003824//catalytic activity	-	gi|380028530|ref|XP_003697951.1|/0/PREDICTED: LOW QUALITY PROTEIN: d-2-hydroxyglutarate dehydrogenase, mitochondrial-like [Apis florea]
gi|328781994|ref|XM_395130.4|	-3.42155	0.828387	-	GO:0005488//binding;GO:0003824//catalytic activity	GO:0008152//metabolic process	gi|328781995|ref|XP_395130.4|/0/PREDICTED: probable trans-2-enoyl-CoA reductase, mitochondrial-like [Apis mellifera]
gi|328779133|ref|XM_003249547.1|	-3.4234	0.83161	-	-	-	gi|328779134|ref|XP_003249595.1|/0/PREDICTED: cirhin-like [Apis mellifera]
gi|328784834|ref|XM_624430.3|	-3.43561	0.865785	GO:0031090//organelle membrane	GO:0004576//oligosaccharyl transferase activity	GO:0006487//protein N-linked glycosylation	gi|328784835|ref|XP_624433.2|/0/PREDICTED: dolichyl-diphosphooligosaccharide--protein glycosyltransferase 48 kDa subunit-like isoform 1 [Apis mellifera]
gi|328778489|ref|XM_623435.3|	-3.44877	0.836176	GO:0044424//intracellular part	GO:0016668//oxidoreductase activity, acting on a sulfur group of donors, NAD or NADP as acceptor;GO:0050662//coenzyme binding	GO:0008152//metabolic process;GO:0019725//cellular homeostasis	gi|66526646|ref|XP_623438.1|/0/PREDICTED: dihydrolipoyl dehydrogenase, mitochondrial-like isoform 1 [Apis mellifera]
gi|328789643|ref|XM_624480.3|	-3.45649	0.828253	-	-	-	gi|328789644|ref|XP_624483.3|/0/PREDICTED: hypothetical protein LOC552101 [Apis mellifera]
gi|328793057|ref|XM_624617.3|	-3.47923	0.866322	GO:0030529//ribonucleoprotein complex	GO:0019843//rRNA binding;GO:0005198//structural molecule activity	GO:0010467//gene expression	gi|328793058|ref|XP_624620.2|/1.07135e-161/PREDICTED: 60S ribosomal protein L5 [Apis mellifera]
gi|328787504|ref|XM_003250911.1|	-3.48942	0.836713	GO:0030529//ribonucleoprotein complex	GO:0005198//structural molecule activity	GO:0010467//gene expression	gi|328787505|ref|XP_003250959.1|/8.88857e-59/PREDICTED: hypothetical protein LOC551870 [Apis mellifera]
gi|328793352|ref|XM_624659.3|	-3.53621	0.813818	-	-	-	gi|328793353|ref|XP_624662.2|/4.49542e-115/PREDICTED: glutathione S-transferase-like [Apis mellifera]
gi|328789117|ref|XM_394396.3|	-3.53703	0.806835	-	-	-	gi|48095262|ref|XP_394396.1|/0/PREDICTED: putative inorganic phosphate cotransporter-like [Apis mellifera]
gi|328789976|ref|XM_397244.4|	-3.55493	0.860414	GO:0032991//macromolecular complex	GO:0003676//nucleic acid binding;GO:0016866//intramolecular transferase activity	GO:0010467//gene expression;GO:0009451//RNA modification	gi|328789977|ref|XP_397244.4|/0/PREDICTED: H/ACA ribonucleoprotein complex subunit 4-like [Apis mellifera]
gi|328789327|ref|XM_624322.3|	-3.55984	0.835571	-	-	-	gi|110749212|ref|XP_624325.2|/0/PREDICTED: 28S ribosomal protein S35, mitochondrial [Apis mellifera]
gi|328782782|ref|XM_624893.3|	-3.56722	0.83443	GO:0030529//ribonucleoprotein complex	-	GO:0010467//gene expression	gi|380021001|ref|XP_003694363.1|/4.86084e-116/PREDICTED: 60S ribosomal protein L13-like isoform 2 [Apis florea]
gi|328793882|ref|XM_394854.4|	-3.59571	0.871156	GO:0030529//ribonucleoprotein complex	GO:0005198//structural molecule activity	GO:0010467//gene expression	gi|66543659|ref|XP_394854.2|/8.40416e-59/PREDICTED: 60S ribosomal protein L30 isoform 1 [Apis mellifera]
gi|328778066|ref|XM_392253.4|	-3.60462	0.871156	GO:0031982//vesicle	-	GO:0008306//associative learning;GO:0008283//cell proliferation	gi|328778073|ref|XP_003249443.1|/1.46226e-47/PREDICTED: hypothetical protein LOC100578397 [Apis mellifera]
gi|328776826|ref|XM_623794.3|	-3.61511	0.836847	-	-	-	gi|66513237|ref|XP_623797.1|/4.75218e-45/PREDICTED: coiled-coil domain-containing protein 86-like [Apis mellifera]
gi|328779104|ref|XM_001123329.2|	-3.62019	0.851484	-	GO:0048037//cofactor binding;GO:0008483//transaminase activity	GO:0019752//carboxylic acid metabolic process	gi|380024335|ref|XP_003695956.1|/5.02462e-41/PREDICTED: probable aspartate aminotransferase, cytoplasmic-like [Apis florea]
gi|328788842|ref|XM_001121717.2|	-3.62064	0.819256	-	-	-	gi|328788843|ref|XP_001121717.2|/0/PREDICTED: 5'-nucleotidase domain-containing protein 1-like [Apis mellifera]
gi|328777140|ref|XM_001122533.2|	-3.63065	0.82315	-	-	-	gi|328777141|ref|XP_001122533.2|/0/PREDICTED: RNA polymerase I-specific transcription initiation factor RRN3-like [Apis mellifera]
gi|328781126|ref|XR_014885.2|	-3.66491	0.864979	-	GO:0016740//transferase activity	-	gi|335892843|ref|NP_001229451.1|/0/dolichyl-diphosphooligosaccharide--protein glycosyltransferase subunit 1 [Apis mellifera]
gi|328781170|ref|XM_392544.4|	-3.67033	0.862428	-	-	-	gi|328781171|ref|XP_392544.4|/0/PREDICTED: probable elongation factor 1-delta [Apis mellifera]
gi|328776899|ref|XM_393396.3|	-3.69583	0.865449	-	-	-	gi|66531974|ref|XP_393396.2|/0/PREDICTED: 2-acylglycerol O-acyltransferase 1-like [Apis mellifera]
gi|328791125|ref|XM_625033.3|	-3.72279	0.853431	-	GO:0016874//ligase activity	-	gi|328791126|ref|XP_625036.3|/0/PREDICTED: phosphoribosylformylglycinamidine synthase [Apis mellifera]
gi|328786582|ref|XM_392812.4|	-3.72615	0.869008	GO:0015934//large ribosomal subunit	GO:0005488//binding;GO:0005198//structural molecule activity	GO:0007052//mitotic spindle organization;GO:0010467//gene expression	gi|62083503|gb|AAX62476.1|/2.4656e-73/ribosomal protein L23 [Lysiphlebus testaceipes]
gi|110760295|ref|XM_391843.3|	-3.74532	0.801397	-	GO:0016747//transferase activity, transferring acyl groups other than amino-acyl groups	-	gi|48097100|ref|XP_391843.1|/0/PREDICTED: 3-ketoacyl-CoA thiolase, mitochondrial-like [Apis mellifera]
gi|328777242|ref|XM_395755.4|	-3.74783	0.852827	-	-	-	gi|66554920|ref|XP_395755.2|/7.7849e-132/PREDICTED: deoxynucleotidyltransferase terminal-interacting protein 2-like [Apis mellifera]
gi|328791195|ref|XM_392396.4|	-3.77477	0.829193	-	-	-	gi|328791196|ref|XP_392396.3|/0/PREDICTED: uncharacterized aarF domain-containing protein kinase 1-like isoform 2 [Apis mellifera]
gi|328790890|ref|XM_623466.3|	-3.77691	0.872432	-	GO:0005539//glycosaminoglycan binding	-	gi|66499997|ref|XP_623469.1|/4.54242e-87/PREDICTED: hypothetical protein LOC551031 isoform 2 [Apis mellifera]
gi|110761754|ref|XM_623722.2|	-3.78071	0.866322	GO:0031224//intrinsic to membrane;GO:0015630//microtubule cytoskeleton;GO:0031966//mitochondrial membrane	GO:0005244//voltage-gated ion channel activity	GO:0007005//mitochondrion organization;GO:0046907//intracellular transport;GO:0007165//signal transduction;GO:0003006//developmental process involved in reproduction;GO:0043269//regulation of ion transport	gi|66521459|ref|XP_623725.1|/1.28296e-158/PREDICTED: voltage-dependent anion-selective channel [Apis mellifera]
gi|328776428|ref|XM_623726.2|	-3.79037	0.8349	-	GO:0032559;GO:0016462//pyrophosphatase activity	-	gi|328776429|ref|XP_623729.2|/0/PREDICTED: ATPase family AAA domain-containing protein 3 [Apis mellifera]
gi|328792909|ref|XM_001122345.2|	-3.80154	0.863502	-	-	-	gi|328792910|ref|XP_001122345.2|/6.91362e-66/PREDICTED: transcription factor BTF3 homolog 4-like [Apis mellifera]
gi|328792394|ref|XM_001122335.2|	-3.82732	0.867665	-	-	-	gi|328792395|ref|XP_001122335.2|/1.09554e-69/PREDICTED: hypothetical protein LOC726610 [Apis mellifera]
gi|110768146|ref|XM_397323.3|	-3.84185	0.87458	GO:0043231//intracellular membrane-bounded organelle;GO:0015630//microtubule cytoskeleton;GO:0015935//small ribosomal subunit	GO:0005198//structural molecule activity	GO:0050896//response to stimulus;GO:0051276//chromosome organization;GO:0022613//ribonucleoprotein complex biogenesis;GO:0019538//protein metabolic process;GO:0006351//transcription, DNA-dependent	gi|383863358|ref|XP_003707148.1|/5.45675e-63/PREDICTED: ubiquitin-40S ribosomal protein S27a-like [Megachile rotundata]
gi|328784534|ref|XM_001120667.2|	-3.89926	0.804619	-	-	-	gi|328784535|ref|XP_001120667.2|/0/PREDICTED: hypothetical protein LOC724770 [Apis mellifera]
gi|295842199|ref|NM_001178023.1|	-3.91807	0.868941	-	GO:0016705//oxidoreductase activity, acting on paired donors, with incorporation or reduction of molecular oxygen;GO:0016209//antioxidant activity	GO:0019725//cellular homeostasis	gi|295842200|ref|NP_001171494.1|/6.65835e-118/thioredoxin peroxidase 3 isoform 2 [Apis mellifera]
gi|328785551|ref|XM_395917.4|	-3.9667	0.852021	-	GO:0048037//cofactor binding	GO:0019752//carboxylic acid metabolic process	gi|66530260|ref|XP_395917.2|/0/PREDICTED: cystathionine gamma-lyase-like [Apis mellifera]
gi|62198226|ref|NM_001014429.1|	-4.09692	0.875789	-	-	-	gi|62198227|ref|NP_001014429.1|/0/major royal jelly protein 7 precursor [Apis mellifera]
gi|328783176|ref|XM_397307.4|	-4.16569	0.876997	GO:0030529//ribonucleoprotein complex	GO:0003676//nucleic acid binding;GO:0005198//structural molecule activity	GO:0010467//gene expression	gi|307204437|gb|EFN83144.1|/1.0796e-75/60S ribosomal protein L10a [Harpegnathos saltator]
gi|328792737|ref|XM_001119891.2|	-4.23414	0.822009	-	-	-	gi|328792738|ref|XP_001119891.2|/1.05276e-64/PREDICTED: tRNA methyltransferase 112 homolog [Apis mellifera]
gi|328777438|ref|XM_001120146.2|	-4.29182	0.811333	-	-	-	gi|110766046|ref|XP_001120146.1|/1.91106e-82/PREDICTED: transmembrane protein 208-like [Apis mellifera]
gi|328780632|ref|XM_003249786.1|	-4.35484	0.815093	-	-	GO:0006281//DNA repair	gi|328780633|ref|XP_003249834.1|/0/PREDICTED: hypothetical protein LOC100577027 [Apis mellifera]
gi|328791389|ref|XM_393360.4|	-4.5017	0.831543	GO:0043231//intracellular membrane-bounded organelle;GO:0031224//intrinsic to membrane	GO:0004190//aspartic-type endopeptidase activity	GO:0060541//respiratory system development;GO:0006508//proteolysis	gi|328791390|ref|XP_393360.3|/3.13865e-146/PREDICTED: minor histocompatibility antigen H13-like [Apis mellifera]
gi|328778709|ref|XM_392773.4|	-4.72746	0.813482	-	-	-	gi|328778710|ref|XP_392773.3|/0/PREDICTED: beta-ureidopropionase-like isoform 1 [Apis mellifera]
gi|328787577|ref|XM_001122002.2|	-4.74556	0.833557	-	-	-	gi|328787578|ref|XP_001122002.2|/6.51781e-106/PREDICTED: hypothetical protein LOC726247 [Apis mellifera]
gi|58585075|ref|NM_001011563.1|	-4.74824	0.862428	-	GO:0003824//catalytic activity	-	gi|58585076|ref|NP_001011563.1|/0/juvenile hormone esterase precursor [Apis mellifera]
gi|328776210|ref|XM_001122230.2|	-4.81095	0.84148	GO:0005743//mitochondrial inner membrane;GO:0005758//mitochondrial intermembrane space	GO:0043169//cation binding;GO:0008320//protein transmembrane transporter activity	GO:0006612//protein targeting to membrane	gi|110757341|ref|XP_001122230.1|/3.88244e-43/PREDICTED: mitochondrial import inner membrane translocase subunit Tim8 [Apis mellifera]
gi|328790550|ref|XM_392483.4|	-5.01899	0.870686	-	GO:0048037//cofactor binding;GO:0008483//transaminase activity	GO:0006520//cellular amino acid metabolic process	gi|328790551|ref|XP_392483.3|/0/PREDICTED: 4-aminobutyrate aminotransferase, mitochondrial-like isoform 1 [Apis mellifera]
gi|328786107|ref|XM_003250663.1|	-5.35237	0.826037	GO:0031981//nuclear lumen	-	GO:0006259//DNA metabolic process;GO:0006974//response to DNA damage stimulus	gi|328786108|ref|XP_003250711.1|/0/PREDICTED: hypothetical protein LOC100576374 [Apis mellifera]
gi|328788948|ref|XM_625291.3|	-5.41285	0.831341	-	-	-	gi|380018941|ref|XP_003693377.1|/7.15923e-49/PREDICTED: uncharacterized protein LOC100865427 [Apis florea]
gi|328793023|ref|XM_003251766.1|	-5.43988	0.833221	-	-	-	gi|328793024|ref|XP_003251814.1|/1.00331e-75/PREDICTED: hypothetical protein LOC100578061 [Apis mellifera]
gi|328790521|ref|XM_393305.4|	-5.52393	0.874983	-	GO:0003824//catalytic activity	-	gi|66549206|ref|XP_393305.2|/0/PREDICTED: beta-glucuronidase-like [Apis mellifera]
gi|328785950|ref|XM_003250634.1|	-5.54709	0.918491	-	-	-	gi|328785951|ref|XP_003250682.1|/1.55703e-121/PREDICTED: hypothetical protein LOC411091 [Apis mellifera]
gi|328777318|ref|XM_001121276.2|	-5.58968	0.916611	-	-	-	gi|328777319|ref|XP_001121276.2|/2.01354e-67/PREDICTED: hypothetical protein LOC725426 isoform 1 [Apis mellifera]
gi|328789134|ref|XM_392269.4|	-6.48281	0.94105	-	GO:0016491//oxidoreductase activity	GO:0006091//generation of precursor metabolites and energy;GO:0055114//oxidation-reduction process	gi|328789135|ref|XP_392269.4|/0/PREDICTED: succinate dehydrogenase [ubiquinone] flavoprotein subunit, mitochondrial-like [Apis mellifera]
gi|328793141|ref|XM_003251786.1|	-6.75424	0.939439	-	-	-	gi|380022602|ref|XP_003695129.1|/6.21367e-119/PREDICTED: uncharacterized protein LOC100869476 [Apis florea]
gi|328783142|ref|XM_395915.4|	-6.78435	0.868336	-	-	-	gi|110749017|ref|XP_395915.3|/2.45388e-126/PREDICTED: dehydrogenase/reductase SDR family member 11-like [Apis mellifera]
gi|328785389|ref|XM_394852.4|	-7.19476	0.951524	-	GO:0005488//binding;GO:0003824//catalytic activity	GO:0008152//metabolic process	gi|66553455|ref|XP_394852.2|/0/PREDICTED: prostaglandin reductase 1-like [Apis mellifera]
gi|148540133|ref|NM_001077823.2|	-8.53394	0.966967	GO:0043234//protein complex	GO:0005506//iron ion binding;GO:0022892	GO:0015669//gas transport	gi|118150510|ref|NP_001071291.1|/1.66799e-93/globin 1 [Apis mellifera]
gi|328793592|ref|XM_623750.3|	-9.90839	0.803478	-	-	-	gi|328793593|ref|XP_623753.3|/1.49112e-124/PREDICTED: translocon-associated protein subunit alpha-like [Apis mellifera]
gi|328777909|ref|XM_393776.4|	-10.3548	0.847455	-	GO:0016740//transferase activity	GO:0008033//tRNA processing	gi|328777910|ref|XP_393776.4|/0/PREDICTED: queuine tRNA-ribosyltransferase subunit QTRTD1 homolog [Apis mellifera]
gi|328786735|ref|XM_624447.2|	-10.7241	0.880019	GO:0043231//intracellular membrane-bounded organelle	GO:0016614//oxidoreductase activity, acting on CH-OH group of donors;GO:0043169//cation binding	GO:0006818//hydrogen transport;GO:0008152//metabolic process	gi|328786736|ref|XP_624450.2|/0/PREDICTED: probable hydroxyacid-oxoacid transhydrogenase, mitochondrial [Apis mellifera]
gi|328780400|ref|XM_394103.2|	-11.1373	0.909762	GO:0016020//membrane	-	GO:0006811//ion transport	gi|48098560|ref|XP_394103.1|/0/PREDICTED: sodium-coupled monocarboxylate transporter 2-like [Apis mellifera]
gi|328792144|ref|XM_001120738.2|	-12.0449	0.954344	-	-	-	gi|328792145|ref|XP_001120738.2|/0/PREDICTED: hypothetical protein LOC724835 [Apis mellifera]

## Sheet: Total DEGs
The total 1313 DEGs among the three stages in Apis cerana (NEW: newly emerged worker)
GeneID	Acc_NEW 1_norm(TPM)	Acc_NEW 2_norm(TPM)	Acc_Nurse 1_norm(TPM)	Acc_Nurse 2_norm(TPM)	Acc_Forager 1_norm(TPM)	Acc_Forager 2_norm(TPM)	GO Component	GO Function	GO Process	blast nr
gi|110748750|ref|XM_624443.2|	49.8	44.4	16.56	12.66	26.42	29.46	GO:0044424//intracellular part	-	GO:0016192//vesicle-mediated transport;GO:0015031//protein transport	gi|110748751|ref|XP_624446.2|/0/PREDICTED: AP-3 complex subunit beta-1-like isoform 2 [Apis mellifera]
gi|110750163|ref|XM_396701.3|	21.24	24.5	2.87	7.77	5.25	6.47	-	GO:0016741	GO:0006730//one-carbon metabolic process	gi|328792780|ref|XP_396701.3|/1.04674e-169/PREDICTED: ubiquinone biosynthesis methyltransferase COQ5, mitochondrial-like [Apis mellifera]
gi|110751005|ref|XM_623195.2|	86.51	53.41	12.67	10.47	3.73	20.61	GO:0030120//vesicle coat;GO:0042598//vesicular fraction;GO:0044421//extracellular region part	GO:0005102//receptor binding;GO:0004683//calmodulin-dependent protein kinase activity	GO:0007589//body fluid secretion;GO:0048200;GO:0015031//protein transport	gi|66504662|ref|XP_623198.1|/0/PREDICTED: coatomer subunit alpha isoform 1 [Apis mellifera]
gi|110755081|ref|XM_625250.2|	24.47	24.16	3.89	4.22	2.71	3.41	-	-	-	gi|66513545|ref|XP_625253.1|/4.24492e-83/PREDICTED: hypothetical protein LOC551539 [Apis mellifera]
gi|110755365|ref|XM_395364.3|	67.47	84.89	19.77	23.3	14.06	17.88	GO:0044444//cytoplasmic part;GO:0043231//intracellular membrane-bounded organelle	GO:0005488//binding;GO:0070011	GO:0019538//protein metabolic process	gi|66505780|ref|XP_395364.2|/0/PREDICTED: prolyl endopeptidase-like isoform 1 [Apis mellifera]
gi|110756817|ref|XM_625155.2|	76.65	59.54	32.78	32.25	18.29	5.28	-	-	-	gi|66509118|ref|XP_625158.1|/3.04888e-80/PREDICTED: probable ribonuclease P/MRP protein subunit POP5-like isoform 2 [Apis mellifera]
gi|110756956|ref|XM_395694.3|	33.31	27.39	5.58	8.78	7.62	3.07	GO:0044444//cytoplasmic part	-	GO:0019538//protein metabolic process	gi|66509442|ref|XP_395694.2|/0/PREDICTED: dipeptidyl peptidase 3-like isoform 1 [Apis mellifera]
gi|110757601|ref|XM_623363.2|	73.25	63.96	7.77	5.57	5.59	9.03	-	GO:0005488//binding	-	gi|66511337|ref|XP_623366.1|/0/PREDICTED: heat shock protein 75 kDa, mitochondrial isoform 1 [Apis mellifera]
gi|110758920|ref|XM_395614.3|	98.06	73.32	16.73	23.3	16.43	57.91	GO:0044424//intracellular part	GO:0005515//protein binding;GO:0032559	GO:0044267//cellular protein metabolic process;GO:0050896//response to stimulus	gi|380020508|ref|XP_003694125.1|/0/PREDICTED: endoplasmin-like [Apis florea]
gi|110760169|ref|XM_001120188.1|	18.35	26.88	3.55	1.52	0	6.64	GO:0005681//spliceosomal complex;GO:0030532//small nuclear ribonucleoprotein complex	GO:0005488//binding	GO:0000380//alternative nuclear mRNA splicing, via spliceosome	gi|383863071|ref|XP_003707006.1|/2.82483e-41/PREDICTED: U6 snRNA-associated Sm-like protein LSm2-like [Megachile rotundata]
gi|110760295|ref|XM_391843.3|	23.62	33.51	6.25	3.55	0.85	3.41	-	GO:0016747//transferase activity, transferring acyl groups other than amino-acyl groups	-	gi|48097100|ref|XP_391843.1|/0/PREDICTED: 3-ketoacyl-CoA thiolase, mitochondrial-like [Apis mellifera]
gi|110761754|ref|XM_623722.2|	215.16	215.02	20.95	27.86	6.94	24.36	GO:0031224//intrinsic to membrane;GO:0015630//microtubule cytoskeleton;GO:0031966//mitochondrial membrane	GO:0005244//voltage-gated ion channel activity	GO:0007005//mitochondrion organization;GO:0046907//intracellular transport;GO:0007165//signal transduction;GO:0003006//developmental process involved in reproduction;GO:0043269//regulation of ion transport	gi|66521459|ref|XP_623725.1|/1.28296e-158/PREDICTED: voltage-dependent anion-selective channel [Apis mellifera]
gi|110763190|ref|XM_001120042.1|	41.47	39.47	8.96	8.44	8.47	5.45	-	-	-	gi|110763191|ref|XP_001120042.1|/0/PREDICTED: hypothetical protein LOC724249 [Apis mellifera]
gi|110765439|ref|XM_393421.3|	138.34	195.46	43.43	50.14	56.57	94.7	-	-	-	gi|48138741|ref|XP_393421.1|/3.8246e-70/PREDICTED: putative ATP synthase subunit f, mitochondrial-like [Apis mellifera]
gi|110766163|ref|XM_623736.2|	17.68	21.94	3.55	3.38	4.57	10.39	-	-	-	gi|66529744|ref|XP_623739.1|/7.51924e-172/PREDICTED: WD repeat domain-containing protein 83-like isoform 1 [Apis mellifera]
gi|110766605|ref|XM_001120341.1|	197.66	45.08	88.21	147.38	27.95	4.94	-	-	-	gi|110766606|ref|XP_001120341.1|/0/PREDICTED: asparagine synthetase [glutamine-hydrolyzing] [Apis mellifera]
gi|110768146|ref|XM_397323.3|	4153.31	5698.73	1122.03	1278.85	87.57	599.52	GO:0043231//intracellular membrane-bounded organelle;GO:0015630//microtubule cytoskeleton;GO:0015935//small ribosomal subunit	GO:0005198//structural molecule activity	GO:0050896//response to stimulus;GO:0051276//chromosome organization;GO:0022613//ribonucleoprotein complex biogenesis;GO:0019538//protein metabolic process;GO:0006351//transcription, DNA-dependent	gi|383863358|ref|XP_003707148.1|/5.45675e-63/PREDICTED: ubiquitin-40S ribosomal protein S27a-like [Megachile rotundata]
gi|110768520|ref|XM_623669.2|	173.18	195.46	33.8	40.52	47.26	89.08	GO:0044424//intracellular part	GO:0005515//protein binding;GO:0032559	GO:0044267//cellular protein metabolic process	gi|66558942|ref|XP_623672.1|/0/PREDICTED: t-complex protein 1 subunit delta-like isoform 1 [Apis mellifera]
gi|145386513|ref|NM_001085345.1|	14.96	22.62	1.18	0	0	4.43	-	-	-	-
gi|145386568|ref|NM_001085346.1|	13.09	30.62	3.89	1.86	1.35	7.32	-	-	-	-
gi|148224275|ref|NM_001097154.1|	303.37	539.42	96.15	75.3	59.62	34.92	-	GO:0016861//intramolecular oxidoreductase activity, interconverting aldoses and ketoses	GO:0006631//fatty acid metabolic process;GO:0006007//glucose catabolic process	gi|148224276|ref|NP_001090623.1|/4.98529e-138/triosephosphate isomerase [Apis mellifera]
gi|148540133|ref|NM_001077823.2|	70.36	59.37	9.8	6.75	0	0.34	GO:0043234//protein complex	GO:0005506//iron ion binding;GO:0022892	GO:0015669//gas transport	gi|118150510|ref|NP_001071291.1|/1.66799e-93/globin 1 [Apis mellifera]
gi|197276651|ref|NM_001134371.1|	29.74	32.66	11.32	7.09	4.91	9.2	-	GO:0016740//transferase activity	-	gi|197276652|ref|NP_001127843.1|/3.09726e-101/nicotinamide riboside kinase [Apis mellifera]
gi|209571500|ref|NM_001135909.1|	2525.67	3651.44	1117.3	811.21	707.98	798.79	-	-	-	-
gi|215490059|ref|NM_001142436.1|	35.86	44.4	17.24	9.12	21.85	32.02	-	-	-	gi|215490060|ref|NP_001135908.1|/0/uncharacterized protein LOC552484 [Apis mellifera]
gi|216548576|ref|NM_001142561.1|	191.54	389.04	120.65	102.48	161.58	143.07	-	-	-	gi|216548577|ref|NP_001136033.1|/0/synaptotagmin 20 [Apis mellifera]
gi|218749840|ref|NM_001112672.2|	25.15	76.04	20.45	6.08	38.45	10.73	-	-	-	gi|218749841|ref|NP_001106142.2|/0/uncharacterized protein LOC551408 [Apis mellifera]
gi|229892202|ref|NM_001160048.1|	444.77	815.68	171.18	125.94	139.22	159.59	-	GO:0016628//oxidoreductase activity, acting on the CH-CH group of donors, NAD or NADP as acceptor;GO:0005515//protein binding;GO:0032559	GO:0044267//cellular protein metabolic process;GO:0050896//response to stimulus	gi|380023607|ref|XP_003695609.1|/0/PREDICTED: heat shock 70 kDa protein cognate 5-like [Apis florea]
gi|229892213|ref|NM_001160052.1|	2688.49	6591.99	1430.59	2295.86	2544.32	2152.3	-	GO:0032559	-	gi|229892214|ref|NP_001153524.1|/0/heat shock protein cognate 3 [Apis mellifera]
gi|237874273|ref|NM_001160405.1|	31.61	41.85	12	10.64	2.2	35.09	GO:0044464//cell part	GO:0046872//metal ion binding;GO:0004197//cysteine-type endopeptidase activity	GO:0019538//protein metabolic process	gi|237874274|ref|NP_001153877.1|/0/calpain-B [Apis mellifera]
gi|270047495|ref|NM_001168336.1|	25.49	37.25	3.04	2.03	2.2	9.88	GO:0032991//macromolecular complex	GO:0005488//binding	-	gi|270047496|ref|NP_001161808.1|/1.70335e-115/U1 small nuclear ribonucleoprotein A [Apis mellifera]
gi|283837916|ref|NM_001171169.1|	75.29	56.31	22.81	16.04	17.28	13.8	-	GO:0017111//nucleoside-triphosphatase activity;GO:0008135//translation factor activity, nucleic acid binding;GO:0032561	GO:0006412//translation;GO:0009207	gi|283837917|ref|NP_001164640.1|/0/suppressor of variegation 3-9 isoform 2 [Apis mellifera]
gi|288872186|ref|NM_001172404.1|	67.64	52.22	19.43	33.26	6.44	16.69	GO:0044464//cell part	GO:0043169//cation binding;GO:0051536//iron-sulfur cluster binding;GO:0050136//NADH dehydrogenase (quinone) activity	GO:0022904//respiratory electron transport chain	gi|288872187|ref|NP_001165875.1|/0/NADH-ubiquinone oxidoreductase 75 kDa subunit, mitochondrial [Apis mellifera]
gi|288872188|ref|NM_001172405.1|	12.07	29.43	6.93	1.18	7.11	15.33	-	-	-	gi|288872189|ref|NP_001165876.1|/1.31817e-36/cytochrome c oxidase subunit 6C [Apis mellifera]
gi|292494903|ref|NM_001174143.1|	56.42	69.07	24.33	13	15.07	26.74	GO:0005622//intracellular	-	-	gi|292494904|ref|NP_001167614.1|/1.35854e-48/ribosomal protein L35 [Apis mellifera]
gi|295842192|ref|NM_001177490.1|	67.47	48.82	21.46	16.04	20.49	20.95	GO:0044425//membrane part;GO:0044429//mitochondrial part	GO:0005506//iron ion binding	GO:0051234//establishment of localization;GO:0006091//generation of precursor metabolites and energy	gi|295842193|ref|NP_001170961.1|/1.55337e-58/cytochrome c [Apis mellifera]
gi|295842199|ref|NM_001178023.1|	243.2	286.64	26.87	42.04	5.59	29.46	-	GO:0016705//oxidoreductase activity, acting on paired donors, with incorporation or reduction of molecular oxygen;GO:0016209//antioxidant activity	GO:0019725//cellular homeostasis	gi|295842200|ref|NP_001171494.1|/6.65835e-118/thioredoxin peroxidase 3 isoform 2 [Apis mellifera]
gi|295842221|ref|NM_001178025.1|	92.45	125.03	50.19	25.66	66.06	72.73	GO:0044424//intracellular part	GO:0016651//oxidoreductase activity, acting on NADH or NADPH;GO:0050662//coenzyme binding;GO:0000166//nucleotide binding;GO:0016209//antioxidant activity	GO:0008152//metabolic process;GO:0019725//cellular homeostasis	gi|295842222|ref|NP_001171496.1|/0/thioredoxin reductase 1 isoform 1 [Apis mellifera]
gi|295842598|ref|NM_001178047.1|	57.61	70.43	27.71	17.22	23.03	26.57	-	GO:0016671//oxidoreductase activity, acting on a sulfur group of donors, disulfide as acceptor	GO:0043412	gi|295842599|ref|NP_001171518.1|/6.93305e-125/methionine sulphoxide reductase A [Apis mellifera]
gi|295849267|ref|NM_001178027.1|	402.96	433.27	131.97	109.57	213.07	161.97	-	GO:0003824//catalytic activity;GO:0016209//antioxidant activity;GO:0043169//cation binding	GO:0072593	gi|295849268|ref|NP_001171498.1|/6.8544e-84/superoxide dismutase 1 [Apis mellifera]
gi|295849285|ref|NM_001178048.1|	100.27	89.31	9.12	8.27	4.06	17.71	-	GO:0003824//catalytic activity;GO:0016209//antioxidant activity;GO:0043169//cation binding	GO:0072593	gi|295849286|ref|NP_001171519.1|/1.49996e-125/superoxide dismutase 2, mitochondrial [Apis mellifera]
gi|296010818|ref|NM_001178069.1|	31.61	62.6	9.46	17.73	32.86	76.3	-	GO:0005506//iron ion binding;GO:0004601//peroxidase activity	GO:0042743//hydrogen peroxide metabolic process;GO:0006950//response to stress	gi|296010819|ref|NP_001171540.1|/0/catalase [Apis mellifera]
gi|297515466|ref|NM_001185104.1|	14.45	76.04	6.25	4.56	5.59	34.74	GO:0000315//organellar large ribosomal subunit	-	GO:0010467//gene expression	gi|297515467|ref|NP_001172033.1|/3.68376e-130/39S ribosomal protein L16, mitochondrial [Apis mellifera]
gi|297591982|ref|NM_001185144.1|	251.36	256.7	85.17	37.14	109.58	287.84	GO:0005840//ribosome	-	GO:0006412//translation	gi|297591983|ref|NP_001172073.1|/1.88785e-33/60S acidic ribosomal protein P1 [Apis mellifera]
gi|301601653|ref|NM_001013359.2|	0	0	0	0	19.31	10.9	-	GO:0016791//phosphatase activity	-	gi|301601654|ref|NP_001013377.2|/0/venom acid phosphatase Acph-1 precursor [Apis mellifera]
gi|328775826|ref|XM_393089.4|	48.44	16.33	9.63	5.57	12.36	15.33	-	-	-	gi|48107260|ref|XP_393089.1|/6.17786e-60/PREDICTED: NADH dehydrogenase [ubiquinone] 1 beta subcomplex subunit 9-like [Apis mellifera]
gi|328775865|ref|XM_623277.2|	107.07	76.72	33.46	31.06	20.83	56.03	-	GO:0032561;GO:0017111//nucleoside-triphosphatase activity	GO:0009207	gi|328775866|ref|XP_623280.2|/0/PREDICTED: atlastin [Apis mellifera]
gi|328775878|ref|XM_394839.4|	48.61	55.63	18.93	13.17	11.69	67.45	-	GO:0016740//transferase activity	-	gi|328775879|ref|XP_394839.3|/0/PREDICTED: beta-1,4-N-acetylgalactosaminyltransferase bre-4 [Apis mellifera]
gi|328775882|ref|XM_001119919.2|	38.24	37.08	8.11	6.58	7.28	11.58	-	-	-	gi|110754942|ref|XP_001119919.1|/6.07827e-102/PREDICTED: 39S ribosomal protein L30, mitochondrial [Apis mellifera]
gi|328775883|ref|XM_624610.3|	197.83	198.69	64.21	67.53	37.09	57.57	-	-	-	gi|66513846|ref|XP_624613.1|/1.96286e-131/PREDICTED: surfeit locus protein 4 homolog [Apis mellifera]
gi|328775905|ref|XM_392912.4|	207.34	223.87	35.99	43.05	28.45	58.93	GO:0031224//intrinsic to membrane	GO:0070011	-	gi|48104021|ref|XP_392912.1|/5.18394e-99/PREDICTED: signal peptidase complex catalytic subunit SEC11C [Apis mellifera]
gi|328775906|ref|XM_001120056.2|	46.4	51.37	10.98	6.08	7.79	10.73	-	-	-	gi|110758517|ref|XP_001120056.1|/1.22079e-52/PREDICTED: NADH dehydrogenase [ubiquinone] 1 alpha subcomplex subunit 7-like [Apis mellifera]
gi|328775911|ref|XR_119708.1|	22.77	36.57	5.58	5.06	23.71	5.62	-	-	-	-
gi|328775920|ref|XM_397330.4|	183.55	233.05	43.26	44.57	25.58	116.67	-	GO:0016491//oxidoreductase activity;GO:0000166//nucleotide binding;GO:0048037//cofactor binding	GO:0006091//generation of precursor metabolites and energy	gi|328775921|ref|XP_397330.3|/0/PREDICTED: NADH dehydrogenase [ubiquinone] iron-sulfur protein 2, mitochondrial isoform 1 [Apis mellifera]
gi|328775929|ref|XM_395047.4|	123.56	161.1	30.75	21.1	29.3	26.06	GO:0044424//intracellular part	GO:0016301//kinase activity	GO:0006796//phosphate metabolic process;GO:0006007//glucose catabolic process	gi|380014436|ref|XP_003691238.1|/0/PREDICTED: phosphoglycerate kinase-like [Apis florea]
gi|328775932|ref|XM_624489.3|	29.57	66	18.08	3.88	100.61	102.19	-	GO:0016301//kinase activity	GO:0006656//phosphatidylcholine biosynthetic process	gi|328775933|ref|XP_624492.2|/0/PREDICTED: choline/ethanolamine kinase-like [Apis mellifera]
gi|328775934|ref|XM_624464.3|	17.51	38.28	1.52	1.18	4.23	6.13	-	GO:0003824//catalytic activity	-	gi|66541614|ref|XP_624467.1|/0/PREDICTED: aldose 1-epimerase-like [Apis mellifera]
gi|328775943|ref|XM_625235.3|	91.09	126.9	39.54	26.84	7.79	106.11	-	-	-	gi|380014275|ref|XP_003691165.1|/3.59635e-63/PREDICTED: uncharacterized protein LOC100866484 [Apis florea]
gi|328775947|ref|XM_397160.3|	34.33	45.59	15.88	9.62	5.93	7.32	-	-	-	gi|328775948|ref|XP_397160.3|/0/PREDICTED: hypothetical protein LOC413720 [Apis mellifera]
gi|328775958|ref|XM_624974.3|	50.31	53.76	17.91	12.16	8.13	24.01	-	-	-	gi|66550509|ref|XP_624977.1|/1.15667e-123/PREDICTED: gamma-interferon-inducible lysosomal thiol reductase-like [Apis mellifera]
gi|328775990|ref|XM_623797.3|	70.02	113.46	12.34	16.04	12.19	31.34	GO:0030062//mitochondrial tricarboxylic acid cycle enzyme complex	GO:0004774//succinate-CoA ligase activity	GO:0009060//aerobic respiration	gi|328775991|ref|XP_623800.2|/1.19575e-164/PREDICTED: succinyl-CoA ligase [GDP-forming] subunit alpha, mitochondrial [Apis mellifera]
gi|328776014|ref|XM_625257.3|	59.31	154.63	28.73	22.28	16.94	8.69	-	-	-	gi|328776015|ref|XP_625260.3|/0/PREDICTED: hypothetical protein LOC551646 [Apis mellifera]
gi|328776033|ref|XM_394242.4|	35.18	41.68	9.8	7.93	11.52	12.6	-	-	-	gi|328776034|ref|XP_394242.3|/0/PREDICTED: hypothetical protein LOC410766 [Apis mellifera]
gi|328776078|ref|XM_392109.3|	24.98	41.85	8.28	4.56	9.48	24.53	GO:0032991//macromolecular complex;GO:0044446//intracellular organelle part;GO:0005634//nucleus	GO:0003676//nucleic acid binding	-	gi|328776079|ref|XP_392109.3|/0/PREDICTED: hypothetical protein LOC408565 [Apis mellifera]
gi|328776080|ref|XM_394141.3|	31.27	27.05	4.56	3.88	2.2	3.92	GO:0043231//intracellular membrane-bounded organelle;GO:0044444//cytoplasmic part	GO:0005488//binding;GO:0016274//protein-arginine N-methyltransferase activity	GO:0034969//histone arginine methylation;GO:0035247//peptidyl-arginine omega-N-methylation;GO:0007067//mitosis;GO:0000398//nuclear mRNA splicing, via spliceosome	gi|66499433|ref|XP_394141.2|/0/PREDICTED: protein arginine N-methyltransferase 5 isoform 1 [Apis mellifera]
gi|328776081|ref|XM_623949.3|	26.68	40.83	12.17	8.1	14.57	19.25	-	-	-	gi|328776082|ref|XP_623952.2|/0/PREDICTED: hypothetical protein LOC551555 [Apis mellifera]
gi|328776083|ref|XM_392111.4|	26.68	65.32	14.03	7.43	7.62	5.45	GO:0044429//mitochondrial part;GO:0015630//microtubule cytoskeleton	GO:0016627//oxidoreductase activity, acting on the CH-CH group of donors;GO:0050662//coenzyme binding	GO:0009062//fatty acid catabolic process	gi|66499429|ref|XP_392111.2|/0/PREDICTED: probable medium-chain specific acyl-CoA dehydrogenase, mitochondrial-like [Apis mellifera]
gi|328776084|ref|XM_001122182.2|	38.58	49.33	13.35	7.77	15.24	56.03	-	GO:0046872//metal ion binding;GO:0003677//DNA binding;GO:0004879//ligand-dependent nuclear receptor activity	GO:0050794//regulation of cellular process;GO:0006351//transcription, DNA-dependent	gi|328776085|ref|XP_001122182.2|/0/PREDICTED: nuclear hormone receptor FTZ-F1 [Apis mellifera]
gi|328776095|ref|XM_393769.4|	92.96	135.41	24.67	22.96	60.13	538.2	-	-	-	gi|110760564|ref|XP_393769.3|/9.07575e-168/PREDICTED: phytanoyl-CoA dioxygenase domain-containing protein 1 homolog [Apis mellifera]
gi|328776130|ref|XM_623052.3|	33.82	71.11	9.97	2.87	9.32	24.53	GO:0032991//macromolecular complex;GO:0043231//intracellular membrane-bounded organelle	GO:0003676//nucleic acid binding	GO:0006396//RNA processing	gi|66520699|ref|XP_623055.1|/0/PREDICTED: splicing factor U2AF 50 kDa subunit [Apis mellifera]
gi|328776131|ref|XM_623094.3|	32.46	43.21	13.18	10.3	18.46	13.28	-	-	-	gi|66547995|ref|XP_623097.1|/0/PREDICTED: peptidyl-prolyl cis-trans isomerase FKBP8-like isoform 1 [Apis mellifera]
gi|328776134|ref|XM_623927.3|	53.03	50.18	10.98	15.53	2.54	9.37	-	-	-	gi|110760604|ref|XP_623930.2|/0/PREDICTED: ribosomal L1 domain-containing protein CG13096-like [Apis mellifera]
gi|328776138|ref|XR_014991.2|	324.78	421.54	57.79	94.37	50.81	79.88	GO:0044444//cytoplasmic part;GO:0015630//microtubule cytoskeleton	GO:0016853//isomerase activity	-	gi|335892796|ref|NP_001229473.1|/4.82749e-103/peptidyl-prolyl cis-trans isomerase B precursor [Apis mellifera]
gi|328776160|ref|XM_391887.3|	36.71	42.53	8.62	10.13	11.52	13.63	-	-	-	gi|328776161|ref|XP_391887.3|/0/PREDICTED: probable exonuclease mut-7 homolog [Apis mellifera]
gi|328776179|ref|XM_397551.4|	29.06	32.66	3.72	6.08	0.68	9.37	-	-	-	gi|380023884|ref|XP_003695739.1|/5.48398e-136/PREDICTED: uncharacterized protein LOC100869915 [Apis florea]
gi|328776185|ref|XM_001121546.2|	36.54	49.84	8.11	7.09	5.42	13.97	-	GO:0003676//nucleic acid binding	-	gi|66548344|ref|XP_395260.2|/1.37984e-112/PREDICTED: protein TSSC1-like [Apis mellifera]
gi|328776194|ref|XM_394657.4|	434.91	539.93	73.17	150.09	80.62	201.15	GO:0016020//membrane	GO:0016491//oxidoreductase activity;GO:0051536//iron-sulfur cluster binding	GO:0008152//metabolic process	gi|328776195|ref|XP_394657.2|/6.22647e-130/PREDICTED: cytochrome b-c1 complex subunit Rieske, mitochondrial [Apis mellifera]
gi|328776204|ref|XM_394656.4|	51.16	47.97	11.32	14.86	2.88	49.05	-	GO:0016874//ligase activity	-	gi|328776205|ref|XP_394656.4|/0/PREDICTED: ubiquitin-protein ligase E3A [Apis mellifera]
gi|328776210|ref|XM_001122230.2|	48.27	52.22	5.41	4.73	0.68	2.9	GO:0005743//mitochondrial inner membrane;GO:0005758//mitochondrial intermembrane space	GO:0043169//cation binding;GO:0008320//protein transmembrane transporter activity	GO:0006612//protein targeting to membrane	gi|110757341|ref|XP_001122230.1|/3.88244e-43/PREDICTED: mitochondrial import inner membrane translocase subunit Tim8 [Apis mellifera]
gi|328776218|ref|XM_624642.3|	1021.76	248.19	364.15	266.74	171.91	117.86	GO:0030529//ribonucleoprotein complex	GO:0005198//structural molecule activity	GO:0010467//gene expression	gi|328776219|ref|XP_624645.2|/8.23627e-92/PREDICTED: 40S ribosomal protein S12 [Apis mellifera]
gi|328776236|ref|XM_392722.4|	49.12	71.11	11.32	10.47	28.79	66.08	GO:0005838//proteasome regulatory particle	GO:0070011;GO:0017111//nucleoside-triphosphatase activity;GO:0032559	GO:0009057//macromolecule catabolic process;GO:0019538//protein metabolic process	gi|48101907|ref|XP_392722.1|/0/PREDICTED: 26S protease regulatory subunit 6A [Apis mellifera]
[truncated: 1,232 more rows]

## Sheet: Highest at NEW
The DEGs expressed highest at the NEW stage among three stages (NEW: newly emerged worker)
[truncated: 255 more rows]

## Sheet: Nurse the highest
The DEGs expressed highest at the Nurse stage among three stages (NEW: newly emerged worker)
[truncated: 5 more rows]

[truncated: 1 more sheets: Highest at Forager]
