# Supplementary material for: Transcriptome differences in the hypopharyngeal gland between Western Honeybees (Apis mellifera) and Eastern Honeybees (Apis cerana)
Source: BMC Genomics. 2014 Aug 30;15(1):744. doi: 10.1186/1471-2164-15-744 (PMC4158095; doi:10.1186/1471-2164-15-744)
Supplement: Supplementary file 10 — Additional file 10: Table S5: Gene ontology enrichment analysis of the 1313 DEGs in Apis cerana. (XLS 327 KB) [file 12864_2014_6417_MOESM10_ESM.xls]

## Sheet: Acc_New VS Acc_Nurse
Gene Ontology enrichment analysis of the DEGs between the NEW and Nurse stages in Apis cerana (NEW: newly emerged worker)
Cellular component
Gene Ontology term	Cluster frequency	Genome frequency of use	Corrected P-value	Genes annotated to the term
macromolecular complex	188 out of 401 genes, 46.9%	493 out of 2156 genes, 22.9%	7.71e-31	gi|328780139|ref|XM_001119952.2|, gi|328791284|ref|XR_014982.2|, gi|328785422|ref|XM_396741.4|, gi|328791397|ref|XM_393468.4|, gi|328776339|ref|XM_001121930.2|, gi|328776579|ref|XM_625053.3|, gi|328780192|ref|XM_001121745.2|, gi|328780602|ref|XM_624856.2|, gi|328787540|ref|XM_393321.4|, gi|328784673|ref|XM_623577.3|, gi|328778805|ref|XM_001121282.2|, gi|328789067|ref|XM_392573.4|, gi|328789989|re…
ribonucleoprotein complex	91 out of 401 genes, 22.7%	181 out of 2156 genes, 8.4%	3.2e-22	gi|328780139|ref|XM_001119952.2|, gi|328790578|ref|XR_120509.1|, gi|328777807|ref|XM_392843.4|, gi|328778920|ref|XM_624035.3|, gi|328785422|ref|XM_396741.4|, gi|328788168|ref|XM_624935.2|, gi|328785957|ref|XM_001119888.2|, gi|328776339|ref|XM_001121930.2|, gi|328780192|ref|XM_001121745.2|, gi|328780602|ref|XM_624856.2|, gi|328787668|ref|XM_396588.4|, gi|328786582|ref|XM_392812.4|, gi|328780838|re…
intracellular	324 out of 401 genes, 80.8%	1409 out of 2156 genes, 65.4%	7.73e-12	gi|328791284|ref|XR_014982.2|, gi|328785422|ref|XM_396741.4|, gi|328789070|ref|XM_623455.3|, gi|328791397|ref|XM_393468.4|, gi|328776579|ref|XM_625053.3|, gi|328780602|ref|XM_624856.2|, gi|328793459|ref|XM_623703.2|, gi|328778805|ref|XM_001121282.2|, gi|328789067|ref|XM_392573.4|, gi|328791047|ref|XM_001119985.2|, gi|328789989|ref|XM_392307.4|, gi|328779820|ref|XM_001121600.2|, gi|328776712|ref|X…
intracellular part	316 out of 401 genes, 78.8%	1373 out of 2156 genes, 63.7%	5.86e-11	gi|328791284|ref|XR_014982.2|, gi|328785422|ref|XM_396741.4|, gi|328789070|ref|XM_623455.3|, gi|328791397|ref|XM_393468.4|, gi|328776579|ref|XM_625053.3|, gi|328780602|ref|XM_624856.2|, gi|328793459|ref|XM_623703.2|, gi|328778805|ref|XM_001121282.2|, gi|328789067|ref|XM_392573.4|, gi|328791047|ref|XM_001119985.2|, gi|328789989|ref|XM_392307.4|, gi|328779820|ref|XM_001121600.2|, gi|328776712|ref|X…
proteasome complex	16 out of 401 genes, 4.0%	19 out of 2156 genes, 0.9%	1.18e-07	gi|328791397|ref|XM_393468.4|, gi|328785086|ref|XM_624955.3|, gi|328779349|ref|XM_393294.4|, gi|328787540|ref|XM_393321.4|, gi|328793789|ref|XM_393370.4|, gi|328784533|ref|XM_623050.3|, gi|328791067|ref|XM_393583.4|, gi|328790128|ref|XM_395163.4|, gi|328787921|ref|XM_392518.4|, gi|328792606|ref|XM_625029.3|, gi|328788378|ref|XM_623524.3|, gi|328792219|ref|XM_003251648.1|, gi|328787760|ref|XM_3946…
protein complex	88 out of 401 genes, 21.9%	271 out of 2156 genes, 12.6%	3.59e-07	gi|328783892|ref|XM_396848.4|, gi|328791284|ref|XR_014982.2|, gi|328791397|ref|XM_393468.4|, gi|328776579|ref|XM_625053.3|, gi|328787540|ref|XM_393321.4|, gi|328781426|ref|XM_624849.3|, gi|328791864|ref|XM_623102.3|, gi|328784673|ref|XM_623577.3|, gi|328780499|ref|XM_393072.4|, gi|328780507|ref|XM_003249763.1|, gi|328793134|ref|XM_624540.3|, gi|62526113|ref|NM_001014994.1|, gi|328792606|ref|XM_62…
intracellular organelle part	108 out of 401 genes, 26.9%	391 out of 2156 genes, 18.1%	9.93e-05	gi|328783892|ref|XM_396848.4|, gi|328790578|ref|XR_120509.1|, gi|328788168|ref|XM_624935.2|, gi|328786983|ref|XM_003250823.1|, gi|328780192|ref|XM_001121745.2|, gi|328784854|ref|XM_392496.4|, gi|328786582|ref|XM_392812.4|, gi|328791864|ref|XM_623102.3|, gi|328778805|ref|XM_001121282.2|, gi|328789067|ref|XM_392573.4|, gi|328780499|ref|XM_393072.4|, gi|328789989|ref|XM_392307.4|, gi|328779820|ref|X…
organelle part	112 out of 401 genes, 27.9%	414 out of 2156 genes, 19.2%	0.00018	gi|328783892|ref|XM_396848.4|, gi|328790578|ref|XR_120509.1|, gi|328788168|ref|XM_624935.2|, gi|328786983|ref|XM_003250823.1|, gi|328780192|ref|XM_001121745.2|, gi|328784854|ref|XM_392496.4|, gi|328786582|ref|XM_392812.4|, gi|328791864|ref|XM_623102.3|, gi|328778805|ref|XM_001121282.2|, gi|328789067|ref|XM_392573.4|, gi|328780499|ref|XM_393072.4|, gi|328789989|ref|XM_392307.4|, gi|328779820|ref|X…
cytoplasmic part	99 out of 401 genes, 24.7%	355 out of 2156 genes, 16.5%	0.00021	gi|110756956|ref|XM_395694.3|, gi|328789070|ref|XM_623455.3|, gi|328778747|ref|XM_392690.4|, gi|328786983|ref|XM_003250823.1|, gi|328776579|ref|XM_625053.3|, gi|328791968|ref|XR_120607.1|, gi|328786582|ref|XM_392812.4|, gi|328791864|ref|XM_623102.3|, gi|328784673|ref|XM_623577.3|, gi|328778805|ref|XM_001121282.2|, gi|328778512|ref|XM_396785.4|, gi|328780507|ref|XM_003249763.1|, gi|328779807|ref|X…
cytoplasm	99 out of 401 genes, 24.7%	371 out of 2156 genes, 17.2%	0.00194	gi|110756956|ref|XM_395694.3|, gi|328789070|ref|XM_623455.3|, gi|328778747|ref|XM_392690.4|, gi|328786983|ref|XM_003250823.1|, gi|328776579|ref|XM_625053.3|, gi|328791968|ref|XR_120607.1|, gi|328786582|ref|XM_392812.4|, gi|328791864|ref|XM_623102.3|, gi|328784673|ref|XM_623577.3|, gi|328778805|ref|XM_001121282.2|, gi|328778512|ref|XM_396785.4|, gi|328780507|ref|XM_003249763.1|, gi|328779807|ref|X…
ribosome	16 out of 401 genes, 4.0%	30 out of 2156 genes, 1.4%	0.00232	gi|297591982|ref|NM_001185144.1|, gi|110768146|ref|XM_397323.3|, gi|328787171|ref|XM_001121911.2|, gi|297515466|ref|NM_001185104.1|, gi|328780957|ref|XM_395393.4|, gi|328776458|ref|XM_393443.4|, gi|328786582|ref|XM_392812.4|, gi|328778805|ref|XM_001121282.2|, gi|328788590|ref|XM_623521.3|, gi|328784248|ref|XM_624531.3|, gi|328779807|ref|XR_014908.2|, gi|328782662|ref|XM_624902.3|, gi|328789603|re…
proton-transporting two-sector ATPase complex	13 out of 401 genes, 3.2%	22 out of 2156 genes, 1.0%	0.00344	gi|328787947|ref|XM_623492.3|, gi|328777194|ref|XM_001123336.2|, gi|328788802|ref|XM_392639.4|, gi|328792070|ref|XM_003251627.1|, gi|328785493|ref|XM_625075.3|, gi|328786448|ref|XM_625057.3|, gi|328791666|ref|XM_392599.4|, gi|328785024|ref|XM_624153.3|, gi|328791884|ref|XM_393438.4|, gi|328781426|ref|XM_624849.3|, gi|328788149|ref|XM_394769.4|, gi|328781743|ref|XM_395359.4|, gi|328783420|ref|XM_6…
ribosomal subunit	14 out of 401 genes, 3.5%	26 out of 2156 genes, 1.2%	0.00693	gi|328779807|ref|XR_014908.2|, gi|328782662|ref|XM_624902.3|, gi|110768146|ref|XM_397323.3|, gi|328789603|ref|XM_623728.3|, gi|297515466|ref|NM_001185104.1|, gi|328780957|ref|XM_395393.4|, gi|328776458|ref|XM_393443.4|, gi|328786582|ref|XM_392812.4|, gi|328793111|ref|XM_624253.3|, gi|328778805|ref|XM_001121282.2|, gi|328778261|ref|XM_396842.4|, gi|328788590|ref|XM_623521.3|, gi|328784248|ref|XM_6…
mitochondrion	26 out of 401 genes, 6.5%	67 out of 2156 genes, 3.1%	0.00898	gi|328787444|ref|XM_393545.4|, gi|328789070|ref|XM_623455.3|, gi|328783909|ref|XM_623563.3|, gi|328782139|ref|XM_392970.4|, gi|328786983|ref|XM_003250823.1|, gi|328779543|ref|XM_393524.3|, gi|295842192|ref|NM_001177490.1|, gi|328779324|ref|XM_397047.4|, gi|328792315|ref|XM_003251660.1|, gi|328786789|ref|XM_393806.4|, gi|328775990|ref|XM_623797.3|, gi|328786536|ref|XM_395789.4|, gi|110761754|ref|X…
mitochondrial part	22 out of 401 genes, 5.5%	55 out of 2156 genes, 2.6%	0.01958	gi|328787444|ref|XM_393545.4|, gi|328783909|ref|XM_623563.3|, gi|328782139|ref|XM_392970.4|, gi|328786983|ref|XM_003250823.1|, gi|328779543|ref|XM_393524.3|, gi|295842192|ref|NM_001177490.1|, gi|328779324|ref|XM_397047.4|, gi|328792315|ref|XM_003251660.1|, gi|328775990|ref|XM_623797.3|, gi|328786536|ref|XM_395789.4|, gi|110761754|ref|XM_623722.2|, gi|328787679|ref|XM_625184.3|, gi|328786134|ref|X…
small ribosomal subunit	9 out of 401 genes, 2.2%	14 out of 2156 genes, 0.6%	0.02693	gi|328780957|ref|XM_395393.4|, gi|328779807|ref|XR_014908.2|, gi|328782662|ref|XM_624902.3|, gi|110768146|ref|XM_397323.3|, gi|328793111|ref|XM_624253.3|, gi|328789603|ref|XM_623728.3|, gi|328788590|ref|XM_623521.3|, gi|328784248|ref|XM_624531.3|, gi|328781805|ref|XM_001122174.2|
spliceosomal complex	18 out of 401 genes, 4.5%	42 out of 2156 genes, 1.9%	0.02839	gi|328790578|ref|XR_120509.1|, gi|328788168|ref|XM_624935.2|, gi|328778045|ref|XM_003249389.1|, gi|328780192|ref|XM_001121745.2|, gi|328787022|ref|XM_392985.4|, gi|328780169|ref|XM_001120773.2|, gi|328793065|ref|XM_624111.3|, gi|328789067|ref|XM_392573.4|, gi|110760169|ref|XM_001120188.1|, gi|328783328|ref|XM_625202.3|, gi|328789989|ref|XM_392307.4|, gi|328786877|ref|XM_391860.4|, gi|328786022|re…
proteasome accessory complex	5 out of 401 genes, 1.2%	5 out of 2156 genes, 0.2%	0.029	gi|328776554|ref|XM_393883.4|, gi|328793789|ref|XM_393370.4|, gi|328788378|ref|XM_623524.3|, gi|328776236|ref|XM_392722.4|, gi|328784533|ref|XM_623050.3|
cell	342 out of 401 genes, 85.3%	1704 out of 2156 genes, 79.0%	0.03855	gi|328791284|ref|XR_014982.2|, gi|328785422|ref|XM_396741.4|, gi|328789070|ref|XM_623455.3|, gi|328791397|ref|XM_393468.4|, gi|328776579|ref|XM_625053.3|, gi|328780602|ref|XM_624856.2|, gi|328793459|ref|XM_623703.2|, gi|328778805|ref|XM_001121282.2|, gi|328789067|ref|XM_392573.4|, gi|328791047|ref|XM_001119985.2|, gi|328789989|ref|XM_392307.4|, gi|328779820|ref|XM_001121600.2|, gi|328776712|ref|X…
cell part	342 out of 401 genes, 85.3%	1704 out of 2156 genes, 79.0%	0.03855	gi|328791284|ref|XR_014982.2|, gi|328785422|ref|XM_396741.4|, gi|328789070|ref|XM_623455.3|, gi|328791397|ref|XM_393468.4|, gi|328776579|ref|XM_625053.3|, gi|328780602|ref|XM_624856.2|, gi|328793459|ref|XM_623703.2|, gi|328778805|ref|XM_001121282.2|, gi|328789067|ref|XM_392573.4|, gi|328791047|ref|XM_001119985.2|, gi|328789989|ref|XM_392307.4|, gi|328779820|ref|XM_001121600.2|, gi|328776712|ref|X…
Molecular function
Gene Ontology term	Cluster frequency	Genome frequency of use	Corrected P-value	Genes annotated to the term
structural molecule activity	66 out of 548 genes, 12.0%	132 out of 3516 genes, 3.8%	5.6e-19	gi|328780139|ref|XM_001119952.2|, gi|328777807|ref|XM_392843.4|, gi|328778920|ref|XM_624035.3|, gi|328785422|ref|XM_396741.4|, gi|328776339|ref|XM_001121930.2|, gi|328780602|ref|XM_624856.2|, gi|328787668|ref|XM_396588.4|, gi|328786582|ref|XM_392812.4|, gi|328780838|ref|XM_624940.3|, gi|328779412|ref|XM_393965.4|, gi|328778805|ref|XM_001121282.2|, gi|328793132|ref|XM_393092.4|, gi|328779807|ref|X…
RNA binding	38 out of 548 genes, 6.9%	109 out of 3516 genes, 3.1%	6.46e-05	gi|328782109|ref|XM_624435.3|, gi|328791284|ref|XR_014982.2|, gi|328779105|ref|XM_623806.2|, gi|328781813|ref|XM_392691.4|, gi|328777034|ref|XM_395256.4|, gi|328784010|ref|XM_624895.3|, gi|328784673|ref|XM_623577.3|, gi|328778093|ref|XM_001120520.2|, gi|328789989|ref|XM_392307.4|, gi|328778037|ref|XM_393333.4|, gi|328793750|ref|XM_624948.3|, gi|328791215|ref|XM_393233.4|, gi|328791300|ref|XM_3918…
iron-sulfur cluster binding	11 out of 548 genes, 2.0%	21 out of 3516 genes, 0.6%	0.0164	gi|328776194|ref|XM_394657.4|, gi|328779473|ref|XM_391994.4|, gi|328782150|ref|XM_397185.2|, gi|328792601|ref|XM_625019.3|, gi|328783518|ref|XM_623477.3|, gi|328783909|ref|XM_623563.3|, gi|328782859|ref|XM_393995.4|, gi|328789403|ref|XM_624277.3|, gi|328776655|ref|XM_394113.4|, gi|328781071|ref|XM_001119950.2|, gi|328777024|ref|XM_392993.4|
adenyl nucleotide binding	71 out of 548 genes, 13.0%	305 out of 3516 genes, 8.7%	0.0253	gi|328789332|ref|XM_393250.4|, gi|328788616|ref|XM_623933.3|, gi|328782484|ref|XM_001120139.2|, gi|328792382|ref|XM_392749.4|, gi|328780748|ref|XM_623829.3|, gi|328787133|ref|XM_393330.4|, gi|328793459|ref|XM_623703.2|, gi|328783165|ref|XM_395653.4|, gi|328780321|ref|XM_003249736.1|, gi|328791047|ref|XM_001119985.2|, gi|328780961|ref|XM_624891.3|, gi|328782823|ref|XM_623080.3|, gi|328788378|ref|X…
translation factor activity, nucleic acid binding	20 out of 548 genes, 3.6%	56 out of 3516 genes, 1.6%	0.0275	gi|328782109|ref|XM_624435.3|, gi|328781813|ref|XM_392691.4|, gi|328793390|ref|XM_624287.3|, gi|328777034|ref|XM_395256.4|, gi|328784010|ref|XM_624895.3|, gi|328781427|ref|XM_395392.4|, gi|328790905|ref|XM_392780.4|, gi|328778616|ref|XM_001122232.2|, gi|328784673|ref|XM_623577.3|, gi|283837916|ref|NM_001171169.1|, gi|328778037|ref|XM_393333.4|, gi|328793750|ref|XM_624948.3|, gi|328790879|ref|XM_3…
adenyl ribonucleotide binding	70 out of 548 genes, 12.8%	304 out of 3516 genes, 8.6%	0.0403	gi|328789332|ref|XM_393250.4|, gi|328788616|ref|XM_623933.3|, gi|328782484|ref|XM_001120139.2|, gi|328792382|ref|XM_392749.4|, gi|328780748|ref|XM_623829.3|, gi|328787133|ref|XM_393330.4|, gi|328793459|ref|XM_623703.2|, gi|328783165|ref|XM_395653.4|, gi|328780321|ref|XM_003249736.1|, gi|328791047|ref|XM_001119985.2|, gi|328780961|ref|XM_624891.3|, gi|328782823|ref|XM_623080.3|, gi|328788378|ref|X…
purine nucleotide binding	92 out of 548 genes, 16.8%	426 out of 3516 genes, 12.1%	0.0479	gi|328789332|ref|XM_393250.4|, gi|328788616|ref|XM_623933.3|, gi|328782484|ref|XM_001120139.2|, gi|328779137|ref|XM_003249548.1|, gi|328778747|ref|XM_392690.4|, gi|328786983|ref|XM_003250823.1|, gi|328792382|ref|XM_392749.4|, gi|328780748|ref|XM_623829.3|, gi|328782108|ref|XM_624463.3|, gi|328787133|ref|XM_393330.4|, gi|328793459|ref|XM_623703.2|, gi|328783165|ref|XM_395653.4|, gi|328780321|ref|X…
nucleotide binding	119 out of 548 genes, 21.7%	579 out of 3516 genes, 16.5%	0.04919	gi|328782295|ref|XM_395743.4|, gi|328789332|ref|XM_393250.4|, gi|328792360|ref|XM_624508.3|, gi|328788616|ref|XM_623933.3|, gi|328782484|ref|XM_001120139.2|, gi|328779137|ref|XM_003249548.1|, gi|295842221|ref|NM_001178025.1|, gi|328787445|ref|XM_625087.3|, gi|328778747|ref|XM_392690.4|, gi|328786983|ref|XM_003250823.1|, gi|328792382|ref|XM_392749.4|, gi|328780748|ref|XM_623829.3|, gi|328782108|re…
Biological process
Gene Ontology term	Cluster frequency	Genome frequency of use	Corrected P-value	Genes annotated to the term
metabolic process	361 out of 480 genes, 75.2%	1720 out of 2962 genes, 58.1%	6.99e-15	gi|328791504|ref|XM_003251534.1|, gi|328776194|ref|XM_394657.4|, gi|328791284|ref|XR_014982.2|, gi|328785422|ref|XM_396741.4|, gi|328787445|ref|XM_625087.3|, gi|328791397|ref|XM_393468.4|, gi|328776579|ref|XM_625053.3|, gi|328780602|ref|XM_624856.2|, gi|328793459|ref|XM_623703.2|, gi|328778805|ref|XM_001121282.2|, gi|328789067|ref|XM_392573.4|, gi|328791047|ref|XM_001119985.2|, gi|328789989|ref|X…
macromolecule metabolic process	237 out of 480 genes, 49.4%	1003 out of 2962 genes, 33.9%	6.83e-12	gi|328780139|ref|XM_001119952.2|, gi|328791284|ref|XR_014982.2|, gi|328788616|ref|XM_623933.3|, gi|328782484|ref|XM_001120139.2|, gi|328785422|ref|XM_396741.4|, gi|328791397|ref|XM_393468.4|, gi|328776339|ref|XM_001121930.2|, gi|328785866|ref|XM_392453.4|, gi|328780192|ref|XM_001121745.2|, gi|328780602|ref|XM_624856.2|, gi|328785045|ref|XM_624422.3|, gi|328793459|ref|XM_623703.2|, gi|328784673|re…
gene expression	138 out of 480 genes, 28.7%	508 out of 2962 genes, 17.2%	1.39e-09	gi|328780139|ref|XM_001119952.2|, gi|328791284|ref|XR_014982.2|, gi|328788616|ref|XM_623933.3|, gi|328785422|ref|XM_396741.4|, gi|328776339|ref|XM_001121930.2|, gi|328780192|ref|XM_001121745.2|, gi|328780602|ref|XM_624856.2|, gi|328785045|ref|XM_624422.3|, gi|328793459|ref|XM_623703.2|, gi|328784673|ref|XM_623577.3|, gi|328778805|ref|XM_001121282.2|, gi|328789067|ref|XM_392573.4|, gi|328791047|re…
protein metabolic process	128 out of 480 genes, 26.7%	493 out of 2962 genes, 16.6%	3.91e-07	gi|328788616|ref|XM_623933.3|, gi|328782484|ref|XM_001120139.2|, gi|328791397|ref|XM_393468.4|, gi|328785866|ref|XM_392453.4|, gi|328784673|ref|XM_623577.3|, gi|328791215|ref|XM_393233.4|, gi|328781552|ref|XM_392660.4|, gi|297591982|ref|NM_001185144.1|, gi|328782424|ref|XM_394503.4|, gi|328777822|ref|XM_624904.3|, gi|328787921|ref|XM_392518.4|, gi|283837916|ref|NM_001171169.1|, gi|328791389|ref|X…
catabolic process	58 out of 480 genes, 12.1%	183 out of 2962 genes, 6.2%	3.39e-05	gi|328782484|ref|XM_001120139.2|, gi|328781813|ref|XM_392691.4|, gi|328775865|ref|XM_623277.2|, gi|328790090|ref|XM_003251326.1|, gi|328787445|ref|XM_625087.3|, gi|148224275|ref|NM_001097154.1|, gi|328786983|ref|XM_003250823.1|, gi|328777496|ref|XM_394239.4|, gi|328776579|ref|XM_625053.3|, gi|328779349|ref|XM_393294.4|, gi|328787561|ref|XM_391936.4|, gi|328787133|ref|XM_393330.4|, gi|328791864|re…
cellular protein metabolic process	108 out of 480 genes, 22.5%	424 out of 2962 genes, 14.3%	4.34e-05	gi|328782295|ref|XM_395743.4|, gi|328788616|ref|XM_623933.3|, gi|328782484|ref|XM_001120139.2|, gi|328778747|ref|XM_392690.4|, gi|328792382|ref|XM_392749.4|, gi|328785866|ref|XM_392453.4|, gi|328780748|ref|XM_623829.3|, gi|328791864|ref|XM_623102.3|, gi|328784673|ref|XM_623577.3|, gi|328792606|ref|XM_625029.3|, gi|328791215|ref|XM_393233.4|, gi|328781552|ref|XM_392660.4|, gi|328791300|ref|XM_3918…
proteolysis	25 out of 480 genes, 5.2%	57 out of 2962 genes, 1.9%	0.00034	gi|328782484|ref|XM_001120139.2|, gi|328782424|ref|XM_394503.4|, gi|328790090|ref|XM_003251326.1|, gi|328791397|ref|XM_393468.4|, gi|328785086|ref|XM_624955.3|, gi|328779349|ref|XM_393294.4|, gi|328793789|ref|XM_393370.4|, gi|328791864|ref|XM_623102.3|, gi|328784533|ref|XM_623050.3|, gi|328790128|ref|XM_395163.4|, gi|328791067|ref|XM_393583.4|, gi|328787921|ref|XM_392518.4|, gi|328786118|ref|XM_3…
translation	38 out of 480 genes, 7.9%	108 out of 2962 genes, 3.6%	0.00043	gi|328782295|ref|XM_395743.4|, gi|328782109|ref|XM_624435.3|, gi|328788616|ref|XM_623933.3|, gi|328781813|ref|XM_392691.4|, gi|328790761|ref|XM_623877.3|, gi|328777034|ref|XM_395256.4|, gi|328784010|ref|XM_624895.3|, gi|328784673|ref|XM_623577.3|, gi|328778037|ref|XM_393333.4|, gi|328791215|ref|XM_393233.4|, gi|328788364|ref|XM_393356.4|, gi|328791300|ref|XM_391880.4|, gi|328781637|ref|XM_623103.…
cellular metabolic process	246 out of 480 genes, 51.2%	1231 out of 2962 genes, 41.6%	0.00109	gi|328791504|ref|XM_003251534.1|, gi|328791284|ref|XR_014982.2|, gi|328788616|ref|XM_623933.3|, gi|328782484|ref|XM_001120139.2|, gi|328785866|ref|XM_392453.4|, gi|328780192|ref|XM_001121745.2|, gi|328785045|ref|XM_624422.3|, gi|328793459|ref|XM_623703.2|, gi|328784673|ref|XM_623577.3|, gi|328789067|ref|XM_392573.4|, gi|328791047|ref|XM_001119985.2|, gi|328789989|ref|XM_392307.4|, gi|328784755|re…
proton transport	13 out of 480 genes, 2.7%	21 out of 2962 genes, 0.7%	0.00157	gi|328787947|ref|XM_623492.3|, gi|328777194|ref|XM_001123336.2|, gi|328788802|ref|XM_392639.4|, gi|328792070|ref|XM_003251627.1|, gi|328786448|ref|XM_625057.3|, gi|328791666|ref|XM_392599.4|, gi|328785024|ref|XM_624153.3|, gi|328791884|ref|XM_393438.4|, gi|328781426|ref|XM_624849.3|, gi|328793114|ref|XM_625095.3|, gi|328788149|ref|XM_394769.4|, gi|328781743|ref|XM_395359.4|, gi|328783420|ref|XM_6…
hydrogen transport	15 out of 480 genes, 3.1%	27 out of 2962 genes, 0.9%	0.00175	gi|328787947|ref|XM_623492.3|, gi|328777194|ref|XM_001123336.2|, gi|328788802|ref|XM_392639.4|, gi|328792070|ref|XM_003251627.1|, gi|328785493|ref|XM_625075.3|, gi|328786448|ref|XM_625057.3|, gi|328791666|ref|XM_392599.4|, gi|328785024|ref|XM_624153.3|, gi|328791884|ref|XM_393438.4|, gi|328786735|ref|XM_624447.2|, gi|328781426|ref|XM_624849.3|, gi|328793114|ref|XM_625095.3|, gi|328788149|ref|XM_3…
carboxylic acid metabolic process	39 out of 480 genes, 8.1%	122 out of 2962 genes, 4.1%	0.00472	gi|328782295|ref|XM_395743.4|, gi|328791504|ref|XM_003251534.1|, gi|328785410|ref|XM_003250552.1|, gi|328788616|ref|XM_623933.3|, gi|148224275|ref|NM_001097154.1|, gi|328790761|ref|XM_623877.3|, gi|328787726|ref|XM_394487.4|, gi|328777745|ref|XM_396692.4|, gi|328786134|ref|XM_392776.3|, gi|328792601|ref|XM_625019.3|, gi|328778688|ref|XM_001123353.2|, gi|328791737|ref|XM_396399.3|, gi|328778237|re…
primary metabolic process	236 out of 480 genes, 49.2%	1191 out of 2962 genes, 40.2%	0.00525	gi|328791504|ref|XM_003251534.1|, gi|328791284|ref|XR_014982.2|, gi|328788616|ref|XM_623933.3|, gi|328782484|ref|XM_001120139.2|, gi|328787445|ref|XM_625087.3|, gi|328791397|ref|XM_393468.4|, gi|328785866|ref|XM_392453.4|, gi|328776579|ref|XM_625053.3|, gi|328780192|ref|XM_001121745.2|, gi|328785045|ref|XM_624422.3|, gi|328793459|ref|XM_623703.2|, gi|328784673|ref|XM_623577.3|, gi|328789067|ref|X…
organic acid metabolic process	39 out of 480 genes, 8.1%	123 out of 2962 genes, 4.2%	0.00588	gi|328782295|ref|XM_395743.4|, gi|328791504|ref|XM_003251534.1|, gi|328785410|ref|XM_003250552.1|, gi|328788616|ref|XM_623933.3|, gi|148224275|ref|NM_001097154.1|, gi|328790761|ref|XM_623877.3|, gi|328787726|ref|XM_394487.4|, gi|328777745|ref|XM_396692.4|, gi|328786134|ref|XM_392776.3|, gi|328792601|ref|XM_625019.3|, gi|328778688|ref|XM_001123353.2|, gi|328791737|ref|XM_396399.3|, gi|328778237|re…
oxoacid metabolic process	39 out of 480 genes, 8.1%	123 out of 2962 genes, 4.2%	0.00588	gi|328782295|ref|XM_395743.4|, gi|328791504|ref|XM_003251534.1|, gi|328785410|ref|XM_003250552.1|, gi|328788616|ref|XM_623933.3|, gi|148224275|ref|NM_001097154.1|, gi|328790761|ref|XM_623877.3|, gi|328787726|ref|XM_394487.4|, gi|328777745|ref|XM_396692.4|, gi|328786134|ref|XM_392776.3|, gi|328792601|ref|XM_625019.3|, gi|328778688|ref|XM_001123353.2|, gi|328791737|ref|XM_396399.3|, gi|328778237|re…
monovalent inorganic cation transport	14 out of 480 genes, 2.9%	26 out of 2962 genes, 0.9%	0.00622	gi|328787947|ref|XM_623492.3|, gi|328777194|ref|XM_001123336.2|, gi|328788802|ref|XM_392639.4|, gi|328792070|ref|XM_003251627.1|, gi|328786448|ref|XM_625057.3|, gi|328791666|ref|XM_392599.4|, gi|328785024|ref|XM_624153.3|, gi|328791884|ref|XM_393438.4|, gi|328781426|ref|XM_624849.3|, gi|328793114|ref|XM_625095.3|, gi|94400894|ref|NM_001040265.1|, gi|328788149|ref|XM_394769.4|, gi|328781743|ref|XM…
macromolecule catabolic process	26 out of 480 genes, 5.4%	70 out of 2962 genes, 2.4%	0.00865	gi|328782484|ref|XM_001120139.2|, gi|328782424|ref|XM_394503.4|, gi|328790090|ref|XM_003251326.1|, gi|328779349|ref|XM_393294.4|, gi|328793789|ref|XM_393370.4|, gi|328787133|ref|XM_393330.4|, gi|328791864|ref|XM_623102.3|, gi|328784533|ref|XM_623050.3|, gi|328791067|ref|XM_393583.4|, gi|328787921|ref|XM_392518.4|, gi|328786118|ref|XM_394044.4|, gi|328789453|ref|XM_392758.4|, gi|328783328|ref|XM_6…
energy coupled proton transport, against electrochemical gradient	10 out of 480 genes, 2.1%	15 out of 2962 genes, 0.5%	0.00942	gi|328787947|ref|XM_623492.3|, gi|328777194|ref|XM_001123336.2|, gi|328788802|ref|XM_392639.4|, gi|328792070|ref|XM_003251627.1|, gi|328785024|ref|XM_624153.3|, gi|328791884|ref|XM_393438.4|, gi|328781426|ref|XM_624849.3|, gi|328788149|ref|XM_394769.4|, gi|328781743|ref|XM_395359.4|, gi|328783420|ref|XM_624784.3|
cellular ketone metabolic process	39 out of 480 genes, 8.1%	127 out of 2962 genes, 4.3%	0.01366	gi|328782295|ref|XM_395743.4|, gi|328791504|ref|XM_003251534.1|, gi|328785410|ref|XM_003250552.1|, gi|328788616|ref|XM_623933.3|, gi|148224275|ref|NM_001097154.1|, gi|328790761|ref|XM_623877.3|, gi|328787726|ref|XM_394487.4|, gi|328777745|ref|XM_396692.4|, gi|328786134|ref|XM_392776.3|, gi|328792601|ref|XM_625019.3|, gi|328778688|ref|XM_001123353.2|, gi|328791737|ref|XM_396399.3|, gi|328778237|re…
RNA splicing	22 out of 480 genes, 4.6%	56 out of 2962 genes, 1.9%	0.0144	gi|328790578|ref|XR_120509.1|, gi|328788168|ref|XM_624935.2|, gi|328778045|ref|XM_003249389.1|, gi|328776080|ref|XM_394141.3|, gi|328780192|ref|XM_001121745.2|, gi|328790608|ref|XM_003251388.1|, gi|328787022|ref|XM_392985.4|, gi|328780169|ref|XM_001120773.2|, gi|328793065|ref|XM_624111.3|, gi|328790893|ref|XM_001119937.2|, gi|110760169|ref|XM_001120188.1|, gi|328783328|ref|XM_625202.3|, gi|328789…
ncRNA metabolic process	18 out of 480 genes, 3.8%	42 out of 2962 genes, 1.4%	0.02018	gi|328783892|ref|XM_396848.4|, gi|328782295|ref|XM_395743.4|, gi|328788616|ref|XM_623933.3|, gi|328786216|ref|XM_624375.2|, gi|328780282|ref|XM_001119862.2|, gi|328790761|ref|XM_623877.3|, gi|328790608|ref|XM_003251388.1|, gi|328790734|ref|XM_397127.4|, gi|328781427|ref|XM_395392.4|, gi|328785045|ref|XM_624422.3|, gi|328787157|ref|XM_395202.4|, gi|328785139|ref|XM_393437.4|, gi|328780810|ref|XM_0…
aerobic respiration	10 out of 480 genes, 2.1%	16 out of 2962 genes, 0.5%	0.0215	gi|328775990|ref|XM_623797.3|, gi|328787444|ref|XM_393545.4|, gi|328792360|ref|XM_624508.3|, gi|328779473|ref|XM_391994.4|, gi|328787583|ref|XM_393876.4|, gi|328783909|ref|XM_623563.3|, gi|328784182|ref|XM_392811.4|, gi|328787100|ref|XM_623670.3|, gi|328787726|ref|XM_394487.4|, gi|328789106|ref|XM_623062.3|
cellular catabolic process	43 out of 480 genes, 9.0%	150 out of 2962 genes, 5.1%	0.03358	gi|328782484|ref|XM_001120139.2|, gi|328781813|ref|XM_392691.4|, gi|328775865|ref|XM_623277.2|, gi|328790090|ref|XM_003251326.1|, gi|328786983|ref|XM_003250823.1|, gi|328777496|ref|XM_394239.4|, gi|328779349|ref|XM_393294.4|, gi|328787561|ref|XM_391936.4|, gi|328787133|ref|XM_393330.4|, gi|328791864|ref|XM_623102.3|, gi|328791067|ref|XM_393583.4|, gi|328785489|ref|XM_394981.4|, gi|328786118|ref|X…
monocarboxylic acid metabolic process	11 out of 480 genes, 2.3%	20 out of 2962 genes, 0.7%	0.04461	gi|328792110|ref|XM_393475.4|, gi|328785410|ref|XM_003250552.1|, gi|328792601|ref|XM_625019.3|, gi|328776083|ref|XM_392111.4|, gi|148224275|ref|NM_001097154.1|, gi|328780156|ref|XM_623874.3|, gi|328778688|ref|XM_001123353.2|, gi|328793926|ref|XM_395629.4|, gi|328778402|ref|XM_397228.4|, gi|328786789|ref|XM_393806.4|, gi|328780153|ref|XM_623081.3|
fatty acid metabolic process	10 out of 480 genes, 2.1%	17 out of 2962 genes, 0.6%	0.04472	gi|328792110|ref|XM_393475.4|, gi|328785410|ref|XM_003250552.1|, gi|328792601|ref|XM_625019.3|, gi|328776083|ref|XM_392111.4|, gi|148224275|ref|NM_001097154.1|, gi|328780156|ref|XM_623874.3|, gi|328778688|ref|XM_001123353.2|, gi|328793926|ref|XM_395629.4|, gi|328778402|ref|XM_397228.4|, gi|328786789|ref|XM_393806.4|

## Sheet: Acc_Nurse VS Acc_Forager
Gene Ontology enrichment analysis of the DEGs between the Nurse and Forager stages in in Apis cerana
Cellular component
Gene Ontology term	Cluster frequency	Genome frequency of use	Corrected P-value	Genes annotated to the term
Molecular function
Gene Ontology term	Cluster frequency	Genome frequency of use	Corrected P-value	Genes annotated to the term
protein tyrosine/serine/threonine phosphatase activity	2 out of 40 genes, 5.0%	2 out of 3516 genes, 0.1%	0.00605	gi|328790588|ref|XM_001120507.2|, gi|328788503|ref|XM_392375.4|
Biological process
Gene Ontology term	Cluster frequency	Genome frequency of use	Corrected P-value	Genes annotated to the term

## Sheet: Acc_New VS Acc_Forager
Gene Ontology enrichment analysis of the DEGs between the NEW and Forager stages in Apis cerana (NEW: newly emerged worker)
Cellular component
Gene Ontology term	Cluster frequency	Genome frequency of use	Corrected P-value	Genes annotated to the term
ribonucleoprotein complex	46 out of 117 genes, 39.3%	181 out of 2156 genes, 8.4%	4.24e-20	gi|328780139|ref|XM_001119952.2|, gi|328778618|ref|XM_001120524.2|, gi|328777807|ref|XM_392843.4|, gi|328778920|ref|XM_624035.3|, gi|328785422|ref|XM_396741.4|, gi|328785957|ref|XM_001119888.2|, gi|328776339|ref|XM_001121930.2|, gi|328781521|ref|XM_392809.4|, gi|328780602|ref|XM_624856.2|, gi|328788783|ref|XM_003251135.1|, gi|328782782|ref|XM_624893.3|, gi|328786582|ref|XM_392812.4|, gi|328780838…
macromolecular complex	61 out of 117 genes, 52.1%	493 out of 2156 genes, 22.9%	6.2e-11	gi|328780139|ref|XM_001119952.2|, gi|328778618|ref|XM_001120524.2|, gi|328777807|ref|XM_392843.4|, gi|328778920|ref|XM_624035.3|, gi|328785422|ref|XM_396741.4|, gi|328785957|ref|XM_001119888.2|, gi|328776339|ref|XM_001121930.2|, gi|328776579|ref|XM_625053.3|, gi|328781521|ref|XM_392809.4|, gi|328780602|ref|XM_624856.2|, gi|328788783|ref|XM_003251135.1|, gi|328782782|ref|XM_624893.3|, gi|328786991…
intracellular part	95 out of 117 genes, 81.2%	1373 out of 2156 genes, 63.7%	0.00097	gi|328780139|ref|XM_001119952.2|, gi|328777807|ref|XM_392843.4|, gi|328788616|ref|XM_623933.3|, gi|328778920|ref|XM_624035.3|, gi|328785422|ref|XM_396741.4|, gi|328789070|ref|XM_623455.3|, gi|328778747|ref|XM_392690.4|, gi|328785957|ref|XM_001119888.2|, gi|328776339|ref|XM_001121930.2|, gi|328776579|ref|XM_625053.3|, gi|328780748|ref|XM_623829.3|, gi|328780602|ref|XM_624856.2|, gi|328786582|ref|X…
intracellular	96 out of 117 genes, 82.1%	1409 out of 2156 genes, 65.4%	0.00182	gi|328780139|ref|XM_001119952.2|, gi|328777807|ref|XM_392843.4|, gi|328788616|ref|XM_623933.3|, gi|328778920|ref|XM_624035.3|, gi|328785422|ref|XM_396741.4|, gi|328789070|ref|XM_623455.3|, gi|328778747|ref|XM_392690.4|, gi|328785957|ref|XM_001119888.2|, gi|328776339|ref|XM_001121930.2|, gi|328776579|ref|XM_625053.3|, gi|328780748|ref|XM_623829.3|, gi|328780602|ref|XM_624856.2|, gi|328786582|ref|X…
Molecular function
Gene Ontology term	Cluster frequency	Genome frequency of use	Corrected P-value	Genes annotated to the term
structural molecule activity	38 out of 175 genes, 21.7%	132 out of 3516 genes, 3.8%	2.1e-18	gi|328780139|ref|XM_001119952.2|, gi|328778618|ref|XM_001120524.2|, gi|328777807|ref|XM_392843.4|, gi|328778920|ref|XM_624035.3|, gi|328785422|ref|XM_396741.4|, gi|328776339|ref|XM_001121930.2|, gi|328781521|ref|XM_392809.4|, gi|328780602|ref|XM_624856.2|, gi|328788783|ref|XM_003251135.1|, gi|328786582|ref|XM_392812.4|, gi|328780838|ref|XM_624940.3|, gi|328779412|ref|XM_393965.4|, gi|328778394|re…
aminoacyl-tRNA ligase activity	7 out of 175 genes, 4.0%	27 out of 3516 genes, 0.8%	0.0232	gi|328782295|ref|XM_395743.4|, gi|328788616|ref|XM_623933.3|, gi|328785727|ref|XM_394641.4|, gi|328785022|ref|XM_397348.4|, gi|328782296|ref|XM_623298.3|, gi|328780810|ref|XM_003249818.1|, gi|328785139|ref|XM_393437.4|
ligase activity, forming carbon-oxygen bonds	7 out of 175 genes, 4.0%	29 out of 3516 genes, 0.8%	0.0375	gi|328782295|ref|XM_395743.4|, gi|328788616|ref|XM_623933.3|, gi|328785727|ref|XM_394641.4|, gi|328785022|ref|XM_397348.4|, gi|328782296|ref|XM_623298.3|, gi|328780810|ref|XM_003249818.1|, gi|328785139|ref|XM_393437.4|
ligase activity, forming aminoacyl-tRNA and related compounds	7 out of 175 genes, 4.0%	29 out of 3516 genes, 0.8%	0.0375	gi|328782295|ref|XM_395743.4|, gi|328788616|ref|XM_623933.3|, gi|328785727|ref|XM_394641.4|, gi|328785022|ref|XM_397348.4|, gi|328782296|ref|XM_623298.3|, gi|328780810|ref|XM_003249818.1|, gi|328785139|ref|XM_393437.4|
Biological process
Gene Ontology term	Cluster frequency	Genome frequency of use	Corrected P-value	Genes annotated to the term
metabolic process	130 out of 156 genes, 83.3%	1720 out of 2962 genes, 58.1%	9.02e-10	gi|328780139|ref|XM_001119952.2|, gi|328788616|ref|XM_623933.3|, gi|328785422|ref|XM_396741.4|, gi|328776339|ref|XM_001121930.2|, gi|328776579|ref|XM_625053.3|, gi|328780602|ref|XM_624856.2|, gi|328793132|ref|XM_393092.4|, gi|328792601|ref|XM_625019.3|, gi|328786735|ref|XM_624447.2|, gi|328788689|ref|XM_397314.4|, gi|295849285|ref|NM_001178048.1|, gi|328781805|ref|XM_001122174.2|, gi|328780632|re…
gene expression	60 out of 156 genes, 38.5%	508 out of 2962 genes, 17.2%	1.21e-08	gi|328780139|ref|XM_001119952.2|, gi|328782295|ref|XM_395743.4|, gi|328778618|ref|XM_001120524.2|, gi|328777807|ref|XM_392843.4|, gi|328788616|ref|XM_623933.3|, gi|328778920|ref|XM_624035.3|, gi|328785422|ref|XM_396741.4|, gi|328777909|ref|XM_393776.4|, gi|328776339|ref|XM_001121930.2|, gi|328781521|ref|XM_392809.4|, gi|328780602|ref|XM_624856.2|, gi|328788783|ref|XM_003251135.1|, gi|328784010|re…
macromolecule metabolic process	82 out of 156 genes, 52.6%	1003 out of 2962 genes, 33.9%	0.00013	gi|328780139|ref|XM_001119952.2|, gi|328782295|ref|XM_395743.4|, gi|328777807|ref|XM_392843.4|, gi|328788616|ref|XM_623933.3|, gi|328778920|ref|XM_624035.3|, gi|328785422|ref|XM_396741.4|, gi|328778747|ref|XM_392690.4|, gi|328777909|ref|XM_393776.4|, gi|328776339|ref|XM_001121930.2|, gi|328780748|ref|XM_623829.3|, gi|328780602|ref|XM_624856.2|, gi|328786582|ref|XM_392812.4|, gi|328780838|ref|XM_6…
carboxylic acid metabolic process	21 out of 156 genes, 13.5%	122 out of 2962 genes, 4.1%	0.00017	gi|328782295|ref|XM_395743.4|, gi|328785410|ref|XM_003250552.1|, gi|328788616|ref|XM_623933.3|, gi|148224275|ref|NM_001097154.1|, gi|328786789|ref|XM_393806.4|, gi|328789106|ref|XM_623062.3|, gi|328780810|ref|XM_003249818.1|, gi|328785139|ref|XM_393437.4|, gi|328789111|ref|XM_003251183.1|, gi|328785727|ref|XM_394641.4|, gi|328776083|ref|XM_392111.4|, gi|328792601|ref|XM_625019.3|, gi|328780156|re…
organic acid metabolic process	21 out of 156 genes, 13.5%	123 out of 2962 genes, 4.2%	0.0002	gi|328782295|ref|XM_395743.4|, gi|328785410|ref|XM_003250552.1|, gi|328788616|ref|XM_623933.3|, gi|148224275|ref|NM_001097154.1|, gi|328786789|ref|XM_393806.4|, gi|328789106|ref|XM_623062.3|, gi|328780810|ref|XM_003249818.1|, gi|328785139|ref|XM_393437.4|, gi|328789111|ref|XM_003251183.1|, gi|328785727|ref|XM_394641.4|, gi|328776083|ref|XM_392111.4|, gi|328792601|ref|XM_625019.3|, gi|328780156|re…
oxoacid metabolic process	21 out of 156 genes, 13.5%	123 out of 2962 genes, 4.2%	0.0002	gi|328782295|ref|XM_395743.4|, gi|328785410|ref|XM_003250552.1|, gi|328788616|ref|XM_623933.3|, gi|148224275|ref|NM_001097154.1|, gi|328786789|ref|XM_393806.4|, gi|328789106|ref|XM_623062.3|, gi|328780810|ref|XM_003249818.1|, gi|328785139|ref|XM_393437.4|, gi|328789111|ref|XM_003251183.1|, gi|328785727|ref|XM_394641.4|, gi|328776083|ref|XM_392111.4|, gi|328792601|ref|XM_625019.3|, gi|328780156|re…
cellular ketone metabolic process	21 out of 156 genes, 13.5%	127 out of 2962 genes, 4.3%	0.00035	gi|328782295|ref|XM_395743.4|, gi|328785410|ref|XM_003250552.1|, gi|328788616|ref|XM_623933.3|, gi|148224275|ref|NM_001097154.1|, gi|328786789|ref|XM_393806.4|, gi|328789106|ref|XM_623062.3|, gi|328780810|ref|XM_003249818.1|, gi|328785139|ref|XM_393437.4|, gi|328789111|ref|XM_003251183.1|, gi|328785727|ref|XM_394641.4|, gi|328776083|ref|XM_392111.4|, gi|328792601|ref|XM_625019.3|, gi|328780156|re…
ncRNA metabolic process	11 out of 156 genes, 7.1%	42 out of 2962 genes, 1.4%	0.00142	gi|328782295|ref|XM_395743.4|, gi|328788616|ref|XM_623933.3|, gi|328785727|ref|XM_394641.4|, gi|328786216|ref|XM_624375.2|, gi|328780282|ref|XM_001119862.2|, gi|328777909|ref|XM_393776.4|, gi|328790734|ref|XM_397127.4|, gi|328782296|ref|XM_623298.3|, gi|328785022|ref|XM_397348.4|, gi|328785139|ref|XM_393437.4|, gi|328780810|ref|XM_003249818.1|
fatty acid metabolic process	7 out of 156 genes, 4.5%	17 out of 2962 genes, 0.6%	0.00276	gi|328785410|ref|XM_003250552.1|, gi|328792601|ref|XM_625019.3|, gi|328776083|ref|XM_392111.4|, gi|148224275|ref|NM_001097154.1|, gi|328780156|ref|XM_623874.3|, gi|328786789|ref|XM_393806.4|, gi|328778688|ref|XM_001123353.2|
translation	17 out of 156 genes, 10.9%	108 out of 2962 genes, 3.6%	0.00746	gi|328782295|ref|XM_395743.4|, gi|328788616|ref|XM_623933.3|, gi|328792936|ref|XM_625024.3|, gi|328784010|ref|XM_624895.3|, gi|328778616|ref|XM_001122232.2|, gi|328785139|ref|XM_393437.4|, gi|328780810|ref|XM_003249818.1|, gi|328785727|ref|XM_394641.4|, gi|328789603|ref|XM_623728.3|, gi|328787153|ref|XM_623679.3|, gi|328781637|ref|XM_623103.3|, gi|62526111|ref|NM_001014993.1|, gi|328790751|ref|XR…
tRNA metabolic process	9 out of 156 genes, 5.8%	34 out of 2962 genes, 1.1%	0.00942	gi|328782295|ref|XM_395743.4|, gi|328788616|ref|XM_623933.3|, gi|328785727|ref|XM_394641.4|, gi|328786216|ref|XM_624375.2|, gi|328777909|ref|XM_393776.4|, gi|328782296|ref|XM_623298.3|, gi|328785022|ref|XM_397348.4|, gi|328785139|ref|XM_393437.4|, gi|328780810|ref|XM_003249818.1|
monocarboxylic acid metabolic process	7 out of 156 genes, 4.5%	20 out of 2962 genes, 0.7%	0.00963	gi|328785410|ref|XM_003250552.1|, gi|328792601|ref|XM_625019.3|, gi|328776083|ref|XM_392111.4|, gi|148224275|ref|NM_001097154.1|, gi|328780156|ref|XM_623874.3|, gi|328786789|ref|XM_393806.4|, gi|328778688|ref|XM_001123353.2|
ribonucleoprotein complex biogenesis	7 out of 156 genes, 4.5%	23 out of 2962 genes, 0.8%	0.02664	gi|328790734|ref|XM_397127.4|, gi|110768146|ref|XM_397323.3|, gi|328786216|ref|XM_624375.2|, gi|328791934|ref|XM_393034.4|, gi|328780282|ref|XM_001119862.2|, gi|328781513|ref|XM_623926.3|, gi|328781637|ref|XM_623103.3|
cellular component biogenesis at cellular level	7 out of 156 genes, 4.5%	23 out of 2962 genes, 0.8%	0.02664	gi|328790734|ref|XM_397127.4|, gi|110768146|ref|XM_397323.3|, gi|328786216|ref|XM_624375.2|, gi|328791934|ref|XM_393034.4|, gi|328780282|ref|XM_001119862.2|, gi|328781513|ref|XM_623926.3|, gi|328781637|ref|XM_623103.3|
tRNA aminoacylation for protein translation	7 out of 156 genes, 4.5%	25 out of 2962 genes, 0.8%	0.04778	gi|328782295|ref|XM_395743.4|, gi|328788616|ref|XM_623933.3|, gi|328785727|ref|XM_394641.4|, gi|328785022|ref|XM_397348.4|, gi|328782296|ref|XM_623298.3|, gi|328780810|ref|XM_003249818.1|, gi|328785139|ref|XM_393437.4|
