# Supplementary material for: Transcriptome differences in the hypopharyngeal gland between Western Honeybees (Apis mellifera) and Eastern Honeybees (Apis cerana)
Source: BMC Genomics. 2014 Aug 30;15(1):744. doi: 10.1186/1471-2164-15-744 (PMC4158095; doi:10.1186/1471-2164-15-744)
Supplement: Supplementary file 11 — Additional file 11: Table S6: KEGG pathway enrichment analysis of the 1313 DEGs in Apis cerana. (XLS 68 KB) [file 12864_2014_6417_MOESM11_ESM.xls]

## Sheet: Acc_NEW VS Acc_Nurse
KEGG pathway enrichment analysis of the DEGs between the NEW and Nurse stages in Apis cerana (NEW: newly emerged worker)
#	Pathway	Sample1 (988)	Sample2 (7187)	Pvalue	Qvalue	Pathway ID	Differentially expressed genes
1	Ribosome	67	89	5.01629e-40	1.04339e-37	ko03010	gi|328789859|ref|XM_393671.4|, gi|328777425|ref|XM_392988.4|, gi|328778995|ref|XM_001120419.2|, gi|328783444|ref|XM_392059.4|, gi|328787487|ref|XM_001122510.2|, gi|328780139|ref|XM_001119952.2|, gi|328793132|ref|XM_393092.4|, gi|328785422|ref|XM_396741.4|, gi|328790529|ref|XM_393135.4|, gi|328787741|ref|XM_003250946.1|, gi|328793057|ref|XM_624617.3|, gi|328787668|ref|XM_396588.4|, gi|328780838|re…
2	Proteasome	30	41	6.55255e-18	6.81466e-16	ko03050	gi|328779349|ref|XM_393294.4|, gi|328791397|ref|XM_393468.4|, gi|328790128|ref|XM_395163.4|, gi|328786771|ref|XM_391905.4|, gi|328785409|ref|XM_392692.4|, gi|328787540|ref|XM_393321.4|, gi|328792506|ref|XM_623781.3|, gi|328789978|ref|XM_393559.4|, gi|328789783|ref|XM_624694.3|, gi|328792606|ref|XM_625029.3|, gi|328792219|ref|XM_003251648.1|, gi|328793468|ref|XM_623944.3|, gi|328787026|ref|XM_6242…
3	Oxidative phosphorylation	41	102	2.68647e-11	1.86262e-09	ko00190	gi|328785047|ref|XM_393056.4|, gi|110765439|ref|XM_393421.3|, gi|328785493|ref|XM_625075.3|, gi|328778056|ref|XM_397049.4|, gi|328776439|ref|XM_001120728.2|, gi|328788320|ref|XM_392368.4|, gi|328783909|ref|XM_623563.3|, gi|328775906|ref|XM_001120056.2|, gi|328791884|ref|XM_393438.4|, gi|328783518|ref|XM_623477.3|, gi|328787947|ref|XM_623492.3|, gi|328793114|ref|XM_625095.3|, gi|328786448|ref|XM_6…
4	Metabolic pathways	204	1041	8.29511e-09	4.31346e-07	ko01100	gi|328789403|ref|XM_624277.3|, gi|328788461|ref|XM_624899.2|, gi|328790943|ref|XM_393350.4|, gi|328788842|ref|XM_001121717.2|, gi|328789248|ref|XM_623177.3|, gi|328786960|ref|XM_003250818.1|, gi|328778885|ref|XM_395877.2|, gi|328787674|ref|XM_392640.4|, gi|328782967|ref|XM_395182.4|, gi|328779964|ref|XM_392953.3|, gi|328784192|ref|XM_001121092.2|, gi|328780153|ref|XM_623081.3|, gi|328789362|ref|X…
5	Valine, leucine and isoleucine degradation	23	48	1.18866e-08	4.94481e-07	ko00280	gi|328779964|ref|XM_392953.3|, gi|328780153|ref|XM_623081.3|, gi|328778489|ref|XM_623435.3|, gi|328790550|ref|XM_392483.4|, gi|328788119|ref|XM_395289.4|, gi|328783451|ref|XM_003250244.1|, gi|328778688|ref|XM_001123353.2|, gi|328789437|ref|XM_624561.3|, gi|110760295|ref|XM_391843.3|, gi|328790845|ref|XM_395486.4|, gi|328776083|ref|XM_392111.4|, gi|328784755|ref|XM_392681.4|, gi|328791504|ref|XM_0…
6	Parkinson's disease	36	110	2.43105e-07	8.42765e-06	ko05012	gi|328785047|ref|XM_393056.4|, gi|328793000|ref|XM_003251761.1|, gi|328785493|ref|XM_625075.3|, gi|328778056|ref|XM_397049.4|, gi|328776439|ref|XM_001120728.2|, gi|328788320|ref|XM_392368.4|, gi|328783909|ref|XM_623563.3|, gi|328775906|ref|XM_001120056.2|, gi|295842192|ref|NM_001177490.1|, gi|328783518|ref|XM_623477.3|, gi|328786448|ref|XM_625057.3|, gi|328779324|ref|XM_397047.4|, gi|328775826|re…
7	Citrate cycle (TCA cycle)	19	41	4.36504e-07	1.29704e-05	ko00020	gi|328778489|ref|XM_623435.3|, gi|328775990|ref|XM_623797.3|, gi|328785047|ref|XM_393056.4|, gi|328779473|ref|XM_391994.4|, gi|328783909|ref|XM_623563.3|, gi|328777024|ref|XM_392993.4|, gi|328780540|ref|XM_394366.4|, gi|328787871|ref|XM_003250972.1|, gi|328789106|ref|XM_623062.3|, gi|328791497|ref|XM_624022.3|, gi|328782823|ref|XM_623080.3|, gi|328784182|ref|XM_392811.4|, gi|328793431|ref|XM_6234…
8	Fatty acid metabolism	16	34	2.79254e-06	7.2606e-05	ko00071	gi|328780153|ref|XM_623081.3|, gi|328788119|ref|XM_395289.4|, gi|328783451|ref|XM_003250244.1|, gi|328778688|ref|XM_001123353.2|, gi|328789437|ref|XM_624561.3|, gi|110760295|ref|XM_391843.3|, gi|328790845|ref|XM_395486.4|, gi|328776083|ref|XM_392111.4|, gi|328784595|ref|XM_392910.4|, gi|328788846|ref|XR_015002.2|, gi|328789433|ref|XM_623167.3|, gi|328791850|ref|XM_394948.4|, gi|328788966|ref|XM_6…
9	Protein processing in endoplasmic reticulum	42	158	1.18775e-05	0.000274501	ko04141	gi|328777822|ref|XM_624904.3|, gi|328784804|ref|XM_392743.4|, gi|328793232|ref|XM_395889.4|, gi|328789912|ref|XM_394392.4|, gi|328784615|ref|XM_624150.3|, gi|328784834|ref|XM_624430.3|, gi|229892213|ref|NM_001160052.1|, gi|328782484|ref|XM_001120139.2|, gi|328778616|ref|XM_001122232.2|, gi|328779670|ref|XM_393575.4|, gi|328784275|ref|XM_393516.4|, gi|328789472|ref|XM_625122.3|, gi|328778748|ref|X…
10	Spliceosome	43	164	1.36049e-05	0.000282983	ko03040	gi|328777937|ref|XM_623786.3|, gi|328778393|ref|XM_624710.3|, gi|328777411|ref|XM_397274.4|, gi|328776130|ref|XM_623052.3|, gi|328782424|ref|XM_394503.4|, gi|328789067|ref|XM_392573.4|, gi|328780321|ref|XM_003249736.1|, gi|328780458|ref|XM_001121250.2|, gi|328788364|ref|XM_393356.4|, gi|328792618|ref|XM_395220.4|, gi|328792074|ref|XM_003251629.1|, gi|328783328|ref|XM_625202.3|, gi|328776237|ref|X…
11	Propanoate metabolism	14	31	2.12918e-05	0.000402609	ko00640	gi|328780153|ref|XM_623081.3|, gi|328775990|ref|XM_623797.3|, gi|328790550|ref|XM_392483.4|, gi|328788119|ref|XM_395289.4|, gi|328778688|ref|XM_001123353.2|, gi|328790845|ref|XM_395486.4|, gi|328776083|ref|XM_392111.4|, gi|328787871|ref|XM_003250972.1|, gi|328793887|ref|XM_625198.3|, gi|328788846|ref|XR_015002.2|, gi|328778205|ref|XM_624340.3|, gi|328786789|ref|XM_393806.4|, gi|328785410|ref|XM_0…
12	Ribosome biogenesis in eukaryotes	28	92	2.45323e-05	0.000425227	ko03008	gi|328782195|ref|XM_624492.3|, gi|328789976|ref|XM_397244.4|, gi|328792727|ref|XM_394260.4|, gi|328790734|ref|XM_397127.4|, gi|328788932|ref|XM_003251161.1|, gi|328778631|ref|XM_624219.3|, gi|328779133|ref|XM_003249547.1|, gi|328785702|ref|XM_001120548.2|, gi|328783742|ref|XM_393481.4|, gi|328791275|ref|XM_623394.3|, gi|328786216|ref|XM_624375.2|, gi|328793393|ref|XM_624335.3|, gi|328786693|ref|X…
13	beta-Alanine metabolism	12	27	0.00010108	0.00161729	ko00410	gi|328780153|ref|XM_623081.3|, gi|328790550|ref|XM_392483.4|, gi|328788119|ref|XM_395289.4|, gi|328778688|ref|XM_001123353.2|, gi|328790845|ref|XM_395486.4|, gi|328776083|ref|XM_392111.4|, gi|328793887|ref|XM_625198.3|, gi|328783403|ref|XM_392052.4|, gi|328786789|ref|XM_393806.4|, gi|328783478|ref|XM_396249.4|, gi|328792664|ref|XM_393567.4|, gi|328778709|ref|XM_392773.4|
14	Alzheimer's disease	39	161	0.000216162	0.00321155	ko05010	gi|328785448|ref|XM_393851.4|, gi|328793232|ref|XM_395889.4|, gi|328785047|ref|XM_393056.4|, gi|328785493|ref|XM_625075.3|, gi|328778056|ref|XM_397049.4|, gi|328776439|ref|XM_001120728.2|, gi|328788320|ref|XM_392368.4|, gi|328791043|ref|XM_003251459.1|, gi|328783909|ref|XM_623563.3|, gi|328775906|ref|XM_001120056.2|, gi|295842192|ref|NM_001177490.1|, gi|328783518|ref|XM_623477.3|, gi|328786448|re…
15	RNA transport	43	184	0.00024648	0.00341786	ko03013	gi|328782033|ref|XM_396057.4|, gi|328793092|ref|XM_397254.4|, gi|328784640|ref|XM_395964.4|, gi|328787133|ref|XM_393330.4|, gi|62526111|ref|NM_001014993.1|, gi|328786890|ref|XM_624096.3|, gi|328776777|ref|XM_396504.4|, gi|328780321|ref|XM_003249736.1|, gi|328780458|ref|XM_001121250.2|, gi|328788364|ref|XM_393356.4|, gi|328793437|ref|XM_003251830.1|, gi|328777034|ref|XM_395256.4|, gi|328792618|ref…
16	Huntington's disease	43	185	0.000279631	0.0036352	ko05016	gi|328779386|ref|XM_001122101.2|, gi|328789157|ref|XM_624973.2|, gi|328785047|ref|XM_393056.4|, gi|328793477|ref|XM_001122738.2|, gi|328793000|ref|XM_003251761.1|, gi|328785493|ref|XM_625075.3|, gi|328778056|ref|XM_397049.4|, gi|328776439|ref|XM_001120728.2|, gi|328788320|ref|XM_392368.4|, gi|328783909|ref|XM_623563.3|, gi|328775906|ref|XM_001120056.2|, gi|295842192|ref|NM_001177490.1|, gi|328783…
17	Rheumatoid arthritis	11	29	0.00101297	0.012394	ko05323	gi|328791884|ref|XM_393438.4|, gi|328787947|ref|XM_623492.3|, gi|328793114|ref|XM_625095.3|, gi|328781743|ref|XM_395359.4|, gi|328777194|ref|XM_001123336.2|, gi|328791666|ref|XM_392599.4|, gi|328787640|ref|XM_624343.3|, gi|328781426|ref|XM_624849.3|, gi|328788149|ref|XM_394769.4|, gi|328783420|ref|XM_624784.3|, gi|328792070|ref|XM_003251627.1|
18	Protein export	11	30	0.00140359	0.0153656	ko03060	gi|328775905|ref|XM_392912.4|, gi|328789912|ref|XM_394392.4|, gi|229892213|ref|NM_001160052.1|, gi|328787995|ref|XM_395013.4|, gi|328786749|ref|XM_393701.4|, gi|328787231|ref|XM_391901.4|, gi|328787209|ref|XM_625166.3|, gi|328776349|ref|XM_395961.4|, gi|328788429|ref|XM_624698.3|, gi|328783173|ref|XM_001122788.2|, gi|328778093|ref|XM_001120520.2|
19	Butanoate metabolism	11	30	0.00140359	0.0153656	ko00650	gi|328779964|ref|XM_392953.3|, gi|328790550|ref|XM_392483.4|, gi|328778688|ref|XM_001123353.2|, gi|328789437|ref|XM_624561.3|, gi|328784755|ref|XM_392681.4|, gi|328788846|ref|XR_015002.2|, gi|328789433|ref|XM_623167.3|, gi|328793431|ref|XM_623499.3|, gi|328789415|ref|XM_001120965.2|, gi|328783403|ref|XM_392052.4|, gi|328786789|ref|XM_393806.4|

## Sheet: Acc_NEW VS Acc_Forager
KEGG pathway enrichment analysis of the DEGs between the NEW and Forager stages in Apis cerana (NEW: newly emerged worker)
#	Pathway	Sample1 (287)	Sample2 (7187)	Pvalue	Qvalue	Pathway ID	Differentially expressed genes
1	Ribosome	51	89	2.84896e-49	4.52985e-47	ko03010	gi|328777425|ref|XM_392988.4|, gi|328778995|ref|XM_001120419.2|, gi|328783444|ref|XM_392059.4|, gi|328787487|ref|XM_001122510.2|, gi|328780139|ref|XM_001119952.2|, gi|328793132|ref|XM_393092.4|, gi|328785422|ref|XM_396741.4|, gi|328790529|ref|XM_393135.4|, gi|328787741|ref|XM_003250946.1|, gi|328793057|ref|XM_624617.3|, gi|328780838|ref|XM_624940.3|, gi|328786420|ref|XM_623047.3|, gi|328781931|re…
2	Metabolic pathways	68	1041	1.55479e-05	0.00123606	ko01100	gi|328789403|ref|XM_624277.3|, gi|328788842|ref|XM_001121717.2|, gi|328786960|ref|XM_003250818.1|, gi|328789362|ref|XM_623354.3|, gi|328778489|ref|XM_623435.3|, gi|328793067|ref|XM_624348.3|, gi|328781638|ref|XM_624765.3|, gi|328778056|ref|XM_397049.4|, gi|328784834|ref|XM_624430.3|, gi|328790550|ref|XM_392483.4|, gi|328788320|ref|XM_392368.4|, gi|328786046|ref|XM_393116.4|, gi|328778688|ref|XM_0…
3	Propanoate metabolism	7	31	0.000173211	0.00918018	ko00640	gi|328790550|ref|XM_392483.4|, gi|328778688|ref|XM_001123353.2|, gi|328776083|ref|XM_392111.4|, gi|328787871|ref|XM_003250972.1|, gi|328788846|ref|XR_015002.2|, gi|328786789|ref|XM_393806.4|, gi|328785410|ref|XM_003250552.1|
4	Parkinson's disease	13	110	0.000408741	0.0162474	ko05012	gi|328778056|ref|XM_397049.4|, gi|328788320|ref|XM_392368.4|, gi|328786448|ref|XM_625057.3|, gi|328789134|ref|XM_392269.4|, gi|58531214|ref|NM_001010975.1|, gi|328789106|ref|XM_623062.3|, gi|328780156|ref|XM_623874.3|, gi|288872186|ref|NM_001172404.1|, gi|328778986|ref|XM_001122063.2|, gi|328779393|ref|XM_624798.3|, gi|328788802|ref|XM_392639.4|, gi|328791957|ref|XM_001120610.2|, gi|110761754|ref…
5	Pyruvate metabolism	8	55	0.00139218	0.0442714	ko00620	gi|328778489|ref|XM_623435.3|, gi|328788846|ref|XR_015002.2|, gi|328789070|ref|XM_623455.3|, gi|328793431|ref|XM_623499.3|, gi|328791669|ref|XR_014899.2|, gi|328784462|ref|XM_003250406.1|, gi|328780308|ref|XM_624350.3|, gi|328785410|ref|XM_003250552.1|
