# Supplementary material for: Transcriptome differences in the hypopharyngeal gland between Western Honeybees (Apis mellifera) and Eastern Honeybees (Apis cerana)
Source: BMC Genomics. 2014 Aug 30;15(1):744. doi: 10.1186/1471-2164-15-744 (PMC4158095; doi:10.1186/1471-2164-15-744)
Supplement: Supplementary file 12 — Additional file 12: Table S7: The 1417 DEGs between Apis mellifera and Apis cerana. (XLS 1 MB) [file 12864_2014_6417_MOESM12_ESM.xls]

## Sheet: Acc_NEW VS Aml_NEW
The DEGs at the NEW stage between Apis mellifera and Apis cerana (NEW: newly emerged worker)
GeneID	log2Ratio(Acc_NEW/Aml_NEW)	Qvalue	GO Component	GO Function	GO Process	blast nr
gi|328779533|ref|XM_003249620.1|	-16.6973	0.999877	-	-	-	gi|328779534|ref|XP_003249668.1|/3.82095e-50/PREDICTED: hypothetical protein LOC552041 [Apis mellifera]
gi|328792733|ref|XM_003251720.1|	-15.0757	0.993351	-	-	-	gi|66565869|ref|XP_623779.1|/4.47023e-48/PREDICTED: hypothetical protein LOC551381 isoform 2 [Apis mellifera]
gi|240255420|ref|NM_001161831.1|	-14.9437	0.992735	-	-	-	gi|240255421|ref|NP_001155303.1|/3.54344e-55/NADH dehydrogenase [ubiquinone] iron-sulfur protein 5 [Apis mellifera]
gi|328794291|ref|XM_624725.3|	-14.9424	0.992735	-	GO:0016787//hydrolase activity	-	gi|328794292|ref|XP_624728.3|/8.50417e-130/PREDICTED: plasma glutamate carboxypeptidase-like, partial [Apis mellifera]
gi|328784196|ref|XM_392963.4|	-14.8208	0.992427	-	GO:0015036//disulfide oxidoreductase activity	GO:0018904;GO:0019725//cellular homeostasis	gi|48104680|ref|XP_392963.1|/2.2393e-51/PREDICTED: thioredoxin-2 isoform 2 [Apis mellifera]
gi|58585169|ref|NM_001011610.1|	-14.0092	0.999692	-	-	-	gi|58585170|ref|NP_001011610.1|/0/major royal jelly protein 4 precursor [Apis mellifera]
gi|328784932|ref|XM_003250474.1|	-13.2787	0.979805	-	-	-	gi|328784933|ref|XP_003250522.1|/2.97096e-60/PREDICTED: hypothetical protein LOC100576759 [Apis mellifera]
gi|328786206|ref|XM_396637.4|	-13.271	0.979682	-	-	-	gi|328786207|ref|XP_396637.3|/2.00994e-66/PREDICTED: brain protein 44-like [Apis mellifera]
gi|240848590|ref|NM_001162398.1|	-12.98	0.97488	GO:0031966//mitochondrial membrane	GO:0008320//protein transmembrane transporter activity	GO:0015031//protein transport	gi|240848591|ref|NP_001155870.1|/1.17757e-24/translocase of outer membrane 7 [Apis mellifera]
gi|328776639|ref|XM_003249141.1|	-12.9228	0.973956	-	-	-	gi|328776640|ref|XP_003249189.1|/5.36915e-48/PREDICTED: hypothetical protein LOC100576325 [Apis mellifera]
gi|328793335|ref|XM_396143.4|	-12.7974	0.971678	-	-	-	gi|328793336|ref|XP_396143.4|/0/PREDICTED: uncharacterized protein CG1785-like [Apis mellifera]
gi|328783412|ref|XM_001120608.2|	-12.7547	0.998091	-	-	-	gi|110763647|ref|XP_001120608.1|/1.88633e-83/PREDICTED: hypothetical protein LOC726323 [Apis mellifera]
gi|239985440|ref|NM_001161787.1|	-12.7085	0.969708	-	-	-	gi|239985441|ref|NP_001155259.1|/6.44373e-28/uncharacterized protein LOC100302106 [Apis mellifera]
gi|328786928|ref|XM_392781.4|	-12.6805	0.969031	-	GO:0003824//catalytic activity	GO:0008152//metabolic process	gi|328786929|ref|XP_392781.4|/1.47232e-175/PREDICTED: epidermal retinol dehydrogenase 2-like isoform 1 [Apis mellifera]
gi|328789612|ref|XM_392760.4|	-12.6235	0.968107	GO:0044464//cell part	-	GO:0044249//cellular biosynthetic process;GO:0044238//primary metabolic process	gi|66504360|ref|XP_392760.2|/3.73367e-100/PREDICTED: ATP synthase subunit O, mitochondrial [Apis mellifera]
gi|328783779|ref|XM_392965.4|	-12.5907	0.967492	GO:0043231//intracellular membrane-bounded organelle	GO:0005488//binding	-	gi|328783780|ref|XP_392965.3|/2.92834e-123/PREDICTED: protein C20orf11-like isoform 1 [Apis mellifera]
gi|58585141|ref|NM_001011601.1|	-12.5473	0.966445	-	-	-	gi|58585142|ref|NP_001011601.1|/0/major royal jelly protein 3 precursor [Apis mellifera]
gi|328786656|ref|XM_624522.3|	-12.5271	0.965952	GO:0042579//microbody	GO:0016860//intramolecular oxidoreductase activity	GO:0009062//fatty acid catabolic process	gi|328786657|ref|XP_624525.3|/9.82037e-146/PREDICTED: peroxisomal 3,2-trans-enoyl-CoA isomerase-like [Apis mellifera]
gi|328792121|ref|XM_624049.3|	-12.5088	0.965706	-	-	-	gi|66511756|ref|XP_624052.1|/3.92973e-101/PREDICTED: NADH dehydrogenase [ubiquinone] 1 beta subcomplex subunit 8, mitochondrial-like [Apis mellifera]
gi|328779771|ref|XM_623066.3|	-12.4037	0.963305	-	GO:0070011	-	gi|66507455|ref|XP_623069.1|/0/PREDICTED: venom protease [Apis mellifera]
gi|328778661|ref|XM_392719.4|	-12.3966	0.962936	-	-	-	gi|48101875|ref|XP_392719.1|/1.96898e-91/PREDICTED: MIP18 family protein CG30152-like [Apis mellifera]
gi|328794471|ref|XM_001123172.2|	-12.3926	0.962936	-	-	-	gi|328794472|ref|XP_001123172.2|/5.68398e-58/PREDICTED: hypothetical protein LOC727464 [Apis mellifera]
gi|328793714|ref|XM_393002.4|	-12.2912	0.960165	-	-	-	gi|328793715|ref|XP_393002.3|/3.75807e-153/PREDICTED: enoyl-CoA hydratase domain-containing protein 2, mitochondrial-like isoform 1 [Apis mellifera]
gi|328782554|ref|XM_001120404.2|	-12.1946	0.957949	GO:0016020//membrane	-	GO:0006779//porphyrin biosynthetic process	gi|110748900|ref|XP_001120404.1|/1.80374e-56/PREDICTED: transmembrane protein 14C-like [Apis mellifera]
gi|328784820|ref|XM_003250455.1|	-12.1195	0.996675	-	-	-	gi|328784821|ref|XP_003250503.1|/1.17054e-40/PREDICTED: hypothetical protein LOC100577210 [Apis mellifera]
gi|328785420|ref|XM_001120618.2|	-12.0227	0.952838	-	-	-	gi|110761702|ref|XP_001120618.1|/0/PREDICTED: homeobox protein PKNOX2-like [Apis mellifera]
gi|328779571|ref|XM_396991.4|	-11.9509	0.950807	-	GO:0016757//transferase activity, transferring glycosyl groups	-	gi|328779572|ref|XP_396991.4|/0/PREDICTED: chondroitin sulfate synthase 1-like isoform 1 [Apis mellifera]
gi|328791374|ref|XM_393767.4|	-11.9447	0.950499	-	-	-	gi|328791375|ref|XP_393767.4|/0/PREDICTED: probable tRNA (uracil-O(2)-)-methyltransferase-like [Apis mellifera]
gi|328786920|ref|XM_003250810.1|	-11.9318	0.950191	-	-	GO:0008152//metabolic process	gi|380015993|ref|XP_003691978.1|/6.12058e-126/PREDICTED: dihydrolipoyllysine-residue acetyltransferase component of pyruvate dehydrogenase complex, mitochondrial-like [Apis florea]
gi|328792662|ref|XM_001121032.2|	-11.9163	0.949514	-	GO:0003824//catalytic activity	GO:0042742//defense response to bacterium	gi|110750075|ref|XP_001121032.1|/0/PREDICTED: serine protease snake [Apis mellifera]
gi|328776164|ref|XM_003249078.1|	-11.8971	0.948775	-	-	-	gi|328776165|ref|XP_003249126.1|/3.42595e-153/PREDICTED: hypothetical protein LOC100577693 [Apis mellifera]
gi|328777448|ref|XM_003249297.1|	-11.8906	0.948652	-	-	-	gi|328777449|ref|XP_003249345.1|/3.08868e-62/PREDICTED: 28S ribosomal protein S23, mitochondrial-like [Apis mellifera]
gi|328789429|ref|XM_001120444.2|	-11.8617	0.94742	-	-	-	gi|110751316|ref|XP_001120444.1|/2.99789e-92/PREDICTED: hypothetical protein LOC724555 [Apis mellifera]
gi|328788785|ref|XM_393417.4|	-11.8176	0.945696	GO:0005622//intracellular	-	-	gi|328788786|ref|XP_393417.3|/8.49067e-82/PREDICTED: 39S ribosomal protein L12, mitochondrial [Apis mellifera]
gi|328783281|ref|XM_394085.4|	-11.7903	0.944219	-	-	-	gi|328783282|ref|XP_394085.3|/1.60655e-78/PREDICTED: charged multivesicular body protein 3 isoform 2 [Apis mellifera]
gi|328784035|ref|XM_001120164.2|	-11.7836	0.944034	-	-	-	gi|328784036|ref|XP_001120164.2|/1.10575e-55/PREDICTED: DNA-directed RNA polymerase III subunit RPC9-like [Apis mellifera]
gi|328784709|ref|XM_001121327.2|	-11.7706	0.998707	-	-	-	gi|110758964|ref|XP_001121327.1|/1.1399e-47/PREDICTED: regucalcin-like [Apis mellifera]
gi|328778869|ref|XM_392655.4|	-11.7694	0.943541	-	GO:0046914//transition metal ion binding;GO:0051540	GO:0031163	gi|66551651|ref|XP_392655.2|/8.25258e-76/PREDICTED: iron-sulfur cluster assembly enzyme ISCU, mitochondrial [Apis mellifera]
gi|328779226|ref|XM_623853.3|	-11.7588	0.94311	-	-	-	gi|328779227|ref|XP_623856.3|/4.4978e-84/PREDICTED: ribosome-recycling factor, mitochondrial-like [Apis mellifera]
gi|328782235|ref|XM_003250062.1|	-11.7482	0.942433	-	-	-	gi|380020226|ref|XP_003693992.1|/1.90077e-62/PREDICTED: uncharacterized protein C4orf29 homolog [Apis florea]
gi|328785588|ref|XM_625242.3|	-11.7446	0.942064	-	-	-	gi|66499530|ref|XP_625245.1|/6.6448e-58/PREDICTED: hypothetical protein LOC551318 [Apis mellifera]
gi|328785583|ref|XM_623633.3|	-11.7082	0.940155	GO:0016020//membrane	-	GO:0006810//transport	gi|66499523|ref|XP_623636.1|/2.68906e-166/PREDICTED: peroxisomal membrane protein PMP34-like [Apis mellifera]
gi|328792527|ref|XM_001121501.2|	-11.6937	0.939416	-	GO:0005488//binding	-	gi|328792528|ref|XP_001121501.2|/9.27323e-107/PREDICTED: COMM domain-containing protein 10-like [Apis mellifera]
gi|328783183|ref|XM_393026.4|	-11.6867	0.939047	GO:0044424//intracellular part	GO:0016861//intramolecular oxidoreductase activity, interconverting aldoses and ketoses	GO:0006041//glucosamine metabolic process	gi|66547108|ref|XP_393026.2|/4.7705e-153/PREDICTED: glucosamine-6-phosphate isomerase isoform 1 [Apis mellifera]
gi|328790490|ref|XM_001120232.2|	-11.664	0.937939	-	-	-	gi|328790491|ref|XP_001120232.2|/3.20531e-37/PREDICTED: hypothetical protein LOC724398 [Apis mellifera]
gi|328784355|ref|XM_001121049.2|	-11.6064	0.935845	-	-	-	gi|328784356|ref|XP_001121049.2|/4.38037e-110/PREDICTED: hypothetical protein LOC725171 [Apis mellifera]
gi|328780130|ref|XM_623526.2|	-11.5701	0.934245	-	-	-	gi|328780131|ref|XP_623529.2|/0/PREDICTED: hypothetical protein LOC551130 [Apis mellifera]
gi|328784806|ref|XR_120200.1|	-11.5377	0.932336	-	-	-	-
gi|328791115|ref|XM_001122723.2|	-11.5125	0.931043	-	-	-	gi|328791116|ref|XP_001122723.2|/0/PREDICTED: cytoplasmic tRNA 2-thiolation protein 2-like [Apis mellifera]
gi|328788073|ref|XR_120367.1|	-11.5046	0.930674	-	-	-	-
gi|328790103|ref|XR_120483.1|	-11.479	0.92975	-	-	-	gi|270001056|gb|EEZ97503.1|/2.33239e-11/hypothetical protein TcasGA2_TC011347 [Tribolium castaneum]
gi|328791936|ref|XR_120601.1|	-11.4785	0.92975	-	-	-	-
gi|328793584|ref|XM_001120401.2|	-11.431	0.927595	-	-	-	gi|110765036|ref|XP_001120401.1|/1.48533e-111/PREDICTED: coiled-coil domain-containing protein 28A-like [Apis mellifera]
gi|110755278|ref|XM_397432.3|	-11.3899	0.925625	-	-	-	gi|66561002|ref|XP_397432.2|/6.0627e-102/PREDICTED: translocator protein-like [Apis mellifera]
gi|328787576|ref|XR_120352.1|	-11.3674	0.924332	-	-	-	-
gi|328777392|ref|XM_001120207.2|	-11.3622	0.923901	-	-	-	gi|328777393|ref|XP_001120207.2|/4.10183e-53/PREDICTED: hypothetical protein LOC724372 [Apis mellifera]
gi|328793278|ref|XM_625241.3|	-11.3485	0.923101	-	-	-	gi|380022940|ref|XP_003695291.1|/4.89269e-43/PREDICTED: LOW QUALITY PROTEIN: HBS1-like protein-like [Apis florea]
gi|328793482|ref|XR_120696.1|	-11.3151	0.9215	-	-	-	gi|383859746|ref|XP_003705353.1|/4.31802e-63/PREDICTED: piggyBac transposable element-derived protein 4-like [Megachile rotundata]
gi|328790495|ref|XR_120506.1|	-11.2665	0.91836	-	-	-	-
gi|328777326|ref|XM_003249270.1|	-11.2414	0.917128	-	-	-	gi|350426406|ref|XP_003494428.1|/3.57652e-07/PREDICTED: hypothetical protein LOC100749103 [Bombus impatiens]
gi|328792629|ref|XM_001121832.2|	-11.2104	0.915035	-	-	-	gi|328792630|ref|XP_001121832.2|/5.83149e-121/PREDICTED: UPF0585 protein CG18661-like [Apis mellifera]
gi|328783920|ref|XM_001121186.2|	-11.2003	0.914358	-	GO:0003824//catalytic activity	GO:0044260;GO:0044238//primary metabolic process	gi|328783921|ref|XP_001121186.2|/0/PREDICTED: tRNA pseudouridine synthase-like 1-like [Apis mellifera]
gi|328784912|ref|XM_001121664.2|	-11.1944	0.914173	-	-	-	gi|328784913|ref|XP_001121664.2|/3.43873e-154/PREDICTED: 39S ribosomal protein L9, mitochondrial-like [Apis mellifera]
gi|328782159|ref|XM_001120224.2|	-11.1793	0.913496	-	-	-	gi|328782160|ref|XP_001120224.2|/0/PREDICTED: hypothetical protein LOC724390 [Apis mellifera]
gi|328780836|ref|XM_001121863.2|	-11.1577	0.912449	-	-	-	gi|328780837|ref|XP_001121863.2|/1.3377e-108/PREDICTED: protein FAM192A-like [Apis mellifera]
gi|328791112|ref|XM_396004.4|	-11.1523	0.911895	GO:0030529//ribonucleoprotein complex	GO:0005198//structural molecule activity	GO:0010467//gene expression	gi|66510082|ref|XP_396004.2|/4.20597e-99/PREDICTED: 39S ribosomal protein L17, mitochondrial [Apis mellifera]
gi|328793756|ref|XM_624942.2|	-11.1033	0.908386	-	GO:0016740//transferase activity	-	gi|66542933|ref|XP_624945.1|/1.2986e-145/PREDICTED: 1-acyl-sn-glycerol-3-phosphate acyltransferase gamma-like [Apis mellifera]
gi|328794346|ref|XM_001122757.2|	-11.041	0.904753	-	-	GO:0042742//defense response to bacterium	gi|328794347|ref|XP_001122757.2|/4.64883e-113/PREDICTED: major royal jelly protein 3-like, partial [Apis mellifera]
gi|328779681|ref|XM_393221.4|	-11.0403	0.904753	GO:0030529//ribonucleoprotein complex	GO:0005198//structural molecule activity	GO:0010467//gene expression	gi|328779682|ref|XP_393221.2|/3.49053e-89/PREDICTED: 40S ribosomal protein S12, mitochondrial isoform 1 [Apis mellifera]
gi|328782036|ref|XM_624144.2|	-11.0172	0.902844	-	GO:0015078//hydrogen ion transmembrane transporter activity	GO:0022904//respiratory electron transport chain	gi|380019838|ref|XP_003693808.1|/5.29271e-51/PREDICTED: cytochrome b-c1 complex subunit 7-like [Apis florea]
gi|328789583|ref|XM_001120246.2|	-10.9812	0.900135	-	-	-	gi|110751198|ref|XP_001120246.1|/3.84637e-76/PREDICTED: probable RNA-binding protein EIF1AD-like [Apis mellifera]
gi|328788211|ref|XM_001120356.2|	-10.9748	0.89952	GO:0031224//intrinsic to membrane	-	GO:0006810//transport	gi|110756901|ref|XP_001120356.1|/0/PREDICTED: UDP-xylose and UDP-N-acetylglucosamine transporter-like [Apis mellifera]
gi|166795900|ref|NM_001114198.1|	-10.9447	0.897119	-	GO:0005488//binding	GO:0010876	gi|166795901|ref|NP_001107670.1|/2.69856e-83/apolipophorin-III-like protein precursor [Apis mellifera]
gi|328778703|ref|XM_001122342.2|	-10.9443	0.896995	GO:0005840//ribosome	-	-	gi|328778704|ref|XP_001122342.2|/3.59319e-89/PREDICTED: 39S ribosomal protein L48, mitochondrial [Apis mellifera]
gi|110755499|ref|XM_625186.2|	-10.9252	0.896441	-	-	-	gi|328789967|ref|XP_625189.2|/0/PREDICTED: laccase-5-like [Apis mellifera]
gi|328782284|ref|XM_624204.3|	-10.9133	0.895702	-	GO:0005488//binding	GO:0006952//defense response;GO:0007165//signal transduction	gi|328782285|ref|XP_624207.3|/0/PREDICTED: TNF receptor-associated factor 6 [Apis mellifera]
gi|328790541|ref|XM_001121019.2|	-10.8277	0.889238	-	-	-	gi|328790542|ref|XP_001121019.2|/2.80484e-117/PREDICTED: phosphatidylinositol-glycan biosynthesis class X protein-like [Apis mellifera]
gi|328790750|ref|XR_120521.1|	-10.8214	0.888745	-	-	-	-
gi|328793776|ref|XM_001122584.2|	-10.7801	0.88579	-	GO:0005249//voltage-gated potassium channel activity	GO:0065008;GO:0007268//synaptic transmission;GO:0044057	gi|328793777|ref|XP_001122584.2|/2.94133e-138/PREDICTED: hypothetical protein LOC726868 [Apis mellifera]
gi|328786588|ref|XM_003250770.1|	-10.7448	0.882465	GO:0043231//intracellular membrane-bounded organelle	GO:0016614//oxidoreductase activity, acting on CH-OH group of donors;GO:0043169//cation binding	GO:0006818//hydrogen transport;GO:0008152//metabolic process	gi|380017627|ref|XP_003692753.1|/9.65921e-116/PREDICTED: probable hydroxyacid-oxoacid transhydrogenase, mitochondrial-like [Apis florea]
gi|328791672|ref|XM_395659.4|	-10.7381	0.881665	-	-	-	gi|48103834|ref|XP_395659.1|/2.95693e-90/PREDICTED: protein lethal(2)essential for life-like isoform 1 [Apis mellifera]
gi|328791595|ref|XM_001122067.2|	-10.6865	0.877478	-	-	-	gi|328791596|ref|XP_001122067.2|/0/PREDICTED: serpin B3-like [Apis mellifera]
gi|328787823|ref|XM_625040.3|	-10.664	0.875877	-	-	-	gi|328787824|ref|XP_625043.3|/0/PREDICTED: probable ATP-dependent RNA helicase DDX28-like [Apis mellifera]
gi|328776583|ref|XM_623928.3|	-10.6339	0.873107	-	-	-	gi|340723606|ref|XP_003400180.1|/4.65504e-98/PREDICTED: pyridoxine/pyridoxamine 5'-phosphate oxidase-like [Bombus terrestris]
gi|328777992|ref|XR_119835.1|	-10.6179	0.871875	-	-	-	-
gi|328789796|ref|XM_391824.3|	-10.6175	0.871875	-	-	GO:0007165//signal transduction	gi|328789797|ref|XP_391824.3|/0/PREDICTED: rap1 GTPase-activating protein 2 [Apis mellifera]
gi|328784072|ref|XM_001120796.2|	-10.5943	0.870521	-	-	-	gi|110768654|ref|XP_001120796.1|/9.11477e-70/PREDICTED: transmembrane protein 170A-like isoform 1 [Apis mellifera]
gi|328783661|ref|XM_625294.3|	-10.5703	0.868489	-	-	-	gi|66525087|ref|XP_625297.1|/4.56566e-88/PREDICTED: hypothetical protein LOC552770 [Apis mellifera]
gi|328783610|ref|XM_003250269.1|	-10.5703	0.868489	-	-	-	gi|328783611|ref|XP_003250317.1|/5.51332e-75/PREDICTED: hypothetical protein LOC100577586 [Apis mellifera]
gi|328776092|ref|XM_623972.3|	-10.5622	0.867873	GO:0044444//cytoplasmic part	GO:0005488//binding;GO:0016782//transferase activity, transferring sulfur-containing groups	GO:0002097	gi|66565892|ref|XP_623975.1|/1.66039e-52/PREDICTED: ubiquitin-related modifier 1 homolog [Apis mellifera]
gi|328779201|ref|XM_001121086.2|	-10.5618	0.867873	-	-	-	gi|380015166|ref|XP_003691579.1|/6.95944e-76/PREDICTED: protein UXT homolog [Apis florea]
gi|328789757|ref|XR_014933.2|	-10.5299	0.865349	-	-	-	gi|110758088|ref|XP_001121351.1|/1.22785e-168/PREDICTED: histone-lysine N-methyltransferase SETMAR-like [Apis mellifera]
gi|328794475|ref|XR_120748.1|	-10.5289	0.865226	-	-	-	gi|380027645|ref|XP_003697531.1|/1.16058e-35/PREDICTED: N-acylneuraminate-9-phosphatase-like, partial [Apis florea]
gi|328780727|ref|XM_003249802.1|	-10.4868	0.860547	-	-	GO:0002164//larval development	gi|66510555|ref|XP_393173.2|/0/PREDICTED: polyubiquitin-A-like isoform 1 [Apis mellifera]
gi|328782161|ref|XM_003250046.1|	-10.4702	0.859192	-	-	-	gi|328782162|ref|XP_003250094.1|/9.58796e-41/PREDICTED: hypothetical protein LOC100577776 [Apis mellifera]
gi|328789487|ref|XM_003251234.1|	-10.4522	0.857468	-	-	-	gi|328789488|ref|XP_003251282.1|/2.01265e-113/PREDICTED: hypothetical protein LOC100577661 isoform 2 [Apis mellifera]
gi|328783404|ref|XM_001122005.2|	-10.4357	0.856114	-	-	-	gi|328783405|ref|XP_001122005.2|/0/PREDICTED: hypothetical protein LOC726250 [Apis mellifera]
gi|328793145|ref|XR_120669.1|	-10.381	0.851619	-	GO:0004175//endopeptidase activity	-	gi|380029337|ref|XP_003698332.1|/2.12622e-29/PREDICTED: uncharacterized protein LOC100866477 [Apis florea]
gi|328784353|ref|XM_003250392.1|	-10.3718	0.85088	-	-	-	gi|328784354|ref|XP_003250440.1|/0/PREDICTED: hypothetical protein LOC100578796 [Apis mellifera]
gi|328791739|ref|XM_393186.4|	-10.286	0.842261	-	GO:0016740//transferase activity	-	gi|48116262|ref|XP_393186.1|/0/PREDICTED: u4/U6 small nuclear ribonucleoprotein Prp4 [Apis mellifera]
gi|328792788|ref|XM_003251727.1|	-10.2767	0.841153	-	-	-	gi|328792789|ref|XP_003251775.1|/1.63116e-41/PREDICTED: coiled-coil domain-containing protein 56-like [Apis mellifera]
gi|328776747|ref|XR_119761.1|	-10.2461	0.838444	-	-	-	-
gi|328783070|ref|XM_624418.3|	-10.2258	0.836966	-	-	-	gi|66499131|ref|XP_624421.1|/4.72193e-115/PREDICTED: synaptosomal-associated protein 29 [Apis mellifera]
gi|328793017|ref|XM_001122914.2|	-10.1737	0.832287	-	GO:0005198//structural molecule activity	-	gi|399220300|ref|NP_001257749.1|/1.83121e-51/cuticular protein 4 precursor [Apis mellifera]
gi|328790217|ref|XM_001121053.2|	-10.1737	0.832287	-	-	-	gi|110758416|ref|XP_001121053.1|/4.0158e-124/PREDICTED: hypothetical protein LOC725175 [Apis mellifera]
gi|328793526|ref|XM_395779.4|	-10.1306	0.827977	-	GO:0046872//metal ion binding	-	gi|110765866|ref|XP_395779.3|/1.15136e-123/PREDICTED: AN1-type zinc finger protein 2B-like [Apis mellifera]
gi|328786955|ref|XM_624933.3|	-10.1196	0.827176	GO:0005737//cytoplasm;GO:0043231//intracellular membrane-bounded organelle	-	-	gi|328786956|ref|XP_624936.3|/0/PREDICTED: lipoamide acyltransferase component of branched-chain alpha-keto acid dehydrogenase complex, mitochondrial-like [Apis mellifera]
gi|328790809|ref|XM_393561.4|	-10.1092	0.826191	-	GO:0008238//exopeptidase activity	-	gi|328790810|ref|XP_393561.3|/0/PREDICTED: angiotensin-converting enzyme-like [Apis mellifera]
gi|328779580|ref|XR_119944.1|	-10.1092	0.826191	-	-	-	-
gi|328793284|ref|XR_120680.1|	-10.0868	0.823729	-	-	-	-
gi|328780903|ref|XM_394718.3|	-10.0647	0.82102	-	-	-	gi|328780904|ref|XP_394718.3|/0/PREDICTED: dedicator of cytokinesis protein 7-like [Apis mellifera]
gi|328785361|ref|XM_001121747.2|	-10.0634	0.82102	-	-	-	gi|110755983|ref|XP_001121747.1|/1.68361e-76/PREDICTED: coiled-coil domain-containing protein 58-like [Apis mellifera]
gi|328781659|ref|XM_001121544.2|	-10.0634	0.82102	-	-	-	gi|328781660|ref|XP_001121544.2|/0/PREDICTED: hypothetical protein LOC725732 [Apis mellifera]
gi|328790384|ref|XM_623503.3|	-10.0456	0.997106	GO:0030529//ribonucleoprotein complex	GO:0003723//RNA binding;GO:0005198//structural molecule activity	GO:0010467//gene expression	gi|66565444|ref|XP_623506.1|/3.07006e-101/PREDICTED: 60S ribosomal protein L9 [Apis mellifera]
gi|328785442|ref|XM_393651.4|	-9.99365	0.813385	-	GO:0005488//binding	-	gi|66546988|ref|XP_393651.2|/0/PREDICTED: sorbitol dehydrogenase-like [Apis mellifera]
gi|328776149|ref|XR_119725.1|	-9.98157	0.812462	-	-	-	gi|405946730|gb|EKC17701.1|/7.68439e-07/Plexin-A4 [Crassostrea gigas]
gi|328782048|ref|XM_003250027.1|	-9.96939	0.810984	-	-	-	gi|328782049|ref|XP_003250075.1|/3.97257e-102/PREDICTED: cyclin-dependent kinase 2-interacting protein-like [Apis mellifera]
gi|328785006|ref|XM_392022.4|	-9.96867	0.810984	-	-	GO:0048856//anatomical structure development;GO:0048610;GO:0030154//cell differentiation;GO:0003006//developmental process involved in reproduction;GO:0048477//oogenesis	gi|328785007|ref|XP_392022.4|/0/PREDICTED: hypothetical protein LOC408476 [Apis mellifera]
gi|328787477|ref|XM_003250907.1|	-9.94471	0.80846	-	-	-	gi|328787478|ref|XP_003250955.1|/0/PREDICTED: hypothetical protein LOC100576774 [Apis mellifera]
gi|328787769|ref|XM_394676.3|	-9.93148	0.80729	-	-	-	gi|66506853|ref|XP_394676.2|/0/PREDICTED: alcohol dehydrogenase [NADP+] A-like [Apis mellifera]
gi|328791874|ref|XM_001123084.2|	-9.91961	0.805689	-	-	-	gi|380016914|ref|XP_003692413.1|/2.43675e-101/PREDICTED: LOW QUALITY PROTEIN: ankyrin repeat and MYND domain-containing protein 2-like [Apis florea]
gi|328785873|ref|XM_624265.3|	-9.90764	0.80415	-	-	-	gi|66512536|ref|XP_624268.1|/0/PREDICTED: phospholipase B1, membrane-associated-like [Apis mellifera]
gi|328782393|ref|XM_001120492.2|	-9.89406	0.802487	-	-	-	gi|328782394|ref|XP_001120492.2|/4.78998e-111/PREDICTED: headcase protein [Apis mellifera]
gi|328791464|ref|XM_003251525.1|	-9.89406	0.802487	-	-	-	gi|328791465|ref|XP_003251573.1|/7.71805e-12/PREDICTED: hypothetical protein LOC100576661 [Apis mellifera]
gi|328778519|ref|XM_003249460.1|	-9.8933	0.802426	-	-	-	gi|328778520|ref|XP_003249508.1|/2.73548e-39/PREDICTED: hypothetical protein LOC100577277 [Apis mellifera]
gi|328787888|ref|XM_624848.3|	-9.86805	0.800086	GO:0015630//microtubule cytoskeleton	-	-	gi|332801003|ref|NP_001193902.1|/0/acyl-CoA synthetase family member 2, mitochondrial precursor [Apis mellifera]
gi|328782403|ref|XM_003250089.1|	-9.8249	0.99686	-	-	-	gi|328782404|ref|XP_003250137.1|/1.18757e-54/PREDICTED: hypothetical protein LOC100577331 [Apis mellifera]
gi|328780751|ref|XM_003249807.1|	-9.8215	0.986947	GO:0031234//extrinsic to internal side of plasma membrane	GO:0060089	GO:0007166//cell surface receptor linked signaling pathway	gi|328780752|ref|XP_003249855.1|/1.21922e-31/PREDICTED: guanine nucleotide-binding protein subunit gamma-1 [Apis mellifera]
gi|328782268|ref|XM_001121953.2|	-9.44643	0.995136	-	-	-	gi|328782269|ref|XP_001121953.2|/0/PREDICTED: hypothetical protein LOC726199 [Apis mellifera]
gi|328785403|ref|XM_624083.3|	-8.36882	0.963182	-	-	-	gi|340723041|ref|XP_003399907.1|/1.19133e-43/PREDICTED: gamma-secretase subunit pen-2-like isoform 1 [Bombus terrestris]
gi|328782926|ref|XM_003250168.1|	-7.98604	0.978697	-	-	-	gi|328782927|ref|XP_003250216.1|/0/PREDICTED: hypothetical protein LOC100576814 [Apis mellifera]
gi|328792310|ref|XM_392115.4|	-7.88804	0.963551	-	GO:0043021//ribonucleoprotein binding;GO:0008135//translation factor activity, nucleic acid binding	GO:0042255//ribosome assembly;GO:0006412//translation	gi|48094369|ref|XP_392115.1|/1.80379e-132/PREDICTED: eukaryotic translation initiation factor 6 isoform 1 [Apis mellifera]
gi|328794348|ref|XM_624198.3|	-7.87985	0.947728	-	-	GO:0001906//cell killing;GO:0042742//defense response to bacterium	gi|110776423|ref|XP_624201.2|/6.13977e-116/PREDICTED: major royal jelly protein 1-like, partial [Apis mellifera]
gi|328783964|ref|XM_003250326.1|	-7.76818	0.943788	-	-	-	gi|380029948|ref|XP_003698625.1|/8.40633e-60/PREDICTED: uncharacterized protein LOC100864290 [Apis florea]
gi|254540048|ref|NM_001163463.1|	-7.67505	0.939909	GO:0005746//mitochondrial respiratory chain	-	GO:0022904//respiratory electron transport chain	gi|254540049|ref|NP_001156935.1|/1.19458e-54/NADH dehydrogenase (ubiquinone) 1 beta subcomplex, 2, 8kDa [Apis mellifera]
gi|328793419|ref|XR_120690.1|	-7.65189	0.97094	-	-	-	gi|328794377|ref|XP_003252052.1|/1.38178e-26/PREDICTED: hypothetical protein LOC100577130 [Apis mellifera]
gi|328782026|ref|XM_001122158.2|	-7.53477	0.961643	-	-	-	gi|328782027|ref|XP_001122158.2|/0/PREDICTED: membrane metallo-endopeptidase-like 1-like [Apis mellifera]
gi|328780313|ref|XM_625268.3|	-7.51012	0.967122	-	-	-	gi|328780314|ref|XP_625271.3|/0/PREDICTED: hypothetical protein LOC551946 [Apis mellifera]
gi|328789340|ref|XM_394206.4|	-7.19647	0.987071	-	GO:0005515//protein binding	-	gi|328789341|ref|XP_394206.2|/0/PREDICTED: dnaJ homolog subfamily C member 22-like [Apis mellifera]
gi|328777948|ref|XM_001120156.2|	-7.17127	0.937754	-	-	-	gi|328777949|ref|XP_001120156.2|/0/PREDICTED: hypothetical protein LOC724335 [Apis mellifera]
gi|328782361|ref|XM_001120253.2|	-7.08991	0.934306	GO:0030532//small nuclear ribonucleoprotein complex	GO:0003723//RNA binding;GO:0046914//transition metal ion binding	GO:0000278//mitotic cell cycle;GO:0000380//alternative nuclear mRNA splicing, via spliceosome	gi|332017058|gb|EGI57857.1|/4.16212e-39/U1 small nuclear ribonucleoprotein C [Acromyrmex echinatior]
gi|328789418|ref|XM_394278.3|	-7.06568	0.930858	-	-	-	gi|380026445|ref|XP_003696962.1|/9.12914e-169/PREDICTED: microphthalmia-associated transcription factor-like [Apis florea]
gi|328781762|ref|XM_003249982.1|	-6.84832	0.950314	-	-	-	gi|328781763|ref|XP_003250030.1|/0/PREDICTED: hypothetical protein LOC100577709 [Apis mellifera]
gi|328784952|ref|XM_003250478.1|	-6.81674	0.915343	-	GO:0004601//peroxidase activity	GO:0008152//metabolic process;GO:0006950//response to stress	gi|110756698|ref|XP_001120847.1|/7.3887e-103/PREDICTED: phospholipid hydroperoxide glutathione peroxidase, mitochondrial isoform 1 [Apis mellifera]
gi|328785359|ref|XM_001120250.2|	-6.77592	0.976789	-	-	-	gi|110755974|ref|XP_001120250.1|/1.86533e-172/PREDICTED: n-acetylneuraminate lyase-like [Apis mellifera]
gi|328793125|ref|XM_624604.3|	-6.76855	0.976234	GO:0043231//intracellular membrane-bounded organelle;GO:0031224//intrinsic to membrane	-	-	gi|66555386|ref|XP_624607.1|/3.69333e-73/PREDICTED: translocon-associated protein subunit delta [Apis mellifera]
gi|328775983|ref|XM_624958.2|	-6.73219	0.875631	-	-	-	gi|66530341|ref|XP_624961.1|/1.99275e-108/PREDICTED: guanosine-3',5'-bis(diphosphate) 3'-pyrophosphohydrolase MESH1-like [Apis mellifera]
gi|328791279|ref|XM_393466.4|	-6.65947	0.963921	GO:0031224//intrinsic to membrane	-	GO:0051234//establishment of localization	gi|66519029|ref|XP_393466.2|/1.81647e-121/PREDICTED: transmembrane emp24 domain-containing protein 5 [Apis mellifera]
gi|328787337|ref|XM_003250878.1|	-6.55254	0.977958	-	-	-	gi|328787338|ref|XP_003250926.1|/0/PREDICTED: vacuolar protein sorting-associated protein 13C-like [Apis mellifera]
gi|328778666|ref|XM_393327.4|	-6.5502	0.857222	-	-	-	gi|328778667|ref|XP_393327.4|/0/PREDICTED: rho GTPase-activating protein 100F-like isoform 1 [Apis mellifera]
gi|328779165|ref|XM_003249553.1|	-6.5427	0.856791	-	-	-	gi|380027520|ref|XP_003697470.1|/2.75258e-73/PREDICTED: lachesin-like [Apis florea]
gi|328779542|ref|XM_624751.3|	-6.51187	0.853589	GO:0016020//membrane	GO:0016411//acylglycerol O-acyltransferase activity	GO:0010883//regulation of lipid storage;GO:0042981//regulation of apoptosis;GO:0007444//imaginal disc development	gi|110762262|ref|XP_624754.2|/0/PREDICTED: diacylglycerol O-acyltransferase 1 [Apis mellifera]
gi|328784007|ref|XM_001119885.2|	-6.4032	0.966999	-	-	GO:0006886//intracellular protein transport	gi|110755262|ref|XP_001119885.1|/2.33452e-36/PREDICTED: protein transport protein Sec61 subunit beta [Apis mellifera]
gi|328790826|ref|XM_001122458.2|	-6.38231	0.955794	-	-	-	gi|110768981|ref|XP_001122458.1|/0/PREDICTED: venom acid phosphatase Acph-1-like [Apis mellifera]
gi|328783020|ref|XR_120116.1|	-6.32399	0.830193	-	-	-	-
gi|328785133|ref|XM_623953.3|	-6.30587	0.828531	-	-	-	gi|328785134|ref|XP_623956.3|/0/PREDICTED: poly(A) RNA polymerase, mitochondrial-like [Apis mellifera]
gi|328792639|ref|XM_392181.4|	-6.29646	0.827977	-	-	-	gi|328792640|ref|XP_392181.4|/0/PREDICTED: hypothetical protein LOC408641 isoform 1 [Apis mellifera]
gi|328783815|ref|XM_392857.4|	-6.28141	0.948159	-	GO:0004175//endopeptidase activity	GO:0019538//protein metabolic process	gi|66560290|ref|XP_392857.2|/0/PREDICTED: lysosomal aspartic protease [Apis mellifera]
gi|328786329|ref|XM_624453.3|	-6.23541	0.956779	-	-	-	gi|328786330|ref|XP_624456.2|/0/PREDICTED: probable saccharopine dehydrogenase-like isoform 1 [Apis mellifera]
gi|328783025|ref|XM_001119962.2|	-6.15375	0.956594	-	GO:0003824//catalytic activity	-	gi|328783026|ref|XP_001119962.2|/0/PREDICTED: hypothetical protein LOC724192 [Apis mellifera]
gi|328792953|ref|XM_395511.4|	-6.09351	0.969585	-	-	-	gi|328792954|ref|XP_395511.3|/0/PREDICTED: dolichyl-diphosphooligosaccharide--protein glycosyltransferase subunit 2-like [Apis mellifera]
gi|328793430|ref|XM_624910.3|	-6.07872	0.955855	-	-	-	gi|66554038|ref|XP_624913.1|/1.28248e-73/PREDICTED: hypothetical protein LOC552534 [Apis mellifera]
gi|328790449|ref|XM_391820.4|	-6.04921	0.872737	GO:0030136//clathrin-coated vesicle	-	GO:0016079//synaptic vesicle exocytosis	gi|328790450|ref|XP_391820.4|/0/PREDICTED: syntaxin-binding protein 5 [Apis mellifera]
gi|328780702|ref|XM_001121128.2|	-5.9992	0.888745	-	-	-	gi|399220308|ref|NP_001257753.1|/6.19877e-54/cuticular protein 12 precursor [Apis mellifera]
gi|328779069|ref|XM_396960.4|	-5.99813	0.949021	GO:0031967;GO:0016020//membrane	GO:0015103//inorganic anion transmembrane transporter activity	GO:0015698//inorganic anion transport	gi|66525867|ref|XP_396960.2|/0/PREDICTED: phosphate carrier protein, mitochondrial-like isoform 1 [Apis mellifera]
gi|328792537|ref|XM_624297.3|	-5.97383	0.921685	-	-	-	gi|66500934|ref|XP_624300.1|/3.59339e-34/PREDICTED: c-Myc-binding protein-like [Apis mellifera]
gi|328784837|ref|XM_625246.3|	-5.93543	0.915281	-	-	-	gi|328784838|ref|XP_625249.3|/0/PREDICTED: hypothetical protein LOC551409 [Apis mellifera]
gi|328784549|ref|XM_003250417.1|	-5.92527	0.834442	-	-	-	gi|328784550|ref|XP_003250465.1|/0/PREDICTED: hypothetical protein LOC100577014 isoform 1 [Apis mellifera]
gi|328782775|ref|XM_624908.3|	-5.87868	0.937692	GO:0005739//mitochondrion	GO:0004812//aminoacyl-tRNA ligase activity	GO:0006418//tRNA aminoacylation for protein translation	gi|328782776|ref|XP_624911.2|/0/PREDICTED: probable leucyl-tRNA synthetase, mitochondrial-like isoform 2 [Apis mellifera]
gi|328791613|ref|XM_394616.4|	-5.85096	0.89441	GO:0016020//membrane	-	-	gi|48096135|ref|XP_394616.1|/0/PREDICTED: solute carrier family 25 member 46-like isoform 1 [Apis mellifera]
gi|328786353|ref|XM_392231.4|	-5.76342	0.915097	-	-	-	gi|328786354|ref|XP_392231.2|/4.51447e-167/PREDICTED: hypothetical protein LOC408695 [Apis mellifera]
gi|328792525|ref|XM_396187.4|	-5.75928	0.874646	-	-	-	gi|66500942|ref|XP_396187.2|/0/PREDICTED: CWF19-like protein 1-like isoform 1 [Apis mellifera]
gi|328776450|ref|XM_393107.4|	-5.6994	0.921808	-	-	-	gi|328776451|ref|XP_393107.3|/0/PREDICTED: hypothetical protein LOC409604 [Apis mellifera]
gi|328793298|ref|XM_397196.4|	-5.66769	0.944527	GO:0005839//proteasome core complex;GO:0043231//intracellular membrane-bounded organelle	GO:0004175//endopeptidase activity	GO:0019941//modification-dependent protein catabolic process	gi|328793299|ref|XP_397196.4|/0/PREDICTED: hypothetical protein LOC413757 [Apis mellifera]
gi|328776928|ref|XM_623147.3|	-5.64725	0.878771	-	GO:0016787//hydrolase activity	-	gi|328776929|ref|XP_623150.3|/0/PREDICTED: serine proteinase stubble isoform 1 [Apis mellifera]
gi|328781559|ref|XM_395088.4|	-5.63713	0.852235	GO:0000315//organellar large ribosomal subunit	-	-	gi|48101271|ref|XP_395088.1|/4.3578e-81/PREDICTED: 39S ribosomal protein L27, mitochondrial [Apis mellifera]
gi|328788718|ref|XM_001121135.2|	-5.63124	0.850142	-	-	-	gi|110759087|ref|XP_001121135.1|/1.06682e-99/PREDICTED: hypothetical protein LOC725263 [Apis mellifera]
gi|328776154|ref|XM_003249075.1|	-5.59645	0.84891	-	-	-	gi|328776155|ref|XP_003249123.1|/0/PREDICTED: hypothetical protein LOC100577504 [Apis mellifera]
gi|328793592|ref|XM_623750.3|	-5.56247	0.94231	-	-	-	gi|328793593|ref|XP_623753.3|/1.49112e-124/PREDICTED: translocon-associated protein subunit alpha-like [Apis mellifera]
gi|328789150|ref|XM_003251188.1|	-5.52377	0.890715	-	-	-	gi|328789151|ref|XP_003251236.1|/7.71921e-44/PREDICTED: hypothetical protein LOC100578734 [Apis mellifera]
gi|328784576|ref|XM_003250422.1|	-5.40693	0.936153	-	GO:0016763//transferase activity, transferring pentosyl groups	GO:0019363//pyridine nucleotide biosynthetic process	gi|328784577|ref|XP_003250470.1|/0/PREDICTED: nicotinate phosphoribosyltransferase-like [Apis mellifera]
gi|328783554|ref|XM_393057.4|	-5.39234	0.940278	GO:0044424//intracellular part	GO:0008135//translation factor activity, nucleic acid binding	GO:0006412//translation	gi|328783555|ref|XP_393057.3|/0/PREDICTED: eukaryotic translation initiation factor 3 subunit D [Apis mellifera]
gi|328790821|ref|XM_625143.3|	-5.37183	0.851004	GO:0043231//intracellular membrane-bounded organelle	-	-	gi|66509820|ref|XP_625146.1|/1.62232e-128/PREDICTED: parkin coregulated gene protein homolog [Apis mellifera]
gi|328791824|ref|XM_623279.3|	-5.2943	0.944403	GO:0043231//intracellular membrane-bounded organelle	GO:0016757//transferase activity, transferring glycosyl groups;GO:0015036//disulfide oxidoreductase activity	GO:0018904;GO:0019725//cellular homeostasis	gi|66546657|ref|XP_623282.1|/0/PREDICTED: protein disulfide-isomerase A3 isoform 2 [Apis mellifera]
gi|328787904|ref|XM_393067.4|	-5.29152	0.892501	-	GO:0016628//oxidoreductase activity, acting on the CH-CH group of donors, NAD or NADP as acceptor;GO:0046914//transition metal ion binding	GO:0008152//metabolic process	gi|328787905|ref|XP_393067.4|/0/PREDICTED: palmitoyltransferase akr1-like isoform 1 [Apis mellifera]
gi|328784983|ref|XM_624755.3|	-5.27922	0.921377	-	GO:0003824//catalytic activity	-	gi|328784984|ref|XP_624758.3|/0/PREDICTED: neutral and basic amino acid transport protein rBAT isoform 2 [Apis mellifera]
gi|328786607|ref|XM_393146.4|	-5.24327	0.930181	-	-	-	gi|48112268|ref|XP_393146.1|/1.3472e-92/PREDICTED: hypothetical protein LOC409648 [Apis mellifera]
gi|328787886|ref|XM_624625.3|	-5.24107	0.927657	-	GO:0004553//hydrolase activity, hydrolyzing O-glycosyl compounds;GO:0005488//binding	-	gi|328787887|ref|XP_624628.3|/0/PREDICTED: lysosomal alpha-mannosidase-like [Apis mellifera]
gi|328786844|ref|XM_391916.4|	-5.23999	0.890038	GO:0005746//mitochondrial respiratory chain	GO:0051536//iron-sulfur cluster binding;GO:0050136//NADH dehydrogenase (quinone) activity;GO:0000166//nucleotide binding	GO:0022904//respiratory electron transport chain	gi|48097536|ref|XP_391916.1|/0/PREDICTED: NADH dehydrogenase [ubiquinone] flavoprotein 1, mitochondrial [Apis mellifera]
gi|110763297|ref|XM_625156.2|	-5.21901	0.888807	-	GO:0005488//binding	-	gi|328779916|ref|XP_625159.2|/1.45918e-71/PREDICTED: H/ACA ribonucleoprotein complex subunit 2-like protein [Apis mellifera]
gi|328782083|ref|XM_397188.4|	-5.20378	0.904384	-	-	-	gi|328782084|ref|XP_397188.3|/0/PREDICTED: antithrombin-III [Apis mellifera]
gi|328783168|ref|XM_001123304.2|	-5.19308	0.881542	-	-	-	gi|328783169|ref|XP_001123304.2|/2.68153e-148/PREDICTED: malectin-like [Apis mellifera]
gi|328776585|ref|XM_393888.3|	-5.14521	0.935845	-	GO:0016743//carboxyl- or carbamoyltransferase activity;GO:0031406//carboxylic acid binding;GO:0016812//hydrolase activity, acting on carbon-nitrogen (but not peptide) bonds, in cyclic amides;GO:0032559	GO:0009064//glutamine family amino acid metabolic process;GO:0006220//pyrimidine nucleotide metabolic process;GO:0019856//pyrimidine base biosynthetic process	gi|328776586|ref|XP_393888.3|/0/PREDICTED: CAD protein isoform 1 [Apis mellifera]
gi|328784008|ref|XM_003250332.1|	-5.12222	0.934491	-	-	-	gi|110755262|ref|XP_001119885.1|/7.56915e-23/PREDICTED: protein transport protein Sec61 subunit beta [Apis mellifera]
gi|328790630|ref|XM_395760.4|	-5.10335	0.807105	-	GO:0004872//receptor activity	GO:0007165//signal transduction	gi|328790631|ref|XP_395760.4|/0/PREDICTED: muscarinic acetylcholine receptor DM1-like [Apis mellifera]
gi|328789981|ref|XM_003251306.1|	-5.02896	0.886713	-	-	-	gi|328789982|ref|XP_003251354.1|/0/PREDICTED: tRNA-splicing endonuclease subunit Sen2-like [Apis mellifera]
gi|328791192|ref|XM_001122011.2|	-4.97383	0.823359	-	GO:0003824//catalytic activity	-	gi|328791193|ref|XP_001122011.2|/0/PREDICTED: serine protease easter [Apis mellifera]
gi|328777505|ref|XM_397559.4|	-4.95351	0.810984	-	-	-	gi|48103140|ref|XP_397559.1|/2.99748e-78/PREDICTED: hypothetical protein LOC409327 [Apis mellifera]
gi|328785983|ref|XM_625047.3|	-4.92516	0.884312	-	-	-	gi|66523464|ref|XP_625050.1|/0/PREDICTED: cytochrome b-c1 complex subunit 2, mitochondrial-like [Apis mellifera]
gi|328777834|ref|XM_392983.4|	-4.91739	0.88148	-	GO:0016491//oxidoreductase activity	-	gi|48104864|ref|XP_392983.1|/4.2832e-90/PREDICTED: NADH dehydrogenase [ubiquinone] 1 alpha subcomplex subunit 8 [Apis mellifera]
gi|328781095|ref|XM_394922.4|	-4.90669	0.852727	GO:0016020//membrane	GO:0016787//hydrolase activity	-	gi|328781096|ref|XP_394922.3|/0/PREDICTED: juvenile hormone epoxide hydrolase 2 [Apis mellifera]
gi|328786637|ref|XM_624932.2|	-4.89216	0.835304	-	GO:0016813//hydrolase activity, acting on carbon-nitrogen (but not peptide) bonds, in linear amidines	-	gi|328786638|ref|XP_624935.2|/0/PREDICTED: arginase-1-like [Apis mellifera]
gi|328786689|ref|XM_003250783.1|	-4.87953	0.864549	-	-	-	gi|328786690|ref|XP_003250831.1|/3.79139e-72/PREDICTED: hypothetical protein LOC100576945 [Apis mellifera]
gi|328788864|ref|XM_394332.4|	-4.87043	0.834072	GO:0005840//ribosome;GO:0044446//intracellular organelle part	-	-	gi|66504543|ref|XP_394332.2|/0/PREDICTED: 28S ribosomal protein S29, mitochondrial isoform 1 [Apis mellifera]
gi|328792433|ref|XM_623553.2|	-4.86045	0.891023	GO:0000314//organellar small ribosomal subunit	GO:0005198//structural molecule activity	GO:0010467//gene expression	gi|66500861|ref|XP_623556.1|/4.97222e-91/PREDICTED: 28S ribosomal protein S17, mitochondrial [Apis mellifera]
gi|328792997|ref|XM_623913.3|	-4.85613	0.894779	-	-	-	gi|328792998|ref|XP_623916.2|/0/PREDICTED: glutamyl aminopeptidase-like isoform 1 [Apis mellifera]
gi|328782782|ref|XM_624893.3|	-4.84576	0.907955	GO:0030529//ribonucleoprotein complex	-	GO:0010467//gene expression	gi|380021001|ref|XP_003694363.1|/4.86084e-116/PREDICTED: 60S ribosomal protein L13-like isoform 2 [Apis florea]
gi|328779624|ref|XM_391978.3|	-4.84352	0.885667	GO:0070161	GO:0046914//transition metal ion binding;GO:0008092//cytoskeletal protein binding;GO:0005102//receptor binding	GO:0045927//positive regulation of growth	gi|66522653|ref|XP_391978.2|/0/PREDICTED: hypothetical protein LOC408431 [Apis mellifera]
gi|328791285|ref|XM_391882.4|	-4.82779	0.865041	-	-	-	gi|328791286|ref|XP_391882.3|/0/PREDICTED: histone deacetylase 4 [Apis mellifera]
gi|328780254|ref|XM_393362.4|	-4.79812	0.87557	-	-	-	gi|328780255|ref|XP_393362.3|/0/PREDICTED: hypothetical protein LOC409872 [Apis mellifera]
gi|328789619|ref|XM_394307.4|	-4.7902	0.855498	GO:0016020//membrane	GO:0004672//protein kinase activity;GO:0032559	GO:0016477//cell migration;GO:0007166//cell surface receptor linked signaling pathway;GO:0008306//associative learning;GO:0006464//protein modification process	gi|328789620|ref|XP_394307.4|/0/PREDICTED: casein kinase I isoform gamma-3 [Apis mellifera]
gi|328784109|ref|XM_392591.4|	-4.76304	0.882157	-	GO:0016491//oxidoreductase activity	GO:0008152//metabolic process	gi|66522796|ref|XP_392591.2|/9.65759e-140/PREDICTED: pyridoxine-5'-phosphate oxidase-like [Apis mellifera]
gi|328777670|ref|XM_003249334.1|	-4.69465	0.882157	GO:0044424//intracellular part	GO:0046872//metal ion binding;GO:0016462//pyrophosphatase activity	GO:0006793//phosphorus metabolic process	gi|328777671|ref|XP_003249382.1|/0/PREDICTED: inorganic pyrophosphatase-like [Apis mellifera]
gi|328782460|ref|XM_003250099.1|	-4.68831	0.814247	-	-	-	gi|328782461|ref|XP_003250147.1|/0/PREDICTED: hypothetical protein LOC100578579 [Apis mellifera]
gi|328777960|ref|XR_015034.2|	-4.65095	0.890531	GO:0005856//cytoskeleton;GO:0042995//cell projection;GO:0044446//intracellular organelle part	GO:0017111//nucleoside-triphosphatase activity	-	gi|380019701|ref|XP_003693741.1|/0/PREDICTED: LOW QUALITY PROTEIN: dynein heavy chain 6, axonemal-like [Apis florea]
gi|328780940|ref|XM_394733.4|	-4.61967	0.895702	-	GO:0032561	GO:0006810//transport;GO:0035556//intracellular signal transduction	gi|66513978|ref|XP_394733.2|/1.56458e-116/PREDICTED: ras-related protein Rab-27A-like isoform 1 [Apis mellifera]
gi|328793878|ref|XM_397175.3|	-4.60079	0.85402	-	GO:0004672//protein kinase activity;GO:0032559	GO:0006464//protein modification process	gi|48140984|ref|XP_397175.1|/0/PREDICTED: hypothetical protein LOC413736 [Apis mellifera]
gi|328785062|ref|XM_394009.4|	-4.54637	0.827854	-	GO:0016787//hydrolase activity	-	gi|328785063|ref|XP_394009.3|/0/PREDICTED: alkaline phosphatase, tissue-nonspecific isozyme-like isoform 1 [Apis mellifera]
gi|328789559|ref|XM_624588.3|	-4.51828	0.832348	-	-	-	gi|66504157|ref|XP_624591.1|/3.45215e-109/PREDICTED: UPF0670 protein CG4666-like [Apis mellifera]
gi|328787587|ref|XM_391935.4|	-4.51418	0.837705	-	-	-	gi|380027330|ref|XP_003697380.1|/0/PREDICTED: HIV Tat-specific factor 1 homolog [Apis florea]
gi|328792824|ref|XM_395815.4|	-4.50574	0.837274	-	-	-	gi|328792825|ref|XP_395815.4|/0/PREDICTED: hypothetical protein LOC412354 [Apis mellifera]
gi|328793662|ref|XR_014872.2|	-4.46328	0.889176	-	-	-	gi|335892810|ref|NP_001229484.1|/3.16082e-151/solute carrier family 35 member B1 [Apis mellifera]
gi|328776340|ref|XM_395922.4|	-4.46256	0.839059	-	-	-	gi|328776341|ref|XP_395922.4|/1.42378e-106/PREDICTED: tetraspanin-7 [Apis mellifera]
gi|328784670|ref|XM_395545.4|	-4.42346	0.848479	-	-	-	gi|48103303|ref|XP_395545.1|/0/PREDICTED: hypothetical protein LOC412079 [Apis mellifera]
gi|328788174|ref|XR_120374.1|	-4.40745	0.874831	-	-	-	gi|383863627|ref|XP_003707281.1|/0/PREDICTED: baculoviral IAP repeat-containing protein 6 [Megachile rotundata]
gi|328787120|ref|XM_393134.4|	-4.40134	0.885359	-	-	-	gi|328787121|ref|XP_393134.4|/0/PREDICTED: hypothetical protein LOC409634 [Apis mellifera]
gi|328785996|ref|XM_003250644.1|	-4.39643	0.905184	GO:0030529//ribonucleoprotein complex	GO:0005198//structural molecule activity	GO:0010467//gene expression	gi|110762954|ref|XP_001121176.1|/8.21764e-63/PREDICTED: 60S ribosomal protein L34 isoform 1 [Apis mellifera]
gi|328785075|ref|XM_394006.4|	-4.36347	0.828654	-	GO:0042625//ATPase activity, coupled to transmembrane movement of ions	GO:0008152//metabolic process	gi|328785076|ref|XP_394006.4|/0/PREDICTED: probable cation-transporting ATPase 13A3-like [Apis mellifera]
gi|328791243|ref|XM_623241.3|	-4.35439	0.845586	GO:0005783//endoplasmic reticulum	GO:0046872//metal ion binding	-	gi|66518960|ref|XP_623244.1|/3.8267e-110/PREDICTED: sarcoplasmic calcium-binding protein 1 isoform 2 [Apis mellifera]
gi|328786388|ref|XM_624387.3|	-4.31259	0.900259	-	GO:0031420;GO:0016301//kinase activity	GO:0006796//phosphate metabolic process;GO:0006007//glucose catabolic process	gi|328786389|ref|XP_624390.2|/0/PREDICTED: pyruvate kinase-like [Apis mellifera]
gi|328791481|ref|XM_003251528.1|	-4.28665	0.881911	-	-	GO:0006950//response to stress	gi|328791482|ref|XP_003251576.1|/1.86145e-88/PREDICTED: heat shock protein beta-1-like [Apis mellifera]
gi|328784455|ref|XM_624986.3|	-4.27417	0.864056	-	-	-	gi|110764667|ref|XP_624989.2|/0/PREDICTED: hypothetical protein LOC552612 [Apis mellifera]
gi|328791932|ref|XM_003251608.1|	-4.18352	0.891146	GO:0031224//intrinsic to membrane;GO:0043235//receptor complex;GO:0044459//plasma membrane part	GO:0019838//growth factor binding;GO:0005024//transforming growth factor beta receptor activity;GO:0046983//protein dimerization activity;GO:0032559;GO:0019899//enzyme binding	GO:0007178//transmembrane receptor protein serine/threonine kinase signaling pathway;GO:0030857//negative regulation of epithelial cell differentiation;GO:0010467//gene expression;GO:0030198//extracellular matrix organization;GO:0048534;GO:0045165//cell fate commitment;GO:0031346//positive regulation of cell projection organization;GO:0048732//gland development;GO:0048545//response to steroid hor…	gi|328791933|ref|XP_003251656.1|/0/PREDICTED: LOW QUALITY PROTEIN: TGF-beta receptor type-1 [Apis mellifera]
gi|328791522|ref|XM_393207.4|	-4.1441	0.907216	-	-	-	gi|66511554|ref|XP_393207.2|/0/PREDICTED: glucosylceramidase-like isoform 1 [Apis mellifera]
gi|58585089|ref|NM_001011574.1|	-4.13521	0.907216	-	GO:0016899//oxidoreductase activity, acting on the CH-OH group of donors, oxygen as acceptor;GO:0050662//coenzyme binding	GO:0044281//small molecule metabolic process	gi|58585090|ref|NP_001011574.1|/0/glucose oxidase [Apis mellifera]
gi|328787149|ref|XM_623330.3|	-4.10754	0.872799	GO:0043231//intracellular membrane-bounded organelle	GO:0005488//binding	-	gi|66553024|ref|XP_623333.1|/0/PREDICTED: splicing factor 3B subunit 3 isoform 1 [Apis mellifera]
gi|328775951|ref|XM_625031.3|	-4.09807	0.811107	GO:0005739//mitochondrion	GO:0005198//structural molecule activity	GO:0010467//gene expression	gi|66550524|ref|XP_625034.1|/2.27201e-179/PREDICTED: probable 39S ribosomal protein L45, mitochondrial [Apis mellifera]
gi|328782778|ref|XM_392011.4|	-4.07781	0.872799	GO:0031224//intrinsic to membrane	GO:0005249//voltage-gated potassium channel activity	GO:0034220//ion transmembrane transport;GO:0030001//metal ion transport	gi|328782779|ref|XP_392011.2|/0/PREDICTED: hypothetical protein LOC408463 [Apis mellifera]
gi|328784197|ref|XM_623824.3|	-4.0667	0.887144	-	-	-	gi|328784198|ref|XP_623827.3|/0/PREDICTED: protein SHQ1 homolog [Apis mellifera]
gi|328793591|ref|XM_395122.2|	-4.05833	0.808336	-	GO:0004175//endopeptidase activity	GO:0019538//protein metabolic process	gi|48101413|ref|XP_395122.1|/0/PREDICTED: probable O-sialoglycoprotein endopeptidase [Apis mellifera]
gi|328781482|ref|XM_624976.3|	-4.0485	0.892809	GO:0031224//intrinsic to membrane	-	GO:0051234//establishment of localization	gi|328781483|ref|XP_624979.2|/1.00894e-109/PREDICTED: transmembrane emp24 domain-containing protein-like [Apis mellifera]
gi|328777963|ref|XM_001121404.2|	-4.0481	0.824529	GO:0016020//membrane	GO:0008509//anion transmembrane transporter activity	GO:0006810//transport	gi|328777964|ref|XP_001121404.2|/0/PREDICTED: anion exchange protein 2-like [Apis mellifera]
gi|328786861|ref|XM_393828.3|	-4.03493	0.806058	GO:0005856//cytoskeleton	-	GO:0009987//cellular process	gi|66519672|ref|XP_393828.2|/0/PREDICTED: katanin p80 WD40-containing subunit B1 [Apis mellifera]
gi|328777859|ref|XR_119825.1|	-4.01404	0.890962	-	-	-	gi|340717485|ref|XP_003397212.1|/0/PREDICTED: hypothetical protein LOC100644064 [Bombus terrestris]
gi|328786706|ref|XM_001121273.2|	-4.01334	0.86812	-	GO:0003677//DNA binding	GO:0030097//hemopoiesis;GO:0006909//phagocytosis;GO:0002164//larval development;GO:0048333//mesodermal cell differentiation;GO:0006355//regulation of transcription, DNA-dependent;GO:0045165//cell fate commitment;GO:0001700//embryonic development via the syncytial blastoderm;GO:0042688//crystal cell differentiation;GO:0048565//digestive tract development;GO:0007276//gamete generation;GO:0007431//s…	gi|328786707|ref|XP_001121273.2|/0/PREDICTED: hypothetical protein LOC725422 [Apis mellifera]
gi|328777913|ref|XM_001120471.2|	-4.00532	0.899643	-	GO:0003824//catalytic activity	GO:0008152//metabolic process	gi|110760701|ref|XP_001120471.1|/2.31254e-137/PREDICTED: 3-hydroxyacyl-CoA dehydrogenase type-2-like [Apis mellifera]
gi|328791611|ref|XM_623487.3|	-4.0036	0.896688	GO:0044424//intracellular part	GO:0004812//aminoacyl-tRNA ligase activity;GO:0032559	GO:0006418//tRNA aminoacylation for protein translation	gi|66511652|ref|XP_623490.1|/0/PREDICTED: asparaginyl-tRNA synthetase, cytoplasmic-like [Apis mellifera]
gi|328786516|ref|XM_392832.4|	-3.97838	0.836473	-	GO:0016772//transferase activity, transferring phosphorus-containing groups	GO:0006796//phosphate metabolic process	gi|328786517|ref|XP_392832.3|/0/PREDICTED: PRKCA-binding protein-like [Apis mellifera]
gi|148540015|ref|NR_003566.1|	-3.96553	0.905738	-	-	-	gi|380025183|ref|XP_003696357.1|/1.01785e-36/PREDICTED: uncharacterized protein LOC100863147 [Apis florea]
gi|328783768|ref|XM_396289.3|	-3.95657	0.800394	-	GO:0004519//endonuclease activity;GO:0003676//nucleic acid binding	-	gi|328783769|ref|XP_396289.3|/0/PREDICTED: ribonuclease H2 subunit A-like isoform 1 [Apis mellifera]
gi|226823240|ref|NM_001098215.2|	-3.93595	0.805504	GO:0043231//intracellular membrane-bounded organelle	GO:0046914//transition metal ion binding;GO:0008289//lipid binding;GO:0001071//nucleic acid binding transcription factor activity;GO:0003677//DNA binding;GO:0003707//steroid hormone receptor activity	GO:0030518//steroid hormone receptor signaling pathway;GO:0009755//hormone-mediated signaling pathway;GO:0006351//transcription, DNA-dependent	gi|226823241|ref|NP_001091685.2|/0/ecdysone receptor isoform A [Apis mellifera]
gi|328783424|ref|XM_001122208.2|	-3.92476	0.903583	-	-	-	gi|110763660|ref|XP_001122208.1|/0/PREDICTED: alpha-1,6-mannosyl-glycoprotein 2-beta-N-acetylglucosaminyltransferase [Apis mellifera]
gi|328789714|ref|XM_001122193.2|	-3.92424	0.879818	-	-	-	gi|328789715|ref|XP_001122193.2|/0/PREDICTED: hypothetical protein LOC726461 [Apis mellifera]
gi|328776603|ref|XM_001122493.2|	-3.9206	0.872306	-	-	-	gi|110762006|ref|XP_001122493.1|/4.5753e-62/PREDICTED: hypothetical protein LOC726772 [Apis mellifera]
gi|328779462|ref|XM_624449.3|	-3.91942	0.904199	-	-	-	gi|328779463|ref|XP_624452.3|/2.512e-178/PREDICTED: hypothetical protein LOC552071 [Apis mellifera]
gi|328778024|ref|XM_001120291.2|	-3.91684	0.809937	-	-	-	gi|328778025|ref|XP_001120291.2|/9.88991e-108/PREDICTED: ribosomal RNA-processing protein 8-like [Apis mellifera]
gi|328788166|ref|XM_003251026.1|	-3.87808	0.806859	-	-	-	gi|328788167|ref|XP_003251074.1|/2.40832e-71/PREDICTED: mitochondrial intermembrane space import and assembly protein 40-B-like [Apis mellifera]
gi|328787168|ref|XM_396596.4|	-3.85712	0.858146	GO:0044424//intracellular part	GO:0008135//translation factor activity, nucleic acid binding	GO:0048102//autophagic cell death;GO:0006412//translation	gi|48126476|ref|XP_396596.1|/4.1499e-152/PREDICTED: eukaryotic translation initiation factor 3 subunit F-like [Apis mellifera]
gi|328790877|ref|XR_120530.1|	-3.83872	0.846817	-	-	-	-
gi|328786685|ref|XM_003250781.1|	-3.83781	0.83949	-	-	-	gi|328786686|ref|XP_003250829.1|/0/PREDICTED: hypothetical protein LOC100576882 [Apis mellifera]
gi|328777614|ref|XM_003249325.1|	-3.82243	0.838751	-	-	-	gi|328777615|ref|XP_003249373.1|/1.29171e-99/PREDICTED: hypothetical protein LOC100576765 [Apis mellifera]
gi|328793303|ref|XM_001121364.2|	-3.82143	0.822497	-	GO:0016740//transferase activity	-	gi|380011582|ref|XP_003689880.1|/0/PREDICTED: kynurenine/alpha-aminoadipate aminotransferase, mitochondrial-like [Apis florea]
gi|328780589|ref|XM_003249779.1|	-3.80958	0.847494	-	-	-	gi|380014892|ref|XP_003691449.1|/0/PREDICTED: tectonic-3-like [Apis florea]
gi|328782056|ref|XM_396388.4|	-3.7911	0.82102	-	-	-	gi|328782057|ref|XP_396388.4|/0/PREDICTED: probable elongator complex protein 2-like [Apis mellifera]
gi|328783425|ref|XM_001122227.2|	-3.7819	0.892378	-	-	-	gi|110763663|ref|XP_001122227.1|/1.1487e-114/PREDICTED: OV-16 antigen-like [Apis mellifera]
gi|328790446|ref|XM_397567.4|	-3.74209	0.901121	-	-	-	gi|66516797|ref|XP_397567.2|/1.13843e-151/PREDICTED: hypothetical protein LOC409486 [Apis mellifera]
gi|328791218|ref|XM_392888.4|	-3.73477	0.839244	-	-	-	gi|66518975|ref|XP_392888.2|/0/PREDICTED: transmembrane protein 184B-like isoform 1 [Apis mellifera]
gi|328788454|ref|XM_394892.4|	-3.68125	0.827977	GO:0005887//integral to plasma membrane	GO:0005267//potassium channel activity	GO:0030001//metal ion transport	gi|328788455|ref|XP_394892.4|/0/PREDICTED: BTB/POZ domain-containing protein KCTD3-like isoform 1 [Apis mellifera]
gi|328778319|ref|XM_391959.4|	-3.6749	0.887514	GO:0044464//cell part	-	-	gi|48097857|ref|XP_391959.1|/4.64925e-139/PREDICTED: protein l(2)37Cc-like [Apis mellifera]
gi|328791525|ref|XM_393208.4|	-3.65822	0.895949	-	-	-	gi|48118838|ref|XP_393208.1|/0/PREDICTED: glucosylceramidase-like [Apis mellifera]
gi|328778485|ref|XM_393021.4|	-3.65382	0.853836	-	-	-	gi|328778486|ref|XP_393021.4|/9.92197e-120/PREDICTED: hypothetical protein LOC409514 isoform 1 [Apis mellifera]
gi|328777756|ref|XM_395056.4|	-3.63943	0.876	-	-	-	gi|328777757|ref|XP_395056.4|/0/PREDICTED: hypothetical protein LOC411586 [Apis mellifera]
gi|328780865|ref|XM_392491.4|	-3.58879	0.897057	-	-	-	gi|328780866|ref|XP_392491.4|/0/PREDICTED: hypothetical protein LOC408963 [Apis mellifera]
gi|328790622|ref|XM_396181.4|	-3.57993	0.837951	-	-	-	gi|328790623|ref|XP_396181.4|/0/PREDICTED: rab5 GDP/GTP exchange factor-like isoform 1 [Apis mellifera]
gi|328791098|ref|XM_396003.4|	-3.57486	0.824467	-	GO:0016624//oxidoreductase activity, acting on the aldehyde or oxo group of donors, disulfide as acceptor	GO:0008152//metabolic process	gi|328791099|ref|XP_396003.3|/0/PREDICTED: 2-oxoisovalerate dehydrogenase subunit alpha, mitochondrial-like isoform 1 [Apis mellifera]
gi|328792925|ref|XM_001120084.2|	-3.56524	0.823913	-	-	-	gi|110777042|ref|XP_001120084.1|/3.12977e-62/PREDICTED: 39S ribosomal protein L53, mitochondrial [Apis mellifera]
gi|328789030|ref|XM_624512.3|	-3.55081	0.80692	-	-	-	gi|328789031|ref|XP_624515.2|/0/PREDICTED: folliculin [Apis mellifera]
gi|328791925|ref|XR_120597.1|	-3.51603	0.82379	GO:0044464//cell part	-	GO:0023052//signaling	gi|380016987|ref|XP_003692448.1|/0/PREDICTED: LOW QUALITY PROTEIN: SLIT-ROBO Rho GTPase-activating protein 1-like [Apis florea]
gi|328789789|ref|XM_003251272.1|	-3.50519	0.88382	-	-	-	gi|328789790|ref|XP_003251320.1|/3.0615e-108/PREDICTED: PRA1 family protein 3-like isoform 1 [Apis mellifera]
gi|328792937|ref|XM_393161.4|	-3.49811	0.897611	-	-	-	gi|66565246|ref|XP_393161.2|/3.87094e-79/PREDICTED: lysozyme isoform 1 [Apis mellifera]
gi|328790148|ref|XM_623855.3|	-3.49494	0.86184	-	-	-	gi|328790149|ref|XP_623858.3|/0/PREDICTED: adenylate cyclase type 2-like [Apis mellifera]
gi|328779822|ref|XM_392833.4|	-3.49452	0.883204	-	-	-	gi|66507360|ref|XP_392833.2|/0/PREDICTED: coronin-2B-like [Apis mellifera]
gi|328783338|ref|XM_001120625.2|	-3.47051	0.853959	-	GO:0016874//ligase activity	GO:0006412//translation	gi|328783339|ref|XP_001120625.2|/0/PREDICTED: methionyl-tRNA synthetase, mitochondrial [Apis mellifera]
gi|328782606|ref|XM_001121439.2|	-3.44106	0.826992	GO:0043234//protein complex	-	-	gi|328782607|ref|XP_001121439.2|/0/PREDICTED: WASH complex subunit strumpellin-like [Apis mellifera]
gi|328790638|ref|XM_001120078.2|	-3.40864	0.868428	-	-	-	gi|340727120|ref|XP_003401899.1|/2.75743e-86/PREDICTED: transmembrane protein 173-like [Bombus terrestris]
gi|328793727|ref|XM_001122854.2|	-3.40851	0.836535	-	-	-	gi|110765405|ref|XP_001122854.1|/0/PREDICTED: IST1 homolog [Apis mellifera]
gi|328776404|ref|XM_001122097.2|	-3.39535	0.829331	-	-	-	gi|328776405|ref|XP_001122097.2|/0/PREDICTED: hypothetical protein LOC726354 [Apis mellifera]
gi|328776531|ref|XM_625245.3|	-3.36144	0.804027	-	-	-	gi|328776532|ref|XP_625248.3|/7.39157e-132/PREDICTED: u11/U12 small nuclear ribonucleoprotein 48 kDa protein-like [Apis mellifera]
gi|328783494|ref|XM_393179.4|	-3.35935	0.865534	-	-	-	gi|48115538|ref|XP_393179.1|/2.72587e-91/PREDICTED: RWD domain-containing protein 1-like [Apis mellifera]
gi|328789051|ref|XM_001121190.2|	-3.34795	0.82613	-	-	-	gi|328789052|ref|XP_001121190.2|/0/PREDICTED: DNA polymerase delta small subunit-like [Apis mellifera]
gi|328786488|ref|XR_120290.1|	-3.34376	0.901305	-	-	-	-
gi|328786828|ref|XM_624820.3|	-3.33039	0.849464	-	-	-	gi|66519875|ref|XP_624823.1|/1.38992e-158/PREDICTED: clavesin-2-like [Apis mellifera]
gi|328780670|ref|XM_001120075.2|	-3.32841	0.889792	-	-	-	gi|328780671|ref|XP_001120075.2|/2.78382e-154/PREDICTED: tumor necrosis factor alpha-induced protein 8-like protein-like [Apis mellifera]
gi|328786979|ref|XM_393743.4|	-3.31296	0.835242	-	-	-	gi|328786980|ref|XP_393743.4|/0/PREDICTED: putative methyltransferase NSUN5-like [Apis mellifera]
gi|328791550|ref|XM_001121977.2|	-3.30387	0.830747	-	-	-	gi|328791551|ref|XP_001121977.2|/1.42577e-110/PREDICTED: pyroglutamyl-peptidase 1-like [Apis mellifera]
gi|328788277|ref|XM_001120140.2|	-3.29303	0.901798	-	-	-	gi|110756965|ref|XP_001120140.1|/2.72518e-78/PREDICTED: protein NPC2 homolog [Apis mellifera]
gi|328788242|ref|XM_396452.4|	-3.27688	0.856298	-	-	-	gi|110756893|ref|XP_396452.3|/0/PREDICTED: extended synaptotagmin-1 [Apis mellifera]
gi|328789706|ref|XM_001120103.2|	-3.27459	0.840106	-	-	-	gi|328789707|ref|XP_001120103.2|/0/PREDICTED: hypothetical protein LOC724299 [Apis mellifera]
gi|328788802|ref|XM_392639.4|	-3.26751	0.900628	GO:0033178//proton-transporting two-sector ATPase complex, catalytic domain	GO:0015078//hydrogen ion transmembrane transporter activity;GO:0019829//cation-transporting ATPase activity;GO:0032559	GO:0015986//ATP synthesis coupled proton transport;GO:0015988//energy coupled proton transport, against electrochemical gradient	gi|48100966|ref|XP_392639.1|/0/PREDICTED: ATP synthase subunit alpha, mitochondrial isoform 1 [Apis mellifera]
gi|328787820|ref|XR_120362.1|	-3.24566	0.865965	-	-	-	gi|383850429|ref|XP_003700798.1|/0/PREDICTED: LOW QUALITY PROTEIN: microtubule-actin cross-linking factor 1-like [Megachile rotundata]
gi|328787627|ref|XM_396592.4|	-3.24057	0.859254	-	-	-	gi|328787628|ref|XP_396592.3|/0/PREDICTED: oxidative stress-induced growth inhibitor 1-like [Apis mellifera]
gi|328785003|ref|XM_001122827.2|	-3.23697	0.884066	-	GO:0005488//binding	-	gi|328785004|ref|XP_001122827.2|/0/PREDICTED: probable ATP-dependent RNA helicase spindle-E [Apis mellifera]
gi|328791629|ref|XM_623364.3|	-3.22812	0.830009	-	GO:0004672//protein kinase activity;GO:0032559	GO:0006464//protein modification process	gi|328791630|ref|XP_623367.2|/0/PREDICTED: serine/threonine-protein kinase RIO2-like [Apis mellifera]
gi|58585137|ref|NM_001011599.1|	-3.22555	0.902783	-	-	-	gi|58585138|ref|NP_001011599.1|/0/major royal jelly protein 5 precursor [Apis mellifera]
gi|328791241|ref|XM_003251488.1|	-3.22093	0.87951	-	GO:0005488//binding;GO:0008168//methyltransferase activity	GO:0016070//RNA metabolic process;GO:0006730//one-carbon metabolic process	gi|328791242|ref|XP_003251536.1|/3.54389e-36/PREDICTED: hypothetical protein LOC100578004 [Apis mellifera]
gi|328790671|ref|XM_396131.4|	-3.20697	0.894594	-	GO:0048037//cofactor binding;GO:0008483//transaminase activity	GO:0019752//carboxylic acid metabolic process	gi|110755553|ref|XP_396131.3|/0/PREDICTED: aspartate aminotransferase, mitochondrial isoform 1 [Apis mellifera]
gi|328779566|ref|XM_623682.3|	-3.19169	0.838013	-	-	-	gi|66522467|ref|XP_623685.1|/0/PREDICTED: hypothetical protein LOC408421 isoform 2 [Apis mellifera]
gi|328790678|ref|XM_394381.4|	-3.17995	0.807844	GO:0043296//apical junction complex;GO:0005887//integral to plasma membrane	GO:0008556//potassium-transporting ATPase activity	GO:0007043//cell-cell junction assembly;GO:0035151//regulation of tube size, open tracheal system;GO:0009206;GO:0021782//glial cell development;GO:0030001//metal ion transport	gi|66513934|ref|XP_394381.2|/0/PREDICTED: sodium/potassium-transporting ATPase subunit beta-2 isoform 1 [Apis mellifera]
gi|328785397|ref|XM_003250547.1|	-3.15994	0.822867	-	-	-	gi|328785398|ref|XP_003250595.1|/0/PREDICTED: sugar phosphate exchanger 2-like isoform 1 [Apis mellifera]
gi|328786821|ref|XM_393819.4|	-3.15058	0.849587	GO:0016020//membrane;GO:0044444//cytoplasmic part;GO:0043227//membrane-bounded organelle	-	-	gi|328786822|ref|XP_393819.4|/0/PREDICTED: endoplasmic reticulum-Golgi intermediate compartment protein 3-like isoform 1 [Apis mellifera]
gi|328792414|ref|XM_392114.4|	-3.13959	0.843	-	-	-	gi|48094341|ref|XP_392114.1|/3.11669e-103/PREDICTED: myophilin [Apis mellifera]
gi|328782123|ref|XM_395263.4|	-3.13774	0.875015	-	GO:0016742//hydroxymethyl-, formyl- and related transferase activity;GO:0048037//cofactor binding	GO:0006730//one-carbon metabolic process;GO:0009069//serine family amino acid metabolic process	gi|110760746|ref|XP_395263.3|/0/PREDICTED: serine hydroxymethyltransferase [Apis mellifera]
gi|328776987|ref|XM_001122170.2|	-3.134	0.891885	-	-	-	gi|328776988|ref|XP_001122170.2|/0/PREDICTED: signal recognition particle 72 kDa protein-like [Apis mellifera]
gi|328777439|ref|XM_392951.4|	-3.13336	0.831856	-	-	-	gi|328777440|ref|XP_392951.3|/0/PREDICTED: tumor susceptibility gene 101 protein [Apis mellifera]
gi|328781952|ref|XM_392633.4|	-3.13106	0.803349	-	-	-	gi|328781953|ref|XP_392633.4|/0/PREDICTED: hypothetical protein LOC409108 isoform 1 [Apis mellifera]
gi|328785735|ref|XM_001122822.2|	-3.11972	0.834011	-	GO:0005515//protein binding	GO:0009987//cellular process	gi|328785736|ref|XP_001122822.2|/0/PREDICTED: rho GTPase-activating protein 26-like [Apis mellifera]
gi|328792819|ref|XM_395682.4|	-3.11239	0.849649	-	-	-	gi|328792820|ref|XP_395682.4|/0/PREDICTED: vesicular glutamate transporter 2-like [Apis mellifera]
gi|328780017|ref|XM_623404.3|	-3.10335	0.801441	-	-	-	gi|328780018|ref|XP_623407.3|/0/PREDICTED: UPF0364 protein C6orf211 homolog [Apis mellifera]
gi|328793589|ref|XM_393546.4|	-3.07902	0.813939	GO:0005887//integral to plasma membrane	GO:0005249//voltage-gated potassium channel activity	GO:0050804//regulation of synaptic transmission;GO:0007626//locomotory behavior;GO:0042391//regulation of membrane potential;GO:0034220//ion transmembrane transport;GO:0030001//metal ion transport	gi|110767819|ref|XP_393546.3|/0/PREDICTED: potassium voltage-gated channel protein Shab-like [Apis mellifera]
gi|328788895|ref|XM_001120071.2|	-3.04663	0.899828	-	-	-	-
gi|328793390|ref|XM_624287.3|	-3.04161	0.89441	GO:0044424//intracellular part	GO:0008135//translation factor activity, nucleic acid binding	GO:0006412//translation	gi|110764913|ref|XP_624290.2|/1.14952e-114/PREDICTED: eukaryotic translation initiation factor 4E [Apis mellifera]
gi|328787032|ref|XM_003250828.1|	-3.02567	0.806982	-	GO:0016740//transferase activity	-	gi|328787033|ref|XP_003250876.1|/0/PREDICTED: chondroitin sulfate synthase 2-like [Apis mellifera]
gi|328790709|ref|XM_003251401.1|	-3.02454	0.825945	GO:0043234//protein complex;GO:0043231//intracellular membrane-bounded organelle	GO:0042623//ATPase activity, coupled;GO:0032559	GO:0009057//macromolecule catabolic process	gi|328790710|ref|XP_003251449.1|/0/PREDICTED: 26S protease regulatory subunit 6B isoform 1 [Apis mellifera]
gi|328777749|ref|XM_394707.4|	-3.00793	0.820773	-	-	-	gi|328777750|ref|XP_394707.4|/0/PREDICTED: u3 small nucleolar ribonucleoprotein protein MPP10-like [Apis mellifera]
gi|328782697|ref|XM_391853.4|	-3.00632	0.865472	-	-	-	gi|328782698|ref|XP_391853.3|/0/PREDICTED: solute carrier family 22 member 21-like [Apis mellifera]
gi|328779638|ref|XM_391976.4|	-2.997	0.890346	-	-	-	gi|328779639|ref|XP_391976.4|/0/PREDICTED: tensin-3 [Apis mellifera]
gi|328776944|ref|XM_394713.4|	-2.98254	0.840845	-	-	-	gi|66513610|ref|XP_394713.2|/0/PREDICTED: conserved oligomeric Golgi complex subunit 7 [Apis mellifera]
gi|328791270|ref|XM_393259.4|	-2.97556	0.893794	GO:0016234//inclusion body;GO:0043231//intracellular membrane-bounded organelle	GO:0008641//small protein activating enzyme activity;GO:0000166//nucleotide binding	GO:0032446//protein modification by small protein conjugation	gi|328791271|ref|XP_393259.3|/0/PREDICTED: ubiquitin-like modifier-activating enzyme 5-like [Apis mellifera]
gi|328789694|ref|XM_001120886.2|	-2.97309	0.859192	-	-	-	gi|328789695|ref|XP_001120886.2|/0/PREDICTED: UPF0614 protein C14orf102-like [Apis mellifera]
gi|328784148|ref|XM_393419.4|	-2.96725	0.842199	-	-	-	gi|328784149|ref|XP_393419.3|/0/PREDICTED: RNA polymerase II elongation factor ELL-like [Apis mellifera]
gi|328779892|ref|XM_624109.3|	-2.96679	0.856914	GO:0016471//vacuolar proton-transporting V-type ATPase complex;GO:0005768//endosome	GO:0015078//hydrogen ion transmembrane transporter activity;GO:0015662//ATPase activity, coupled to transmembrane movement of ions, phosphorylative mechanism;GO:0019829//cation-transporting ATPase activity;GO:0032559	GO:0015986//ATP synthesis coupled proton transport;GO:0015988//energy coupled proton transport, against electrochemical gradient	gi|66531434|ref|XP_624112.1|/0/PREDICTED: v-type proton ATPase subunit B-like [Apis mellifera]
gi|328792834|ref|XM_001122830.2|	-2.94515	0.860547	-	-	-	gi|328792835|ref|XP_001122830.2|/0/PREDICTED: hypothetical protein LOC727116 [Apis mellifera]
gi|328784414|ref|XR_120180.1|	-2.91201	0.819234	-	-	-	gi|350404586|ref|XP_003487154.1|/3.45616e-88/PREDICTED: general transcription factor IIF subunit 1-like [Bombus impatiens]
gi|328782187|ref|XM_003250052.1|	-2.91013	0.882896	-	GO:0019205//nucleobase, nucleoside, nucleotide kinase activity;GO:0016776//phosphotransferase activity, phosphate group as acceptor	GO:0009117//nucleotide metabolic process;GO:0006796//phosphate metabolic process	gi|328782188|ref|XP_003250100.1|/3.43443e-114/PREDICTED: UMP-CMP kinase-like [Apis mellifera]
gi|328784233|ref|XM_003250370.1|	-2.90337	0.80415	-	-	-	gi|328784234|ref|XP_003250418.1|/4.52136e-172/PREDICTED: hypothetical protein LOC100576151 [Apis mellifera]
gi|328777609|ref|XM_001122703.2|	-2.89998	0.846386	-	-	-	gi|328777610|ref|XP_001122703.2|/0/PREDICTED: e3 ubiquitin-protein ligase listerin-like [Apis mellifera]
gi|328787647|ref|XM_392315.4|	-2.88396	0.864672	-	-	-	gi|48095529|ref|XP_392315.1|/4.09003e-149/PREDICTED: post-GPI attachment to proteins factor 2-like [Apis mellifera]
gi|328780996|ref|XM_393297.4|	-2.87982	0.855129	-	-	-	gi|328780997|ref|XP_393297.4|/3.00078e-137/PREDICTED: hypothetical protein LOC409805 [Apis mellifera]
gi|328789502|ref|XM_003251236.1|	-2.87356	0.829885	-	-	-	gi|328789503|ref|XP_003251284.1|/3.51937e-108/PREDICTED: programmed cell death protein 6-like isoform 1 [Apis mellifera]
gi|328780529|ref|XM_001119917.2|	-2.86368	0.813323	-	-	-	gi|328780530|ref|XP_001119917.2|/0/PREDICTED: 28S ribosomal protein S9, mitochondrial-like, partial [Apis mellifera]
gi|328781584|ref|XM_001121698.2|	-2.8615	0.868304	-	GO:0009975//cyclase activity;GO:0005506//iron ion binding	GO:0006164//purine nucleotide biosynthetic process	gi|328781585|ref|XP_001121698.2|/7.5099e-98/PREDICTED: trafficking protein particle complex subunit 6B-like [Apis mellifera]
gi|258679419|ref|NM_001164810.1|	-2.86144	0.816894	-	-	-	gi|258679420|ref|NP_001158282.1|/8.87938e-61/lin-52 protein [Apis mellifera]
gi|328790404|ref|XM_395432.4|	-2.84785	0.824898	GO:0043231//intracellular membrane-bounded organelle;GO:0043234//protein complex	GO:0046914//transition metal ion binding;GO:0008135//translation factor activity, nucleic acid binding	GO:0006412//translation;GO:0006355//regulation of transcription, DNA-dependent;GO:0006352//transcription initiation, DNA-dependent;GO:0051098//regulation of binding	gi|48102797|ref|XP_395432.1|/3.09155e-170/PREDICTED: transcription initiation factor IIB isoform 1 [Apis mellifera]
gi|288872184|ref|NM_001172403.1|	-2.84641	0.871691	GO:0005746//mitochondrial respiratory chain	GO:0015002//heme-copper terminal oxidase activity	-	gi|288872185|ref|NP_001165874.1|/4.15739e-51/cytochrome c oxidase subunit VIb polypeptide 1 [Apis mellifera]
gi|328793621|ref|XM_623596.3|	-2.8432	0.882157	-	-	-	gi|66566311|ref|XP_623599.1|/5.98828e-105/PREDICTED: suppressor of G2 allele of SKP1 homolog isoform 2 [Apis mellifera]
gi|328783562|ref|XM_394884.3|	-2.84098	0.875754	-	-	GO:0046907//intracellular transport;GO:0015031//protein transport	gi|328783563|ref|XP_394884.3|/0/PREDICTED: protein transport protein Sec24B-like [Apis mellifera]
gi|328791005|ref|XM_623800.3|	-2.82628	0.879818	-	-	-	gi|328791006|ref|XP_623803.3|/1.10931e-153/PREDICTED: cell growth-regulating nucleolar protein-like [Apis mellifera]
gi|328783517|ref|XM_623515.3|	-2.82114	0.81006	GO:0044424//intracellular part	GO:0048037//cofactor binding	-	gi|66524764|ref|XP_623518.1|/3.32342e-139/PREDICTED: proline synthase co-transcribed bacterial homolog protein-like [Apis mellifera]
gi|328790329|ref|XM_394202.4|	-2.81658	0.852112	-	-	-	gi|328790330|ref|XP_394202.4|/0/PREDICTED: hypothetical protein LOC410725 [Apis mellifera]
gi|328781932|ref|XR_014878.2|	-2.8107	0.860855	GO:0044448//cell cortex part;GO:0043296//apical junction complex;GO:0043232;GO:0033267//axon part;GO:0045202//synapse	GO:0070851//growth factor receptor binding;GO:0016776//phosphotransferase activity, phosphate group as acceptor	GO:0030709//border follicle cell delamination;GO:0007626//locomotory behavior;GO:0007267//cell-cell signaling;GO:0007043//cell-cell junction assembly;GO:0008283//cell proliferation;GO:0008105//asymmetric protein localization;GO:0002009//morphogenesis of an epithelium;GO:0001700//embryonic development via the syncytial blastoderm;GO:0035088//establishment or maintenance of apical/basal cell polari…	gi|340722459|ref|XP_003399623.1|/0/PREDICTED: disks large 1 tumor suppressor protein-like [Bombus terrestris]
gi|328790239|ref|XM_392437.4|	-2.8065	0.88148	GO:0005746//mitochondrial respiratory chain	GO:0051536//iron-sulfur cluster binding;GO:0046914//transition metal ion binding;GO:0048037//cofactor binding;GO:0050136//NADH dehydrogenase (quinone) activity	GO:0006979//response to oxidative stress;GO:0010257;GO:0010259//multicellular organismal aging;GO:0022904//respiratory electron transport chain	gi|66512193|ref|XP_392437.2|/1.29426e-116/PREDICTED: probable NADH dehydrogenase [ubiquinone] iron-sulfur protein 7, mitochondrial [Apis mellifera]
gi|328786371|ref|XM_003250731.1|	-2.80343	0.840906	-	-	-	gi|328786372|ref|XP_003250779.1|/0/PREDICTED: dihydropyrimidinase-like [Apis mellifera]
gi|328779677|ref|XM_001120194.2|	-2.79831	0.85636	-	-	-	gi|110750766|ref|XP_001120194.1|/2.08907e-102/PREDICTED: protein lethal(2)essential for life-like [Apis mellifera]
gi|328779052|ref|XM_394821.4|	-2.7792	0.884189	GO:0005856//cytoskeleton	GO:0005515//protein binding;GO:0004672//protein kinase activity;GO:0016776//phosphotransferase activity, phosphate group as acceptor;GO:0000166//nucleotide binding	GO:0009987//cellular process	gi|328779053|ref|XP_394821.4|/0/PREDICTED: peripheral plasma membrane protein CASK-like isoform 1 [Apis mellifera]
gi|110763957|ref|XM_397213.3|	-2.77573	0.852851	-	-	-	gi|66526686|ref|XP_397213.2|/3.26308e-155/PREDICTED: 39S ribosomal protein L47, mitochondrial isoform 1 [Apis mellifera]
gi|328787504|ref|XM_003250911.1|	-2.77392	0.893424	GO:0030529//ribonucleoprotein complex	GO:0005198//structural molecule activity	GO:0010467//gene expression	gi|328787505|ref|XP_003250959.1|/8.88857e-59/PREDICTED: hypothetical protein LOC551870 [Apis mellifera]
gi|328782383|ref|XR_120079.1|	-2.77329	0.876924	-	-	-	-
gi|328787254|ref|XM_393820.4|	-2.75464	0.87089	-	-	GO:0006261//DNA-dependent DNA replication;GO:0006351//transcription, DNA-dependent	gi|328787255|ref|XP_393820.3|/0/PREDICTED: mTERF domain-containing protein 1, mitochondrial-like [Apis mellifera]
gi|328780288|ref|XM_001122356.2|	-2.75284	0.836843	-	-	-	gi|328780289|ref|XP_001122356.2|/0/PREDICTED: UPF0636 protein C4orf41 homolog [Apis mellifera]
gi|328779130|ref|XM_391856.4|	-2.75247	0.806489	-	GO:0019206//nucleoside kinase activity;GO:0032559	GO:0006796//phosphate metabolic process	gi|66518332|ref|XP_391856.2|/0/PREDICTED: uridine-cytidine kinase-like 1-like isoform 1 [Apis mellifera]
gi|328788937|ref|XR_120415.1|	-2.72148	0.836781	-	-	-	gi|380029403|ref|XP_003698363.1|/0/PREDICTED: LOW QUALITY PROTEIN: heterogeneous nuclear ribonucleoprotein H-like [Apis florea]
gi|328788576|ref|XM_394208.4|	-2.70236	0.880126	GO:0044464//cell part	GO:0004672//protein kinase activity	GO:0040008//regulation of growth;GO:0016049//cell growth;GO:0033554//cellular response to stress;GO:0007292//female gamete generation;GO:0048232//male gamete generation;GO:0003006//developmental process involved in reproduction;GO:0043066//negative regulation of apoptosis;GO:0007166//cell surface receptor linked signaling pathway;GO:0006464//protein modification process	gi|328788577|ref|XP_394208.4|/0/PREDICTED: 3-phosphoinositide-dependent protein kinase 1-like [Apis mellifera]
gi|328777934|ref|XM_001121505.2|	-2.68139	0.863194	-	-	-	gi|110760721|ref|XP_001121505.1|/6.49758e-48/PREDICTED: lipopolysaccharide-induced tumor necrosis factor-alpha factor homolog [Apis mellifera]
gi|328783232|ref|XM_396294.4|	-2.67217	0.802303	-	-	-	gi|110760767|ref|XP_396294.3|/0/PREDICTED: sorting nexin-8-like [Apis mellifera]
gi|328790060|ref|XM_392304.4|	-2.66317	0.8587	-	-	-	gi|328790061|ref|XP_392304.4|/5.19012e-83/PREDICTED: hypothetical protein LOC408772 isoform 1 [Apis mellifera]
gi|328783962|ref|XM_003250325.1|	-2.65914	0.861778	-	-	-	gi|328783963|ref|XP_003250373.1|/2.28871e-116/PREDICTED: androgen-induced gene 1 protein-like isoform 1 [Apis mellifera]
gi|328777672|ref|XM_001122740.2|	-2.65144	0.883635	-	-	-	gi|328777673|ref|XP_001122740.2|/0/PREDICTED: cleft lip and palate transmembrane protein 1-like [Apis mellifera]
gi|328792942|ref|XM_001123063.2|	-2.64453	0.86184	-	-	-	gi|328792943|ref|XP_001123063.2|/3.44369e-154/PREDICTED: vacuolar protein sorting-associated protein VTA1 homolog [Apis mellifera]
gi|328790342|ref|XM_003251361.1|	-2.61945	0.809876	-	-	-	-
gi|328783422|ref|XM_392061.4|	-2.6073	0.834442	GO:0030136//clathrin-coated vesicle;GO:0031224//intrinsic to membrane;GO:0045202//synapse	GO:0005275//amine transmembrane transporter activity	GO:0051937	gi|328783423|ref|XP_392061.3|/0/PREDICTED: synaptic vesicular amine transporter [Apis mellifera]
gi|328788560|ref|XM_394588.4|	-2.60621	0.85519	GO:0005624//membrane fraction	-	-	gi|328788561|ref|XP_394588.4|/3.35926e-119/PREDICTED: synaptosomal-associated protein 25-like isoform 1 [Apis mellifera]
gi|328776701|ref|XM_396838.3|	-2.59221	0.888068	GO:0016023//cytoplasmic membrane-bounded vesicle;GO:0031224//intrinsic to membrane	GO:0005515//protein binding	GO:0006909//phagocytosis	gi|66513815|ref|XP_396838.2|/1.90421e-109/PREDICTED: vesicle-trafficking protein SEC22b-B-like [Apis mellifera]
gi|328779751|ref|XM_397224.3|	-2.59026	0.879633	-	GO:0046872//metal ion binding;GO:0005527//macrolide binding	GO:0044267//cellular protein metabolic process;GO:0002118//aggressive behavior	gi|328779752|ref|XP_397224.3|/3.14257e-89/PREDICTED: peptidyl-prolyl cis-trans isomerase FKBP14-like [Apis mellifera]
gi|328789469|ref|XM_001121987.2|	-2.58864	0.805751	-	-	-	gi|328789470|ref|XP_001121987.2|/0/PREDICTED: hypothetical protein LOC726231 [Apis mellifera]
gi|328780036|ref|XM_392553.4|	-2.58286	0.835304	GO:0043231//intracellular membrane-bounded organelle	GO:0016861//intramolecular oxidoreductase activity, interconverting aldoses and ketoses	GO:0000097//sulfur amino acid biosynthetic process;GO:0033353//S-adenosylmethionine cycle;GO:0007444//imaginal disc development;GO:0010467//gene expression	gi|48096956|ref|XP_392553.1|/0/PREDICTED: methylthioribose-1-phosphate isomerase-like [Apis mellifera]
gi|328778012|ref|XM_001122938.2|	-2.57641	0.823852	-	-	-	gi|380024002|ref|XP_003695798.1|/0/PREDICTED: conserved oligomeric Golgi complex subunit 1-like [Apis florea]
gi|328782620|ref|XM_393365.4|	-2.5715	0.834688	-	-	-	gi|380015246|ref|XP_003691618.1|/0/PREDICTED: interferon regulatory factor 2-binding protein 2-like [Apis florea]
gi|328784589|ref|XM_392905.4|	-2.55591	0.869413	GO:0043234//protein complex;GO:0044424//intracellular part	GO:0016772//transferase activity, transferring phosphorus-containing groups;GO:0005488//binding;GO:0019887//protein kinase regulator activity	GO:0006468//protein phosphorylation;GO:0006935//chemotaxis;GO:0048511//rhythmic process;GO:0007626//locomotory behavior;GO:0023052//signaling;GO:0030534//adult behavior	gi|46847760|emb|CAG27571.1|/0/cAMP-dependent protein kinase type II regulatory chain [Apis mellifera carnica]
gi|328792330|ref|XM_395168.4|	-2.55257	0.881542	GO:0044424//intracellular part	GO:0005515//protein binding;GO:0032559	GO:0044267//cellular protein metabolic process;GO:0050896//response to stimulus	gi|328792331|ref|XP_395168.4|/0/PREDICTED: heat shock protein 83-like [Apis mellifera]
gi|328789179|ref|XM_624660.3|	-2.54404	0.859623	-	-	-	gi|328789180|ref|XP_624663.3|/0/PREDICTED: scavenger mRNA-decapping enzyme DcpS-like isoform 1 [Apis mellifera]
gi|328782546|ref|XM_392577.4|	-2.53847	0.836658	-	-	-	gi|380021292|ref|XP_003694503.1|/0/PREDICTED: segment polarity protein dishevelled homolog DVL-3-like [Apis florea]
gi|328787571|ref|XM_393878.4|	-2.52902	0.812154	GO:0005681//spliceosomal complex	GO:0003676//nucleic acid binding	GO:0007416//synapse assembly;GO:0000377;GO:0048232//male gamete generation	gi|328787572|ref|XP_393878.3|/0/PREDICTED: IGF-II mRNA-binding protein [Apis mellifera]
gi|328791664|ref|XM_624361.3|	-2.52437	0.846632	-	-	-	gi|66546689|ref|XP_624364.1|/4.19254e-118/PREDICTED: dysbindin-A-like [Apis mellifera]
gi|328790336|ref|XM_001121830.2|	-2.52409	0.826807	-	-	-	gi|110749292|ref|XP_001121830.1|/0/PREDICTED: basigin [Apis mellifera]
gi|328783571|ref|XM_624459.3|	-2.50485	0.802611	-	-	-	gi|328783572|ref|XP_624462.2|/0/PREDICTED: calcium uptake protein 1 homolog, mitochondrial-like isoform 2 [Apis mellifera]
gi|328791680|ref|XM_394947.4|	-2.49228	0.854821	GO:0015630//microtubule cytoskeleton	GO:0017111//nucleoside-triphosphatase activity;GO:0032561	GO:0048311//mitochondrion distribution;GO:0009207;GO:0048488//synaptic vesicle endocytosis	gi|328791681|ref|XP_394947.3|/0/PREDICTED: dynamin related protein 1 isoform 1 [Apis mellifera]
gi|328791268|ref|XM_396547.4|	-2.48419	0.839121	-	-	-	gi|328791269|ref|XP_396547.4|/0/PREDICTED: ubiquitin-protein ligase E3C-like [Apis mellifera]
gi|328777810|ref|XM_001121491.2|	-2.4773	0.863871	GO:0043231//intracellular membrane-bounded organelle	GO:0003677//DNA binding;GO:0001071//nucleic acid binding transcription factor activity	GO:0006351//transcription, DNA-dependent	gi|328777862|ref|XP_003249409.1|/2.18365e-106/PREDICTED: hypothetical protein LOC100576300 [Apis mellifera]
gi|328791389|ref|XM_393360.4|	-2.47401	0.884374	GO:0043231//intracellular membrane-bounded organelle;GO:0031224//intrinsic to membrane	GO:0004190//aspartic-type endopeptidase activity	GO:0060541//respiratory system development;GO:0006508//proteolysis	gi|328791390|ref|XP_393360.3|/3.13865e-146/PREDICTED: minor histocompatibility antigen H13-like [Apis mellifera]
gi|328786683|ref|XM_395048.4|	-2.46113	0.845462	-	-	-	gi|328786684|ref|XP_395048.4|/0/PREDICTED: protein argonaute-2 [Apis mellifera]
gi|328793296|ref|XM_395707.4|	-2.44359	0.87717	-	GO:0016787//hydrolase activity	-	gi|328793297|ref|XP_395707.4|/0/PREDICTED: acidic mammalian chitinase [Apis mellifera]
gi|328781509|ref|XM_003249939.1|	-2.43991	0.841768	-	-	-	gi|328781510|ref|XP_003249987.1|/0/PREDICTED: hypothetical protein LOC724535 [Apis mellifera]
gi|328777819|ref|XM_396738.3|	-2.4361	0.804519	GO:0000152//nuclear ubiquitin ligase complex	-	GO:0007088//regulation of mitosis	gi|66531676|ref|XP_396738.2|/2.52049e-105/PREDICTED: anaphase-promoting complex subunit 10-like [Apis mellifera]
gi|328793391|ref|XM_001122997.2|	-2.43504	0.868674	-	-	-	gi|328793392|ref|XP_001122997.2|/0/PREDICTED: RNA-binding protein NOB1-like [Apis mellifera]
gi|328782783|ref|XM_624866.3|	-2.42824	0.819234	-	GO:0004721//phosphoprotein phosphatase activity	GO:0006796//phosphate metabolic process	gi|66551962|ref|XP_624869.1|/1.21441e-117/PREDICTED: dual specificity protein phosphatase 3-like [Apis mellifera]
gi|328784394|ref|XM_623650.3|	-2.41049	0.851619	-	-	-	gi|328784395|ref|XP_623653.3|/0/PREDICTED: LOW QUALITY PROTEIN: hypothetical protein LOC551259 [Apis mellifera]
gi|328793855|ref|XM_624445.3|	-2.39806	0.884866	-	-	-	gi|328793856|ref|XP_624448.2|/0/PREDICTED: FAD-dependent oxidoreductase domain-containing protein 1-like, partial [Apis mellifera]
gi|328778756|ref|XM_396699.4|	-2.37217	0.826684	-	GO:0016879//ligase activity, forming carbon-nitrogen bonds	GO:0006464//protein modification process	gi|48132665|ref|XP_396699.1|/3.73335e-130/PREDICTED: ubiquitin-conjugating enzyme E2 J2-like [Apis mellifera]
gi|110768301|ref|XM_001120018.1|	-2.37058	0.803041	GO:0043229//intracellular organelle	-	-	gi|110768302|ref|XP_001120018.1|/0/PREDICTED: 50S ribosomal protein L1 [Apis mellifera]
gi|328784758|ref|XM_003250444.1|	-2.36694	0.803903	-	GO:0016705//oxidoreductase activity, acting on paired donors, with incorporation or reduction of molecular oxygen;GO:0005488//binding	-	gi|328784759|ref|XP_003250492.1|/0/PREDICTED: procollagen-lysine,2-oxoglutarate 5-dioxygenase 3-like [Apis mellifera]
gi|215490059|ref|NM_001142436.1|	-2.358	0.880741	-	-	-	gi|215490060|ref|NP_001135908.1|/0/uncharacterized protein LOC552484 [Apis mellifera]
gi|328780476|ref|XM_001121566.2|	-2.35354	0.844416	GO:0005667//transcription factor complex	GO:0003676//nucleic acid binding;GO:0001071//nucleic acid binding transcription factor activity	GO:0006351//transcription, DNA-dependent	gi|380014871|ref|XP_003691439.1|/1.2192e-139/PREDICTED: uncharacterized protein LOC100865492 [Apis florea]
gi|328786600|ref|XM_396322.4|	-2.34941	0.841645	-	-	-	gi|110760438|ref|XP_396322.2|/8.84927e-104/PREDICTED: mediator of RNA polymerase II transcription subunit 30 isoform 1 [Apis mellifera]
gi|328782628|ref|XM_001121113.2|	-2.34704	0.806612	GO:0019866//organelle inner membrane;GO:0005758//mitochondrial intermembrane space	GO:0043169//cation binding;GO:0008320//protein transmembrane transporter activity	GO:0006612//protein targeting to membrane	gi|110760068|ref|XP_001121113.1|/5.83812e-46/PREDICTED: mitochondrial import inner membrane translocase subunit Tim9-like [Apis mellifera]
gi|328787117|ref|XM_624346.3|	-2.34546	0.862024	-	GO:0070569	GO:0043062//extracellular structure organization;GO:0016331//morphogenesis of embryonic epithelium;GO:0060541//respiratory system development;GO:0040003//chitin-based cuticle development;GO:0006031//chitin biosynthetic process;GO:0001700//embryonic development via the syncytial blastoderm;GO:0007409//axonogenesis;GO:0035150//regulation of tube size	gi|66561608|ref|XP_624349.1|/0/PREDICTED: UDP-N-acetylhexosamine pyrophosphorylase [Apis mellifera]
gi|328784222|ref|XM_393300.4|	-2.32537	0.845339	GO:0044424//intracellular part	GO:0005515//protein binding;GO:0032559	GO:0044267//cellular protein metabolic process	gi|66533395|ref|XP_393300.2|/0/PREDICTED: t-complex protein 1 subunit beta-like isoform 1 [Apis mellifera]
gi|328789860|ref|XM_391829.4|	-2.31772	0.842938	-	GO:0017111//nucleoside-triphosphatase activity;GO:0000166//nucleotide binding	-	gi|110760457|ref|XP_391829.3|/0/PREDICTED: putative ATP-dependent RNA helicase Pl10 [Apis mellifera]
gi|328784511|ref|XM_393789.3|	-2.31355	0.846324	GO:0015630//microtubule cytoskeleton;GO:0044444//cytoplasmic part	-	GO:0006091//generation of precursor metabolites and energy	gi|66520256|ref|XP_393789.2|/7.52978e-128/PREDICTED: electron transfer flavoprotein subunit beta-like [Apis mellifera]
gi|328776675|ref|XM_393378.4|	-2.30158	0.862209	-	-	-	gi|328776676|ref|XP_393378.4|/0/PREDICTED: hypothetical protein LOC409888 isoform 1 [Apis mellifera]
gi|328781455|ref|XM_623718.3|	-2.29535	0.860793	-	-	-	gi|328781456|ref|XP_623721.3|/3.92945e-176/PREDICTED: 39S ribosomal protein L44, mitochondrial [Apis mellifera]
gi|328775862|ref|XM_395900.3|	-2.28684	0.8281	GO:0043231//intracellular membrane-bounded organelle	-	-	gi|66549686|ref|XP_395900.2|/1.9199e-139/PREDICTED: regulator of microtubule dynamics protein 1-like [Apis mellifera]
gi|328787115|ref|XM_392845.4|	-2.28471	0.882342	-	GO:0032561;GO:0008905	GO:0008152//metabolic process	gi|328787116|ref|XP_392845.4|/0/PREDICTED: mannose-1-phosphate guanyltransferase beta-like [Apis mellifera]
gi|328777396|ref|XM_003249286.1|	-2.27012	0.83986	GO:0042579//microbody	GO:0016765//transferase activity, transferring alkyl or aryl (other than methyl) groups	-	gi|380012941|ref|XP_003690531.1|/0/PREDICTED: alkyldihydroxyacetonephosphate synthase-like [Apis florea]
gi|328780607|ref|XM_003249782.1|	-2.26785	0.84774	-	-	-	gi|328780608|ref|XP_003249830.1|/4.05589e-130/PREDICTED: steroid receptor RNA activator 1-like [Apis mellifera]
gi|328781032|ref|XM_001120025.2|	-2.265	0.873661	-	GO:0032561	GO:0006810//transport;GO:0035556//intracellular signal transduction	gi|110777801|ref|XP_001120025.1|/5.26615e-115/PREDICTED: ras-related protein Rab-7a-like [Apis mellifera]
gi|328793539|ref|XM_392752.4|	-2.25276	0.873907	GO:0016021//integral to membrane	GO:0004888//transmembrane receptor activity	GO:0048102//autophagic cell death;GO:0006950//response to stress	gi|328793540|ref|XP_392752.3|/0/PREDICTED: scavenger receptor class B member 1, partial [Apis mellifera]
gi|328784435|ref|XM_393786.4|	-2.24696	0.822867	GO:0005667//transcription factor complex	GO:0008135//translation factor activity, nucleic acid binding	GO:0006351//transcription, DNA-dependent;GO:0006412//translation	gi|66520282|ref|XP_393786.2|/2.63716e-55/PREDICTED: transcription initiation factor TFIID subunit 12 [Apis mellifera]
gi|328778364|ref|XM_001121595.2|	-2.24093	0.827977	-	-	-	gi|328778365|ref|XP_001121595.2|/0/PREDICTED: plexin domain-containing protein 2-like [Apis mellifera]
gi|328778936|ref|XM_392478.4|	-2.23797	0.86147	-	GO:0016615//malate dehydrogenase activity	GO:0005975//carbohydrate metabolic process;GO:0043648//dicarboxylic acid metabolic process	gi|66513092|ref|XP_392478.2|/0/PREDICTED: malate dehydrogenase, mitochondrial-like isoform 1 [Apis mellifera]
gi|328787679|ref|XM_625184.3|	-2.22995	0.880864	GO:0005746//mitochondrial respiratory chain	GO:0016651//oxidoreductase activity, acting on NADH or NADPH	-	gi|380011875|ref|XP_003690019.1|/1.1343e-32/PREDICTED: NADH dehydrogenase [ubiquinone] 1 alpha subcomplex subunit 4-like [Apis florea]
gi|328779676|ref|XM_001120137.2|	-2.19975	0.818618	-	-	-	gi|110750764|ref|XP_001120137.1|/1.93208e-99/PREDICTED: protein lethal(2)essential for life-like [Apis mellifera]
gi|328781198|ref|XM_394801.4|	-2.19947	0.84891	GO:0044444//cytoplasmic part;GO:0005819//spindle	-	GO:0051179//localization;GO:0007010//cytoskeleton organization;GO:0000279//M phase	gi|328781199|ref|XP_394801.4|/0/PREDICTED: hypothetical protein LOC411326 [Apis mellifera]
gi|328790402|ref|XM_001121978.2|	-2.19771	0.839429	-	GO:0016787//hydrolase activity	-	gi|328790403|ref|XP_001121978.2|/0/PREDICTED: calpain-7 [Apis mellifera]
gi|328793848|ref|XM_001123012.2|	-2.19404	0.819911	-	-	-	gi|328793849|ref|XP_001123012.2|/0/PREDICTED: UPF0532 protein CG3570-like [Apis mellifera]
gi|110757008|ref|XM_392391.3|	-2.18171	0.857099	-	GO:0003824//catalytic activity	-	gi|66509537|ref|XP_392391.2|/1.04097e-134/PREDICTED: haloacid dehalogenase-like hydrolase domain-containing protein 2-like [Apis mellifera]
gi|292494903|ref|NM_001174143.1|	-2.17234	0.877355	GO:0005622//intracellular	-	-	gi|292494904|ref|NP_001167614.1|/1.35854e-48/ribosomal protein L35 [Apis mellifera]
gi|328777692|ref|XM_003249338.1|	-2.16168	0.845893	GO:0000314//organellar small ribosomal subunit	GO:0005198//structural molecule activity	-	gi|328777718|ref|XP_003249389.1|/1.21806e-56/PREDICTED: hypothetical protein LOC100576094 [Apis mellifera]
gi|328784304|ref|XM_001122065.2|	-2.1485	0.863995	-	-	-	gi|328784305|ref|XP_001122065.2|/0/PREDICTED: UPF0676 protein C1494.01-like [Apis mellifera]
gi|328793352|ref|XM_624659.3|	-2.14297	0.868859	-	-	-	gi|328793353|ref|XP_624662.2|/4.49542e-115/PREDICTED: glutathione S-transferase-like [Apis mellifera]
gi|328776330|ref|XM_395153.4|	-2.14082	0.86658	-	-	-	gi|110757914|ref|XP_395153.3|/0/PREDICTED: ATP-binding cassette sub-family D member 2-like [Apis mellifera]
gi|328790041|ref|XM_393156.4|	-2.1306	0.824529	-	-	-	gi|328790042|ref|XP_393156.4|/0/PREDICTED: hypothetical protein LOC409658 [Apis mellifera]
gi|328787091|ref|XM_392998.4|	-2.10341	0.805935	-	-	-	gi|328787092|ref|XP_392998.4|/2.92927e-166/PREDICTED: transmembrane protein 183-like [Apis mellifera]
gi|328780248|ref|XM_396786.4|	-2.09124	0.8587	GO:0043231//intracellular membrane-bounded organelle	GO:0005488//binding;GO:0003824//catalytic activity	GO:0048519;GO:0007447//imaginal disc pattern formation;GO:0051276//chromosome organization;GO:0000380//alternative nuclear mRNA splicing, via spliceosome;GO:0008593//regulation of Notch signaling pathway;GO:0007292//female gamete generation;GO:0002376//immune system process;GO:0009791//post-embryonic development	gi|328780249|ref|XP_396786.4|/0/PREDICTED: hypothetical protein LOC413341 [Apis mellifera]
gi|328792646|ref|XM_395349.4|	-2.08031	0.824714	GO:0015630//microtubule cytoskeleton	-	-	gi|48102403|ref|XP_395349.1|/9.0751e-159/PREDICTED: tetratricopeptide repeat protein 35-B-like [Apis mellifera]
gi|328777593|ref|XM_396117.4|	-2.06765	0.80064	-	-	GO:0043410//positive regulation of MAPKKK cascade;GO:0012501//programmed cell death;GO:0008154//actin polymerization or depolymerization	gi|66530284|ref|XP_396117.2|/0/PREDICTED: programmed cell death 6-interacting protein [Apis mellifera]
gi|328780330|ref|XM_624156.3|	-2.06315	0.868058	GO:0044429//mitochondrial part	GO:0042802//identical protein binding;GO:0030554//adenyl nucleotide binding;GO:0003824//catalytic activity	GO:0044267//cellular protein metabolic process	gi|328780331|ref|XP_624159.2|/1.5279e-130/PREDICTED: grpE protein homolog, mitochondrial [Apis mellifera]
gi|328777330|ref|XM_003249271.1|	-2.05691	0.859069	-	-	-	gi|328777331|ref|XP_003249319.1|/0/PREDICTED: hypothetical protein LOC100576671 [Apis mellifera]
gi|328776909|ref|XM_003249190.1|	-2.05367	0.845155	-	-	-	gi|328776910|ref|XP_003249238.1|/4.65829e-78/PREDICTED: UPF0534 protein CG15027-like [Apis mellifera]
gi|328783401|ref|XM_394067.3|	-2.04977	0.812277	-	-	GO:0009792//embryo development ending in birth or egg hatching;GO:0009887//organ morphogenesis;GO:0009605//response to external stimulus;GO:0007635//chemosensory behavior;GO:0007626//locomotory behavior	gi|328783402|ref|XP_394067.3|/0/PREDICTED: semaphorin-5A [Apis mellifera]
gi|328791459|ref|XM_001120829.2|	-2.04515	0.826376	-	GO:0004674//protein serine/threonine kinase activity;GO:0032559	GO:0006464//protein modification process	gi|328791460|ref|XP_001120829.2|/0/PREDICTED: serine/threonine-protein kinase tricorner [Apis mellifera]
gi|328787444|ref|XM_393545.4|	-2.02781	0.869289	GO:0044429//mitochondrial part	GO:0016747//transferase activity, transferring acyl groups other than amino-acyl groups;GO:0046912//transferase activity, transferring acyl groups, acyl groups converted into alkyl on transfer	GO:0009060//aerobic respiration;GO:0005975//carbohydrate metabolic process	gi|66521738|ref|XP_393545.2|/0/PREDICTED: probable citrate synthase 1, mitochondrial-like [Apis mellifera]
gi|201023358|ref|NM_001134949.1|	-2.01366	0.838074	GO:0044424//intracellular part	GO:0030246//carbohydrate binding;GO:0008483//transaminase activity	GO:0005975//carbohydrate metabolic process	gi|201023359|ref|NP_001128421.1|/0/glutamine:fructose-6-phosphate aminotransferase 1 [Apis mellifera]
gi|328779206|ref|XM_396456.4|	-2.00545	0.862579	-	-	-	gi|328779207|ref|XP_396456.4|/0/PREDICTED: protein NDRG3-like isoform 1 [Apis mellifera]
gi|328791102|ref|XM_396005.4|	-1.99178	0.802303	-	-	-	gi|328791103|ref|XP_396005.4|/9.84982e-177/PREDICTED: e3 ubiquitin-protein ligase RNF34-like isoform 1 [Apis mellifera]
gi|328782297|ref|XR_014983.2|	-1.98618	0.858515	GO:0015630//microtubule cytoskeleton;GO:0044444//cytoplasmic part	GO:0070011	-	gi|380013206|ref|XP_003690657.1|/0/PREDICTED: counting factor associated protein D-like [Apis florea]
gi|328788552|ref|XM_392382.4|	-1.9837	0.849834	GO:0031981//nuclear lumen;GO:0043234//protein complex;GO:0019861//flagellum	GO:0003677//DNA binding;GO:0046983//protein dimerization activity;GO:0000981//sequence-specific DNA binding RNA polymerase II transcription factor activity;GO:0019899//enzyme binding;GO:0031072//heat shock protein binding	GO:0033483;GO:0002246//wound healing involved in inflammatory response;GO:0006915//apoptosis;GO:0006357//regulation of transcription from RNA polymerase II promoter;GO:0001701//in utero embryonic development;GO:0008284//positive regulation of cell proliferation;GO:0032787//monocarboxylic acid metabolic process;GO:0009967//positive regulation of signal transduction;GO:0032906;GO:0031328//positive …	gi|328788553|ref|XP_392382.4|/0/PREDICTED: hypothetical protein LOC408852 [Apis mellifera]
gi|328792526|ref|XM_624394.2|	-1.9462	0.847186	GO:0044424//intracellular part	GO:0043169//cation binding;GO:0016829//lyase activity	GO:0071265	gi|66500946|ref|XP_624397.1|/1.66466e-122/PREDICTED: probable methylthioribulose-1-phosphate dehydratase-like [Apis mellifera]
gi|328776520|ref|XM_623501.3|	-1.94289	0.867997	-	GO:0046872//metal ion binding;GO:0016628//oxidoreductase activity, acting on the CH-CH group of donors, NAD or NADP as acceptor	GO:0008152//metabolic process	gi|328776521|ref|XP_623504.2|/0/PREDICTED: hypothetical protein LOC551149 isoform 1 [Apis mellifera]
gi|328792811|ref|XM_392149.4|	-1.93469	0.847556	-	-	-	gi|328792812|ref|XP_392149.4|/0/PREDICTED: hypothetical protein LOC408607 isoform 2 [Apis mellifera]
gi|328783442|ref|XM_001121062.2|	-1.93118	0.839059	-	-	-	gi|110769501|ref|XP_001122654.1|/1.29966e-24/PREDICTED: hypothetical protein LOC726937, partial [Apis mellifera]
gi|94158654|ref|NM_001040230.1|	-1.92109	0.843923	-	GO:0004091//carboxylesterase activity	GO:0006581//acetylcholine catabolic process	gi|94158655|ref|NP_001035320.1|/0/acetylcholinesterase 2 precursor [Apis mellifera]
gi|328786512|ref|XM_391836.4|	-1.90852	0.837212	GO:0031966//mitochondrial membrane	GO:0005244//voltage-gated ion channel activity	GO:0043269//regulation of ion transport	gi|66517185|ref|XP_391836.2|/3.24811e-169/PREDICTED: mitochondrial import receptor subunit TOM40 homolog 1-like isoform 1 [Apis mellifera]
gi|328793276|ref|XR_120679.1|	-1.89141	0.805443	-	GO:0000166//nucleotide binding	-	gi|380022940|ref|XP_003695291.1|/0/PREDICTED: LOW QUALITY PROTEIN: HBS1-like protein-like [Apis florea]
gi|328783305|ref|XM_394082.4|	-1.88409	0.820158	GO:0008287//protein serine/threonine phosphatase complex	GO:0019888//protein phosphatase regulator activity	GO:0023052//signaling	gi|328783306|ref|XP_394082.3|/0/PREDICTED: protein phosphatase PP2A 55 kDa regulatory subunit isoform 1 [Apis mellifera]
gi|328777786|ref|XM_393632.4|	-1.88373	0.851742	-	-	-	gi|66564326|ref|XP_393632.2|/0/PREDICTED: plasma glutamate carboxypeptidase-like isoform 1 [Apis mellifera]
gi|328784151|ref|XR_120162.1|	-1.88299	0.810245	GO:0030136//clathrin-coated vesicle;GO:0033267//axon part;GO:0016020//membrane	GO:0043169//cation binding;GO:0005515//protein binding	GO:0016079//synaptic vesicle exocytosis;GO:0007165//signal transduction	gi|380020086|ref|XP_003693927.1|/0/PREDICTED: protein unc-13 homolog B-like [Apis florea]
gi|328788800|ref|XM_001122217.2|	-1.8613	0.83438	-	-	-	gi|328788801|ref|XP_001122217.2|/0/PREDICTED: facilitated trehalose transporter Tret1-like [Apis mellifera]
gi|328779573|ref|XM_393453.4|	-1.85707	0.853466	-	GO:0003824//catalytic activity	GO:0044237//cellular metabolic process	gi|328779574|ref|XP_393453.3|/0/PREDICTED: 6-phosphofructo-2-kinase/fructose-2,6-biphosphatase isoform 1 [Apis mellifera]
gi|328787928|ref|XM_395212.4|	-1.85571	0.842569	GO:0030864//cortical actin cytoskeleton	GO:0008092//cytoskeletal protein binding;GO:0005198//structural molecule activity	-	gi|328787929|ref|XP_395212.4|/0/PREDICTED: spectrin beta chain [Apis mellifera]
gi|328777905|ref|XM_393447.4|	-1.84875	0.83869	-	-	-	gi|328777906|ref|XP_393447.2|/0/PREDICTED: hypothetical protein LOC409956 isoform 1 [Apis mellifera]
gi|328777533|ref|XM_625092.2|	-1.83492	0.827607	GO:0015630//microtubule cytoskeleton;GO:0044444//cytoplasmic part	GO:0016616//oxidoreductase activity, acting on the CH-OH group of donors, NAD or NADP as acceptor;GO:0005496//steroid binding	GO:0008152//metabolic process	gi|66530010|ref|XP_625095.1|/0/PREDICTED: hydroxysteroid dehydrogenase-like protein 2-like [Apis mellifera]
gi|328776208|ref|XM_624718.2|	-1.8282	0.82927	GO:0016020//membrane	-	GO:0007276//gamete generation	gi|328776209|ref|XP_624721.2|/0/PREDICTED: membrane-bound O-acyltransferase domain-containing protein 2-like [Apis mellifera]
gi|110763898|ref|XM_001119916.1|	-1.82023	0.834749	-	-	-	gi|110763899|ref|XP_001119916.1|/0/PREDICTED: nucleostemin 1 [Apis mellifera]
gi|328786601|ref|XM_625249.3|	-1.80532	0.84928	-	-	-	gi|328786602|ref|XP_625252.2|/2.24542e-79/PREDICTED: hypothetical protein LOC551496 [Apis mellifera]
gi|328793466|ref|XM_623915.3|	-1.78058	0.842261	-	-	-	gi|328793467|ref|XP_623918.3|/0/PREDICTED: golgin subfamily A member 2-like [Apis mellifera]
gi|328791086|ref|XM_396465.4|	-1.78014	0.846878	-	-	-	gi|48120572|ref|XP_396465.1|/1.13676e-61/PREDICTED: NADH dehydrogenase [ubiquinone] 1 alpha subcomplex subunit 5 [Apis mellifera]
gi|328776837|ref|XM_003249180.1|	-1.77857	0.823051	-	-	-	gi|328776838|ref|XP_003249228.1|/1.83939e-75/PREDICTED: protein BTG2-like [Apis mellifera]
gi|328778503|ref|XM_396480.3|	-1.77766	0.801379	-	GO:0004674//protein serine/threonine kinase activity;GO:0000166//nucleotide binding	-	gi|328778504|ref|XP_396480.3|/0/PREDICTED: serine/threonine-protein kinase OSR1-like [Apis mellifera]
gi|328790698|ref|XM_001121283.2|	-1.75163	0.818865	-	-	-	gi|328790699|ref|XP_001121283.2|/0/PREDICTED: hypothetical protein LOC725433 [Apis mellifera]
gi|328793725|ref|XM_003251872.1|	-1.71177	0.822313	-	-	-	gi|380011506|ref|XP_003689843.1|/7.96514e-92/PREDICTED: uncharacterized protein LOC100871286 [Apis florea]
gi|328780200|ref|XM_394434.4|	-1.70791	0.85402	-	GO:0003824//catalytic activity;GO:0032559	GO:0043412	gi|66513481|ref|XP_394434.2|/0/PREDICTED: ubiquitin activating enzyme 1 isoform 1 [Apis mellifera]
gi|328779805|ref|XM_003249659.1|	-1.70576	0.831302	GO:0043229//intracellular organelle	-	-	gi|328779806|ref|XP_003249707.1|/1.5604e-121/PREDICTED: microtubule-associated protein Jupiter-like [Apis mellifera]
gi|328784028|ref|XM_393141.4|	-1.70393	0.837397	-	-	GO:0048667//cell morphogenesis involved in neuron differentiation	gi|380030413|ref|XP_003698843.1|/2.11221e-174/PREDICTED: uncharacterized protein C6orf168-like [Apis florea]
gi|328793277|ref|XM_395851.4|	-1.70218	0.854882	-	GO:0008238//exopeptidase activity	GO:0008152//metabolic process	gi|66535742|ref|XP_395851.2|/0/PREDICTED: cytosolic non-specific dipeptidase-like isoform 1 [Apis mellifera]
gi|328787850|ref|XR_120363.1|	-1.68473	0.801872	-	GO:0016874//ligase activity	-	gi|380021727|ref|XP_003694709.1|/0/PREDICTED: LOW QUALITY PROTEIN: protein KIAA0317-like [Apis florea]
gi|328777222|ref|XM_001120383.2|	-1.67581	0.801749	GO:0031090//organelle membrane	GO:0004091//carboxylesterase activity	GO:0006915//apoptosis;GO:0006650//glycerophospholipid metabolic process	gi|328777223|ref|XP_001120383.2|/0/PREDICTED: neuropathy target esterase sws [Apis mellifera]
gi|328783147|ref|XM_395569.4|	-1.6709	0.84146	-	-	-	gi|328783148|ref|XP_395569.4|/0/PREDICTED: LOW QUALITY PROTEIN: hypothetical protein LOC412103 [Apis mellifera]
gi|328790637|ref|XM_623622.3|	-1.65734	0.822313	-	GO:0046872//metal ion binding;GO:0005543//phospholipid binding;GO:0008092//cytoskeletal protein binding	GO:0007450//dorsal/ventral pattern formation, imaginal disc	gi|66530530|ref|XP_623625.1|/3.24399e-180/PREDICTED: annexin-B9-like [Apis mellifera]
gi|328792110|ref|XM_393475.4|	-1.64396	0.815478	GO:0005777//peroxisome	GO:0033764;GO:0016829//lyase activity	GO:0006635//fatty acid beta-oxidation	gi|328792111|ref|XP_393475.3|/0/PREDICTED: peroxisomal multifunctional enzyme type 2-like [Apis mellifera]
gi|328788657|ref|XM_393601.4|	-1.64166	0.800025	-	-	-	gi|328788658|ref|XP_393601.3|/0/PREDICTED: putative glycerophosphocholine phosphodiesterase GPCPD1-like [Apis mellifera]
gi|328775826|ref|XM_393089.4|	-1.63817	0.830255	-	-	-	gi|48107260|ref|XP_393089.1|/6.17786e-60/PREDICTED: NADH dehydrogenase [ubiquinone] 1 beta subcomplex subunit 9-like [Apis mellifera]
gi|328790975|ref|XM_001122637.2|	-1.63509	0.804642	GO:0043234//protein complex;GO:0031224//intrinsic to membrane	GO:0016787//hydrolase activity	-	gi|328790976|ref|XP_001122637.2|/1.77599e-115/PREDICTED: hypothetical protein LOC726920 [Apis mellifera]
gi|328777515|ref|XM_001120961.2|	-1.63062	0.808029	-	-	-	gi|328777516|ref|XP_001120961.2|/0/PREDICTED: lisH domain-containing protein ARMC9-like [Apis mellifera]
gi|328788636|ref|XM_624211.3|	-1.62536	0.807351	-	-	-	gi|328788637|ref|XP_624214.3|/0/PREDICTED: hypothetical protein LOC551826 [Apis mellifera]
gi|328780895|ref|XM_624591.3|	-1.62304	0.805935	-	-	-	gi|66513986|ref|XP_624594.1|/2.5583e-89/PREDICTED: nucleolar protein 16-like isoform 2 [Apis mellifera]
gi|328781071|ref|XM_001119950.2|	-1.61058	0.811415	-	GO:0046872//metal ion binding;GO:0016725;GO:0051536//iron-sulfur cluster binding	-	gi|110759329|ref|XP_001119950.1|/0/PREDICTED: xanthine dehydrogenase [Apis mellifera]
gi|328777659|ref|XM_624161.3|	-1.59879	0.834257	-	GO:0016747//transferase activity, transferring acyl groups other than amino-acyl groups	-	gi|66507594|ref|XP_624164.1|/0/PREDICTED: trifunctional enzyme subunit beta, mitochondrial-like [Apis mellifera]
gi|328787127|ref|XM_393328.4|	-1.59345	0.83949	GO:0005798//Golgi-associated vesicle;GO:0030120//vesicle coat	-	GO:0048193//Golgi vesicle transport	gi|328787128|ref|XP_393328.2|/3.2879e-175/PREDICTED: coatomer subunit epsilon [Apis mellifera]
gi|328788783|ref|XM_003251135.1|	-1.5739	0.844231	GO:0030529//ribonucleoprotein complex	GO:0005198//structural molecule activity	GO:0010467//gene expression	gi|313907135|gb|ADR83582.1|/1.24951e-91/ribosomal protein L17 [Apis cerana cerana]
gi|328781113|ref|XM_396167.4|	-1.5706	0.810307	GO:0043234//protein complex	GO:0016772//transferase activity, transferring phosphorus-containing groups;GO:0016208//AMP binding;GO:0019887//protein kinase regulator activity	GO:0006468//protein phosphorylation;GO:0018988;GO:0030036//actin cytoskeleton organization;GO:0007268//synaptic transmission;GO:0007017//microtubule-based process;GO:0019935//cyclic-nucleotide-mediated signaling;GO:0008306//associative learning;GO:0010033//response to organic substance	gi|48106841|ref|XP_396167.1|/0/PREDICTED: cAMP-dependent protein kinase type I regulatory subunit isoform 1 [Apis mellifera]
gi|328779778|ref|XM_003249654.1|	-1.56912	0.84146	GO:0030529//ribonucleoprotein complex	GO:0005198//structural molecule activity	GO:0010467//gene expression	gi|322793851|gb|EFZ17191.1|/2.00309e-29/hypothetical protein SINV_15085 [Solenopsis invicta]
gi|328780638|ref|XM_003249787.1|	-1.56289	0.826684	GO:0005818//aster;GO:0005875//microtubule associated complex	GO:0003774//motor activity;GO:0000166//nucleotide binding;GO:0015631//tubulin binding	GO:0065008;GO:0051293//establishment of spindle localization	gi|328780639|ref|XP_003249835.1|/0/PREDICTED: kinesin 3A [Apis mellifera]
gi|328784856|ref|XM_392494.2|	-1.56189	0.80298	-	-	-	gi|48096648|ref|XP_392494.1|/0/PREDICTED: glutamate receptor-interacting protein 1 [Apis mellifera]
gi|328781638|ref|XM_624765.3|	-1.55716	0.822313	-	GO:0016454	-	gi|66559327|ref|XP_624768.1|/0/PREDICTED: serine palmitoyltransferase 1 [Apis mellifera]
gi|328792394|ref|XM_001122335.2|	-1.54635	0.840598	-	-	-	gi|328792395|ref|XP_001122335.2|/1.09554e-69/PREDICTED: hypothetical protein LOC726610 [Apis mellifera]
gi|328782118|ref|XR_120074.1|	-1.53728	0.805504	-	-	-	-
gi|328790601|ref|XM_392867.4|	-1.50403	0.808521	-	-	GO:0048856//anatomical structure development	gi|328790602|ref|XP_392867.4|/0/PREDICTED: WD repeat-containing protein 43-like [Apis mellifera]
gi|328785097|ref|XM_001120069.2|	-1.50019	0.815663	-	GO:0004871//signal transducer activity	-	gi|110762810|ref|XP_001120069.1|/2.23497e-62/PREDICTED: gamma-aminobutyric acid receptor-associated protein [Apis mellifera]
gi|110758920|ref|XM_395614.3|	-1.49662	0.829578	GO:0044424//intracellular part	GO:0005515//protein binding;GO:0032559	GO:0044267//cellular protein metabolic process;GO:0050896//response to stimulus	gi|380020508|ref|XP_003694125.1|/0/PREDICTED: endoplasmin-like [Apis florea]
gi|295842192|ref|NM_001177490.1|	-1.48768	0.824098	GO:0044425//membrane part;GO:0044429//mitochondrial part	GO:0005506//iron ion binding	GO:0051234//establishment of localization;GO:0006091//generation of precursor metabolites and energy	gi|295842193|ref|NP_001170961.1|/1.55337e-58/cytochrome c [Apis mellifera]
gi|328784737|ref|XM_001121781.2|	-1.47527	0.811107	-	-	-	gi|328784738|ref|XP_001121781.2|/0/PREDICTED: 28S ribosomal protein S22, mitochondrial [Apis mellifera]
gi|328788383|ref|XM_392679.4|	-1.45863	0.805012	GO:0043234//protein complex	GO:0016751;GO:0016418	GO:0009060//aerobic respiration	gi|328788384|ref|XP_392679.4|/7.8173e-144/PREDICTED: dihydrolipoyllysine-residue succinyltransferase component of 2-oxoglutarate dehydrogenase complex, mitochondrial-like [Apis mellifera]
gi|328784868|ref|XM_392493.4|	-1.42592	0.806797	-	GO:0016790//thiolester hydrolase activity;GO:0070011	GO:0019941//modification-dependent protein catabolic process	gi|328784869|ref|XP_392493.4|/0/PREDICTED: hypothetical protein LOC408964 [Apis mellifera]
gi|328779436|ref|XM_391992.4|	-1.41799	0.823236	-	-	-	gi|328779437|ref|XP_391992.4|/0/PREDICTED: hypothetical protein LOC408444 [Apis mellifera]
gi|328791820|ref|XM_393322.4|	-1.41147	0.826992	GO:0030529//ribonucleoprotein complex	GO:0005198//structural molecule activity	GO:0010467//gene expression	gi|380028486|ref|XP_003697931.1|/1.30524e-106/PREDICTED: 60S ribosomal protein L18a-like [Apis florea]
gi|328777480|ref|XM_003249302.1|	-1.39757	0.811538	GO:0043231//intracellular membrane-bounded organelle	-	-	gi|383847777|ref|XP_003699529.1|/1.70809e-74/PREDICTED: neurogenin-3-like [Megachile rotundata]
gi|328776310|ref|XM_623088.3|	-1.32402	0.81357	-	GO:0016740//transferase activity	-	gi|328776311|ref|XP_623091.2|/0/PREDICTED: LOW QUALITY PROTEIN: carnitine O-palmitoyltransferase 1, liver isoform [Apis mellifera]
gi|58585097|ref|NM_001011579.1|	-1.3073	0.81357	-	-	GO:0001906//cell killing;GO:0042742//defense response to bacterium	gi|58585098|ref|NP_001011579.1|/0/major royal jelly protein 1 precursor [Apis mellifera]
gi|328788952|ref|XM_001122750.2|	-1.26551	0.800825	GO:0015629//actin cytoskeleton	GO:0008092//cytoskeletal protein binding;GO:0017111//nucleoside-triphosphatase activity;GO:0032559	-	gi|380029411|ref|XP_003698367.1|/5.0626e-129/PREDICTED: LOW QUALITY PROTEIN: myosin heavy chain 95F-like [Apis florea]
gi|328782384|ref|XM_624339.3|	1.33171	0.811661	-	-	-	gi|66546267|ref|XP_624342.1|/0/PREDICTED: facilitated trehalose transporter Tret1-like [Apis mellifera]
gi|328790231|ref|XM_392432.4|	1.3661	0.807474	-	GO:0003824//catalytic activity	-	gi|328790232|ref|XP_392432.3|/0/PREDICTED: non-specific lipid-transfer protein-like isoform 1 [Apis mellifera]
gi|328793754|ref|XM_001122233.2|	1.44153	0.814555	-	GO:0016831//carboxy-lyase activity	-	gi|328793755|ref|XP_001122233.2|/0/PREDICTED: uroporphyrinogen decarboxylase [Apis mellifera]
gi|328787409|ref|XM_623210.3|	1.44285	0.81788	GO:0044456//synapse part;GO:0030136//clathrin-coated vesicle	GO:0017111//nucleoside-triphosphatase activity;GO:0032561	GO:0035556//intracellular signal transduction;GO:0007269//neurotransmitter secretion	gi|66514595|ref|XP_623213.1|/3.94831e-152/PREDICTED: ras-related protein Rab-3 isoform 2 [Apis mellifera]
gi|328793241|ref|XM_396120.3|	1.44706	0.804519	-	GO:0005488//binding	-	gi|328793242|ref|XP_396120.3|/0/PREDICTED: hypothetical protein LOC412665 [Apis mellifera]
gi|328793604|ref|XM_623583.2|	1.45525	0.826253	-	-	-	gi|328793605|ref|XP_623586.2|/0/PREDICTED: farnesyl pyrophosphate synthase-like [Apis mellifera]
gi|328781571|ref|XM_001121844.2|	1.46726	0.810984	-	-	-	gi|328781572|ref|XP_001121844.2|/0/PREDICTED: gamma-tubulin complex component 3 homolog [Apis mellifera]
gi|328784708|ref|XM_397069.4|	1.51406	0.828593	-	-	-	gi|66514422|ref|XP_397069.2|/0/PREDICTED: regucalcin-like [Apis mellifera]
gi|328786789|ref|XM_393806.4|	1.53892	0.834011	GO:0005739//mitochondrion	GO:0005488//binding;GO:0016491//oxidoreductase activity	GO:0006631//fatty acid metabolic process	gi|66519936|ref|XP_393806.2|/0/PREDICTED: trifunctional enzyme subunit alpha, mitochondrial-like [Apis mellifera]
gi|328783829|ref|XR_014903.2|	1.5486	0.843184	-	GO:0005488//binding	-	gi|380018750|ref|XP_003693286.1|/0/PREDICTED: aldehyde oxidase 2-like [Apis florea]
gi|328777240|ref|XM_624867.2|	1.55796	0.827361	-	-	-	gi|328777241|ref|XP_624870.2|/8.22499e-101/PREDICTED: estradiol 17-beta-dehydrogenase 8-like [Apis mellifera]
gi|328788119|ref|XM_395289.4|	1.57376	0.808398	-	GO:0016491//oxidoreductase activity	GO:0008152//metabolic process	gi|328788120|ref|XP_395289.4|/0/PREDICTED: aldehyde dehydrogenase family 3 member B1 [Apis mellifera]
gi|328791827|ref|XM_393400.4|	1.59534	0.822128	-	-	-	gi|328791828|ref|XP_393400.3|/4.55018e-162/PREDICTED: small glutamine-rich tetratricopeptide repeat-containing protein alpha [Apis mellifera]
gi|328782813|ref|XM_395540.4|	1.60038	0.829824	-	-	-	gi|328782814|ref|XP_395540.4|/0/PREDICTED: probable cation-transporting ATPase 13A3-like [Apis mellifera]
gi|328785024|ref|XM_624153.3|	1.62741	0.820158	GO:0033178//proton-transporting two-sector ATPase complex, catalytic domain	GO:0015078//hydrogen ion transmembrane transporter activity;GO:0015662//ATPase activity, coupled to transmembrane movement of ions, phosphorylative mechanism;GO:0019829//cation-transporting ATPase activity;GO:0032559	GO:0015986//ATP synthesis coupled proton transport;GO:0015988//energy coupled proton transport, against electrochemical gradient	gi|328785025|ref|XP_624156.3|/0/PREDICTED: ATP synthase subunit beta, mitochondrial [Apis mellifera]
gi|328776293|ref|XM_623400.3|	1.6392	0.850265	-	GO:0016773//phosphotransferase activity, alcohol group as acceptor;GO:0000166//nucleotide binding	GO:0005975//carbohydrate metabolic process;GO:0044237//cellular metabolic process	gi|328776294|ref|XP_623403.2|/0/PREDICTED: hexokinase type 2-like [Apis mellifera]
gi|328777789|ref|XM_392805.4|	1.64562	0.833149	GO:0005884//actin filament;GO:0016023//cytoplasmic membrane-bounded vesicle;GO:0016461//unconventional myosin complex;GO:0015630//microtubule cytoskeleton;GO:0045171//intercellular bridge	GO:0000166//nucleotide binding;GO:0003779//actin binding;GO:0032027//myosin light chain binding;GO:0015631//tubulin binding;GO:0016887//ATPase activity	GO:0000278//mitotic cell cycle;GO:0000226//microtubule cytoskeleton organization;GO:0007444//imaginal disc development;GO:0045165//cell fate commitment;GO:0007297//ovarian follicle cell migration;GO:0034331;GO:0002168//instar larval development;GO:0007303//cytoplasmic transport, nurse cell to oocyte;GO:0030036//actin cytoskeleton organization;GO:0008105//asymmetric protein localization;GO:0002009…	gi|328777790|ref|XP_392805.3|/0/PREDICTED: myosin heavy chain 95F [Apis mellifera]
gi|328793135|ref|XM_395570.4|	1.67396	0.835488	-	-	-	gi|328793136|ref|XP_395570.4|/0/PREDICTED: trafficking protein particle complex subunit 8-like [Apis mellifera]
gi|110755691|ref|XM_624020.2|	1.68685	0.825145	-	GO:0004812//aminoacyl-tRNA ligase activity;GO:0000166//nucleotide binding	GO:0006418//tRNA aminoacylation for protein translation	gi|110755692|ref|XP_624023.2|/0/PREDICTED: isoleucyl-tRNA synthetase, cytoplasmic [Apis mellifera]
gi|328788925|ref|XM_623072.3|	1.68859	0.824467	GO:0043231//intracellular membrane-bounded organelle	-	-	gi|66511238|ref|XP_623075.1|/0/PREDICTED: protein mab-21-like isoform 1 [Apis mellifera]
gi|328777242|ref|XM_395755.4|	1.6907	0.831178	-	-	-	gi|66554920|ref|XP_395755.2|/7.7849e-132/PREDICTED: deoxynucleotidyltransferase terminal-interacting protein 2-like [Apis mellifera]
gi|328783392|ref|XM_001121483.2|	1.73478	0.813754	-	-	-	gi|328783393|ref|XP_001121483.2|/0/PREDICTED: hypothetical protein LOC725661 [Apis mellifera]
gi|328780657|ref|XM_394829.4|	1.73746	0.803965	-	-	-	gi|328780658|ref|XP_394829.4|/0/PREDICTED: uncharacterized protein KIAA0564-like isoform 1 [Apis mellifera]
gi|328777307|ref|XM_003249265.1|	1.74107	0.832164	-	-	-	-
gi|328778096|ref|XM_001121163.2|	1.74171	0.821143	-	-	-	gi|380027991|ref|XP_003697695.1|/0/PREDICTED: LOW QUALITY PROTEIN: GRIP and coiled-coil domain-containing protein 1-like [Apis florea]
gi|328793021|ref|XM_003251765.1|	1.75997	0.844477	-	-	-	gi|328793022|ref|XP_003251813.1|/0/PREDICTED: antitrypsin-like [Apis mellifera]
gi|328784755|ref|XM_392681.4|	1.76692	0.820342	-	GO:0008410//CoA-transferase activity	GO:0044248//cellular catabolic process	gi|66535270|ref|XP_392681.2|/0/PREDICTED: succinyl-CoA:3-ketoacid-coenzyme A transferase 1, mitochondrial-like [Apis mellifera]
gi|328785522|ref|XR_120237.1|	1.77255	0.842384	-	-	-	gi|335892852|ref|NP_001229455.1|/6.35981e-156/putative fatty acyl-CoA reductase CG8306-like [Apis mellifera]
gi|328784323|ref|XM_003250386.1|	1.78382	0.853959	-	-	-	gi|328784324|ref|XP_003250434.1|/1.01742e-60/PREDICTED: hypothetical protein LOC100578191 [Apis mellifera]
gi|328788966|ref|XM_624382.3|	1.81677	0.85402	-	-	-	gi|328788967|ref|XP_624385.3|/2.21388e-154/PREDICTED: 3,2-trans-enoyl-CoA isomerase, mitochondrial-like [Apis mellifera]
gi|328777024|ref|XM_392993.4|	1.83816	0.828346	-	GO:0051536//iron-sulfur cluster binding;GO:0016836//hydro-lyase activity	-	gi|66550870|ref|XP_392993.2|/0/PREDICTED: cytoplasmic aconitate hydratase-like isoform 1 [Apis mellifera]
gi|328780153|ref|XM_623081.3|	1.84019	0.849834	GO:0044429//mitochondrial part	GO:0004030//aldehyde dehydrogenase [NAD(P)+] activity	GO:0010033//response to organic substance;GO:0032787//monocarboxylic acid metabolic process	gi|66530423|ref|XP_623084.1|/0/PREDICTED: aldehyde dehydrogenase, mitochondrial isoform 1 [Apis mellifera]
gi|328788973|ref|XM_392795.4|	1.84521	0.824221	GO:0015630//microtubule cytoskeleton;GO:0044444//cytoplasmic part;GO:0044430//cytoskeletal part	-	GO:0003002//regionalization;GO:0030036//actin cytoskeleton organization;GO:0048513//organ development	gi|328788974|ref|XP_392795.3|/0/PREDICTED: rab11 family-interacting protein 4A-like [Apis mellifera]
gi|218749840|ref|NM_001112672.2|	1.85151	0.821943	-	-	-	gi|218749841|ref|NP_001106142.2|/0/uncharacterized protein LOC551408 [Apis mellifera]
gi|328789014|ref|XM_392442.4|	1.85191	0.83438	-	-	-	gi|328789015|ref|XP_392442.4|/0/PREDICTED: BAI1-associated protein 3-like [Apis mellifera]
gi|328777304|ref|XM_391955.3|	1.85752	0.831609	-	GO:0004674//protein serine/threonine kinase activity;GO:0000166//nucleotide binding	GO:0009987//cellular process	gi|328777305|ref|XP_391955.3|/0/PREDICTED: hypothetical protein LOC408406 [Apis mellifera]
gi|328785026|ref|XM_625261.3|	1.93324	0.802426	-	-	-	gi|328785027|ref|XP_625264.2|/2.01052e-159/PREDICTED: non-structural maintenance of chromosome element 4-like isoform 2 [Apis mellifera]
gi|328791807|ref|XM_394183.4|	1.96647	0.848479	-	GO:0008047//enzyme activator activity	GO:0007424//open tracheal system development;GO:0010769//regulation of cell morphogenesis involved in differentiation;GO:0007169//transmembrane receptor protein tyrosine kinase signaling pathway;GO:0010669//epithelial structure maintenance;GO:0001700//embryonic development via the syncytial blastoderm;GO:0007268//synaptic transmission;GO:0048565//digestive tract development;GO:0007476//imaginal d…	gi|328791808|ref|XP_394183.4|/0/PREDICTED: hypothetical protein LOC410706 [Apis mellifera]
gi|328793078|ref|XM_624553.3|	2.00404	0.87403	-	GO:0046872//metal ion binding;GO:0016787//hydrolase activity	-	gi|328793079|ref|XP_624556.2|/0/PREDICTED: mitochondrial-processing peptidase subunit alpha-like [Apis mellifera]
gi|328792936|ref|XM_625024.3|	2.02531	0.874584	-	-	GO:0006412//translation	gi|66565249|ref|XP_625027.1|/2.98217e-120/PREDICTED: elongation factor 1-beta [Apis mellifera]
gi|328778888|ref|XM_623140.3|	2.03241	0.822682	-	GO:0016879//ligase activity, forming carbon-nitrogen bonds;GO:0004486//methylenetetrahydrofolate dehydrogenase activity;GO:0019238//cyclohydrolase activity;GO:0032559	GO:0006760//folic acid-containing compound metabolic process	gi|66508197|ref|XP_623143.1|/0/PREDICTED: c-1-tetrahydrofolate synthase, cytoplasmic isoform 2 [Apis mellifera]
gi|328783951|ref|XM_001120733.2|	2.05162	0.879941	-	-	-	gi|340712258|ref|XP_003394679.1|/1.07265e-34/PREDICTED: nuclear protein 1-like [Bombus terrestris]
gi|328792352|ref|XM_395191.4|	2.05261	0.812277	GO:0044424//intracellular part	GO:0005102//receptor binding;GO:0016874//ligase activity	GO:0002090//regulation of receptor internalization;GO:0016198//axon choice point recognition;GO:0032446//protein modification by small protein conjugation;GO:0044089//positive regulation of cellular component biogenesis;GO:0008593//regulation of Notch signaling pathway	gi|328792353|ref|XP_395191.4|/0/PREDICTED: e3 ubiquitin-protein ligase Nedd-4 [Apis mellifera]
gi|328790943|ref|XM_393350.4|	2.07109	0.83007	-	-	-	gi|328790944|ref|XP_393350.4|/0/PREDICTED: GPI ethanolamine phosphate transferase 3-like [Apis mellifera]
gi|328776218|ref|XM_624642.3|	2.07335	0.876862	GO:0030529//ribonucleoprotein complex	GO:0005198//structural molecule activity	GO:0010467//gene expression	gi|328776219|ref|XP_624645.2|/8.23627e-92/PREDICTED: 40S ribosomal protein S12 [Apis mellifera]
gi|328791873|ref|XM_395821.4|	2.0936	0.823605	-	GO:0016879//ligase activity, forming carbon-nitrogen bonds	GO:0006464//protein modification process	gi|48104639|ref|XP_395821.1|/9.46179e-135/PREDICTED: ubiquitin-conjugating enzyme E2Q-like protein CG4502-like [Apis mellifera]
gi|328790236|ref|XM_392436.4|	2.134	0.814986	-	-	-	gi|328790237|ref|XP_392436.4|/0/PREDICTED: anoctamin-8-like isoform 2 [Apis mellifera]
gi|328789604|ref|XM_001121743.2|	2.13551	0.862517	-	-	-	gi|328789605|ref|XP_001121743.2|/1.39066e-139/PREDICTED: protein Kr-h2 [Apis mellifera]
gi|328792217|ref|XM_001120368.2|	2.15177	0.812338	GO:0044444//cytoplasmic part	GO:0016783//sulfurtransferase activity;GO:0000166//nucleotide binding	GO:0044260;GO:0009108//coenzyme biosynthetic process;GO:0034641//cellular nitrogen compound metabolic process;GO:0044238//primary metabolic process	gi|328792218|ref|XP_001120368.2|/0/PREDICTED: adenylyltransferase and sulfurtransferase MOCS3-like [Apis mellifera]
gi|328782976|ref|XM_392097.4|	2.15388	0.84614	-	-	-	gi|328782977|ref|XP_392097.4|/0/PREDICTED: collagen alpha-1(IV) chain-like isoform 1 [Apis mellifera]
gi|328789053|ref|XM_003251173.1|	2.21928	0.855437	-	-	-	gi|194223075|ref|XP_001498098.2|/6.89806e-39/PREDICTED: histone H4 [Equus caballus]
gi|328783310|ref|XM_003250222.1|	2.22132	0.82379	-	GO:0004152//dihydroorotate dehydrogenase activity	GO:0034404;GO:0072528	gi|328783311|ref|XP_003250270.1|/0/PREDICTED: dihydroorotate dehydrogenase, mitochondrial-like [Apis mellifera]
gi|328793663|ref|XR_120707.1|	2.22512	0.855991	-	-	-	gi|340709730|ref|XP_003393455.1|/9.13432e-121/PREDICTED: hypothetical protein LOC100647054 [Bombus terrestris]
gi|328785128|ref|XM_393603.4|	2.23927	0.86812	-	GO:0015036//disulfide oxidoreductase activity	GO:0018904;GO:0019725//cellular homeostasis	gi|48142673|ref|XP_393603.1|/5.35874e-70/PREDICTED: thioredoxin, mitochondrial [Apis mellifera]
gi|328788287|ref|XM_003251049.1|	2.24092	0.853959	-	-	-	gi|328788288|ref|XP_003251097.1|/0/PREDICTED: riboflavin transporter 2-like [Apis mellifera]
gi|148540133|ref|NM_001077823.2|	2.2459	0.851989	GO:0043234//protein complex	GO:0005506//iron ion binding;GO:0022892	GO:0015669//gas transport	gi|118150510|ref|NP_001071291.1|/1.66799e-93/globin 1 [Apis mellifera]
gi|328778786|ref|XM_001121415.2|	2.28093	0.850142	-	GO:0005488//binding	-	gi|328778787|ref|XP_001121415.2|/0/PREDICTED: hypothetical protein LOC725590 [Apis mellifera]
gi|328777306|ref|XM_393902.4|	2.33755	0.821882	-	GO:0016646//oxidoreductase activity, acting on the CH-NH group of donors, NAD or NADP as acceptor	GO:0006544//glycine metabolic process;GO:0009219;GO:0006188//IMP biosynthetic process;GO:0006732//coenzyme metabolic process	gi|48097831|ref|XP_393902.1|/4.15707e-101/PREDICTED: dihydrofolate reductase [Apis mellifera]
gi|328785084|ref|XM_624967.3|	2.37008	0.840598	GO:0016020//membrane	GO:0005215//transporter activity	GO:0006810//transport	gi|110762820|ref|XP_624970.2|/0/PREDICTED: facilitated trehalose transporter Tret1-like [Apis mellifera]
gi|328783400|ref|XM_001121657.2|	2.37227	0.807351	-	-	-	gi|110763626|ref|XP_001121657.1|/9.46127e-177/PREDICTED: hypothetical protein LOC725859 [Apis mellifera]
gi|328790550|ref|XM_392483.4|	2.38971	0.880495	-	GO:0048037//cofactor binding;GO:0008483//transaminase activity	GO:0006520//cellular amino acid metabolic process	gi|328790551|ref|XP_392483.3|/0/PREDICTED: 4-aminobutyrate aminotransferase, mitochondrial-like isoform 1 [Apis mellifera]
gi|328776818|ref|XM_003249177.1|	2.40743	0.82576	-	-	-	gi|328776819|ref|XP_003249225.1|/0/PREDICTED: peroxidase-like isoform 1 [Apis mellifera]
gi|328777907|ref|XM_003249367.1|	2.44406	0.845524	-	-	-	gi|328777908|ref|XP_003249415.1|/1.35575e-83/PREDICTED: hypothetical protein LOC100577771 [Apis mellifera]
gi|328780170|ref|XM_394420.4|	2.46597	0.87403	-	GO:0016740//transferase activity	-	gi|328780171|ref|XP_394420.4|/0/PREDICTED: LOW QUALITY PROTEIN: ATP-binding cassette sub-family C member 8 [Apis mellifera]
gi|328785707|ref|XM_394645.4|	2.46745	0.868859	-	-	-	gi|328785708|ref|XP_394645.3|/4.38843e-122/PREDICTED: hsc70-interacting protein 1-like isoform 1 [Apis mellifera]
gi|110766605|ref|XM_001120341.1|	2.5559	0.876555	-	-	-	gi|110766606|ref|XP_001120341.1|/0/PREDICTED: asparagine synthetase [glutamine-hydrolyzing] [Apis mellifera]
gi|328776899|ref|XM_393396.3|	2.58614	0.88579	-	-	-	gi|66531974|ref|XP_393396.2|/0/PREDICTED: 2-acylglycerol O-acyltransferase 1-like [Apis mellifera]
gi|328791850|ref|XM_394948.4|	2.58739	0.873846	-	-	-	gi|328791851|ref|XP_394948.4|/0/PREDICTED: carnitine O-palmitoyltransferase 2, mitochondrial-like isoform 1 [Apis mellifera]
gi|328790299|ref|XM_623073.3|	2.60631	0.867997	-	GO:0016740//transferase activity	-	gi|328790300|ref|XP_623076.2|/0/PREDICTED: glycoprotein-N-acetylgalactosamine 3-beta-galactosyltransferase 1-like [Apis mellifera]
gi|328781178|ref|XM_394807.4|	2.63648	0.847494	-	GO:0005488//binding	-	gi|328781179|ref|XP_394807.4|/4.77961e-79/PREDICTED: pre-mRNA branch site p14-like protein-like [Apis mellifera]
gi|328776870|ref|XM_392397.4|	2.65165	0.850819	-	-	GO:0005991//trehalose metabolic process	gi|328776871|ref|XP_392397.3|/0/PREDICTED: alpha,alpha-trehalose-phosphate synthase [UDP-forming] A isoform 2 [Apis mellifera]
gi|328789297|ref|XM_001121028.2|	2.73655	0.851496	-	-	-	gi|328789298|ref|XP_001121028.2|/0/PREDICTED: discoidin domain-containing receptor 2-like [Apis mellifera]
gi|328779354|ref|XM_393261.4|	2.79062	0.855868	-	-	-	gi|328779355|ref|XP_393261.4|/0/PREDICTED: hypothetical protein LOC409768 [Apis mellifera]
gi|328789936|ref|XM_394391.4|	2.80559	0.830932	-	-	-	gi|48095246|ref|XP_394391.1|/3.69967e-138/PREDICTED: aquaporin AQPAn.G-like [Apis mellifera]
gi|328777855|ref|XM_396105.4|	2.83016	0.861532	-	-	-	gi|328777856|ref|XP_396105.4|/0/PREDICTED: tetratricopeptide repeat protein 21B [Apis mellifera]
gi|328782150|ref|XM_397185.2|	2.86327	0.864672	-	GO:0051536//iron-sulfur cluster binding;GO:0043169//cation binding	-	gi|328782151|ref|XP_397185.2|/1.43618e-86/PREDICTED: adrenodoxin, mitochondrial-like [Apis mellifera]
gi|328787533|ref|XM_003250916.1|	2.87283	0.893363	-	-	-	gi|328787534|ref|XP_003250964.1|/0/PREDICTED: hypothetical protein LOC100578121 [Apis mellifera]
gi|328789545|ref|XM_001120819.2|	2.90231	0.884805	-	GO:0005488//binding	-	gi|328789546|ref|XP_001120819.2|/0/PREDICTED: MOSC domain-containing protein 2, mitochondrial-like [Apis mellifera]
gi|328792140|ref|XM_393459.4|	2.95101	0.809014	-	-	-	gi|328792141|ref|XP_393459.4|/0/PREDICTED: thrombospondin type-1 domain-containing protein 4-like [Apis mellifera]
gi|328776179|ref|XM_397551.4|	3.01221	0.830747	-	-	-	gi|380023884|ref|XP_003695739.1|/5.48398e-136/PREDICTED: uncharacterized protein LOC100869915 [Apis florea]
gi|328785405|ref|XM_003250550.1|	3.01745	0.881911	-	-	-	gi|328785406|ref|XP_003250598.1|/6.14277e-146/PREDICTED: sepiapterin reductase-like [Apis mellifera]
gi|328781016|ref|XM_396217.4|	3.18055	0.863564	-	-	GO:0006810//transport;GO:0042221//response to chemical stimulus	gi|328781017|ref|XP_396217.2|/0/PREDICTED: MFS-type transporter C6orf192 homolog [Apis mellifera]
gi|328780552|ref|XM_394371.4|	3.21834	0.851127	-	-	-	gi|328780553|ref|XP_394371.4|/0/PREDICTED: hypothetical protein LOC410895 [Apis mellifera]
gi|328786902|ref|XM_001121305.2|	3.29934	0.864918	-	-	-	gi|328786903|ref|XP_001121305.2|/0/PREDICTED: vesicular glutamate transporter 2.1-like [Apis mellifera]
gi|328783061|ref|XM_001120148.2|	3.3455	0.803472	-	-	-	gi|328783062|ref|XP_001120148.2|/4.71169e-139/PREDICTED: c-factor [Apis mellifera]
gi|221325613|ref|NM_001144839.1|	3.3731	0.875077	-	-	-	gi|221325614|ref|NP_001138311.1|/1.18026e-87/C1q-like venom protein precursor [Apis mellifera]
gi|328793163|ref|XM_003251790.1|	3.43322	0.826499	-	-	-	gi|380026826|ref|XP_003697141.1|/3.89544e-86/PREDICTED: uncharacterized protein LOC100868349 [Apis florea]
gi|328787462|ref|XM_624769.2|	3.43815	0.882773	GO:0044464//cell part	GO:0046914//transition metal ion binding	-	gi|328787463|ref|XP_624772.2|/7.80065e-117/PREDICTED: zinc finger protein 396-like [Apis mellifera]
gi|328793112|ref|XM_396132.4|	3.48294	0.824529	-	-	-	gi|328793113|ref|XP_396132.4|/0/PREDICTED: DDB1- and CUL4-associated factor-like 1-like [Apis mellifera]
gi|328781072|ref|XM_624717.3|	3.54057	0.806058	-	GO:0034212//peptide N-acetyltransferase activity	-	gi|66531170|ref|XP_624720.1|/1.12764e-109/PREDICTED: n-alpha-acetyltransferase 30, NatC catalytic subunit-like isoform 2 [Apis mellifera]
gi|328790915|ref|XM_003251437.1|	3.55986	0.865903	-	-	-	gi|328790916|ref|XP_003251485.1|/0/PREDICTED: prestin-like [Apis mellifera]
gi|328789248|ref|XM_623177.3|	3.65963	0.88579	-	-	-	gi|66499763|ref|XP_623180.1|/0/PREDICTED: hypothetical protein LOC408592 isoform 2 [Apis mellifera]
gi|328782380|ref|XM_001120506.2|	3.82585	0.844416	-	-	-	gi|328782381|ref|XP_001120506.2|/0/PREDICTED: thyrotropin-releasing hormone-degrading ectoenzyme-like [Apis mellifera]
gi|58585187|ref|NM_001011622.1|	3.83501	0.855437	-	-	-	gi|58585188|ref|NP_001011622.1|/0/major royal jelly protein 6 precursor [Apis mellifera]
gi|328791526|ref|XM_393205.4|	3.94773	0.850696	-	-	-	gi|328791527|ref|XP_393205.4|/3.20185e-161/PREDICTED: neurotrimin-like [Apis mellifera]
gi|328783948|ref|XM_001121918.2|	3.96465	0.864302	-	-	-	gi|110755339|ref|XP_001121918.1|/0/PREDICTED: gamma-glutamyltranspeptidase 1-like [Apis mellifera]
gi|328793305|ref|XM_001120019.2|	4.00934	0.858269	-	-	-	gi|328793306|ref|XP_001120019.2|/3.32308e-161/PREDICTED: hypothetical protein LOC724831 [Apis mellifera]
gi|328789134|ref|XM_392269.4|	4.13102	0.877293	-	GO:0016491//oxidoreductase activity	GO:0006091//generation of precursor metabolites and energy;GO:0055114//oxidation-reduction process	gi|328789135|ref|XP_392269.4|/0/PREDICTED: succinate dehydrogenase [ubiquinone] flavoprotein subunit, mitochondrial-like [Apis mellifera]
gi|62198226|ref|NM_001014429.1|	4.81654	0.907093	-	-	-	gi|62198227|ref|NP_001014429.1|/0/major royal jelly protein 7 precursor [Apis mellifera]
gi|328787577|ref|XM_001122002.2|	4.81909	0.862455	-	-	-	gi|328787578|ref|XP_001122002.2|/6.51781e-106/PREDICTED: hypothetical protein LOC726247 [Apis mellifera]
gi|328789111|ref|XM_003251183.1|	4.94751	0.884559	-	GO:0008483//transaminase activity;GO:0048037//cofactor binding;GO:0016846//carbon-sulfur lyase activity	GO:0008652//cellular amino acid biosynthetic process	gi|380013738|ref|XP_003690906.1|/2.40124e-63/PREDICTED: kynurenine--oxoglutarate transaminase 3-like [Apis florea]
gi|328790543|ref|XM_624248.3|	4.96068	0.811353	-	-	-	gi|328790544|ref|XP_624251.3|/0/PREDICTED: putative inorganic phosphate cotransporter-like [Apis mellifera]
gi|328781590|ref|XM_393091.4|	5.08413	0.850142	-	-	-	gi|328781591|ref|XP_393091.3|/0/PREDICTED: solute carrier family 35 member F4-like [Apis mellifera]
gi|328779306|ref|XM_393338.4|	5.65855	0.900936	-	-	-	gi|328779307|ref|XP_393338.4|/0/PREDICTED: hypothetical protein LOC409848 [Apis mellifera]
gi|328788207|ref|XM_623547.3|	5.9074	0.927164	-	GO:0016814//hydrolase activity, acting on carbon-nitrogen (but not peptide) bonds, in cyclic amidines	GO:0009112;GO:0009127//purine nucleoside monophosphate biosynthetic process	gi|328788208|ref|XP_623550.2|/0/PREDICTED: AMP deaminase 2-like isoform 2 [Apis mellifera]
gi|58585075|ref|NM_001011563.1|	6.42277	0.962689	-	GO:0003824//catalytic activity	-	gi|58585076|ref|NP_001011563.1|/0/juvenile hormone esterase precursor [Apis mellifera]
gi|328777784|ref|XM_393631.4|	6.64855	0.962874	-	-	-	gi|328777785|ref|XP_393631.3|/0/PREDICTED: plasma glutamate carboxypeptidase-like isoform 1 [Apis mellifera]
gi|328780335|ref|XM_392082.4|	10.2276	0.836966	GO:0044464//cell part	GO:0008238//exopeptidase activity	GO:0019538//protein metabolic process	gi|110763411|ref|XP_392082.3|/0/PREDICTED: angiotensin-converting enzyme-like [Apis mellifera]
gi|328793522|ref|XM_396123.4|	11.0878	0.907893	-	GO:0016740//transferase activity	-	gi|328793523|ref|XP_396123.4|/0/PREDICTED: proto-oncogene tyrosine-protein kinase receptor Ret-like, partial [Apis mellifera]
gi|328784970|ref|XM_003250480.1|	11.3685	0.924455	-	-	-	gi|328784971|ref|XP_003250528.1|/0/PREDICTED: leucine-rich repeats and immunoglobulin-like domains protein 2-like [Apis mellifera]
gi|328793268|ref|XM_003251808.1|	11.7636	0.943234	-	-	-	gi|328793269|ref|XP_003251856.1|/0/PREDICTED: hypothetical protein LOC727170 [Apis mellifera]
gi|328781730|ref|XM_003249975.1|	12.3119	0.960596	-	-	-	gi|328781731|ref|XP_003250023.1|/1.19529e-92/PREDICTED: eukaryotic translation elongation factor 1 epsilon-1-like [Apis mellifera]
gi|328793141|ref|XM_003251786.1|	12.4407	0.964044	-	-	-	gi|380022602|ref|XP_003695129.1|/6.21367e-119/PREDICTED: uncharacterized protein LOC100869476 [Apis florea]
gi|328777425|ref|XM_392988.4|	17.3036	0.998645	-	-	-	gi|66559208|ref|XP_392988.2|/1.17415e-132/PREDICTED: hypothetical protein LOC409479 [Apis mellifera]

## Sheet: Acc_Nurse VS Aml_Nurse
The DEGs at the Nurse stage between Apis mellifera and Apis cerana
GeneID	log2Ratio(Acc_Nurses/Aml_Nurses)	Qvalue	GO Component	GO Function	GO Process	blast nr
gi|328779533|ref|XM_003249620.1|	-19.6446	0.999809	-	-	-	gi|328779534|ref|XP_003249668.1|/3.82095e-50/PREDICTED: hypothetical protein LOC552041 [Apis mellifera]
gi|328783412|ref|XM_001120608.2|	-17.4536	0.999554	-	-	-	gi|110763647|ref|XP_001120608.1|/1.88633e-83/PREDICTED: hypothetical protein LOC726323 [Apis mellifera]
gi|328784820|ref|XM_003250455.1|	-17.2753	0.999554	-	-	-	gi|328784821|ref|XP_003250503.1|/1.17054e-40/PREDICTED: hypothetical protein LOC100577210 [Apis mellifera]
gi|328782403|ref|XM_003250089.1|	-14.9982	0.997705	-	-	-	gi|328782404|ref|XP_003250137.1|/1.18757e-54/PREDICTED: hypothetical protein LOC100577331 [Apis mellifera]
gi|328790384|ref|XM_623503.3|	-14.9654	0.997705	GO:0030529//ribonucleoprotein complex	GO:0003723//RNA binding;GO:0005198//structural molecule activity	GO:0010467//gene expression	gi|66565444|ref|XP_623506.1|/3.07006e-101/PREDICTED: 60S ribosomal protein L9 [Apis mellifera]
gi|328784196|ref|XM_392963.4|	-14.0075	0.995346	-	GO:0015036//disulfide oxidoreductase activity	GO:0018904;GO:0019725//cellular homeostasis	gi|48104680|ref|XP_392963.1|/2.2393e-51/PREDICTED: thioredoxin-2 isoform 2 [Apis mellifera]
gi|328789745|ref|XM_001120584.2|	-13.7955	0.994389	-	-	-	gi|110751218|ref|XP_001120584.1|/1.34102e-26/PREDICTED: hypothetical protein LOC724693 [Apis mellifera]
gi|328792733|ref|XM_003251720.1|	-13.787	0.994389	-	-	-	gi|66565869|ref|XP_623779.1|/4.47023e-48/PREDICTED: hypothetical protein LOC551381 isoform 2 [Apis mellifera]
gi|240255420|ref|NM_001161831.1|	-13.7687	0.994325	-	-	-	gi|240255421|ref|NP_001155303.1|/3.54344e-55/NADH dehydrogenase [ubiquinone] iron-sulfur protein 5 [Apis mellifera]
gi|58585141|ref|NM_001011601.1|	-13.3624	0.992668	-	-	-	gi|58585142|ref|NP_001011601.1|/0/major royal jelly protein 3 precursor [Apis mellifera]
gi|328784709|ref|XM_001121327.2|	-13.2022	0.999745	-	-	-	gi|110758964|ref|XP_001121327.1|/1.1399e-47/PREDICTED: regucalcin-like [Apis mellifera]
gi|328780751|ref|XM_003249807.1|	-12.76	0.988587	GO:0031234//extrinsic to internal side of plasma membrane	GO:0060089	GO:0007166//cell surface receptor linked signaling pathway	gi|328780752|ref|XP_003249855.1|/1.21922e-31/PREDICTED: guanine nucleotide-binding protein subunit gamma-1 [Apis mellifera]
gi|328786206|ref|XM_396637.4|	-12.6766	0.987631	-	-	-	gi|328786207|ref|XP_396637.3|/2.00994e-66/PREDICTED: brain protein 44-like [Apis mellifera]
gi|328776583|ref|XM_623928.3|	-12.6692	0.987376	-	-	-	gi|340723606|ref|XP_003400180.1|/4.65504e-98/PREDICTED: pyridoxine/pyridoxamine 5'-phosphate oxidase-like [Bombus terrestris]
gi|328780313|ref|XM_625268.3|	-12.6504	0.987057	-	-	-	gi|328780314|ref|XP_625271.3|/0/PREDICTED: hypothetical protein LOC551946 [Apis mellifera]
gi|328794348|ref|XM_624198.3|	-12.5643	0.986356	-	-	GO:0001906//cell killing;GO:0042742//defense response to bacterium	gi|110776423|ref|XP_624201.2|/6.13977e-116/PREDICTED: major royal jelly protein 1-like, partial [Apis mellifera]
gi|328794471|ref|XM_001123172.2|	-12.4204	0.985017	-	-	-	gi|328794472|ref|XP_001123172.2|/5.68398e-58/PREDICTED: hypothetical protein LOC727464 [Apis mellifera]
gi|328792527|ref|XM_001121501.2|	-12.4159	0.984953	-	GO:0005488//binding	-	gi|328792528|ref|XP_001121501.2|/9.27323e-107/PREDICTED: COMM domain-containing protein 10-like [Apis mellifera]
gi|328794291|ref|XM_624725.3|	-12.4002	0.984889	-	GO:0016787//hydrolase activity	-	gi|328794292|ref|XP_624728.3|/8.50417e-130/PREDICTED: plasma glutamate carboxypeptidase-like, partial [Apis mellifera]
gi|328794346|ref|XM_001122757.2|	-12.3473	0.984698	-	-	GO:0042742//defense response to bacterium	gi|328794347|ref|XP_001122757.2|/4.64883e-113/PREDICTED: major royal jelly protein 3-like, partial [Apis mellifera]
gi|239985440|ref|NM_001161787.1|	-12.3472	0.984634	-	-	-	gi|239985441|ref|NP_001155259.1|/6.44373e-28/uncharacterized protein LOC100302106 [Apis mellifera]
gi|328784932|ref|XM_003250474.1|	-12.2949	0.984251	-	-	-	gi|328784933|ref|XP_003250522.1|/2.97096e-60/PREDICTED: hypothetical protein LOC100576759 [Apis mellifera]
gi|328793335|ref|XM_396143.4|	-12.0346	0.981319	-	-	-	gi|328793336|ref|XP_396143.4|/0/PREDICTED: uncharacterized protein CG1785-like [Apis mellifera]
gi|328781762|ref|XM_003249982.1|	-11.9569	0.979916	-	-	-	gi|328781763|ref|XP_003250030.1|/0/PREDICTED: hypothetical protein LOC100577709 [Apis mellifera]
gi|328792651|ref|XR_120642.1|	-11.8975	0.979151	-	GO:0004721//phosphoprotein phosphatase activity	GO:0006796//phosphate metabolic process;GO:0006464//protein modification process	gi|380023464|ref|XP_003695542.1|/5.13748e-156/PREDICTED: uncharacterized protein LOC100862991 [Apis florea]
gi|328785983|ref|XM_625047.3|	-11.888	0.979151	-	-	-	gi|66523464|ref|XP_625050.1|/0/PREDICTED: cytochrome b-c1 complex subunit 2, mitochondrial-like [Apis mellifera]
gi|328776164|ref|XM_003249078.1|	-11.875	0.978959	-	-	-	gi|328776165|ref|XP_003249126.1|/3.42595e-153/PREDICTED: hypothetical protein LOC100577693 [Apis mellifera]
gi|58585211|ref|NM_001011635.1|	-11.7243	0.976983	-	-	-	gi|58585212|ref|NP_001011635.1|/0/yellow-f precursor [Apis mellifera]
gi|328792121|ref|XM_624049.3|	-11.6653	0.975516	-	-	-	gi|66511756|ref|XP_624052.1|/3.92973e-101/PREDICTED: NADH dehydrogenase [ubiquinone] 1 beta subcomplex subunit 8, mitochondrial-like [Apis mellifera]
gi|328776639|ref|XM_003249141.1|	-11.635	0.974879	-	-	-	gi|328776640|ref|XP_003249189.1|/5.36915e-48/PREDICTED: hypothetical protein LOC100576325 [Apis mellifera]
gi|328793714|ref|XM_393002.4|	-11.5684	0.974178	-	-	-	gi|328793715|ref|XP_393002.3|/3.75807e-153/PREDICTED: enoyl-CoA hydratase domain-containing protein 2, mitochondrial-like isoform 1 [Apis mellifera]
gi|328791243|ref|XM_623241.3|	-11.5519	0.973731	GO:0005783//endoplasmic reticulum	GO:0046872//metal ion binding	-	gi|66518960|ref|XP_623244.1|/3.8267e-110/PREDICTED: sarcoplasmic calcium-binding protein 1 isoform 2 [Apis mellifera]
gi|328792310|ref|XM_392115.4|	-11.477	0.971818	-	GO:0043021//ribonucleoprotein binding;GO:0008135//translation factor activity, nucleic acid binding	GO:0042255//ribosome assembly;GO:0006412//translation	gi|48094369|ref|XP_392115.1|/1.80379e-132/PREDICTED: eukaryotic translation initiation factor 6 isoform 1 [Apis mellifera]
gi|328782775|ref|XM_624908.3|	-11.4686	0.971691	GO:0005739//mitochondrion	GO:0004812//aminoacyl-tRNA ligase activity	GO:0006418//tRNA aminoacylation for protein translation	gi|328782776|ref|XP_624911.2|/0/PREDICTED: probable leucyl-tRNA synthetase, mitochondrial-like isoform 2 [Apis mellifera]
gi|240848590|ref|NM_001162398.1|	-11.4336	0.971053	GO:0031966//mitochondrial membrane	GO:0008320//protein transmembrane transporter activity	GO:0015031//protein transport	gi|240848591|ref|NP_001155870.1|/1.17757e-24/translocase of outer membrane 7 [Apis mellifera]
gi|328789612|ref|XM_392760.4|	-11.4336	0.971053	GO:0044464//cell part	-	GO:0044249//cellular biosynthetic process;GO:0044238//primary metabolic process	gi|66504360|ref|XP_392760.2|/3.73367e-100/PREDICTED: ATP synthase subunit O, mitochondrial [Apis mellifera]
gi|328786656|ref|XM_624522.3|	-11.407	0.970607	GO:0042579//microbody	GO:0016860//intramolecular oxidoreductase activity	GO:0009062//fatty acid catabolic process	gi|328786657|ref|XP_624525.3|/9.82037e-146/PREDICTED: peroxisomal 3,2-trans-enoyl-CoA isomerase-like [Apis mellifera]
gi|328782507|ref|XM_623065.3|	-11.3376	0.968949	-	GO:0008289//lipid binding;GO:0016301//kinase activity	GO:0007186//G-protein coupled receptor protein signaling pathway;GO:0006796//phosphate metabolic process	gi|328782508|ref|XP_623068.2|/0/PREDICTED: diacylglycerol kinase theta-like isoform 2 [Apis mellifera]
gi|328782554|ref|XM_001120404.2|	-11.314	0.968439	GO:0016020//membrane	-	GO:0006779//porphyrin biosynthetic process	gi|110748900|ref|XP_001120404.1|/1.80374e-56/PREDICTED: transmembrane protein 14C-like [Apis mellifera]
gi|328792824|ref|XM_395815.4|	-11.2653	0.967228	-	-	-	gi|328792825|ref|XP_395815.4|/0/PREDICTED: hypothetical protein LOC412354 [Apis mellifera]
gi|328794475|ref|XR_120748.1|	-11.2453	0.966654	-	-	-	gi|380027645|ref|XP_003697531.1|/1.16058e-35/PREDICTED: N-acylneuraminate-9-phosphatase-like, partial [Apis florea]
gi|58585169|ref|NM_001011610.1|	-11.2353	0.999936	-	-	-	gi|58585170|ref|NP_001011610.1|/0/major royal jelly protein 4 precursor [Apis mellifera]
gi|328783281|ref|XM_394085.4|	-11.2303	0.966399	-	-	-	gi|328783282|ref|XP_394085.3|/1.60655e-78/PREDICTED: charged multivesicular body protein 3 isoform 2 [Apis mellifera]
gi|328778661|ref|XM_392719.4|	-11.2098	0.966335	-	-	-	gi|48101875|ref|XP_392719.1|/1.96898e-91/PREDICTED: MIP18 family protein CG30152-like [Apis mellifera]
gi|328791374|ref|XM_393767.4|	-11.1251	0.964167	-	-	-	gi|328791375|ref|XP_393767.4|/0/PREDICTED: probable tRNA (uracil-O(2)-)-methyltransferase-like [Apis mellifera]
gi|328785420|ref|XM_001120618.2|	-11.0918	0.962892	-	-	-	gi|110761702|ref|XP_001120618.1|/0/PREDICTED: homeobox protein PKNOX2-like [Apis mellifera]
gi|328786689|ref|XM_003250783.1|	-11.0691	0.962446	-	-	-	gi|328786690|ref|XP_003250831.1|/3.79139e-72/PREDICTED: hypothetical protein LOC100576945 [Apis mellifera]
gi|328785583|ref|XM_623633.3|	-11.0231	0.960597	GO:0016020//membrane	-	GO:0006810//transport	gi|66499523|ref|XP_623636.1|/2.68906e-166/PREDICTED: peroxisomal membrane protein PMP34-like [Apis mellifera]
gi|328782235|ref|XM_003250062.1|	-10.9873	0.959768	-	-	-	gi|380020226|ref|XP_003693992.1|/1.90077e-62/PREDICTED: uncharacterized protein C4orf29 homolog [Apis florea]
gi|328779771|ref|XM_623066.3|	-10.9873	0.959768	-	GO:0070011	-	gi|66507455|ref|XP_623069.1|/0/PREDICTED: venom protease [Apis mellifera]
gi|328788073|ref|XR_120367.1|	-10.9443	0.958684	-	-	-	-
gi|328783964|ref|XM_003250326.1|	-10.9259	0.95811	-	-	-	gi|380029948|ref|XP_003698625.1|/8.40633e-60/PREDICTED: uncharacterized protein LOC100864290 [Apis florea]
gi|328792639|ref|XM_392181.4|	-10.9133	0.957855	-	-	-	gi|328792640|ref|XP_392181.4|/0/PREDICTED: hypothetical protein LOC408641 isoform 1 [Apis mellifera]
gi|328790490|ref|XM_001120232.2|	-10.9073	0.957791	-	-	-	gi|328790491|ref|XP_001120232.2|/3.20531e-37/PREDICTED: hypothetical protein LOC724398 [Apis mellifera]
gi|328791613|ref|XM_394616.4|	-10.8684	0.956516	GO:0016020//membrane	-	-	gi|48096135|ref|XP_394616.1|/0/PREDICTED: solute carrier family 25 member 46-like isoform 1 [Apis mellifera]
gi|328783779|ref|XM_392965.4|	-10.842	0.955687	GO:0043231//intracellular membrane-bounded organelle	GO:0005488//binding	-	gi|328783780|ref|XP_392965.3|/2.92834e-123/PREDICTED: protein C20orf11-like isoform 1 [Apis mellifera]
gi|328780836|ref|XM_001121863.2|	-10.8082	0.954603	-	-	-	gi|328780837|ref|XP_001121863.2|/1.3377e-108/PREDICTED: protein FAM192A-like [Apis mellifera]
gi|328779542|ref|XM_624751.3|	-10.8017	0.954603	GO:0016020//membrane	GO:0016411//acylglycerol O-acyltransferase activity	GO:0010883//regulation of lipid storage;GO:0042981//regulation of apoptosis;GO:0007444//imaginal disc development	gi|110762262|ref|XP_624754.2|/0/PREDICTED: diacylglycerol O-acyltransferase 1 [Apis mellifera]
gi|328790495|ref|XR_120506.1|	-10.8013	0.954603	-	-	-	-
gi|328783183|ref|XM_393026.4|	-10.7599	0.952754	GO:0044424//intracellular part	GO:0016861//intramolecular oxidoreductase activity, interconverting aldoses and ketoses	GO:0006041//glucosamine metabolic process	gi|66547108|ref|XP_393026.2|/4.7705e-153/PREDICTED: glucosamine-6-phosphate isomerase isoform 1 [Apis mellifera]
gi|328779571|ref|XM_396991.4|	-10.7599	0.952754	-	GO:0016757//transferase activity, transferring glycosyl groups	-	gi|328779572|ref|XP_396991.4|/0/PREDICTED: chondroitin sulfate synthase 1-like isoform 1 [Apis mellifera]
gi|328790630|ref|XM_395760.4|	-10.7172	0.951288	-	GO:0004872//receptor activity	GO:0007165//signal transduction	gi|328790631|ref|XP_395760.4|/0/PREDICTED: muscarinic acetylcholine receptor DM1-like [Apis mellifera]
gi|254540048|ref|NM_001163463.1|	-10.7099	0.951033	GO:0005746//mitochondrial respiratory chain	-	GO:0022904//respiratory electron transport chain	gi|254540049|ref|NP_001156935.1|/1.19458e-54/NADH dehydrogenase (ubiquinone) 1 beta subcomplex, 2, 8kDa [Apis mellifera]
gi|328784952|ref|XM_003250478.1|	-10.7026	0.950969	-	GO:0004601//peroxidase activity	GO:0008152//metabolic process;GO:0006950//response to stress	gi|110756698|ref|XP_001120847.1|/7.3887e-103/PREDICTED: phospholipid hydroperoxide glutathione peroxidase, mitochondrial isoform 1 [Apis mellifera]
gi|328778869|ref|XM_392655.4|	-10.6952	0.95065	-	GO:0046914//transition metal ion binding;GO:0051540	GO:0031163	gi|66551651|ref|XP_392655.2|/8.25258e-76/PREDICTED: iron-sulfur cluster assembly enzyme ISCU, mitochondrial [Apis mellifera]
gi|328793284|ref|XR_120680.1|	-10.6878	0.950459	-	-	-	-
gi|328784837|ref|XM_625246.3|	-10.6653	0.949566	-	-	-	gi|328784838|ref|XP_625249.3|/0/PREDICTED: hypothetical protein LOC551409 [Apis mellifera]
gi|328786955|ref|XM_624933.3|	-10.6506	0.949375	GO:0005737//cytoplasm;GO:0043231//intracellular membrane-bounded organelle	-	-	gi|328786956|ref|XP_624936.3|/0/PREDICTED: lipoamide acyltransferase component of branched-chain alpha-keto acid dehydrogenase complex, mitochondrial-like [Apis mellifera]
gi|328793776|ref|XM_001122584.2|	-10.6193	0.947781	-	GO:0005249//voltage-gated potassium channel activity	GO:0065008;GO:0007268//synaptic transmission;GO:0044057	gi|328793777|ref|XP_001122584.2|/2.94133e-138/PREDICTED: hypothetical protein LOC726868 [Apis mellifera]
gi|328782361|ref|XM_001120253.2|	-10.6119	0.947654	GO:0030532//small nuclear ribonucleoprotein complex	GO:0003723//RNA binding;GO:0046914//transition metal ion binding	GO:0000278//mitotic cell cycle;GO:0000380//alternative nuclear mRNA splicing, via spliceosome	gi|332017058|gb|EGI57857.1|/4.16212e-39/U1 small nuclear ribonucleoprotein C [Acromyrmex echinatior]
gi|328793278|ref|XM_625241.3|	-10.5962	0.94708	-	-	-	gi|380022940|ref|XP_003695291.1|/4.89269e-43/PREDICTED: LOW QUALITY PROTEIN: HBS1-like protein-like [Apis florea]
gi|328782341|ref|XM_392464.4|	-10.5962	0.94708	GO:0031224//intrinsic to membrane	GO:0005275//amine transmembrane transporter activity	GO:0042136//neurotransmitter biosynthetic process;GO:0006865//amino acid transport;GO:0030001//metal ion transport	gi|383852579|ref|XP_003701804.1|/0/PREDICTED: high-affinity choline transporter 1-like [Megachile rotundata]
gi|328792660|ref|XM_003251709.1|	-10.5962	0.94708	-	-	-	gi|328792661|ref|XP_003251757.1|/0/PREDICTED: hypothetical protein LOC100576132 [Apis mellifera]
gi|328784806|ref|XR_120200.1|	-10.5882	0.946442	-	-	-	-
gi|328791936|ref|XR_120601.1|	-10.556	0.945103	-	-	-	-
gi|328777992|ref|XR_119835.1|	-10.5401	0.944529	-	-	-	-
gi|328783195|ref|XM_397242.4|	-10.5314	0.944338	GO:0016020//membrane	-	-	gi|328783196|ref|XP_397242.4|/0/PREDICTED: GABA-gated ion channel isoform 1 [Apis mellifera]
gi|328789150|ref|XM_003251188.1|	-10.5231	0.943828	-	-	-	gi|328789151|ref|XP_003251236.1|/7.71921e-44/PREDICTED: hypothetical protein LOC100578734 [Apis mellifera]
gi|328791464|ref|XM_003251525.1|	-10.5063	0.942935	-	-	-	gi|328791465|ref|XP_003251573.1|/7.71805e-12/PREDICTED: hypothetical protein LOC100576661 [Apis mellifera]
gi|328779856|ref|XM_392350.4|	-10.4898	0.942553	-	GO:0016773//phosphotransferase activity, alcohol group as acceptor;GO:0000166//nucleotide binding	GO:0005975//carbohydrate metabolic process;GO:0044237//cellular metabolic process	gi|328779857|ref|XP_392350.3|/0/PREDICTED: hexokinase-2-like [Apis mellifera]
gi|328780130|ref|XM_623526.2|	-10.4898	0.942553	-	-	-	gi|328780131|ref|XP_623529.2|/0/PREDICTED: hypothetical protein LOC551130 [Apis mellifera]
gi|328788869|ref|XM_394333.4|	-10.4813	0.942298	-	-	-	gi|66504546|ref|XP_394333.2|/3.14244e-106/PREDICTED: protein lethal(2)essential for life-like isoform 1 [Apis mellifera]
gi|328777448|ref|XM_003249297.1|	-10.4813	0.942298	-	-	-	gi|328777449|ref|XP_003249345.1|/3.08868e-62/PREDICTED: 28S ribosomal protein S23, mitochondrial-like [Apis mellifera]
gi|328784355|ref|XM_001121049.2|	-10.4289	0.939492	-	-	-	gi|328784356|ref|XP_001121049.2|/4.38037e-110/PREDICTED: hypothetical protein LOC725171 [Apis mellifera]
gi|328790103|ref|XR_120483.1|	-10.4025	0.938472	-	-	-	gi|270001056|gb|EEZ97503.1|/2.33239e-11/hypothetical protein TcasGA2_TC011347 [Tribolium castaneum]
gi|328789664|ref|XM_394328.4|	-10.4025	0.938472	-	-	-	gi|328789665|ref|XP_394328.4|/0/PREDICTED: amyloid beta A4 precursor protein-binding family B member 2-like [Apis mellifera]
gi|328782159|ref|XM_001120224.2|	-10.3934	0.937962	-	-	-	gi|328782160|ref|XP_001120224.2|/0/PREDICTED: hypothetical protein LOC724390 [Apis mellifera]
gi|328783404|ref|XM_001122005.2|	-10.3842	0.937707	-	-	-	gi|328783405|ref|XP_001122005.2|/0/PREDICTED: hypothetical protein LOC726250 [Apis mellifera]
gi|328787576|ref|XR_120352.1|	-10.375	0.937452	-	-	-	-
gi|328788785|ref|XM_393417.4|	-10.3565	0.936432	GO:0005622//intracellular	-	-	gi|328788786|ref|XP_393417.3|/8.49067e-82/PREDICTED: 39S ribosomal protein L12, mitochondrial [Apis mellifera]
gi|328785006|ref|XM_392022.4|	-10.3376	0.935476	-	-	GO:0048856//anatomical structure development;GO:0048610;GO:0030154//cell differentiation;GO:0003006//developmental process involved in reproduction;GO:0048477//oogenesis	gi|328785007|ref|XP_392022.4|/0/PREDICTED: hypothetical protein LOC408476 [Apis mellifera]
gi|328789559|ref|XM_624588.3|	-10.3281	0.934966	-	-	-	gi|66504157|ref|XP_624591.1|/3.45215e-109/PREDICTED: UPF0670 protein CG4666-like [Apis mellifera]
gi|328783410|ref|XM_392053.4|	-10.3281	0.934966	-	-	-	gi|328783411|ref|XP_392053.2|/4.32964e-162/PREDICTED: hypothetical protein LOC408510 [Apis mellifera]
gi|328776882|ref|XM_624701.3|	-10.3095	0.934137	-	-	-	gi|66531593|ref|XP_624704.1|/0/PREDICTED: hypothetical protein LOC552326 [Apis mellifera]
gi|328791115|ref|XM_001122723.2|	-10.3089	0.933945	-	-	-	gi|328791116|ref|XP_001122723.2|/0/PREDICTED: cytoplasmic tRNA 2-thiolation protein 2-like [Apis mellifera]
gi|58585227|ref|NM_001011643.1|	-10.2998	0.933754	GO:0016021//integral to membrane	GO:0015291//secondary active transmembrane transporter activity;GO:0005326//neurotransmitter transporter activity	GO:0006810//transport	gi|58585228|ref|NP_001011643.1|/0/GABA neurotransmitter transporter-1B [Apis mellifera]
gi|328793482|ref|XR_120696.1|	-10.2802	0.933053	-	-	-	gi|383859746|ref|XP_003705353.1|/4.31802e-63/PREDICTED: piggyBac transposable element-derived protein 4-like [Megachile rotundata]
gi|328784035|ref|XM_001120164.2|	-10.2603	0.932479	-	-	-	gi|328784036|ref|XP_001120164.2|/1.10575e-55/PREDICTED: DNA-directed RNA polymerase III subunit RPC9-like [Apis mellifera]
gi|328783442|ref|XM_001121062.2|	-10.2603	0.932479	-	-	-	gi|110769501|ref|XP_001122654.1|/1.29966e-24/PREDICTED: hypothetical protein LOC726937, partial [Apis mellifera]
gi|328786920|ref|XM_003250810.1|	-10.2095	0.929036	-	-	GO:0008152//metabolic process	gi|380015993|ref|XP_003691978.1|/6.12058e-126/PREDICTED: dihydrolipoyllysine-residue acetyltransferase component of pyruvate dehydrogenase complex, mitochondrial-like [Apis florea]
gi|328785099|ref|XR_120213.1|	-10.2095	0.929036	-	-	-	-
gi|110770040|ref|XM_624762.2|	-10.168	0.926932	-	-	-	gi|66544205|ref|XP_624765.1|/3.43115e-115/PREDICTED: major royal jelly protein 1-like, partial [Apis mellifera]
gi|328788211|ref|XM_001120356.2|	-10.1674	0.926804	GO:0031224//intrinsic to membrane	-	GO:0006810//transport	gi|110756901|ref|XP_001120356.1|/0/PREDICTED: UDP-xylose and UDP-N-acetylglucosamine transporter-like [Apis mellifera]
gi|328789757|ref|XR_014933.2|	-10.1466	0.926486	-	-	-	gi|110758088|ref|XP_001121351.1|/1.22785e-168/PREDICTED: histone-lysine N-methyltransferase SETMAR-like [Apis mellifera]
gi|328783920|ref|XM_001121186.2|	-10.1357	0.926039	-	GO:0003824//catalytic activity	GO:0044260;GO:0044238//primary metabolic process	gi|328783921|ref|XP_001121186.2|/0/PREDICTED: tRNA pseudouridine synthase-like 1-like [Apis mellifera]
gi|328783661|ref|XM_625294.3|	-10.1033	0.924126	-	-	-	gi|66525087|ref|XP_625297.1|/4.56566e-88/PREDICTED: hypothetical protein LOC552770 [Apis mellifera]
gi|328785588|ref|XM_625242.3|	-10.1026	0.923935	-	-	-	gi|66499530|ref|XP_625245.1|/6.6448e-58/PREDICTED: hypothetical protein LOC551318 [Apis mellifera]
gi|328778666|ref|XM_393327.4|	-10.0921	0.923871	-	-	-	gi|328778667|ref|XP_393327.4|/0/PREDICTED: rho GTPase-activating protein 100F-like isoform 1 [Apis mellifera]
gi|328785320|ref|XM_003250531.1|	-10.0688	0.922277	-	-	-	gi|328785321|ref|XP_003250579.1|/5.1301e-144/PREDICTED: hypothetical protein LOC100577092 [Apis mellifera]
gi|328779226|ref|XM_623853.3|	-10.0112	0.919536	-	-	-	gi|328779227|ref|XP_623856.3|/4.4978e-84/PREDICTED: ribosome-recycling factor, mitochondrial-like [Apis mellifera]
gi|328790750|ref|XR_120521.1|	-9.98726	0.917878	-	-	-	-
gi|328793017|ref|XM_001122914.2|	-9.93884	0.91571	-	GO:0005198//structural molecule activity	-	gi|399220300|ref|NP_001257749.1|/1.83121e-51/cuticular protein 4 precursor [Apis mellifera]
gi|328777948|ref|XM_001120156.2|	-9.9263	0.914563	-	-	-	gi|328777949|ref|XP_001120156.2|/0/PREDICTED: hypothetical protein LOC724335 [Apis mellifera]
gi|328777392|ref|XM_001120207.2|	-9.9263	0.914563	-	-	-	gi|328777393|ref|XP_001120207.2|/4.10183e-53/PREDICTED: hypothetical protein LOC724372 [Apis mellifera]
gi|328785289|ref|XM_003250529.1|	-9.91289	0.913542	-	GO:0005506//iron ion binding	-	gi|328785290|ref|XP_003250577.1|/0/PREDICTED: probable cytochrome P450 6a14 [Apis mellifera]
gi|328775983|ref|XM_624958.2|	-9.88798	0.911566	-	-	-	gi|66530341|ref|XP_624961.1|/1.99275e-108/PREDICTED: guanosine-3',5'-bis(diphosphate) 3'-pyrophosphohydrolase MESH1-like [Apis mellifera]
gi|328779201|ref|XM_001121086.2|	-9.86186	0.910036	-	-	-	gi|380015166|ref|XP_003691579.1|/6.95944e-76/PREDICTED: protein UXT homolog [Apis florea]
gi|328776432|ref|XM_396830.4|	-9.84862	0.909781	-	GO:0004672//protein kinase activity;GO:0032559	GO:0006464//protein modification process	gi|328776433|ref|XP_396830.4|/0/PREDICTED: hypothetical protein LOC413385 [Apis mellifera]
gi|110755278|ref|XM_397432.3|	-9.84862	0.909781	-	-	-	gi|66561002|ref|XP_397432.2|/6.0627e-102/PREDICTED: translocator protein-like [Apis mellifera]
gi|328778703|ref|XM_001122342.2|	-9.83526	0.907868	GO:0005840//ribosome	-	-	gi|328778704|ref|XP_001122342.2|/3.59319e-89/PREDICTED: 39S ribosomal protein L48, mitochondrial [Apis mellifera]
gi|328792014|ref|XM_003251619.1|	-9.83526	0.907868	-	GO:0003824//catalytic activity	-	gi|328792015|ref|XP_003251667.1|/4.06343e-137/PREDICTED: trypsin-3-like [Apis mellifera]
gi|328789147|ref|XR_120427.1|	-9.79442	0.906529	-	GO:0046872//metal ion binding;GO:0016811//hydrolase activity, acting on carbon-nitrogen (but not peptide) bonds, in linear amides	-	gi|350416193|ref|XP_003490870.1|/0/PREDICTED: hypothetical protein LOC100747413 [Bombus impatiens]
gi|328786825|ref|XM_001122721.2|	-9.76736	0.904234	-	-	-	gi|328786826|ref|XP_001122721.2|/5.05704e-176/PREDICTED: clavesin-1-like [Apis mellifera]
gi|328785292|ref|XM_001120863.2|	-9.76736	0.904234	-	-	-	gi|328785293|ref|XP_001120863.2|/0/PREDICTED: hypothetical protein LOC724962 [Apis mellifera]
gi|328779711|ref|XM_396295.4|	-9.73894	0.902448	GO:0043231//intracellular membrane-bounded organelle	GO:0004611//phosphoenolpyruvate carboxykinase activity;GO:0032561	GO:0006006//glucose metabolic process	gi|328779712|ref|XP_396295.3|/0/PREDICTED: phosphoenolpyruvate carboxykinase [GTP] isoform 1 [Apis mellifera]
gi|328782284|ref|XM_624204.3|	-9.72451	0.900918	-	GO:0005488//binding	GO:0006952//defense response;GO:0007165//signal transduction	gi|328782285|ref|XP_624207.3|/0/PREDICTED: TNF receptor-associated factor 6 [Apis mellifera]
gi|328779635|ref|XR_119946.1|	-9.70995	0.900344	-	-	-	-
gi|328791112|ref|XM_396004.4|	-9.70995	0.900344	GO:0030529//ribonucleoprotein complex	GO:0005198//structural molecule activity	GO:0010467//gene expression	gi|66510082|ref|XP_396004.2|/4.20597e-99/PREDICTED: 39S ribosomal protein L17, mitochondrial [Apis mellifera]
gi|328782926|ref|XM_003250168.1|	-9.70908	0.900344	-	-	-	gi|328782927|ref|XP_003250216.1|/0/PREDICTED: hypothetical protein LOC100576814 [Apis mellifera]
gi|328793756|ref|XM_624942.2|	-9.69523	0.898559	-	GO:0016740//transferase activity	-	gi|66542933|ref|XP_624945.1|/1.2986e-145/PREDICTED: 1-acyl-sn-glycerol-3-phosphate acyltransferase gamma-like [Apis mellifera]
gi|328792852|ref|XM_395725.4|	-9.68036	0.89824	-	GO:0070011	-	gi|328792853|ref|XP_395725.3|/0/PREDICTED: endoplasmic reticulum aminopeptidase 2-like [Apis mellifera]
gi|328792788|ref|XM_003251727.1|	-9.65105	0.8962	-	-	-	gi|328792789|ref|XP_003251775.1|/1.63116e-41/PREDICTED: coiled-coil domain-containing protein 56-like [Apis mellifera]
gi|166795900|ref|NM_001114198.1|	-9.65015	0.8962	-	GO:0005488//binding	GO:0010876	gi|166795901|ref|NP_001107670.1|/2.69856e-83/apolipophorin-III-like protein precursor [Apis mellifera]
gi|328781659|ref|XM_001121544.2|	-9.65015	0.8962	-	-	-	gi|328781660|ref|XP_001121544.2|/0/PREDICTED: hypothetical protein LOC725732 [Apis mellifera]
gi|328780727|ref|XM_003249802.1|	-9.63481	0.894287	-	-	GO:0002164//larval development	gi|66510555|ref|XP_393173.2|/0/PREDICTED: polyubiquitin-A-like isoform 1 [Apis mellifera]
gi|328790809|ref|XM_393561.4|	-9.6193	0.89416	-	GO:0008238//exopeptidase activity	-	gi|328790810|ref|XP_393561.3|/0/PREDICTED: angiotensin-converting enzyme-like [Apis mellifera]
gi|328779580|ref|XR_119944.1|	-9.6193	0.89416	-	-	-	-
gi|328783321|ref|XR_120132.1|	-9.6193	0.89416	-	-	-	-
gi|328779758|ref|XR_119951.1|	-9.6193	0.89416	-	-	-	gi|380011205|ref|XP_003689701.1|/4.18855e-16/PREDICTED: uncharacterized protein LOC100871799 [Apis florea]
gi|328792629|ref|XM_001121832.2|	-9.6193	0.89416	-	-	-	gi|328792630|ref|XP_001121832.2|/5.83149e-121/PREDICTED: UPF0585 protein CG18661-like [Apis mellifera]
gi|328781969|ref|XM_392000.4|	-9.60455	0.893713	-	-	-	gi|48098073|ref|XP_392000.1|/0/PREDICTED: cytochrome P450 9e2 [Apis mellifera]
gi|328784042|ref|XM_395399.4|	-9.60455	0.893713	-	-	-	gi|328784043|ref|XP_395399.4|/0/PREDICTED: zinc finger protein 26-like [Apis mellifera]
gi|328782036|ref|XM_624144.2|	-9.60455	0.893713	-	GO:0015078//hydrogen ion transmembrane transporter activity	GO:0022904//respiratory electron transport chain	gi|380019838|ref|XP_003693808.1|/5.29271e-51/PREDICTED: cytochrome b-c1 complex subunit 7-like [Apis florea]
gi|328789487|ref|XM_003251234.1|	-9.60363	0.892629	-	-	-	gi|328789488|ref|XP_003251282.1|/2.01265e-113/PREDICTED: hypothetical protein LOC100577661 isoform 2 [Apis mellifera]
gi|328786637|ref|XM_624932.2|	-9.58778	0.892438	-	GO:0016813//hydrolase activity, acting on carbon-nitrogen (but not peptide) bonds, in linear amidines	-	gi|328786638|ref|XP_624935.2|/0/PREDICTED: arginase-1-like [Apis mellifera]
gi|328790541|ref|XM_001121019.2|	-9.54013	0.888103	-	-	-	gi|328790542|ref|XP_001121019.2|/2.80484e-117/PREDICTED: phosphatidylinositol-glycan biosynthesis class X protein-like [Apis mellifera]
gi|328778298|ref|XM_395306.4|	-9.52356	0.886764	GO:0005634//nucleus	-	-	gi|328778299|ref|XP_395306.4|/0/PREDICTED: telomerase Cajal body protein 1 [Apis mellifera]
gi|328777081|ref|XM_393371.4|	-9.52356	0.886764	-	-	-	gi|328777082|ref|XP_393371.3|/6.89583e-113/PREDICTED: myosin regulatory light chain 2 [Apis mellifera]
gi|328793303|ref|XM_001121364.2|	-9.52356	0.886764	-	GO:0016740//transferase activity	-	gi|380011582|ref|XP_003689880.1|/0/PREDICTED: kynurenine/alpha-aminoadipate aminotransferase, mitochondrial-like [Apis florea]
gi|328783070|ref|XM_624418.3|	-9.5068	0.884341	-	-	-	gi|66499131|ref|XP_624421.1|/4.72193e-115/PREDICTED: synaptosomal-associated protein 29 [Apis mellifera]
gi|328789583|ref|XM_001120246.2|	-9.48985	0.883767	-	-	-	gi|110751198|ref|XP_001120246.1|/3.84637e-76/PREDICTED: probable RNA-binding protein EIF1AD-like [Apis mellifera]
gi|328784582|ref|XR_120185.1|	-9.47269	0.882619	-	-	-	-
gi|328780650|ref|XR_119994.1|	-9.47269	0.882619	-	-	-	gi|16903179|gb|AAK61417.1|/9.2235e-54/transposase [Ceratitis rosa]
gi|328791595|ref|XM_001122067.2|	-9.43879	0.879686	-	-	-	gi|328791596|ref|XP_001122067.2|/0/PREDICTED: serpin B3-like [Apis mellifera]
gi|328784072|ref|XM_001120796.2|	-9.43775	0.879686	-	-	-	gi|110768654|ref|XP_001120796.1|/9.11477e-70/PREDICTED: transmembrane protein 170A-like isoform 1 [Apis mellifera]
gi|328779681|ref|XM_393221.4|	-9.43775	0.879686	GO:0030529//ribonucleoprotein complex	GO:0005198//structural molecule activity	GO:0010467//gene expression	gi|328779682|ref|XP_393221.2|/3.49053e-89/PREDICTED: 40S ribosomal protein S12, mitochondrial isoform 1 [Apis mellifera]
gi|328786357|ref|XM_397519.4|	-9.42101	0.878284	-	-	-	gi|48095072|ref|XP_397519.1|/1.4449e-169/PREDICTED: hypothetical protein LOC408696 [Apis mellifera]
gi|328776550|ref|XM_003249130.1|	-9.42101	0.878284	GO:0016020//membrane	GO:0060089;GO:0005216//ion channel activity	GO:0006811//ion transport;GO:0007165//signal transduction	gi|328776551|ref|XP_003249178.1|/0/PREDICTED: potassium voltage-gated channel subfamily H member 8 [Apis mellifera]
gi|328781943|ref|XM_623818.3|	-9.40301	0.876307	-	-	-	gi|66521295|ref|XP_623821.1|/1.42865e-109/PREDICTED: hypothetical protein LOC551426 isoform 1 [Apis mellifera]
gi|328779541|ref|XM_393929.4|	-9.40195	0.875669	-	-	-	gi|66522619|ref|XP_393929.2|/0/PREDICTED: hypothetical protein LOC410449 [Apis mellifera]
gi|328784353|ref|XM_003250392.1|	-9.3837	0.875478	-	-	-	gi|328784354|ref|XP_003250440.1|/0/PREDICTED: hypothetical protein LOC100578796 [Apis mellifera]
gi|58585133|ref|NM_001011597.1|	-9.36741	0.873438	GO:0044464//cell part	GO:0005310//dicarboxylic acid transmembrane transporter activity	GO:0046942//carboxylic acid transport	gi|58585134|ref|NP_001011597.1|/0/excitatory amino acid transporter 2 [Apis mellifera]
gi|328782161|ref|XM_003250046.1|	-9.36632	0.873438	-	-	-	gi|328782162|ref|XP_003250094.1|/9.58796e-41/PREDICTED: hypothetical protein LOC100577776 [Apis mellifera]
gi|328789429|ref|XM_001120444.2|	-9.36632	0.873438	-	-	-	gi|110751316|ref|XP_001120444.1|/2.99789e-92/PREDICTED: hypothetical protein LOC724555 [Apis mellifera]
gi|328793145|ref|XR_120669.1|	-9.36523	0.873438	-	GO:0004175//endopeptidase activity	-	gi|380029337|ref|XP_003698332.1|/2.12622e-29/PREDICTED: uncharacterized protein LOC100866477 [Apis florea]
gi|328789204|ref|XM_003251198.1|	-9.34762	0.872673	-	-	-	gi|328789205|ref|XP_003251246.1|/0/PREDICTED: zinc finger protein 567-like [Apis mellifera]
gi|328787823|ref|XM_625040.3|	-9.34762	0.872673	-	-	-	gi|328787824|ref|XP_625043.3|/0/PREDICTED: probable ATP-dependent RNA helicase DDX28-like [Apis mellifera]
gi|328794049|ref|XR_120730.1|	-9.34651	0.872673	-	-	-	-
gi|328783020|ref|XR_120116.1|	-9.32867	0.86974	-	-	-	-
gi|328793746|ref|XM_395723.3|	-9.32867	0.86974	-	GO:0000166//nucleotide binding	GO:0007165//signal transduction	gi|328793747|ref|XP_395723.3|/0/PREDICTED: hypothetical protein LOC412261 [Apis mellifera]
gi|328787769|ref|XM_394676.3|	-9.32867	0.86974	-	-	-	gi|66506853|ref|XP_394676.2|/0/PREDICTED: alcohol dehydrogenase [NADP+] A-like [Apis mellifera]
gi|328776365|ref|XM_001122377.2|	-9.32755	0.86974	-	-	-	gi|328776366|ref|XP_001122377.2|/0/PREDICTED: calcium-independent phospholipase A2-gamma-like [Apis mellifera]
gi|328782393|ref|XM_001120492.2|	-9.30948	0.869039	-	-	-	gi|328782394|ref|XP_001120492.2|/4.78998e-111/PREDICTED: headcase protein [Apis mellifera]
gi|328791520|ref|XM_396436.4|	-9.30948	0.869039	-	-	-	gi|110757680|ref|XP_396436.3|/0/PREDICTED: nucleostemin 4 [Apis mellifera]
gi|328784912|ref|XM_001121664.2|	-9.29002	0.866361	-	-	-	gi|328784913|ref|XP_001121664.2|/3.43873e-154/PREDICTED: 39S ribosomal protein L9, mitochondrial-like [Apis mellifera]
gi|328776649|ref|XM_394938.3|	-9.29002	0.866361	-	-	-	gi|380024581|ref|XP_003696073.1|/0/PREDICTED: uncharacterized protein LOC100864134 [Apis florea]
gi|328782048|ref|XM_003250027.1|	-9.2703	0.865277	-	-	-	gi|328782049|ref|XP_003250075.1|/3.97257e-102/PREDICTED: cyclin-dependent kinase 2-interacting protein-like [Apis mellifera]
gi|328784505|ref|XM_001120855.2|	-9.2703	0.865277	-	-	-	gi|110760809|ref|XP_001120855.1|/9.5819e-49/PREDICTED: heat shock protein 67B2-like [Apis mellifera]
gi|328792302|ref|XM_003251657.1|	-9.2503	0.86177	-	-	-	gi|328792303|ref|XP_003251705.1|/2.9399e-30/PREDICTED: hypothetical protein LOC100577074 [Apis mellifera]
gi|328787825|ref|XM_392312.4|	-9.2503	0.86177	-	-	-	gi|66506566|ref|XP_392312.2|/0/PREDICTED: signal-induced proliferation-associated 1-like protein 2-like [Apis mellifera]
gi|328790882|ref|XM_392634.4|	-9.23002	0.861005	-	-	-	gi|110749393|ref|XP_392634.3|/0/PREDICTED: tyrocidine synthase 3 [Apis mellifera]
gi|328776124|ref|XM_396755.4|	-9.20945	0.858136	GO:0044464//cell part	-	GO:0048812//neuron projection morphogenesis	gi|328776125|ref|XP_396755.4|/0/PREDICTED: hypothetical protein LOC413310 isoform 1 [Apis mellifera]
gi|58585093|ref|NM_001011576.1|	-9.18859	0.857562	GO:0044421//extracellular region part	GO:0022857//transmembrane transporter activity	GO:0007186//G-protein coupled receptor protein signaling pathway;GO:0007267//cell-cell signaling;GO:0006810//transport	gi|58585094|ref|NP_001011576.1|/0/tachykinins precursor [Apis mellifera]
gi|328791409|ref|XM_396872.3|	-9.16867	0.856414	-	-	GO:0016192//vesicle-mediated transport	gi|66519171|ref|XP_396872.2|/0/PREDICTED: protein stoned-B [Apis mellifera]
gi|259906448|ref|NM_001165905.1|	-9.16742	0.853928	GO:0005887//integral to plasma membrane	GO:0005272//sodium channel activity	GO:0034220//ion transmembrane transport;GO:0030001//metal ion transport	gi|259906449|ref|NP_001159377.1|/0/sodium channel protein paralytic [Apis mellifera]
gi|328780735|ref|XM_001121312.2|	-9.14593	0.853545	-	GO:0015114//phosphate transmembrane transporter activity	-	gi|328780736|ref|XP_001121312.2|/0/PREDICTED: vesicular glutamate transporter 2 [Apis mellifera]
gi|328776306|ref|XM_393833.4|	-9.12541	0.852461	GO:0032991//macromolecular complex	GO:0042802//identical protein binding;GO:0003676//nucleic acid binding	-	gi|328776307|ref|XP_393833.4|/0/PREDICTED: CUGBP Elav-like family member 4-like [Apis mellifera]
gi|328785142|ref|XM_001120731.2|	-9.12541	0.852461	-	-	-	gi|328785143|ref|XP_001120731.2|/0/PREDICTED: hypothetical protein LOC726322 [Apis mellifera]
gi|328791739|ref|XM_393186.4|	-9.12412	0.849974	-	GO:0016740//transferase activity	-	gi|48116262|ref|XP_393186.1|/0/PREDICTED: u4/U6 small nuclear ribonucleoprotein Prp4 [Apis mellifera]
gi|328779838|ref|XR_119959.1|	-9.12412	0.849974	-	-	-	gi|380011038|ref|XP_003689620.1|/4.62065e-139/PREDICTED: XK-related protein 6-like [Apis florea]
gi|328785010|ref|XM_001122392.2|	-9.10198	0.849528	-	-	-	gi|328785011|ref|XP_001122392.2|/0/PREDICTED: RING finger protein 207-like [Apis mellifera]
gi|328784125|ref|XM_001121375.2|	-9.08082	0.848381	-	-	-	gi|328784126|ref|XP_001121375.2|/0/PREDICTED: arrestin domain-containing protein 2 [Apis mellifera]
gi|328791745|ref|XM_001120186.2|	-9.05799	0.846085	GO:0000785//chromatin;GO:0043231//intracellular membrane-bounded organelle;GO:0044444//cytoplasmic part	GO:0003676//nucleic acid binding	GO:0034728	gi|322788651|gb|EFZ14252.1|/2.44391e-50/hypothetical protein SINV_04585 [Solenopsis invicta]
gi|328783484|ref|XM_003250251.1|	-9.05664	0.846085	-	-	-	gi|383857363|ref|XP_003704174.1|/2.93289e-62/PREDICTED: uncharacterized protein C15orf61 homolog [Megachile rotundata]
gi|328781615|ref|XR_120042.1|	-9.01123	0.841239	-	-	-	gi|380028982|ref|XP_003698162.1|/0/PREDICTED: voltage-dependent T-type calcium channel subunit alpha-1G-like [Apis florea]
gi|328793813|ref|XM_003251884.1|	-9.01123	0.841239	-	-	-	gi|328793814|ref|XP_003251932.1|/2.96618e-101/PREDICTED: hypothetical protein LOC100578349 [Apis mellifera]
gi|328779591|ref|XM_001122326.2|	-9.01123	0.841239	-	GO:0070011	-	gi|328779592|ref|XP_001122326.2|/0/PREDICTED: angiotensin-converting enzyme-like [Apis mellifera]
gi|328785442|ref|XM_393651.4|	-8.98726	0.838052	-	GO:0005488//binding	-	gi|66546988|ref|XP_393651.2|/0/PREDICTED: sorbitol dehydrogenase-like [Apis mellifera]
gi|328788699|ref|XM_623424.3|	-8.93958	0.832313	-	-	-	gi|110776794|ref|XP_623427.2|/0/PREDICTED: probable cytochrome P450 6a14 isoform 1 [Apis mellifera]
gi|328786495|ref|XR_120291.1|	-8.93811	0.832313	-	-	-	-
gi|328778519|ref|XM_003249460.1|	-8.93811	0.830145	-	-	-	gi|328778520|ref|XP_003249508.1|/2.73548e-39/PREDICTED: hypothetical protein LOC100577277 [Apis mellifera]
gi|328787477|ref|XM_003250907.1|	-8.91439	0.829508	-	-	-	gi|328787478|ref|XP_003250955.1|/0/PREDICTED: hypothetical protein LOC100576774 [Apis mellifera]
gi|328784385|ref|XM_623051.3|	-8.91289	0.829508	-	-	-	gi|328784386|ref|XP_623054.2|/0/PREDICTED: protein FAM49B-like [Apis mellifera]
gi|328777975|ref|XM_393779.4|	-8.88874	0.826065	-	-	-	gi|48097418|ref|XP_393779.1|/0/PREDICTED: conserved oligomeric Golgi complex subunit 6-like [Apis mellifera]
gi|328790096|ref|XM_392302.4|	-8.88722	0.826065	-	GO:0015172//acidic amino acid transmembrane transporter activity;GO:0005343//organic acid:sodium symporter activity	GO:0015837//amine transport	gi|66506267|ref|XP_392302.2|/0/PREDICTED: excitatory amino acid transporter [Apis mellifera]
gi|328791874|ref|XM_001123084.2|	-8.88722	0.826065	-	-	-	gi|380016914|ref|XP_003692413.1|/2.43675e-101/PREDICTED: LOW QUALITY PROTEIN: ankyrin repeat and MYND domain-containing protein 2-like [Apis florea]
gi|328791350|ref|XM_001121246.2|	-8.88722	0.826065	-	GO:0003824//catalytic activity	GO:0005975//carbohydrate metabolic process	gi|110761344|ref|XP_001121246.1|/0/PREDICTED: hypothetical protein LOC725391 [Apis mellifera]
gi|328790212|ref|XM_397532.4|	-8.88722	0.826065	-	-	-	gi|66512020|ref|XP_397532.2|/4.04213e-105/PREDICTED: hypothetical protein LOC408903 isoform 2 [Apis mellifera]
gi|328789055|ref|XM_003251174.1|	-8.88722	0.824471	-	-	GO:0006259//DNA metabolic process	gi|328789056|ref|XP_003251222.1|/0/PREDICTED: histone-lysine N-methyltransferase SETMAR-like [Apis mellifera]
gi|328783522|ref|XM_003250259.1|	-8.88722	0.824471	-	-	-	gi|328783523|ref|XP_003250307.1|/0/PREDICTED: 3-hydroxyacyl-CoA dehydratase 3-like [Apis mellifera]
gi|328788358|ref|XM_001120848.2|	-8.86109	0.823769	-	-	-	gi|110756808|ref|XP_001120848.1|/2.3405e-105/PREDICTED: hypothetical protein LOC726429 [Apis mellifera]
gi|328790029|ref|XM_003251316.1|	-8.86109	0.823769	-	-	-	gi|328790030|ref|XP_003251364.1|/0/PREDICTED: hypothetical protein LOC100577397 [Apis mellifera]
gi|118150479|ref|NM_001077808.1|	-8.83605	0.820135	GO:0044424//intracellular part;GO:0044425//membrane part	GO:0004016//adenylate cyclase activity;GO:0005488//binding	GO:0009124//nucleoside monophosphate biosynthetic process;GO:0007165//signal transduction;GO:0006164//purine nucleotide biosynthetic process	gi|118150480|ref|NP_001071276.1|/0/adenylate cyclase 3 [Apis mellifera]
gi|201023346|ref|NM_001134942.1|	-8.83605	0.820135	-	-	-	gi|201023347|ref|NP_001128414.1|/0/ring finger protein, transmembrane 2 [Apis mellifera]
gi|328786571|ref|XM_001120798.2|	-8.83447	0.820135	-	-	-	gi|328786572|ref|XP_001120798.2|/1.93485e-84/PREDICTED: hypothetical protein LOC726321 [Apis mellifera]
gi|328783553|ref|XM_624990.2|	-8.83447	0.820135	-	GO:0051540	GO:0031163	gi|66559527|ref|XP_624993.1|/1.50281e-65/PREDICTED: iron-sulfur cluster assembly 1 homolog, mitochondrial-like [Apis mellifera]
gi|328792662|ref|XM_001121032.2|	-8.82619	0.989033	-	GO:0003824//catalytic activity	GO:0042742//defense response to bacterium	gi|110750075|ref|XP_001121032.1|/0/PREDICTED: serine protease snake [Apis mellifera]
gi|328776092|ref|XM_623972.3|	-8.80896	0.818477	GO:0044444//cytoplasmic part	GO:0005488//binding;GO:0016782//transferase activity, transferring sulfur-containing groups	GO:0002097	gi|66565892|ref|XP_623975.1|/1.66039e-52/PREDICTED: ubiquitin-related modifier 1 homolog [Apis mellifera]
gi|328789536|ref|XM_003251244.1|	-8.80896	0.818477	-	-	-	gi|328789537|ref|XP_003251292.1|/2.90208e-114/PREDICTED: hypothetical protein LOC100578654 [Apis mellifera]
gi|328788154|ref|XM_394768.4|	-8.80896	0.818477	-	-	-	gi|48096775|ref|XP_394768.1|/1.266e-110/PREDICTED: hypothetical protein LOC411294 isoform 1 [Apis mellifera]
gi|328776747|ref|XR_119761.1|	-8.80896	0.818477	-	-	-	-
gi|328785299|ref|XM_623760.3|	-8.80896	0.818477	-	-	-	gi|328785300|ref|XP_623763.3|/7.30005e-95/PREDICTED: vesicle transport through interaction with t-SNAREs homolog 1A-like [Apis mellifera]
gi|328780903|ref|XM_394718.3|	-8.80735	0.818477	-	-	-	gi|328780904|ref|XP_394718.3|/0/PREDICTED: dedicator of cytokinesis protein 7-like [Apis mellifera]
gi|328785351|ref|XM_003250538.1|	-8.80735	0.818477	-	-	-	gi|328785352|ref|XP_003250586.1|/2.98552e-30/PREDICTED: hypothetical protein LOC100577814 [Apis mellifera]
gi|328789553|ref|XM_625279.3|	-8.78136	0.813823	-	-	-	gi|328789554|ref|XP_625282.2|/2.42923e-146/PREDICTED: hypothetical protein LOC552277 [Apis mellifera]
gi|328788850|ref|XM_392224.4|	-8.78136	0.813823	-	-	-	gi|328788851|ref|XP_392224.4|/0/PREDICTED: Down syndrome cell adhesion molecule-like protein CG42256-like [Apis mellifera]
gi|328777787|ref|XM_393544.4|	-8.78136	0.813823	-	-	-	gi|328777788|ref|XP_393544.3|/4.89311e-69/PREDICTED: myosin light chain alkali-like isoform 4 [Apis mellifera]
gi|328779869|ref|XM_396844.4|	-8.77972	0.812739	-	GO:0016787//hydrolase activity	GO:0009987//cellular process	gi|328779870|ref|XP_396844.4|/0/PREDICTED: double-strand break repair protein MRE11 [Apis mellifera]
gi|328782268|ref|XM_001121953.2|	-8.77902	0.995792	-	-	-	gi|328782269|ref|XP_001121953.2|/0/PREDICTED: hypothetical protein LOC726199 [Apis mellifera]
gi|328790303|ref|XM_001120390.2|	-8.75154	0.812038	-	-	-	gi|328790304|ref|XP_001120390.2|/5.08e-119/PREDICTED: hypothetical protein LOC724516 [Apis mellifera]
gi|328781053|ref|XM_001120079.2|	-8.75154	0.812038	-	-	-	gi|110759450|ref|XP_001120079.1|/1.60102e-34/PREDICTED: hypothetical protein LOC724583 [Apis mellifera]
gi|328783932|ref|XM_003250318.1|	-8.72451	0.807001	-	-	-	gi|328783933|ref|XP_003250366.1|/0/PREDICTED: hypothetical protein LOC100578925 [Apis mellifera]
gi|328783432|ref|XM_003250240.1|	-8.72451	0.807001	-	-	-	gi|328783433|ref|XP_003250288.1|/1.36589e-09/PREDICTED: hypothetical protein LOC100576757 [Apis mellifera]
gi|328778561|ref|XM_397105.3|	-8.69523	0.806108	-	-	-	gi|328778562|ref|XP_397105.3|/0/PREDICTED: GPI transamidase component PIG-S-like [Apis mellifera]
gi|328792018|ref|XM_396801.4|	-8.69523	0.806108	-	GO:0016616//oxidoreductase activity, acting on the CH-OH group of donors, NAD or NADP as acceptor;GO:0000166//nucleotide binding	GO:0007635//chemosensory behavior;GO:0006024//glycosaminoglycan biosynthetic process;GO:0002118//aggressive behavior;GO:0007420//brain development;GO:0007169//transmembrane receptor protein tyrosine kinase signaling pathway;GO:0015012//heparan sulfate proteoglycan biosynthetic process;GO:0060446//branching involved in open tracheal system development;GO:0001707//mesoderm formation	gi|328792019|ref|XP_396801.3|/0/PREDICTED: UDP-glucose 6-dehydrogenase-like [Apis mellifera]
gi|328783271|ref|XM_623929.3|	-8.69523	0.806108	-	GO:0046872//metal ion binding	-	gi|110763522|ref|XP_623932.2|/1.7148e-125/PREDICTED: Kv channel-interacting protein 2-like isoform 2 [Apis mellifera]
gi|328785669|ref|XM_003250586.1|	-8.69523	0.806108	GO:0043231//intracellular membrane-bounded organelle	GO:0003676//nucleic acid binding	-	gi|328785670|ref|XP_003250634.1|/1.37771e-104/PREDICTED: methyl-CpG-binding domain protein 3 isoform 2 [Apis mellifera]
gi|328787881|ref|XM_397032.4|	-8.69523	0.806108	GO:0043231//intracellular membrane-bounded organelle	GO:0016491//oxidoreductase activity	GO:0044255//cellular lipid metabolic process;GO:0044281//small molecule metabolic process	gi|328787882|ref|XP_397032.4|/0/PREDICTED: alkylglycerol monooxygenase-like [Apis mellifera]
gi|328791192|ref|XM_001122011.2|	-8.66711	0.800434	-	GO:0003824//catalytic activity	-	gi|328791193|ref|XP_001122011.2|/0/PREDICTED: serine protease easter [Apis mellifera]
gi|328778338|ref|XM_001122204.2|	-8.66534	0.800434	-	-	-	gi|190360038|sp|P85828.1|PROH3_APIME/1.74385e-141/RecName: Full=Prohormone-3; Contains: RecName: Full=Brain peptide ITGQGNRIF; Flags: Precursor
gi|328784901|ref|XM_394559.2|	-8.66534	0.800434	GO:0005815//microtubule organizing center;GO:0005740//mitochondrial envelope;GO:0044459//plasma membrane part	GO:0032561;GO:0017111//nucleoside-triphosphatase activity;GO:0004857//enzyme inhibitor activity	GO:0043087//regulation of GTPase activity;GO:0007043//cell-cell junction assembly;GO:0006836//neurotransmitter transport;GO:0072595;GO:0010810;GO:0031023//microtubule organizing center organization;GO:0031112;GO:0043623//cellular protein complex assembly;GO:0035556//intracellular signal transduction	gi|48095928|ref|XP_394559.1|/8.53207e-99/PREDICTED: ADP-ribosylation factor-like protein 2-like isoform 1 [Apis mellifera]
gi|328789863|ref|XM_391830.4|	-8.66534	0.800434	GO:0044448//cell cortex part;GO:0005884//actin filament	-	GO:0008360//regulation of cell shape;GO:0031589//cell-substrate adhesion;GO:0030036//actin cytoskeleton organization	gi|328789864|ref|XP_391830.3|/0/PREDICTED: hypothetical protein LOC408277 [Apis mellifera]
gi|328786813|ref|XM_391908.4|	-8.66534	0.800434	-	-	-	gi|328786814|ref|XP_391908.4|/0/PREDICTED: hypothetical protein LOC408358 [Apis mellifera]
gi|328787337|ref|XM_003250878.1|	-8.33359	0.996812	-	-	-	gi|328787338|ref|XP_003250926.1|/0/PREDICTED: vacuolar protein sorting-associated protein 13C-like [Apis mellifera]
gi|328784983|ref|XM_624755.3|	-8.2887	0.982721	-	GO:0003824//catalytic activity	-	gi|328784984|ref|XP_624758.3|/0/PREDICTED: neutral and basic amino acid transport protein rBAT isoform 2 [Apis mellifera]
gi|328786353|ref|XM_392231.4|	-8.06486	0.979597	-	-	-	gi|328786354|ref|XP_392231.2|/4.51447e-167/PREDICTED: hypothetical protein LOC408695 [Apis mellifera]
gi|328783025|ref|XM_001119962.2|	-7.97441	0.983741	-	GO:0003824//catalytic activity	-	gi|328783026|ref|XP_001119962.2|/0/PREDICTED: hypothetical protein LOC724192 [Apis mellifera]
gi|328784007|ref|XM_001119885.2|	-7.95529	0.988906	-	-	GO:0006886//intracellular protein transport	gi|110755262|ref|XP_001119885.1|/2.33452e-36/PREDICTED: protein transport protein Sec61 subunit beta [Apis mellifera]
gi|328789340|ref|XM_394206.4|	-7.93919	0.994007	-	GO:0005515//protein binding	-	gi|328789341|ref|XP_394206.2|/0/PREDICTED: dnaJ homolog subfamily C member 22-like [Apis mellifera]
gi|328783815|ref|XM_392857.4|	-7.8415	0.982084	-	GO:0004175//endopeptidase activity	GO:0019538//protein metabolic process	gi|66560290|ref|XP_392857.2|/0/PREDICTED: lysosomal aspartic protease [Apis mellifera]
gi|328791279|ref|XM_393466.4|	-7.71271	0.986674	GO:0031224//intrinsic to membrane	-	GO:0051234//establishment of localization	gi|66519029|ref|XP_393466.2|/1.81647e-121/PREDICTED: transmembrane emp24 domain-containing protein 5 [Apis mellifera]
gi|328786928|ref|XM_392781.4|	-7.36056	0.963976	-	GO:0003824//catalytic activity	GO:0008152//metabolic process	gi|328786929|ref|XP_392781.4|/1.47232e-175/PREDICTED: epidermal retinol dehydrogenase 2-like isoform 1 [Apis mellifera]
gi|328793419|ref|XR_120690.1|	-7.29862	0.979788	-	-	-	gi|328794377|ref|XP_003252052.1|/1.38178e-26/PREDICTED: hypothetical protein LOC100577130 [Apis mellifera]
gi|328781844|ref|XM_624125.2|	-7.28196	0.962382	-	GO:0003824//catalytic activity	GO:0001505//regulation of neurotransmitter levels;GO:0032940//secretion by cell	gi|380029120|ref|XP_003698230.1|/0/PREDICTED: synapsin-like [Apis florea]
gi|328776154|ref|XM_003249075.1|	-7.22248	0.959067	-	-	-	gi|328776155|ref|XP_003249123.1|/0/PREDICTED: hypothetical protein LOC100577504 [Apis mellifera]
gi|328776585|ref|XM_393888.3|	-6.98308	0.969204	-	GO:0016743//carboxyl- or carbamoyltransferase activity;GO:0031406//carboxylic acid binding;GO:0016812//hydrolase activity, acting on carbon-nitrogen (but not peptide) bonds, in cyclic amides;GO:0032559	GO:0009064//glutamine family amino acid metabolic process;GO:0006220//pyrimidine nucleotide metabolic process;GO:0019856//pyrimidine base biosynthetic process	gi|328776586|ref|XP_393888.3|/0/PREDICTED: CAD protein isoform 1 [Apis mellifera]
gi|328785403|ref|XM_624083.3|	-6.97265	0.963211	-	-	-	gi|340723041|ref|XP_003399907.1|/1.19133e-43/PREDICTED: gamma-secretase subunit pen-2-like isoform 1 [Bombus terrestris]
gi|328781095|ref|XM_394922.4|	-6.87001	0.943191	GO:0016020//membrane	GO:0016787//hydrolase activity	-	gi|328781096|ref|XP_394922.3|/0/PREDICTED: juvenile hormone epoxide hydrolase 2 [Apis mellifera]
gi|328788718|ref|XM_001121135.2|	-6.78398	0.941086	-	-	-	gi|110759087|ref|XP_001121135.1|/1.06682e-99/PREDICTED: hypothetical protein LOC725263 [Apis mellifera]
gi|328791585|ref|XM_395893.4|	-6.74342	0.961681	-	-	-	gi|328791586|ref|XP_395893.4|/0/PREDICTED: cancer susceptibility candidate protein 1 homolog [Apis mellifera]
gi|328785711|ref|XM_001121093.2|	-6.71978	0.95403	-	-	-	gi|328785712|ref|XP_001121093.2|/0/PREDICTED: hypothetical protein LOC725217 [Apis mellifera]
gi|328785735|ref|XM_001122822.2|	-6.67921	0.953073	-	GO:0005515//protein binding	GO:0009987//cellular process	gi|328785736|ref|XP_001122822.2|/0/PREDICTED: rho GTPase-activating protein 26-like [Apis mellifera]
gi|328789418|ref|XM_394278.3|	-6.60923	0.929546	-	-	-	gi|380026445|ref|XP_003696962.1|/9.12914e-169/PREDICTED: microphthalmia-associated transcription factor-like [Apis florea]
gi|328792953|ref|XM_395511.4|	-6.59376	0.974879	-	-	-	gi|328792954|ref|XP_395511.3|/0/PREDICTED: dolichyl-diphosphooligosaccharide--protein glycosyltransferase subunit 2-like [Apis mellifera]
gi|328776450|ref|XM_393107.4|	-6.55978	0.963083	-	-	-	gi|328776451|ref|XP_393107.3|/0/PREDICTED: hypothetical protein LOC409604 [Apis mellifera]
gi|328790826|ref|XM_001122458.2|	-6.49451	0.97609	-	-	-	gi|110768981|ref|XP_001122458.1|/0/PREDICTED: venom acid phosphatase Acph-1-like [Apis mellifera]
gi|328790449|ref|XM_391820.4|	-6.40808	0.940959	GO:0030136//clathrin-coated vesicle	-	GO:0016079//synaptic vesicle exocytosis	gi|328790450|ref|XP_391820.4|/0/PREDICTED: syntaxin-binding protein 5 [Apis mellifera]
gi|328793298|ref|XM_397196.4|	-6.40652	0.963338	GO:0005839//proteasome core complex;GO:0043231//intracellular membrane-bounded organelle	GO:0004175//endopeptidase activity	GO:0019941//modification-dependent protein catabolic process	gi|328793299|ref|XP_397196.4|/0/PREDICTED: hypothetical protein LOC413757 [Apis mellifera]
gi|110763297|ref|XM_625156.2|	-6.39379	0.915965	-	GO:0005488//binding	-	gi|328779916|ref|XP_625159.2|/1.45918e-71/PREDICTED: H/ACA ribonucleoprotein complex subunit 2-like protein [Apis mellifera]
gi|328793125|ref|XM_624604.3|	-6.34432	0.960406	GO:0043231//intracellular membrane-bounded organelle;GO:0031224//intrinsic to membrane	-	-	gi|66555386|ref|XP_624607.1|/3.69333e-73/PREDICTED: translocon-associated protein subunit delta [Apis mellifera]
gi|328784576|ref|XM_003250422.1|	-6.33813	0.964741	-	GO:0016763//transferase activity, transferring pentosyl groups	GO:0019363//pyridine nucleotide biosynthetic process	gi|328784577|ref|XP_003250470.1|/0/PREDICTED: nicotinate phosphoribosyltransferase-like [Apis mellifera]
gi|328784670|ref|XM_395545.4|	-6.26282	0.928908	-	-	-	gi|48103303|ref|XP_395545.1|/0/PREDICTED: hypothetical protein LOC412079 [Apis mellifera]
gi|328776928|ref|XM_623147.3|	-6.24576	0.906848	-	GO:0016787//hydrolase activity	-	gi|328776929|ref|XP_623150.3|/0/PREDICTED: serine proteinase stubble isoform 1 [Apis mellifera]
gi|328790740|ref|XM_395132.4|	-6.21834	0.905381	-	-	-	gi|66509585|ref|XP_395132.2|/6.64208e-83/PREDICTED: hypothetical protein LOC411664 [Apis mellifera]
gi|328792525|ref|XM_396187.4|	-6.21778	0.905381	-	-	-	gi|66500942|ref|XP_396187.2|/0/PREDICTED: CWF19-like protein 1-like isoform 1 [Apis mellifera]
gi|328780702|ref|XM_001121128.2|	-6.21282	0.927633	-	-	-	gi|399220308|ref|NP_001257753.1|/6.19877e-54/cuticular protein 12 precursor [Apis mellifera]
gi|328787904|ref|XM_393067.4|	-6.19765	0.937452	-	GO:0016628//oxidoreductase activity, acting on the CH-CH group of donors, NAD or NADP as acceptor;GO:0046914//transition metal ion binding	GO:0008152//metabolic process	gi|328787905|ref|XP_393067.4|/0/PREDICTED: palmitoyltransferase akr1-like isoform 1 [Apis mellifera]
gi|328790679|ref|XM_392257.4|	-6.16016	0.902895	GO:0044464//cell part	GO:0008556//potassium-transporting ATPase activity	GO:0009206;GO:0030001//metal ion transport	gi|48095204|ref|XP_392257.1|/0/PREDICTED: sodium/potassium-transporting ATPase subunit beta-2-like [Apis mellifera]
gi|328787573|ref|XM_391943.4|	-6.13105	0.901875	-	GO:0004091//carboxylesterase activity	-	gi|48097744|ref|XP_391943.1|/0/PREDICTED: venom carboxylesterase-6-like [Apis mellifera]
gi|328790877|ref|XR_120530.1|	-6.11454	0.924318	-	-	-	-
gi|328782358|ref|XM_392602.4|	-6.07542	0.921194	-	GO:0016787//hydrolase activity	-	gi|328782359|ref|XP_392602.4|/0/PREDICTED: aminopeptidase N-like [Apis mellifera]
gi|328789981|ref|XM_003251306.1|	-6.06162	0.937643	-	-	-	gi|328789982|ref|XP_003251354.1|/0/PREDICTED: tRNA-splicing endonuclease subunit Sen2-like [Apis mellifera]
gi|328785359|ref|XM_001120250.2|	-6.04051	0.951798	-	-	-	gi|110755974|ref|XP_001120250.1|/1.86533e-172/PREDICTED: n-acetylneuraminate lyase-like [Apis mellifera]
gi|328784008|ref|XM_003250332.1|	-6.03191	0.943254	-	-	-	gi|110755262|ref|XP_001119885.1|/7.56915e-23/PREDICTED: protein transport protein Sec61 subunit beta [Apis mellifera]
gi|328777960|ref|XR_015034.2|	-6.00424	0.940513	GO:0005856//cytoskeleton;GO:0042995//cell projection;GO:0044446//intracellular organelle part	GO:0017111//nucleoside-triphosphatase activity	-	gi|380019701|ref|XP_003693741.1|/0/PREDICTED: LOW QUALITY PROTEIN: dynein heavy chain 6, axonemal-like [Apis florea]
gi|328789796|ref|XM_391824.3|	-5.97335	0.878985	-	-	GO:0007165//signal transduction	gi|328789797|ref|XP_391824.3|/0/PREDICTED: rap1 GTPase-activating protein 2 [Apis mellifera]
gi|328784549|ref|XM_003250417.1|	-5.92709	0.903341	-	-	-	gi|328784550|ref|XP_003250465.1|/0/PREDICTED: hypothetical protein LOC100577014 isoform 1 [Apis mellifera]
gi|328793592|ref|XM_623750.3|	-5.91637	0.947335	-	-	-	gi|328793593|ref|XP_623753.3|/1.49112e-124/PREDICTED: translocon-associated protein subunit alpha-like [Apis mellifera]
gi|328779165|ref|XM_003249553.1|	-5.88194	0.873884	-	-	-	gi|380027520|ref|XP_003697470.1|/2.75258e-73/PREDICTED: lachesin-like [Apis florea]
gi|328783554|ref|XM_393057.4|	-5.8622	0.948738	GO:0044424//intracellular part	GO:0008135//translation factor activity, nucleic acid binding	GO:0006412//translation	gi|328783555|ref|XP_393057.3|/0/PREDICTED: eukaryotic translation initiation factor 3 subunit D [Apis mellifera]
gi|328785153|ref|XM_392013.4|	-5.83859	0.927888	GO:0031224//intrinsic to membrane	-	GO:0006810//transport	gi|328785154|ref|XP_392013.3|/1.1769e-54/PREDICTED: hypothetical protein LOC408465 isoform 1 [Apis mellifera]
gi|328786329|ref|XM_624453.3|	-5.82338	0.942043	-	-	-	gi|328786330|ref|XP_624456.2|/0/PREDICTED: probable saccharopine dehydrogenase-like isoform 1 [Apis mellifera]
gi|328782460|ref|XM_003250099.1|	-5.822	0.870569	-	-	-	gi|328782461|ref|XP_003250147.1|/0/PREDICTED: hypothetical protein LOC100578579 [Apis mellifera]
gi|328792433|ref|XM_623553.2|	-5.81259	0.931268	GO:0000314//organellar small ribosomal subunit	GO:0005198//structural molecule activity	GO:0010467//gene expression	gi|66500861|ref|XP_623556.1|/4.97222e-91/PREDICTED: 28S ribosomal protein S17, mitochondrial [Apis mellifera]
gi|328785244|ref|XM_394217.2|	-5.79197	0.912395	GO:0016020//membrane	-	-	gi|48094590|ref|XP_394217.1|/0/PREDICTED: proton-coupled amino acid transporter 4-like [Apis mellifera]
gi|328777689|ref|XM_001120307.2|	-5.7587	0.866679	GO:0031234//extrinsic to internal side of plasma membrane;GO:0042995//cell projection	GO:0060089;GO:0017111//nucleoside-triphosphatase activity	GO:0050953//sensory perception of light stimulus;GO:0007166//cell surface receptor linked signaling pathway	gi|110762502|ref|XP_001120307.1|/1.0408e-34/PREDICTED: guanine nucleotide-binding protein subunit gamma-e-like [Apis mellifera]
gi|328784903|ref|XM_003250469.1|	-5.7457	0.865787	-	-	-	gi|328784904|ref|XP_003250517.1|/2.50139e-88/PREDICTED: hypothetical protein LOC100576165 [Apis mellifera]
gi|328793817|ref|XM_001121263.2|	-5.71934	0.863555	-	-	-	gi|328793818|ref|XP_001121263.2|/7.4505e-164/PREDICTED: cytosolic 5'-nucleotidase 3-like [Apis mellifera]
gi|328787254|ref|XM_393820.4|	-5.71355	0.929801	-	-	GO:0006261//DNA-dependent DNA replication;GO:0006351//transcription, DNA-dependent	gi|328787255|ref|XP_393820.3|/0/PREDICTED: mTERF domain-containing protein 1, mitochondrial-like [Apis mellifera]
gi|328777637|ref|XM_394527.4|	-5.70598	0.863045	GO:0031224//intrinsic to membrane;GO:0043231//intracellular membrane-bounded organelle	GO:0030246//carbohydrate binding;GO:0016757//transferase activity, transferring glycosyl groups	-	gi|66507571|ref|XP_394527.2|/0/PREDICTED: polypeptide N-acetylgalactosaminyltransferase 2-like [Apis mellifera]
gi|328793430|ref|XM_624910.3|	-5.70553	0.949056	-	-	-	gi|66554038|ref|XP_624913.1|/1.28248e-73/PREDICTED: hypothetical protein LOC552534 [Apis mellifera]
gi|328784233|ref|XM_003250370.1|	-5.6746	0.891928	-	-	-	gi|328784234|ref|XP_003250418.1|/4.52136e-172/PREDICTED: hypothetical protein LOC100576151 [Apis mellifera]
gi|328785495|ref|XM_003250561.1|	-5.63725	0.839135	-	-	-	gi|328785496|ref|XP_003250609.1|/0/PREDICTED: BTB/POZ domain-containing protein 3-like [Apis mellifera]
gi|328791285|ref|XM_391882.4|	-5.61819	0.918452	-	-	-	gi|328791286|ref|XP_391882.3|/0/PREDICTED: histone deacetylase 4 [Apis mellifera]
gi|328785140|ref|XM_001122027.2|	-5.56595	0.833206	-	-	-	gi|328785143|ref|XP_001120731.2|/4.54328e-51/PREDICTED: hypothetical protein LOC726322 [Apis mellifera]
gi|328793584|ref|XM_001120401.2|	-5.51901	0.883639	-	-	-	gi|110765036|ref|XP_001120401.1|/1.48533e-111/PREDICTED: coiled-coil domain-containing protein 28A-like [Apis mellifera]
gi|328779624|ref|XM_391978.3|	-5.47682	0.921385	GO:0070161	GO:0046914//transition metal ion binding;GO:0008092//cytoskeletal protein binding;GO:0005102//receptor binding	GO:0045927//positive regulation of growth	gi|66522653|ref|XP_391978.2|/0/PREDICTED: hypothetical protein LOC408431 [Apis mellifera]
gi|328780996|ref|XM_393297.4|	-5.45505	0.908697	-	-	-	gi|328780997|ref|XP_393297.4|/3.00078e-137/PREDICTED: hypothetical protein LOC409805 [Apis mellifera]
gi|328777913|ref|XM_001120471.2|	-5.44168	0.925657	-	GO:0003824//catalytic activity	GO:0008152//metabolic process	gi|110760701|ref|XP_001120471.1|/2.31254e-137/PREDICTED: 3-hydroxyacyl-CoA dehydrogenase type-2-like [Apis mellifera]
gi|328783338|ref|XM_001120625.2|	-5.4342	0.90825	-	GO:0016874//ligase activity	GO:0006412//translation	gi|328783339|ref|XP_001120625.2|/0/PREDICTED: methionyl-tRNA synthetase, mitochondrial [Apis mellifera]
gi|328792537|ref|XM_624297.3|	-5.42462	0.898814	-	-	-	gi|66500934|ref|XP_624300.1|/3.59339e-34/PREDICTED: c-Myc-binding protein-like [Apis mellifera]
gi|328788864|ref|XM_394332.4|	-5.42286	0.879495	GO:0005840//ribosome;GO:0044446//intracellular organelle part	-	-	gi|66504543|ref|XP_394332.2|/0/PREDICTED: 28S ribosomal protein S29, mitochondrial isoform 1 [Apis mellifera]
gi|328787869|ref|XM_001121165.2|	-5.40247	0.903277	-	-	-	gi|380021705|ref|XP_003694698.1|/0/PREDICTED: uncharacterized protein LOC100872934 [Apis florea]
gi|328793825|ref|XM_001121197.2|	-5.39428	0.820518	-	-	GO:0009987//cellular process	gi|328793826|ref|XP_001121197.2|/0/PREDICTED: tRNA modification GTPase GTPBP3, mitochondrial-like [Apis mellifera]
gi|328782778|ref|XM_392011.4|	-5.37658	0.913351	GO:0031224//intrinsic to membrane	GO:0005249//voltage-gated potassium channel activity	GO:0034220//ion transmembrane transport;GO:0030001//metal ion transport	gi|328782779|ref|XP_392011.2|/0/PREDICTED: hypothetical protein LOC408463 [Apis mellifera]
gi|328779566|ref|XM_623682.3|	-5.36291	0.902831	-	-	-	gi|66522467|ref|XP_623685.1|/0/PREDICTED: hypothetical protein LOC408421 isoform 2 [Apis mellifera]
gi|328779845|ref|XM_624053.3|	-5.36056	0.817967	-	-	-	gi|328779846|ref|XP_624056.2|/2.23919e-136/PREDICTED: palmitoyl-protein thioesterase 1, partial [Apis mellifera]
gi|328784109|ref|XM_392591.4|	-5.35187	0.914945	-	GO:0016491//oxidoreductase activity	GO:0008152//metabolic process	gi|66522796|ref|XP_392591.2|/9.65759e-140/PREDICTED: pyridoxine-5'-phosphate oxidase-like [Apis mellifera]
gi|328786653|ref|XM_624548.3|	-5.346	0.856223	-	GO:0005488//binding	GO:0050896//response to stimulus	gi|328786654|ref|XP_624551.3|/0/PREDICTED: DNA repair and recombination protein RAD54B-like [Apis mellifera]
gi|328776376|ref|XM_003249106.1|	-5.34341	0.816437	-	GO:0005515//protein binding	GO:0009987//cellular process;GO:0065007//biological regulation	gi|328776377|ref|XP_003249154.1|/1.13208e-98/PREDICTED: apoptosis regulatory protein Siva-like [Apis mellifera]
gi|328790819|ref|XM_003251422.1|	-5.32342	0.912459	-	-	-	gi|328790820|ref|XP_003251470.1|/1.55769e-42/PREDICTED: hypothetical protein LOC100577107 [Apis mellifera]
gi|328793119|ref|XM_623861.3|	-5.29068	0.812293	GO:0044464//cell part	GO:0004175//endopeptidase activity	GO:0019941//modification-dependent protein catabolic process;GO:0006997//nucleus organization	gi|328793120|ref|XP_623864.3|/0/PREDICTED: CAAX prenyl protease 1 homolog [Apis mellifera]
gi|328780315|ref|XM_397553.4|	-5.27572	0.872609	GO:0000315//organellar large ribosomal subunit	-	GO:0010467//gene expression	gi|380024545|ref|XP_003696055.1|/5.21487e-112/PREDICTED: 39S ribosomal protein L43, mitochondrial-like [Apis florea]
gi|328782280|ref|XM_001121644.2|	-5.27373	0.811974	-	-	-	gi|328782281|ref|XP_001121644.2|/0/PREDICTED: hypothetical protein LOC725841 [Apis mellifera]
gi|328793526|ref|XM_395779.4|	-5.2555	0.809487	-	GO:0046872//metal ion binding	-	gi|110765866|ref|XP_395779.3|/1.15136e-123/PREDICTED: AN1-type zinc finger protein 2B-like [Apis mellifera]
gi|328783668|ref|XM_001121839.2|	-5.25012	0.85023	-	GO:0016829//lyase activity;GO:0004872//receptor activity;GO:0000166//nucleotide binding	GO:0009124//nucleoside monophosphate biosynthetic process	gi|328783669|ref|XP_001121839.2|/0/PREDICTED: atrial natriuretic peptide receptor 1-like [Apis mellifera]
gi|328781970|ref|XM_393969.4|	-5.24121	0.89314	-	-	-	gi|48098081|ref|XP_393969.1|/0/PREDICTED: cytochrome P450 9e2 [Apis mellifera]
gi|328778024|ref|XM_001120291.2|	-5.2384	0.850102	-	-	-	gi|328778025|ref|XP_001120291.2|/9.88991e-108/PREDICTED: ribosomal RNA-processing protein 8-like [Apis mellifera]
gi|328787805|ref|XM_003250960.1|	-5.23704	0.806554	-	-	-	gi|328787806|ref|XP_003251008.1|/0/PREDICTED: hypothetical protein LOC100578368 [Apis mellifera]
gi|328786048|ref|XM_003250651.1|	-5.21834	0.805917	-	-	-	gi|328786049|ref|XP_003250699.1|/1.35322e-105/PREDICTED: hypothetical protein LOC100578180 [Apis mellifera]
gi|328786844|ref|XM_391916.4|	-5.21232	0.869166	GO:0005746//mitochondrial respiratory chain	GO:0051536//iron-sulfur cluster binding;GO:0050136//NADH dehydrogenase (quinone) activity;GO:0000166//nucleotide binding	GO:0022904//respiratory electron transport chain	gi|48097536|ref|XP_391916.1|/0/PREDICTED: NADH dehydrogenase [ubiquinone] flavoprotein 1, mitochondrial [Apis mellifera]
gi|328778178|ref|XM_623651.3|	-5.18944	0.891737	-	GO:0005488//binding	GO:0044238//primary metabolic process;GO:0044260	gi|328778179|ref|XP_623654.2|/1.10875e-178/PREDICTED: NAD-dependent ADP-ribosyltransferase sirtuin-4 isoform 2 [Apis mellifera]
gi|328783768|ref|XM_396289.3|	-5.18754	0.846468	-	GO:0004519//endonuclease activity;GO:0003676//nucleic acid binding	-	gi|328783769|ref|XP_396289.3|/0/PREDICTED: ribonuclease H2 subunit A-like isoform 1 [Apis mellifera]
gi|328789508|ref|XM_392191.4|	-5.18754	0.846468	-	-	-	gi|328789509|ref|XP_392191.4|/0/PREDICTED: LOW QUALITY PROTEIN: hypothetical protein LOC408652 [Apis mellifera]
gi|328782972|ref|XM_397472.3|	-5.18019	0.802219	-	-	-	gi|383863410|ref|XP_003707174.1|/6.46478e-119/PREDICTED: death-associated protein kinase 1-like [Megachile rotundata]
gi|328790622|ref|XM_396181.4|	-5.14795	0.902512	-	-	-	gi|328790623|ref|XP_396181.4|/0/PREDICTED: rab5 GDP/GTP exchange factor-like isoform 1 [Apis mellifera]
gi|328786235|ref|XM_395337.4|	-5.13482	0.843216	-	-	-	gi|350400756|ref|XP_003485948.1|/1.12349e-62/PREDICTED: microtubule-associated proteins 1A/1B light chain 3A-like [Bombus impatiens]
gi|328790821|ref|XM_625143.3|	-5.1215	0.86432	GO:0043231//intracellular membrane-bounded organelle	-	-	gi|66509820|ref|XP_625146.1|/1.62232e-128/PREDICTED: parkin coregulated gene protein homolog [Apis mellifera]
gi|328788556|ref|XR_120384.1|	-5.08746	0.887847	-	-	-	gi|380025706|ref|XP_003696609.1|/0/PREDICTED: paxillin-like isoform 2 [Apis florea]
gi|328785003|ref|XM_001122827.2|	-5.08698	0.925019	-	GO:0005488//binding	-	gi|328785004|ref|XP_001122827.2|/0/PREDICTED: probable ATP-dependent RNA helicase spindle-E [Apis mellifera]
gi|328791932|ref|XM_003251608.1|	-5.07162	0.87771	GO:0031224//intrinsic to membrane;GO:0043235//receptor complex;GO:0044459//plasma membrane part	GO:0019838//growth factor binding;GO:0005024//transforming growth factor beta receptor activity;GO:0046983//protein dimerization activity;GO:0032559;GO:0019899//enzyme binding	GO:0007178//transmembrane receptor protein serine/threonine kinase signaling pathway;GO:0030857//negative regulation of epithelial cell differentiation;GO:0010467//gene expression;GO:0030198//extracellular matrix organization;GO:0048534;GO:0045165//cell fate commitment;GO:0031346//positive regulation of cell projection organization;GO:0048732//gland development;GO:0048545//response to steroid hor…	gi|328791933|ref|XP_003251656.1|/0/PREDICTED: LOW QUALITY PROTEIN: TGF-beta receptor type-1 [Apis mellifera]
gi|328779462|ref|XM_624449.3|	-5.0504	0.884404	-	-	-	gi|328779463|ref|XP_624452.3|/2.512e-178/PREDICTED: hypothetical protein LOC552071 [Apis mellifera]
gi|328788454|ref|XM_394892.4|	-5.01245	0.844427	GO:0005887//integral to plasma membrane	GO:0005267//potassium channel activity	GO:0030001//metal ion transport	gi|328788455|ref|XP_394892.4|/0/PREDICTED: BTB/POZ domain-containing protein KCTD3-like isoform 1 [Apis mellifera]
gi|328779069|ref|XM_396960.4|	-5.00587	0.872354	GO:0031967;GO:0016020//membrane	GO:0015103//inorganic anion transmembrane transporter activity	GO:0015698//inorganic anion transport	gi|66525867|ref|XP_396960.2|/0/PREDICTED: phosphate carrier protein, mitochondrial-like isoform 1 [Apis mellifera]
gi|328791218|ref|XM_392888.4|	-4.99251	0.857243	-	-	-	gi|66518975|ref|XP_392888.2|/0/PREDICTED: transmembrane protein 184B-like isoform 1 [Apis mellifera]
gi|148540015|ref|NR_003566.1|	-4.99155	0.887019	-	-	-	gi|380025183|ref|XP_003696357.1|/1.01785e-36/PREDICTED: uncharacterized protein LOC100863147 [Apis florea]
gi|328786516|ref|XM_392832.4|	-4.98733	0.856669	-	GO:0016772//transferase activity, transferring phosphorus-containing groups	GO:0006796//phosphate metabolic process	gi|328786517|ref|XP_392832.3|/0/PREDICTED: PRKCA-binding protein-like [Apis mellifera]
gi|328781932|ref|XR_014878.2|	-4.96035	0.863938	GO:0044448//cell cortex part;GO:0043296//apical junction complex;GO:0043232;GO:0033267//axon part;GO:0045202//synapse	GO:0070851//growth factor receptor binding;GO:0016776//phosphotransferase activity, phosphate group as acceptor	GO:0030709//border follicle cell delamination;GO:0007626//locomotory behavior;GO:0007267//cell-cell signaling;GO:0007043//cell-cell junction assembly;GO:0008283//cell proliferation;GO:0008105//asymmetric protein localization;GO:0002009//morphogenesis of an epithelium;GO:0001700//embryonic development via the syncytial blastoderm;GO:0035088//establishment or maintenance of apical/basal cell polari…	gi|340722459|ref|XP_003399623.1|/0/PREDICTED: disks large 1 tumor suppressor protein-like [Bombus terrestris]
gi|328785397|ref|XM_003250547.1|	-4.93166	0.833461	-	-	-	gi|328785398|ref|XP_003250595.1|/0/PREDICTED: sugar phosphate exchanger 2-like isoform 1 [Apis mellifera]
gi|328777756|ref|XM_395056.4|	-4.87641	0.88026	-	-	-	gi|328777757|ref|XP_395056.4|/0/PREDICTED: hypothetical protein LOC411586 [Apis mellifera]
gi|328782620|ref|XM_393365.4|	-4.87455	0.859985	-	-	-	gi|380015246|ref|XP_003691618.1|/0/PREDICTED: interferon regulatory factor 2-binding protein 2-like [Apis florea]
gi|328776564|ref|XM_001122254.2|	-4.86722	0.830783	-	GO:0016301//kinase activity;GO:0005488//binding	-	gi|328776565|ref|XP_001122254.2|/0/PREDICTED: serine/threonine-protein kinase fused [Apis mellifera]
gi|328784351|ref|XM_001121319.2|	-4.86661	0.802793	-	-	-	gi|328784352|ref|XP_001121319.2|/0/PREDICTED: transmembrane protein C9orf5-like [Apis mellifera]
gi|328786685|ref|XM_003250781.1|	-4.86166	0.845384	-	-	-	gi|328786686|ref|XP_003250829.1|/0/PREDICTED: hypothetical protein LOC100576882 [Apis mellifera]
gi|328789459|ref|XM_392716.4|	-4.8584	0.839008	-	GO:0005488//binding;GO:0016817//hydrolase activity, acting on acid anhydrides;GO:0005215//transporter activity	-	gi|66504040|ref|XP_392716.2|/0/PREDICTED: probable phospholipid-transporting ATPase VD-like [Apis mellifera]
gi|328791629|ref|XM_623364.3|	-4.82063	0.8158	-	GO:0004672//protein kinase activity;GO:0032559	GO:0006464//protein modification process	gi|328791630|ref|XP_623367.2|/0/PREDICTED: serine/threonine-protein kinase RIO2-like [Apis mellifera]
gi|328782697|ref|XM_391853.4|	-4.80774	0.865851	-	-	-	gi|328782698|ref|XP_391853.3|/0/PREDICTED: solute carrier family 22 member 21-like [Apis mellifera]
gi|328780254|ref|XM_393362.4|	-4.80256	0.86279	-	-	-	gi|328780255|ref|XP_393362.3|/0/PREDICTED: hypothetical protein LOC409872 [Apis mellifera]
gi|328780589|ref|XM_003249779.1|	-4.79849	0.853162	-	-	-	gi|380014892|ref|XP_003691449.1|/0/PREDICTED: tectonic-3-like [Apis florea]
gi|328786861|ref|XM_393828.3|	-4.72097	0.823706	GO:0005856//cytoskeleton	-	GO:0009987//cellular process	gi|66519672|ref|XP_393828.2|/0/PREDICTED: katanin p80 WD40-containing subunit B1 [Apis mellifera]
gi|328782056|ref|XM_396388.4|	-4.71538	0.810508	-	-	-	gi|328782057|ref|XP_396388.4|/0/PREDICTED: probable elongator complex protein 2-like [Apis mellifera]
gi|328788273|ref|XM_001120635.2|	-4.71286	0.869102	-	-	-	gi|350417491|ref|XP_003491448.1|/2.12022e-137/PREDICTED: PRKC apoptosis WT1 regulator protein-like [Bombus impatiens]
gi|328786979|ref|XM_393743.4|	-4.70435	0.809742	-	-	-	gi|328786980|ref|XP_393743.4|/0/PREDICTED: putative methyltransferase NSUN5-like [Apis mellifera]
gi|328789789|ref|XM_003251272.1|	-4.69811	0.875159	-	-	-	gi|328789790|ref|XP_003251320.1|/3.0615e-108/PREDICTED: PRA1 family protein 3-like isoform 1 [Apis mellifera]
gi|328790638|ref|XM_001120078.2|	-4.69596	0.853545	-	-	-	gi|340727120|ref|XP_003401899.1|/2.75743e-86/PREDICTED: transmembrane protein 173-like [Bombus terrestris]
gi|328777670|ref|XM_003249334.1|	-4.6808	0.858072	GO:0044424//intracellular part	GO:0046872//metal ion binding;GO:0016462//pyrophosphatase activity	GO:0006793//phosphorus metabolic process	gi|328777671|ref|XP_003249382.1|/0/PREDICTED: inorganic pyrophosphatase-like [Apis mellifera]
gi|328786388|ref|XM_624387.3|	-4.67533	0.879878	-	GO:0031420;GO:0016301//kinase activity	GO:0006796//phosphate metabolic process;GO:0006007//glucose catabolic process	gi|328786389|ref|XP_624390.2|/0/PREDICTED: pyruvate kinase-like [Apis mellifera]
gi|328791824|ref|XM_623279.3|	-4.65379	0.883767	GO:0043231//intracellular membrane-bounded organelle	GO:0016757//transferase activity, transferring glycosyl groups;GO:0015036//disulfide oxidoreductase activity	GO:0018904;GO:0019725//cellular homeostasis	gi|66546657|ref|XP_623282.1|/0/PREDICTED: protein disulfide-isomerase A3 isoform 2 [Apis mellifera]
gi|328783168|ref|XM_001123304.2|	-4.6486	0.807511	-	-	-	gi|328783169|ref|XP_001123304.2|/2.68153e-148/PREDICTED: malectin-like [Apis mellifera]
gi|213972575|ref|NM_001141964.1|	-4.64792	0.807511	GO:0043231//intracellular membrane-bounded organelle	-	-	gi|213972576|ref|NP_001135436.1|/4.45373e-41/extra macrochaetae [Apis mellifera]
gi|328790148|ref|XM_623855.3|	-4.64345	0.86483	-	-	-	gi|328790149|ref|XP_623858.3|/0/PREDICTED: adenylate cyclase type 2-like [Apis mellifera]
gi|328788174|ref|XR_120374.1|	-4.63474	0.874649	-	-	-	gi|383863627|ref|XP_003707281.1|/0/PREDICTED: baculoviral IAP repeat-containing protein 6 [Megachile rotundata]
gi|328785062|ref|XM_394009.4|	-4.62541	0.805853	-	GO:0016787//hydrolase activity	-	gi|328785063|ref|XP_394009.3|/0/PREDICTED: alkaline phosphatase, tissue-nonspecific isozyme-like isoform 1 [Apis mellifera]
gi|328780036|ref|XM_392553.4|	-4.62218	0.84736	GO:0043231//intracellular membrane-bounded organelle	GO:0016861//intramolecular oxidoreductase activity, interconverting aldoses and ketoses	GO:0000097//sulfur amino acid biosynthetic process;GO:0033353//S-adenosylmethionine cycle;GO:0007444//imaginal disc development;GO:0010467//gene expression	gi|48096956|ref|XP_392553.1|/0/PREDICTED: methylthioribose-1-phosphate isomerase-like [Apis mellifera]
gi|328777834|ref|XM_392983.4|	-4.60525	0.860941	-	GO:0016491//oxidoreductase activity	-	gi|48104864|ref|XP_392983.1|/4.2832e-90/PREDICTED: NADH dehydrogenase [ubiquinone] 1 alpha subcomplex subunit 8 [Apis mellifera]
gi|328791611|ref|XM_623487.3|	-4.59234	0.879878	GO:0044424//intracellular part	GO:0004812//aminoacyl-tRNA ligase activity;GO:0032559	GO:0006418//tRNA aminoacylation for protein translation	gi|66511652|ref|XP_623490.1|/0/PREDICTED: asparaginyl-tRNA synthetase, cytoplasmic-like [Apis mellifera]
gi|328788355|ref|XM_394580.3|	-4.57787	0.802793	-	GO:0008252//nucleotidase activity	-	gi|48095986|ref|XP_394580.1|/2.97703e-179/PREDICTED: 3'(2'),5'-bisphosphate nucleotidase 1-like [Apis mellifera]
gi|328793878|ref|XM_397175.3|	-4.5692	0.859857	-	GO:0004672//protein kinase activity;GO:0032559	GO:0006464//protein modification process	gi|48140984|ref|XP_397175.1|/0/PREDICTED: hypothetical protein LOC413736 [Apis mellifera]
gi|328783425|ref|XM_001122227.2|	-4.56136	0.880324	-	-	-	gi|110763663|ref|XP_001122227.1|/1.1487e-114/PREDICTED: OV-16 antigen-like [Apis mellifera]
gi|328789714|ref|XM_001122193.2|	-4.55289	0.861834	-	-	-	gi|328789715|ref|XP_001122193.2|/0/PREDICTED: hypothetical protein LOC726461 [Apis mellifera]
gi|328782383|ref|XR_120079.1|	-4.55076	0.881982	-	-	-	-
gi|328790404|ref|XM_395432.4|	-4.55004	0.84532	GO:0043231//intracellular membrane-bounded organelle;GO:0043234//protein complex	GO:0046914//transition metal ion binding;GO:0008135//translation factor activity, nucleic acid binding	GO:0006412//translation;GO:0006355//regulation of transcription, DNA-dependent;GO:0006352//transcription initiation, DNA-dependent;GO:0051098//regulation of binding	gi|48102797|ref|XP_395432.1|/3.09155e-170/PREDICTED: transcription initiation factor IIB isoform 1 [Apis mellifera]
gi|328792563|ref|XM_394267.4|	-4.54345	0.825427	GO:0044464//cell part	-	-	gi|328792564|ref|XP_394267.3|/2.22766e-175/PREDICTED: mitochondrial uncoupling protein 2-like isoform 1 [Apis mellifera]
gi|328792997|ref|XM_623913.3|	-4.54183	0.869931	-	-	-	gi|328792998|ref|XP_623916.2|/0/PREDICTED: glutamyl aminopeptidase-like isoform 1 [Apis mellifera]
gi|328781559|ref|XM_395088.4|	-4.54116	0.800625	GO:0000315//organellar large ribosomal subunit	-	-	gi|48101271|ref|XP_395088.1|/4.3578e-81/PREDICTED: 39S ribosomal protein L27, mitochondrial [Apis mellifera]
gi|328786607|ref|XM_393146.4|	-4.5226	0.878921	-	-	-	gi|48112268|ref|XP_393146.1|/1.3472e-92/PREDICTED: hypothetical protein LOC409648 [Apis mellifera]
gi|58585089|ref|NM_001011574.1|	-4.51072	0.886827	-	GO:0016899//oxidoreductase activity, acting on the CH-OH group of donors, oxygen as acceptor;GO:0050662//coenzyme binding	GO:0044281//small molecule metabolic process	gi|58585090|ref|NP_001011574.1|/0/glucose oxidase [Apis mellifera]
gi|328786706|ref|XM_001121273.2|	-4.50903	0.864894	-	GO:0003677//DNA binding	GO:0030097//hemopoiesis;GO:0006909//phagocytosis;GO:0002164//larval development;GO:0048333//mesodermal cell differentiation;GO:0006355//regulation of transcription, DNA-dependent;GO:0045165//cell fate commitment;GO:0001700//embryonic development via the syncytial blastoderm;GO:0042688//crystal cell differentiation;GO:0048565//digestive tract development;GO:0007276//gamete generation;GO:0007431//s…	gi|328786707|ref|XP_001121273.2|/0/PREDICTED: hypothetical protein LOC725422 [Apis mellifera]
gi|328785996|ref|XM_003250644.1|	-4.50801	0.884149	GO:0030529//ribonucleoprotein complex	GO:0005198//structural molecule activity	GO:0010467//gene expression	gi|110762954|ref|XP_001121176.1|/8.21764e-63/PREDICTED: 60S ribosomal protein L34 isoform 1 [Apis mellifera]
gi|328784197|ref|XM_623824.3|	-4.50675	0.875032	-	-	-	gi|328784198|ref|XP_623827.3|/0/PREDICTED: protein SHQ1 homolog [Apis mellifera]
gi|328793770|ref|XM_003251880.1|	-4.50624	0.812612	GO:0043232	GO:0008092//cytoskeletal protein binding	GO:0008064//regulation of actin polymerization or depolymerization	gi|328793771|ref|XP_003251928.1|/2.08833e-162/PREDICTED: probable actin-related protein 2/3 complex subunit 2 isoform 1 [Apis mellifera]
gi|328789706|ref|XM_001120103.2|	-4.48875	0.864639	-	-	-	gi|328789707|ref|XP_001120103.2|/0/PREDICTED: hypothetical protein LOC724299 [Apis mellifera]
gi|328788802|ref|XM_392639.4|	-4.47911	0.883193	GO:0033178//proton-transporting two-sector ATPase complex, catalytic domain	GO:0015078//hydrogen ion transmembrane transporter activity;GO:0019829//cation-transporting ATPase activity;GO:0032559	GO:0015986//ATP synthesis coupled proton transport;GO:0015988//energy coupled proton transport, against electrochemical gradient	gi|48100966|ref|XP_392639.1|/0/PREDICTED: ATP synthase subunit alpha, mitochondrial isoform 1 [Apis mellifera]
gi|328791664|ref|XM_624361.3|	-4.47376	0.861706	-	-	-	gi|66546689|ref|XP_624364.1|/4.19254e-118/PREDICTED: dysbindin-A-like [Apis mellifera]
gi|328778319|ref|XM_391959.4|	-4.45219	0.87178	GO:0044464//cell part	-	-	gi|48097857|ref|XP_391959.1|/4.64925e-139/PREDICTED: protein l(2)37Cc-like [Apis mellifera]
gi|328780288|ref|XM_001122356.2|	-4.44619	0.8677	-	-	-	gi|328780289|ref|XP_001122356.2|/0/PREDICTED: UPF0636 protein C4orf41 homolog [Apis mellifera]
gi|328780940|ref|XM_394733.4|	-4.42527	0.878602	-	GO:0032561	GO:0006810//transport;GO:0035556//intracellular signal transduction	gi|66513978|ref|XP_394733.2|/1.56458e-116/PREDICTED: ras-related protein Rab-27A-like isoform 1 [Apis mellifera]
gi|328790519|ref|XM_396647.4|	-4.39458	0.833588	-	GO:0004674//protein serine/threonine kinase activity;GO:0060089;GO:0005543//phospholipid binding;GO:0005102//receptor binding;GO:0032559	GO:0003002//regionalization;GO:0009968//negative regulation of signal transduction;GO:0007186//G-protein coupled receptor protein signaling pathway;GO:0007602//phototransduction;GO:0006464//protein modification process	gi|328790520|ref|XP_396647.4|/0/PREDICTED: LOW QUALITY PROTEIN: G protein-coupled receptor kinase 1 isoform 1 [Apis mellifera]
gi|328793662|ref|XR_014872.2|	-4.39449	0.870505	-	-	-	gi|335892810|ref|NP_001229484.1|/3.16082e-151/solute carrier family 35 member B1 [Apis mellifera]
gi|328790446|ref|XM_397567.4|	-4.39148	0.883321	-	-	-	gi|66516797|ref|XP_397567.2|/1.13843e-151/PREDICTED: hypothetical protein LOC409486 [Apis mellifera]
gi|328782606|ref|XM_001121439.2|	-4.35302	0.846468	GO:0043234//protein complex	-	-	gi|328782607|ref|XP_001121439.2|/0/PREDICTED: WASH complex subunit strumpellin-like [Apis mellifera]
gi|328787149|ref|XM_623330.3|	-4.34826	0.860686	GO:0043231//intracellular membrane-bounded organelle	GO:0005488//binding	-	gi|66553024|ref|XP_623333.1|/0/PREDICTED: splicing factor 3B subunit 3 isoform 1 [Apis mellifera]
gi|328783571|ref|XM_624459.3|	-4.34194	0.824407	-	-	-	gi|328783572|ref|XP_624462.2|/0/PREDICTED: calcium uptake protein 1 homolog, mitochondrial-like isoform 2 [Apis mellifera]
gi|328793767|ref|XM_003251879.1|	-4.339	0.837414	-	-	-	gi|328793768|ref|XP_003251927.1|/0/PREDICTED: hypothetical protein LOC727639 [Apis mellifera]
gi|328777810|ref|XM_001121491.2|	-4.32776	0.861834	GO:0043231//intracellular membrane-bounded organelle	GO:0003677//DNA binding;GO:0001071//nucleic acid binding transcription factor activity	GO:0006351//transcription, DNA-dependent	gi|328777862|ref|XP_003249409.1|/2.18365e-106/PREDICTED: hypothetical protein LOC100576300 [Apis mellifera]
gi|328787120|ref|XM_393134.4|	-4.31672	0.852015	-	-	-	gi|328787121|ref|XP_393134.4|/0/PREDICTED: hypothetical protein LOC409634 [Apis mellifera]
gi|328783517|ref|XM_623515.3|	-4.29822	0.821665	GO:0044424//intracellular part	GO:0048037//cofactor binding	-	gi|66524764|ref|XP_623518.1|/3.32342e-139/PREDICTED: proline synthase co-transcribed bacterial homolog protein-like [Apis mellifera]
gi|328786488|ref|XR_120290.1|	-4.2968	0.884915	-	-	-	-
gi|328779751|ref|XM_397224.3|	-4.28715	0.866998	-	GO:0046872//metal ion binding;GO:0005527//macrolide binding	GO:0044267//cellular protein metabolic process;GO:0002118//aggressive behavior	gi|328779752|ref|XP_397224.3|/3.14257e-89/PREDICTED: peptidyl-prolyl cis-trans isomerase FKBP14-like [Apis mellifera]
gi|328787168|ref|XM_396596.4|	-4.27514	0.828551	GO:0044424//intracellular part	GO:0008135//translation factor activity, nucleic acid binding	GO:0048102//autophagic cell death;GO:0006412//translation	gi|48126476|ref|XP_396596.1|/4.1499e-152/PREDICTED: eukaryotic translation initiation factor 3 subunit F-like [Apis mellifera]
gi|328785075|ref|XM_394006.4|	-4.26059	0.84379	-	GO:0042625//ATPase activity, coupled to transmembrane movement of ions	GO:0008152//metabolic process	gi|328785076|ref|XP_394006.4|/0/PREDICTED: probable cation-transporting ATPase 13A3-like [Apis mellifera]
gi|328785586|ref|XM_003250571.1|	-4.25505	0.843216	-	-	-	gi|380027688|ref|XP_003697552.1|/0/PREDICTED: uncharacterized protein LOC100872074 [Apis florea]
gi|328781015|ref|XM_001122741.2|	-4.24902	0.884851	-	-	-	gi|110766389|ref|XP_001122741.1|/2.59643e-139/PREDICTED: protein takeout-like [Apis mellifera]
gi|328784455|ref|XM_624986.3|	-4.24618	0.858263	-	-	-	gi|110764667|ref|XP_624989.2|/0/PREDICTED: hypothetical protein LOC552612 [Apis mellifera]
gi|328793591|ref|XM_395122.2|	-4.24212	0.809105	-	GO:0004175//endopeptidase activity	GO:0019538//protein metabolic process	gi|48101413|ref|XP_395122.1|/0/PREDICTED: probable O-sialoglycoprotein endopeptidase [Apis mellifera]
gi|328782782|ref|XM_624893.3|	-4.2301	0.884851	GO:0030529//ribonucleoprotein complex	-	GO:0010467//gene expression	gi|380021001|ref|XP_003694363.1|/4.86084e-116/PREDICTED: 60S ribosomal protein L13-like isoform 2 [Apis florea]
gi|328779308|ref|XM_396716.4|	-4.22064	0.808212	-	GO:0016757//transferase activity, transferring glycosyl groups	-	gi|48133431|ref|XP_396716.1|/0/PREDICTED: galactosylgalactosylxylosylprotein 3-beta-glucuronosyltransferase I [Apis mellifera]
gi|328784787|ref|XM_001122246.2|	-4.21364	0.83786	-	GO:0016829//lyase activity	GO:0009124//nucleoside monophosphate biosynthetic process	gi|328784788|ref|XP_001122246.2|/0/PREDICTED: adenylate cyclase type 5-like, partial [Apis mellifera]
gi|328780733|ref|XM_003249803.1|	-4.20546	0.851696	-	-	-	gi|328780734|ref|XP_003249851.1|/0/PREDICTED: hypothetical protein LOC725964 [Apis mellifera]
gi|328791672|ref|XM_395659.4|	-4.19713	0.858646	-	-	-	gi|48103834|ref|XP_395659.1|/2.95693e-90/PREDICTED: protein lethal(2)essential for life-like isoform 1 [Apis mellifera]
gi|328776404|ref|XM_001122097.2|	-4.17348	0.814843	-	-	-	gi|328776405|ref|XP_001122097.2|/0/PREDICTED: hypothetical protein LOC726354 [Apis mellifera]
gi|328787571|ref|XM_393878.4|	-4.16993	0.840474	GO:0005681//spliceosomal complex	GO:0003676//nucleic acid binding	GO:0007416//synapse assembly;GO:0000377;GO:0048232//male gamete generation	gi|328787572|ref|XP_393878.3|/0/PREDICTED: IGF-II mRNA-binding protein [Apis mellifera]
gi|328786857|ref|XM_397276.4|	-4.15757	0.849974	GO:0015630//microtubule cytoskeleton	GO:0003774//motor activity;GO:0032559	GO:0051648//vesicle localization;GO:0007017//microtubule-based process;GO:0016192//vesicle-mediated transport	gi|328786858|ref|XP_397276.3|/0/PREDICTED: kinesin 3B isoform 1 [Apis mellifera]
gi|328788576|ref|XM_394208.4|	-4.15625	0.878794	GO:0044464//cell part	GO:0004672//protein kinase activity	GO:0040008//regulation of growth;GO:0016049//cell growth;GO:0033554//cellular response to stress;GO:0007292//female gamete generation;GO:0048232//male gamete generation;GO:0003006//developmental process involved in reproduction;GO:0043066//negative regulation of apoptosis;GO:0007166//cell surface receptor linked signaling pathway;GO:0006464//protein modification process	gi|328788577|ref|XP_394208.4|/0/PREDICTED: 3-phosphoinositide-dependent protein kinase 1-like [Apis mellifera]
gi|328778515|ref|XM_395441.4|	-4.15162	0.805279	-	-	-	gi|66558718|ref|XP_395441.2|/0/PREDICTED: translation initiation factor eIF-2B subunit gamma [Apis mellifera]
gi|328777609|ref|XM_001122703.2|	-4.14911	0.854119	-	-	-	gi|328777610|ref|XP_001122703.2|/0/PREDICTED: e3 ubiquitin-protein ligase listerin-like [Apis mellifera]
gi|328793390|ref|XM_624287.3|	-4.13239	0.880324	GO:0044424//intracellular part	GO:0008135//translation factor activity, nucleic acid binding	GO:0006412//translation	gi|110764913|ref|XP_624290.2|/1.14952e-114/PREDICTED: eukaryotic translation initiation factor 4E [Apis mellifera]
gi|328778364|ref|XM_001121595.2|	-4.1226	0.813823	-	-	-	gi|328778365|ref|XP_001121595.2|/0/PREDICTED: plexin domain-containing protein 2-like [Apis mellifera]
gi|145386513|ref|NM_001085345.1|	-4.09245	0.801326	-	-	-	-
gi|328790305|ref|XM_392407.4|	-4.08031	0.800434	GO:0005700//polytene chromosome;GO:0043231//intracellular membrane-bounded organelle	-	GO:0019827//stem cell maintenance;GO:0007476//imaginal disc-derived wing morphogenesis	gi|328790306|ref|XP_392407.4|/0/PREDICTED: hypothetical protein LOC408877 [Apis mellifera]
gi|328787627|ref|XM_396592.4|	-4.0577	0.875478	-	-	-	gi|328787628|ref|XP_396592.3|/0/PREDICTED: oxidative stress-induced growth inhibitor 1-like [Apis mellifera]
gi|328776987|ref|XM_001122170.2|	-4.03758	0.880005	-	-	-	gi|328776988|ref|XP_001122170.2|/0/PREDICTED: signal recognition particle 72 kDa protein-like [Apis mellifera]
gi|328787504|ref|XM_003250911.1|	-4.02538	0.880388	GO:0030529//ribonucleoprotein complex	GO:0005198//structural molecule activity	GO:0010467//gene expression	gi|328787505|ref|XP_003250959.1|/8.88857e-59/PREDICTED: hypothetical protein LOC551870 [Apis mellifera]
gi|328789003|ref|XM_392631.4|	-4.01528	0.807001	-	-	-	gi|66533586|ref|XP_392631.2|/0/PREDICTED: protein zyg-11 homolog B-like [Apis mellifera]
gi|328784394|ref|XM_623650.3|	-3.98964	0.866679	-	-	-	gi|328784395|ref|XP_623653.3|/0/PREDICTED: LOW QUALITY PROTEIN: hypothetical protein LOC551259 [Apis mellifera]
gi|328792942|ref|XM_001123063.2|	-3.98373	0.866424	-	-	-	gi|328792943|ref|XP_001123063.2|/3.44369e-154/PREDICTED: vacuolar protein sorting-associated protein VTA1 homolog [Apis mellifera]
gi|148277632|ref|NM_001098214.1|	-3.97717	0.832568	GO:0044464//cell part	GO:0016814//hydrolase activity, acting on carbon-nitrogen (but not peptide) bonds, in cyclic amidines;GO:0003723//RNA binding	GO:0010467//gene expression	gi|148277633|ref|NP_001091684.1|/0/adenosine deaminase acting on RNA [Apis mellifera]
gi|328787850|ref|XR_120363.1|	-3.97376	0.881663	-	GO:0016874//ligase activity	-	gi|380021727|ref|XP_003694709.1|/0/PREDICTED: LOW QUALITY PROTEIN: protein KIAA0317-like [Apis florea]
gi|328778253|ref|XM_003249417.1|	-3.95798	0.80343	-	-	-	gi|328778254|ref|XP_003249465.1|/8.11335e-57/PREDICTED: hypothetical protein LOC100576840 [Apis mellifera]
gi|328780865|ref|XM_392491.4|	-3.95472	0.881472	-	-	-	gi|328780866|ref|XP_392491.4|/0/PREDICTED: hypothetical protein LOC408963 [Apis mellifera]
gi|328791459|ref|XM_001120829.2|	-3.94067	0.871525	-	GO:0004674//protein serine/threonine kinase activity;GO:0032559	GO:0006464//protein modification process	gi|328791460|ref|XP_001120829.2|/0/PREDICTED: serine/threonine-protein kinase tricorner [Apis mellifera]
gi|328778832|ref|XR_119885.1|	-3.91402	0.829635	-	-	-	gi|380030164|ref|XP_003698725.1|/0/PREDICTED: oxysterol-binding protein-related protein 8 [Apis florea]
gi|328775949|ref|XM_001122141.2|	-3.87431	0.827786	-	-	-	gi|328775950|ref|XP_001122141.2|/0/PREDICTED: transcriptional activator protein Pur-alpha-like [Apis mellifera]
gi|328777439|ref|XM_392951.4|	-3.87366	0.826957	-	-	-	gi|328777440|ref|XP_392951.3|/0/PREDICTED: tumor susceptibility gene 101 protein [Apis mellifera]
gi|328792937|ref|XM_393161.4|	-3.8706	0.880388	-	-	-	gi|66565246|ref|XP_393161.2|/3.87094e-79/PREDICTED: lysozyme isoform 1 [Apis mellifera]
gi|328791680|ref|XM_394947.4|	-3.82662	0.854246	GO:0015630//microtubule cytoskeleton	GO:0017111//nucleoside-triphosphatase activity;GO:0032561	GO:0048311//mitochondrion distribution;GO:0009207;GO:0048488//synaptic vesicle endocytosis	gi|328791681|ref|XP_394947.3|/0/PREDICTED: dynamin related protein 1 isoform 1 [Apis mellifera]
gi|328790052|ref|XM_392303.4|	-3.80907	0.868273	-	-	GO:0008344//adult locomotory behavior;GO:0016198//axon choice point recognition;GO:0010769//regulation of cell morphogenesis involved in differentiation	gi|328790053|ref|XP_392303.4|/0/PREDICTED: protein turtle isoform 2 [Apis mellifera]
gi|328777859|ref|XR_119825.1|	-3.79817	0.871971	-	-	-	gi|340717485|ref|XP_003397212.1|/0/PREDICTED: hypothetical protein LOC100644064 [Bombus terrestris]
gi|328783424|ref|XM_001122208.2|	-3.7916	0.884086	-	-	-	gi|110763660|ref|XP_001122208.1|/0/PREDICTED: alpha-1,6-mannosyl-glycoprotein 2-beta-N-acetylglucosaminyltransferase [Apis mellifera]
gi|328784886|ref|XM_395791.3|	-3.77515	0.827914	-	GO:0016879//ligase activity, forming carbon-nitrogen bonds;GO:0032559	GO:0006464//protein modification process	gi|328784887|ref|XP_395791.3|/6.39456e-164/PREDICTED: ubiquitin-conjugating enzyme E2 H [Apis mellifera]
gi|328781584|ref|XM_001121698.2|	-3.75788	0.867445	-	GO:0009975//cyclase activity;GO:0005506//iron ion binding	GO:0006164//purine nucleotide biosynthetic process	gi|328781585|ref|XP_001121698.2|/7.5099e-98/PREDICTED: trafficking protein particle complex subunit 6B-like [Apis mellifera]
gi|328781906|ref|XM_393843.3|	-3.71906	0.857817	-	-	-	gi|328781907|ref|XP_393843.3|/0/PREDICTED: hypothetical protein LOC410363 isoform 1, partial [Apis mellifera]
gi|328790678|ref|XM_394381.4|	-3.71891	0.820199	GO:0043296//apical junction complex;GO:0005887//integral to plasma membrane	GO:0008556//potassium-transporting ATPase activity	GO:0007043//cell-cell junction assembly;GO:0035151//regulation of tube size, open tracheal system;GO:0009206;GO:0021782//glial cell development;GO:0030001//metal ion transport	gi|66513934|ref|XP_394381.2|/0/PREDICTED: sodium/potassium-transporting ATPase subunit beta-2 isoform 1 [Apis mellifera]
gi|328777180|ref|XM_001122383.2|	-3.71286	0.806682	-	-	-	gi|328777181|ref|XP_001122383.2|/6.46902e-36/PREDICTED: hypothetical protein LOC726662 [Apis mellifera]
gi|328791005|ref|XM_623800.3|	-3.70429	0.86381	-	-	-	gi|328791006|ref|XP_623803.3|/1.10931e-153/PREDICTED: cell growth-regulating nucleolar protein-like [Apis mellifera]
gi|328791098|ref|XM_396003.4|	-3.70175	0.806172	-	GO:0016624//oxidoreductase activity, acting on the aldehyde or oxo group of donors, disulfide as acceptor	GO:0008152//metabolic process	gi|328791099|ref|XP_396003.3|/0/PREDICTED: 2-oxoisovalerate dehydrogenase subunit alpha, mitochondrial-like isoform 1 [Apis mellifera]
gi|328779103|ref|XM_393020.4|	-3.68061	0.811719	-	-	-	gi|66554289|ref|XP_393020.2|/1.3728e-135/PREDICTED: CD9 antigen [Apis mellifera]
gi|328781482|ref|XM_624976.3|	-3.62329	0.867891	GO:0031224//intrinsic to membrane	-	GO:0051234//establishment of localization	gi|328781483|ref|XP_624979.2|/1.00894e-109/PREDICTED: transmembrane emp24 domain-containing protein-like [Apis mellifera]
gi|328778485|ref|XM_393021.4|	-3.6196	0.853928	-	-	-	gi|328778486|ref|XP_393021.4|/9.92197e-120/PREDICTED: hypothetical protein LOC409514 isoform 1 [Apis mellifera]
gi|328782187|ref|XM_003250052.1|	-3.61414	0.876307	-	GO:0019205//nucleobase, nucleoside, nucleotide kinase activity;GO:0016776//phosphotransferase activity, phosphate group as acceptor	GO:0009117//nucleotide metabolic process;GO:0006796//phosphate metabolic process	gi|328782188|ref|XP_003250100.1|/3.43443e-114/PREDICTED: UMP-CMP kinase-like [Apis mellifera]
gi|110768301|ref|XM_001120018.1|	-3.61208	0.813759	GO:0043229//intracellular organelle	-	-	gi|110768302|ref|XP_001120018.1|/0/PREDICTED: 50S ribosomal protein L1 [Apis mellifera]
gi|328777290|ref|XM_001121631.2|	-3.60809	0.866743	-	-	-	gi|110754986|ref|XP_001121631.1|/1.77383e-133/PREDICTED: hypothetical protein LOC725829 [Apis mellifera]
gi|328788231|ref|XM_001123128.2|	-3.60204	0.835501	-	-	-	gi|110766002|ref|XP_001123128.1|/1.00312e-148/PREDICTED: transmembrane protein 192-like [Apis mellifera]
gi|328784391|ref|XM_395911.4|	-3.58561	0.806236	-	-	-	gi|328784392|ref|XP_395911.4|/0/PREDICTED: tetratricopeptide repeat protein 37-like [Apis mellifera]
gi|328780529|ref|XM_001119917.2|	-3.55333	0.815672	-	-	-	gi|328780530|ref|XP_001119917.2|/0/PREDICTED: 28S ribosomal protein S9, mitochondrial-like, partial [Apis mellifera]
gi|258679419|ref|NM_001164810.1|	-3.54504	0.832887	-	-	-	gi|258679420|ref|NP_001158282.1|/8.87938e-61/lin-52 protein [Apis mellifera]
gi|328781071|ref|XM_001119950.2|	-3.53489	0.867317	-	GO:0046872//metal ion binding;GO:0016725;GO:0051536//iron-sulfur cluster binding	-	gi|110759329|ref|XP_001119950.1|/0/PREDICTED: xanthine dehydrogenase [Apis mellifera]
gi|328791268|ref|XM_396547.4|	-3.5314	0.852079	-	-	-	gi|328791269|ref|XP_396547.4|/0/PREDICTED: ubiquitin-protein ligase E3C-like [Apis mellifera]
gi|328777883|ref|XM_397178.4|	-3.52887	0.819689	-	-	-	gi|328777884|ref|XP_397178.4|/0/PREDICTED: synaptic vesicle glycoprotein 2B-like [Apis mellifera]
gi|328789030|ref|XM_624512.3|	-3.50728	0.800944	-	-	-	gi|328789031|ref|XP_624515.2|/0/PREDICTED: folliculin [Apis mellifera]
gi|328793621|ref|XM_623596.3|	-3.50411	0.870951	-	-	-	gi|66566311|ref|XP_623599.1|/5.98828e-105/PREDICTED: suppressor of G2 allele of SKP1 homolog isoform 2 [Apis mellifera]
gi|328791241|ref|XM_003251488.1|	-3.49486	0.870569	-	GO:0005488//binding;GO:0008168//methyltransferase activity	GO:0016070//RNA metabolic process;GO:0006730//one-carbon metabolic process	gi|328791242|ref|XP_003251536.1|/3.54389e-36/PREDICTED: hypothetical protein LOC100578004 [Apis mellifera]
gi|328785468|ref|XM_393528.3|	-3.4924	0.818095	-	GO:0005488//binding	-	gi|328785469|ref|XP_393528.3|/6.31226e-177/PREDICTED: glyoxylate reductase/hydroxypyruvate reductase-like [Apis mellifera]
gi|328786683|ref|XM_395048.4|	-3.4801	0.855968	-	-	-	gi|328786684|ref|XP_395048.4|/0/PREDICTED: protein argonaute-2 [Apis mellifera]
gi|328778156|ref|XM_392865.4|	-3.47897	0.812612	GO:0044464//cell part	GO:0046914//transition metal ion binding	-	gi|328778157|ref|XP_392865.2|/2.39441e-98/PREDICTED: zinc finger Ran-binding domain-containing protein 2-like [Apis mellifera]
gi|328789469|ref|XM_001121987.2|	-3.46839	0.835884	-	-	-	gi|328789470|ref|XP_001121987.2|/0/PREDICTED: hypothetical protein LOC726231 [Apis mellifera]
gi|328783401|ref|XM_394067.3|	-3.45666	0.852334	-	-	GO:0009792//embryo development ending in birth or egg hatching;GO:0009887//organ morphogenesis;GO:0009605//response to external stimulus;GO:0007635//chemosensory behavior;GO:0007626//locomotory behavior	gi|328783402|ref|XP_394067.3|/0/PREDICTED: semaphorin-5A [Apis mellifera]
gi|328786821|ref|XM_393819.4|	-3.45452	0.835182	GO:0016020//membrane;GO:0044444//cytoplasmic part;GO:0043227//membrane-bounded organelle	-	-	gi|328786822|ref|XP_393819.4|/0/PREDICTED: endoplasmic reticulum-Golgi intermediate compartment protein 3-like isoform 1 [Apis mellifera]
gi|328779717|ref|XM_003249649.1|	-3.44774	0.837605	-	-	-	gi|328779718|ref|XP_003249697.1|/0/PREDICTED: hypothetical protein LOC100577174 [Apis mellifera]
gi|328789619|ref|XM_394307.4|	-3.44594	0.841941	GO:0016020//membrane	GO:0004672//protein kinase activity;GO:0032559	GO:0016477//cell migration;GO:0007166//cell surface receptor linked signaling pathway;GO:0008306//associative learning;GO:0006464//protein modification process	gi|328789620|ref|XP_394307.4|/0/PREDICTED: casein kinase I isoform gamma-3 [Apis mellifera]
gi|328790620|ref|XM_623696.3|	-3.44589	0.820199	-	-	-	gi|328790621|ref|XP_623699.3|/0/PREDICTED: sorting nexin-14-like [Apis mellifera]
gi|328779674|ref|XM_003249641.1|	-3.4298	0.814078	-	-	-	gi|328779675|ref|XP_003249689.1|/4.57695e-101/PREDICTED: protein lethal(2)essential for life-like [Apis mellifera]
gi|328788271|ref|XM_394587.4|	-3.42547	0.866488	GO:0031224//intrinsic to membrane	GO:0015108//chloride transmembrane transporter activity	GO:0015698//inorganic anion transport;GO:0030001//metal ion transport	gi|328788272|ref|XP_394587.3|/0/PREDICTED: solute carrier family 12 member 6-like isoform 1 [Apis mellifera]
gi|328793589|ref|XM_393546.4|	-3.4235	0.851568	GO:0005887//integral to plasma membrane	GO:0005249//voltage-gated potassium channel activity	GO:0050804//regulation of synaptic transmission;GO:0007626//locomotory behavior;GO:0042391//regulation of membrane potential;GO:0034220//ion transmembrane transport;GO:0030001//metal ion transport	gi|110767819|ref|XP_393546.3|/0/PREDICTED: potassium voltage-gated channel protein Shab-like [Apis mellifera]
gi|328776603|ref|XM_001122493.2|	-3.4177	0.808914	-	-	-	gi|110762006|ref|XP_001122493.1|/4.5753e-62/PREDICTED: hypothetical protein LOC726772 [Apis mellifera]
gi|328781764|ref|XM_392358.4|	-3.4138	0.80783	-	-	-	gi|328781765|ref|XP_392358.4|/0/PREDICTED: hypothetical protein LOC408826 [Apis mellifera]
gi|328783422|ref|XM_392061.4|	-3.4123	0.86024	GO:0030136//clathrin-coated vesicle;GO:0031224//intrinsic to membrane;GO:0045202//synapse	GO:0005275//amine transmembrane transporter activity	GO:0051937	gi|328783423|ref|XP_392061.3|/0/PREDICTED: synaptic vesicular amine transporter [Apis mellifera]
gi|328785849|ref|XM_396938.4|	-3.40331	0.838052	-	-	-	gi|328785850|ref|XP_396938.3|/0/PREDICTED: protein VAC14 homolog [Apis mellifera]
gi|328776944|ref|XM_394713.4|	-3.39915	0.821857	-	-	-	gi|66513610|ref|XP_394713.2|/0/PREDICTED: conserved oligomeric Golgi complex subunit 7 [Apis mellifera]
gi|328792293|ref|XM_393286.4|	-3.38278	0.816501	GO:0016020//membrane	GO:0008509//anion transmembrane transporter activity	GO:0006810//transport	gi|328792294|ref|XP_393286.4|/0/PREDICTED: sodium bicarbonate cotransporter 3-like isoform 1 [Apis mellifera]
gi|328777685|ref|XR_119811.1|	-3.36521	0.805726	-	GO:0016787//hydrolase activity	-	gi|380027637|ref|XP_003697527.1|/7.99362e-70/PREDICTED: furin-like protease 1, isoforms 1/1-X/2-like [Apis florea]
gi|328784511|ref|XM_393789.3|	-3.35547	0.85431	GO:0015630//microtubule cytoskeleton;GO:0044444//cytoplasmic part	-	GO:0006091//generation of precursor metabolites and energy	gi|66520256|ref|XP_393789.2|/7.52978e-128/PREDICTED: electron transfer flavoprotein subunit beta-like [Apis mellifera]
gi|328782026|ref|XM_001122158.2|	-3.34762	0.872035	-	-	-	gi|328782027|ref|XP_001122158.2|/0/PREDICTED: membrane metallo-endopeptidase-like 1-like [Apis mellifera]
gi|328787647|ref|XM_392315.4|	-3.34346	0.857562	-	-	-	gi|48095529|ref|XP_392315.1|/4.09003e-149/PREDICTED: post-GPI attachment to proteins factor 2-like [Apis mellifera]
gi|328791270|ref|XM_393259.4|	-3.33224	0.880324	GO:0016234//inclusion body;GO:0043231//intracellular membrane-bounded organelle	GO:0008641//small protein activating enzyme activity;GO:0000166//nucleotide binding	GO:0032446//protein modification by small protein conjugation	gi|328791271|ref|XP_393259.3|/0/PREDICTED: ubiquitin-like modifier-activating enzyme 5-like [Apis mellifera]
gi|328791495|ref|XR_120562.1|	-3.31511	0.868783	-	-	-	-
gi|328791522|ref|XM_393207.4|	-3.28987	0.884086	-	-	-	gi|66511554|ref|XP_393207.2|/0/PREDICTED: glucosylceramidase-like isoform 1 [Apis mellifera]
gi|328776128|ref|XM_001120182.2|	-3.27766	0.826384	-	-	GO:0009987//cellular process	gi|328776129|ref|XP_001120182.2|/0/PREDICTED: GPI inositol-deacylase-like [Apis mellifera]
gi|328789694|ref|XM_001120886.2|	-3.27493	0.85973	-	-	-	gi|328789695|ref|XP_001120886.2|/0/PREDICTED: UPF0614 protein C14orf102-like [Apis mellifera]
gi|328793548|ref|XM_395793.4|	-3.27407	0.805471	-	-	-	gi|66561865|ref|XP_395793.2|/0/PREDICTED: mediator of RNA polymerase II transcription subunit 23 isoform 1 [Apis mellifera]
gi|328776837|ref|XM_003249180.1|	-3.26814	0.865149	-	-	-	gi|328776838|ref|XP_003249228.1|/1.83939e-75/PREDICTED: protein BTG2-like [Apis mellifera]
gi|328792811|ref|XM_392149.4|	-3.26742	0.86872	-	-	-	gi|328792812|ref|XP_392149.4|/0/PREDICTED: hypothetical protein LOC408607 isoform 2 [Apis mellifera]
gi|328781455|ref|XM_623718.3|	-3.26308	0.854501	-	-	-	gi|328781456|ref|XP_623721.3|/3.92945e-176/PREDICTED: 39S ribosomal protein L44, mitochondrial [Apis mellifera]
gi|328789391|ref|XM_394279.4|	-3.25863	0.854501	-	-	-	gi|66503793|ref|XP_394279.2|/0/PREDICTED: solute carrier family 41 member 1-like [Apis mellifera]
gi|148540133|ref|NM_001077823.2|	-3.25666	0.873438	GO:0043234//protein complex	GO:0005506//iron ion binding;GO:0022892	GO:0015669//gas transport	gi|118150510|ref|NP_001071291.1|/1.66799e-93/globin 1 [Apis mellifera]
gi|328779097|ref|XM_003249543.1|	-3.25505	0.81835	-	-	-	gi|328779098|ref|XP_003249591.1|/8.65048e-59/PREDICTED: swi5-dependent recombination DNA repair protein 1 homolog [Apis mellifera]
gi|328793209|ref|XR_120674.1|	-3.25383	0.824917	-	-	-	gi|340727425|ref|XP_003402044.1|/0/PREDICTED: hypothetical protein LOC100644230 [Bombus terrestris]
gi|110757008|ref|XM_392391.3|	-3.25026	0.864384	-	GO:0003824//catalytic activity	-	gi|66509537|ref|XP_392391.2|/1.04097e-134/PREDICTED: haloacid dehalogenase-like hydrolase domain-containing protein 2-like [Apis mellifera]
gi|328787773|ref|XM_001120981.2|	-3.24212	0.803558	-	-	-	gi|380021703|ref|XP_003694697.1|/0/PREDICTED: E3 ubiquitin-protein ligase RNF220-like [Apis florea]
gi|328786342|ref|XM_394351.4|	-3.20544	0.822877	-	GO:0016876//ligase activity, forming aminoacyl-tRNA and related compounds;GO:0032559	GO:0010467//gene expression	gi|66504690|ref|XP_394351.2|/0/PREDICTED: probable ribosome production factor 1-like [Apis mellifera]
gi|328776531|ref|XM_625245.3|	-3.20338	0.810316	-	-	-	gi|328776532|ref|XP_625248.3|/7.39157e-132/PREDICTED: u11/U12 small nuclear ribonucleoprotein 48 kDa protein-like [Apis mellifera]
gi|328777672|ref|XM_001122740.2|	-3.20089	0.870632	-	-	-	gi|328777673|ref|XP_001122740.2|/0/PREDICTED: cleft lip and palate transmembrane protein 1-like [Apis mellifera]
gi|328780670|ref|XM_001120075.2|	-3.19614	0.876817	-	-	-	gi|328780671|ref|XP_001120075.2|/2.78382e-154/PREDICTED: tumor necrosis factor alpha-induced protein 8-like protein-like [Apis mellifera]
gi|328782645|ref|XM_624121.3|	-3.19311	0.869294	-	-	-	gi|328782646|ref|XP_624124.3|/0/PREDICTED: beta amyloid protein precursor-like isoform 1 [Apis mellifera]
gi|328782523|ref|XM_397038.4|	-3.19251	0.845575	-	GO:0004672//protein kinase activity	-	gi|328782524|ref|XP_397038.4|/0/PREDICTED: hypothetical protein LOC413596 [Apis mellifera]
gi|328783962|ref|XM_003250325.1|	-3.18181	0.851377	-	-	-	gi|328783963|ref|XP_003250373.1|/2.28871e-116/PREDICTED: androgen-induced gene 1 protein-like isoform 1 [Apis mellifera]
gi|328784267|ref|XM_003250375.1|	-3.1488	0.879431	GO:0043231//intracellular membrane-bounded organelle;GO:0043296//apical junction complex;GO:0005887//integral to plasma membrane	GO:0008556//potassium-transporting ATPase activity;GO:0032559	GO:0009605//response to external stimulus;GO:0007626//locomotory behavior;GO:0007267//cell-cell signaling;GO:0007043//cell-cell junction assembly;GO:0010259//multicellular organismal aging;GO:0035151//regulation of tube size, open tracheal system;GO:0006812//cation transport;GO:0009792//embryo development ending in birth or egg hatching;GO:0009628//response to abiotic stimulus;GO:0050877//neurolo…	gi|328784268|ref|XP_003250423.1|/3.58488e-152/PREDICTED: sodium/potassium-transporting ATPase subunit alpha-like [Apis mellifera]
gi|328779130|ref|XM_391856.4|	-3.144	0.8114	-	GO:0019206//nucleoside kinase activity;GO:0032559	GO:0006796//phosphate metabolic process	gi|66518332|ref|XP_391856.2|/0/PREDICTED: uridine-cytidine kinase-like 1-like isoform 1 [Apis mellifera]
gi|328789051|ref|XM_001121190.2|	-3.14325	0.841048	-	-	-	gi|328789052|ref|XP_001121190.2|/0/PREDICTED: DNA polymerase delta small subunit-like [Apis mellifera]
gi|328782083|ref|XM_397188.4|	-3.13976	0.872737	-	-	-	gi|328782084|ref|XP_397188.3|/0/PREDICTED: antithrombin-III [Apis mellifera]
gi|328787820|ref|XR_120362.1|	-3.13625	0.861069	-	-	-	gi|383850429|ref|XP_003700798.1|/0/PREDICTED: LOW QUALITY PROTEIN: microtubule-actin cross-linking factor 1-like [Megachile rotundata]
gi|328784151|ref|XR_120162.1|	-3.13519	0.837286	GO:0030136//clathrin-coated vesicle;GO:0033267//axon part;GO:0016020//membrane	GO:0043169//cation binding;GO:0005515//protein binding	GO:0016079//synaptic vesicle exocytosis;GO:0007165//signal transduction	gi|380020086|ref|XP_003693927.1|/0/PREDICTED: protein unc-13 homolog B-like [Apis florea]
gi|328791389|ref|XM_393360.4|	-3.13419	0.874649	GO:0043231//intracellular membrane-bounded organelle;GO:0031224//intrinsic to membrane	GO:0004190//aspartic-type endopeptidase activity	GO:0060541//respiratory system development;GO:0006508//proteolysis	gi|328791390|ref|XP_393360.3|/3.13865e-146/PREDICTED: minor histocompatibility antigen H13-like [Apis mellifera]
gi|328790060|ref|XM_392304.4|	-3.13063	0.858773	-	-	-	gi|328790061|ref|XP_392304.4|/5.19012e-83/PREDICTED: hypothetical protein LOC408772 isoform 1 [Apis mellifera]
gi|328784589|ref|XM_392905.4|	-3.12251	0.868847	GO:0043234//protein complex;GO:0044424//intracellular part	GO:0016772//transferase activity, transferring phosphorus-containing groups;GO:0005488//binding;GO:0019887//protein kinase regulator activity	GO:0006468//protein phosphorylation;GO:0006935//chemotaxis;GO:0048511//rhythmic process;GO:0007626//locomotory behavior;GO:0023052//signaling;GO:0030534//adult behavior	gi|46847760|emb|CAG27571.1|/0/cAMP-dependent protein kinase type II regulatory chain [Apis mellifera carnica]
gi|328777330|ref|XM_003249271.1|	-3.12061	0.869867	-	-	-	gi|328777331|ref|XP_003249319.1|/0/PREDICTED: hypothetical protein LOC100576671 [Apis mellifera]
gi|328786608|ref|XM_001122273.2|	-3.11854	0.8443	-	-	-	gi|110760436|ref|XP_001122273.1|/1.01476e-54/PREDICTED: gem-associated protein 7-like [Apis mellifera]
gi|328789860|ref|XM_391829.4|	-3.10568	0.850867	-	GO:0017111//nucleoside-triphosphatase activity;GO:0000166//nucleotide binding	-	gi|110760457|ref|XP_391829.3|/0/PREDICTED: putative ATP-dependent RNA helicase Pl10 [Apis mellifera]
gi|328779052|ref|XM_394821.4|	-3.10246	0.878857	GO:0005856//cytoskeleton	GO:0005515//protein binding;GO:0004672//protein kinase activity;GO:0016776//phosphotransferase activity, phosphate group as acceptor;GO:0000166//nucleotide binding	GO:0009987//cellular process	gi|328779053|ref|XP_394821.4|/0/PREDICTED: peripheral plasma membrane protein CASK-like isoform 1 [Apis mellifera]
gi|328790671|ref|XM_396131.4|	-3.0958	0.872609	-	GO:0048037//cofactor binding;GO:0008483//transaminase activity	GO:0019752//carboxylic acid metabolic process	gi|110755553|ref|XP_396131.3|/0/PREDICTED: aspartate aminotransferase, mitochondrial isoform 1 [Apis mellifera]
gi|328778756|ref|XM_396699.4|	-3.09364	0.851824	-	GO:0016879//ligase activity, forming carbon-nitrogen bonds	GO:0006464//protein modification process	gi|48132665|ref|XP_396699.1|/3.73335e-130/PREDICTED: ubiquitin-conjugating enzyme E2 J2-like [Apis mellifera]
gi|328791068|ref|XM_003251464.1|	-3.09087	0.833461	-	GO:0005488//binding	-	gi|328791069|ref|XP_003251512.1|/0/PREDICTED: LOW QUALITY PROTEIN: hypothetical protein LOC408821 [Apis mellifera]
gi|328790890|ref|XM_623466.3|	-3.08991	0.882045	-	GO:0005539//glycosaminoglycan binding	-	gi|66499997|ref|XP_623469.1|/4.54242e-87/PREDICTED: hypothetical protein LOC551031 isoform 2 [Apis mellifera]
gi|328776181|ref|XM_624681.3|	-3.08809	0.86177	-	-	-	gi|66548341|ref|XP_624684.1|/4.36145e-83/PREDICTED: hypothetical protein LOC552306 [Apis mellifera]
gi|328783494|ref|XM_393179.4|	-3.06845	0.821283	-	-	-	gi|48115538|ref|XP_393179.1|/2.72587e-91/PREDICTED: RWD domain-containing protein 1-like [Apis mellifera]
gi|328778844|ref|XM_395623.4|	-3.05504	0.828934	-	-	-	gi|66554057|ref|XP_395623.2|/1.28069e-110/PREDICTED: programmed cell death protein 10-like [Apis mellifera]
gi|328780638|ref|XM_003249787.1|	-3.03918	0.875797	GO:0005818//aster;GO:0005875//microtubule associated complex	GO:0003774//motor activity;GO:0000166//nucleotide binding;GO:0015631//tubulin binding	GO:0065008;GO:0051293//establishment of spindle localization	gi|328780639|ref|XP_003249835.1|/0/PREDICTED: kinesin 3A [Apis mellifera]
gi|328792819|ref|XM_395682.4|	-3.03784	0.862535	-	-	-	gi|328792820|ref|XP_395682.4|/0/PREDICTED: vesicular glutamate transporter 2-like [Apis mellifera]
gi|110763957|ref|XM_397213.3|	-3.028	0.816373	-	-	-	gi|66526686|ref|XP_397213.2|/3.26308e-155/PREDICTED: 39S ribosomal protein L47, mitochondrial isoform 1 [Apis mellifera]
gi|328790144|ref|XM_396269.4|	-3.02662	0.837733	-	-	-	gi|380018231|ref|XP_003693037.1|/1.51212e-119/PREDICTED: syntaxin-12-like [Apis florea]
gi|328777692|ref|XM_003249338.1|	-3.02554	0.855203	GO:0000314//organellar small ribosomal subunit	GO:0005198//structural molecule activity	-	gi|328777718|ref|XP_003249389.1|/1.21806e-56/PREDICTED: hypothetical protein LOC100576094 [Apis mellifera]
gi|328782543|ref|XM_394870.4|	-3.0243	0.80445	-	GO:0004175//endopeptidase activity	GO:0019538//protein metabolic process	gi|328782544|ref|XP_394870.4|/0/PREDICTED: endothelin-converting enzyme 1 [Apis mellifera]
gi|328786932|ref|XM_003250814.1|	-3.01742	0.829635	-	-	-	gi|328786933|ref|XP_003250862.1|/0/PREDICTED: hypothetical protein LOC410253 [Apis mellifera]
gi|328780476|ref|XM_001121566.2|	-3.01037	0.850485	GO:0005667//transcription factor complex	GO:0003676//nucleic acid binding;GO:0001071//nucleic acid binding transcription factor activity	GO:0006351//transcription, DNA-dependent	gi|380014871|ref|XP_003691439.1|/1.2192e-139/PREDICTED: uncharacterized protein LOC100865492 [Apis florea]
gi|328778556|ref|XM_001121191.2|	-3.00427	0.838817	GO:0043231//intracellular membrane-bounded organelle	-	GO:0007411//axon guidance;GO:0006351//transcription, DNA-dependent	gi|110758644|ref|XP_001121191.1|/0/PREDICTED: hypothetical protein LOC725331 [Apis mellifera]
gi|328782783|ref|XM_624866.3|	-2.99572	0.828806	-	GO:0004721//phosphoprotein phosphatase activity	GO:0006796//phosphate metabolic process	gi|66551962|ref|XP_624869.1|/1.21441e-117/PREDICTED: dual specificity protein phosphatase 3-like [Apis mellifera]
gi|328777565|ref|XM_395613.4|	-2.98888	0.83276	-	GO:0005488//binding;GO:0003824//catalytic activity	GO:0008152//metabolic process	gi|328777566|ref|XP_395613.3|/0/PREDICTED: hypothetical protein LOC412149 [Apis mellifera]
gi|328792330|ref|XM_395168.4|	-2.98725	0.874713	GO:0044424//intracellular part	GO:0005515//protein binding;GO:0032559	GO:0044267//cellular protein metabolic process;GO:0050896//response to stimulus	gi|328792331|ref|XP_395168.4|/0/PREDICTED: heat shock protein 83-like [Apis mellifera]
gi|328788831|ref|XM_623939.3|	-2.97605	0.81937	-	-	-	gi|110765976|ref|XP_623942.2|/1.65368e-86/PREDICTED: BAG family molecular chaperone regulator 2-like [Apis mellifera]
gi|328787001|ref|XM_623508.3|	-2.97416	0.812102	-	-	-	gi|328787002|ref|XP_623511.2|/2.12116e-155/PREDICTED: single-stranded DNA-binding protein 3 isoform 2 [Apis mellifera]
gi|328792416|ref|XM_395702.3|	-2.9708	0.800434	-	-	GO:0006281//DNA repair	gi|328792417|ref|XP_395702.3|/3.1607e-138/PREDICTED: DNA repair protein complementing XP-A cells homolog [Apis mellifera]
gi|328786318|ref|XM_001122641.2|	-2.96955	0.86821	-	-	-	gi|328786319|ref|XP_001122641.2|/0/PREDICTED: synapse-associated protein of 47 kDa-like [Apis mellifera]
gi|328790041|ref|XM_393156.4|	-2.96454	0.850931	-	-	-	gi|328790042|ref|XP_393156.4|/0/PREDICTED: hypothetical protein LOC409658 [Apis mellifera]
gi|328786371|ref|XM_003250731.1|	-2.96086	0.829125	-	-	-	gi|328786372|ref|XP_003250779.1|/0/PREDICTED: dihydropyrimidinase-like [Apis mellifera]
gi|328783232|ref|XM_396294.4|	-2.94464	0.842706	-	-	-	gi|110760767|ref|XP_396294.3|/0/PREDICTED: sorting nexin-8-like [Apis mellifera]
gi|328786042|ref|XM_394026.2|	-2.94128	0.80394	-	-	-	gi|328786043|ref|XP_394026.2|/4.44424e-128/PREDICTED: pre-mRNA-splicing factor Syf2-like [Apis mellifera]
gi|328789482|ref|XM_392214.4|	-2.93377	0.835374	-	-	-	gi|328789483|ref|XP_392214.2|/0/PREDICTED: hypothetical protein LOC408676 [Apis mellifera]
gi|328778651|ref|XM_393129.4|	-2.92435	0.841303	-	-	-	gi|328778652|ref|XP_393129.3|/0/PREDICTED: neutral ceramidase [Apis mellifera]
gi|328779464|ref|XM_003249609.1|	-2.92379	0.860303	-	-	-	gi|328779465|ref|XP_003249657.1|/6.99045e-143/PREDICTED: hypothetical protein LOC100577506 [Apis mellifera]
gi|328788560|ref|XM_394588.4|	-2.91401	0.864002	GO:0005624//membrane fraction	-	-	gi|328788561|ref|XP_394588.4|/3.35926e-119/PREDICTED: synaptosomal-associated protein 25-like isoform 1 [Apis mellifera]
gi|328781032|ref|XM_001120025.2|	-2.90643	0.872864	-	GO:0032561	GO:0006810//transport;GO:0035556//intracellular signal transduction	gi|110777801|ref|XP_001120025.1|/5.26615e-115/PREDICTED: ras-related protein Rab-7a-like [Apis mellifera]
gi|328786601|ref|XM_625249.3|	-2.90612	0.874075	-	-	-	gi|328786602|ref|XP_625252.2|/2.24542e-79/PREDICTED: hypothetical protein LOC551496 [Apis mellifera]
gi|328787091|ref|XM_392998.4|	-2.90505	0.835884	-	-	-	gi|328787092|ref|XP_392998.4|/2.92927e-166/PREDICTED: transmembrane protein 183-like [Apis mellifera]
gi|328792526|ref|XM_624394.2|	-2.89757	0.867381	GO:0044424//intracellular part	GO:0043169//cation binding;GO:0016829//lyase activity	GO:0071265	gi|66500946|ref|XP_624397.1|/1.66466e-122/PREDICTED: probable methylthioribulose-1-phosphate dehydratase-like [Apis mellifera]
gi|328787115|ref|XM_392845.4|	-2.89513	0.875096	-	GO:0032561;GO:0008905	GO:0008152//metabolic process	gi|328787116|ref|XP_392845.4|/0/PREDICTED: mannose-1-phosphate guanyltransferase beta-like [Apis mellifera]
gi|328782602|ref|XM_623893.3|	-2.88914	0.833716	-	-	-	gi|380015220|ref|XP_003691605.1|/0/PREDICTED: FIT family protein CG10671-like [Apis florea]
gi|328791820|ref|XM_393322.4|	-2.88733	0.880069	GO:0030529//ribonucleoprotein complex	GO:0005198//structural molecule activity	GO:0010467//gene expression	gi|380028486|ref|XP_003697931.1|/1.30524e-106/PREDICTED: 60S ribosomal protein L18a-like [Apis florea]
gi|328783562|ref|XM_394884.3|	-2.88507	0.860559	-	-	GO:0046907//intracellular transport;GO:0015031//protein transport	gi|328783563|ref|XP_394884.3|/0/PREDICTED: protein transport protein Sec24B-like [Apis mellifera]
gi|328790455|ref|XM_391818.4|	-2.8807	0.843471	-	-	-	gi|66516775|ref|XP_391818.2|/0/PREDICTED: zinc finger protein Noc-like [Apis mellifera]
gi|328790239|ref|XM_392437.4|	-2.8488	0.864257	GO:0005746//mitochondrial respiratory chain	GO:0051536//iron-sulfur cluster binding;GO:0046914//transition metal ion binding;GO:0048037//cofactor binding;GO:0050136//NADH dehydrogenase (quinone) activity	GO:0006979//response to oxidative stress;GO:0010257;GO:0010259//multicellular organismal aging;GO:0022904//respiratory electron transport chain	gi|66512193|ref|XP_392437.2|/1.29426e-116/PREDICTED: probable NADH dehydrogenase [ubiquinone] iron-sulfur protein 7, mitochondrial [Apis mellifera]
gi|328776909|ref|XM_003249190.1|	-2.84578	0.857116	-	-	-	gi|328776910|ref|XP_003249238.1|/4.65829e-78/PREDICTED: UPF0534 protein CG15027-like [Apis mellifera]
gi|328787066|ref|XM_001120576.2|	-2.83909	0.839008	-	GO:0008168//methyltransferase activity	GO:0008152//metabolic process	gi|328787067|ref|XP_001120576.2|/0/PREDICTED: hypothetical protein LOC724685 [Apis mellifera]
gi|328787933|ref|XM_392710.4|	-2.83836	0.814206	-	-	-	gi|328787934|ref|XP_392710.3|/0/PREDICTED: vam6/Vps39-like protein-like isoform 1 [Apis mellifera]
gi|328785753|ref|XM_623362.3|	-2.83657	0.817075	-	-	-	gi|66510978|ref|XP_623365.1|/1.92336e-55/PREDICTED: ubiquitin-like protein 3-like isoform 2 [Apis mellifera]
gi|328790043|ref|XM_396349.4|	-2.83541	0.819498	-	GO:0046872//metal ion binding	-	gi|66506385|ref|XP_396349.2|/0/PREDICTED: e3 ubiquitin-protein ligase MYLIP, partial [Apis mellifera]
gi|328789434|ref|XM_392688.4|	-2.82724	0.87127	-	-	-	gi|328789435|ref|XP_392688.3|/0/PREDICTED: hypothetical protein LOC409164 [Apis mellifera]
gi|328788277|ref|XM_001120140.2|	-2.81455	0.880005	-	-	-	gi|110756965|ref|XP_001120140.1|/2.72518e-78/PREDICTED: protein NPC2 homolog [Apis mellifera]
gi|328783385|ref|XM_397181.4|	-2.81235	0.810061	GO:0043231//intracellular membrane-bounded organelle	GO:0060089;GO:0046872//metal ion binding;GO:0001071//nucleic acid binding transcription factor activity	GO:0006351//transcription, DNA-dependent;GO:0023052//signaling	gi|48141041|ref|XP_397181.1|/0/PREDICTED: signal transducer and activator of transcription 5B [Apis mellifera]
gi|328781509|ref|XM_003249939.1|	-2.8102	0.857243	-	-	-	gi|328781510|ref|XP_003249987.1|/0/PREDICTED: hypothetical protein LOC724535 [Apis mellifera]
gi|328789643|ref|XM_624480.3|	-2.80845	0.867827	-	-	-	gi|328789644|ref|XP_624483.3|/0/PREDICTED: hypothetical protein LOC552101 [Apis mellifera]
gi|328788548|ref|XM_395747.4|	-2.80523	0.849018	-	-	-	gi|328788549|ref|XP_395747.3|/0/PREDICTED: probable malonyl-CoA-acyl carrier protein transacylase, mitochondrial-like [Apis mellifera]
gi|328780895|ref|XM_624591.3|	-2.8023	0.82734	-	-	-	gi|66513986|ref|XP_624594.1|/2.5583e-89/PREDICTED: nucleolar protein 16-like isoform 2 [Apis mellifera]
gi|328784478|ref|XM_392900.4|	-2.79511	0.829061	GO:0044464//cell part	GO:0019787//small conjugating protein ligase activity	GO:0016567//protein ubiquitination	gi|328784479|ref|XP_392900.4|/0/PREDICTED: e3 ubiquitin-protein ligase HECW2-like [Apis mellifera]
gi|328780722|ref|XM_624425.3|	-2.78471	0.861387	-	-	-	gi|328780723|ref|XP_624428.2|/0/PREDICTED: zinc finger RNA-binding protein [Apis mellifera]
gi|226823240|ref|NM_001098215.2|	-2.78433	0.810316	GO:0043231//intracellular membrane-bounded organelle	GO:0046914//transition metal ion binding;GO:0008289//lipid binding;GO:0001071//nucleic acid binding transcription factor activity;GO:0003677//DNA binding;GO:0003707//steroid hormone receptor activity	GO:0030518//steroid hormone receptor signaling pathway;GO:0009755//hormone-mediated signaling pathway;GO:0006351//transcription, DNA-dependent	gi|226823241|ref|NP_001091685.2|/0/ecdysone receptor isoform A [Apis mellifera]
gi|328784797|ref|XR_015073.2|	-2.78025	0.835756	-	-	-	gi|380020545|ref|XP_003694143.1|/0/PREDICTED: LOW QUALITY PROTEIN: vacuolar protein sorting-associated protein 13D-like [Apis florea]
gi|328780248|ref|XM_396786.4|	-2.77215	0.865851	GO:0043231//intracellular membrane-bounded organelle	GO:0005488//binding;GO:0003824//catalytic activity	GO:0048519;GO:0007447//imaginal disc pattern formation;GO:0051276//chromosome organization;GO:0000380//alternative nuclear mRNA splicing, via spliceosome;GO:0008593//regulation of Notch signaling pathway;GO:0007292//female gamete generation;GO:0002376//immune system process;GO:0009791//post-embryonic development	gi|328780249|ref|XP_396786.4|/0/PREDICTED: hypothetical protein LOC413341 [Apis mellifera]
gi|215490059|ref|NM_001142436.1|	-2.77021	0.871143	-	-	-	gi|215490060|ref|NP_001135908.1|/0/uncharacterized protein LOC552484 [Apis mellifera]
gi|328787444|ref|XM_393545.4|	-2.768	0.8728	GO:0044429//mitochondrial part	GO:0016747//transferase activity, transferring acyl groups other than amino-acyl groups;GO:0046912//transferase activity, transferring acyl groups, acyl groups converted into alkyl on transfer	GO:0009060//aerobic respiration;GO:0005975//carbohydrate metabolic process	gi|66521738|ref|XP_393545.2|/0/PREDICTED: probable citrate synthase 1, mitochondrial-like [Apis mellifera]
gi|328785165|ref|XM_003250503.1|	-2.76723	0.860495	-	-	-	gi|328785166|ref|XP_003250551.1|/6.11546e-60/PREDICTED: hypothetical protein LOC100576195 [Apis mellifera]
gi|328780716|ref|XM_001121459.2|	-2.75688	0.860877	GO:0015630//microtubule cytoskeleton	GO:0005515//protein binding	GO:0043623//cellular protein complex assembly	gi|328780717|ref|XP_001121459.2|/0/PREDICTED: hypothetical protein LOC725630 [Apis mellifera]
gi|328784146|ref|XR_120160.1|	-2.75536	0.819753	-	-	-	-
gi|328792036|ref|XM_001122474.2|	-2.75338	0.80936	GO:0044424//intracellular part	GO:0016787//hydrolase activity	GO:0006569//tryptophan catabolic process	gi|328792037|ref|XP_001122474.2|/3.06344e-159/PREDICTED: probable arylformamidase-like [Apis mellifera]
gi|328780150|ref|XM_001121015.2|	-2.7528	0.845001	-	-	GO:0048731;GO:0071842	gi|328780151|ref|XP_001121015.2|/0/PREDICTED: hypothetical protein LOC725131 [Apis mellifera]
gi|328781422|ref|XM_003249929.1|	-2.7487	0.80241	GO:0016020//membrane	-	-	gi|48096941|ref|XP_392549.1|/1.3221e-91/PREDICTED: hypothetical protein LOC409019 isoform 2 [Apis mellifera]
gi|328793436|ref|XM_001119845.2|	-2.7463	0.86974	-	-	-	gi|110773426|ref|XP_001119845.1|/3.00307e-28/PREDICTED: stress-associated endoplasmic reticulum protein 2-like [Apis mellifera]
gi|328792374|ref|XM_003251669.1|	-2.74542	0.855777	-	-	-	gi|328792375|ref|XP_003251717.1|/4.73513e-118/PREDICTED: hypothetical protein LOC100578693 [Apis mellifera]
gi|328784569|ref|XM_001122976.2|	-2.73934	0.818669	GO:0016020//membrane	-	-	gi|110765204|ref|XP_001122976.1|/1.37808e-110/PREDICTED: hypothetical protein LOC727266 [Apis mellifera]
gi|328790130|ref|XM_395164.3|	-2.73126	0.851058	GO:0044464//cell part	GO:0048037//cofactor binding;GO:0016836//hydro-lyase activity	GO:0006013//mannose metabolic process	gi|328790131|ref|XP_395164.3|/0/PREDICTED: GDP-mannose 4,6 dehydratase-like [Apis mellifera]
gi|328783430|ref|XM_001122191.2|	-2.73114	0.804578	-	-	-	gi|328783431|ref|XP_001122191.2|/1.91857e-174/PREDICTED: putative odorant receptor 56a-like [Apis mellifera]
gi|328793398|ref|XM_003251824.1|	-2.72805	0.810061	-	GO:0003824//catalytic activity	GO:0008152//metabolic process	gi|328793399|ref|XP_003251872.1|/1.03314e-38/PREDICTED: dehydrogenase/reductase SDR family member 4-like [Apis mellifera]
gi|328782118|ref|XR_120074.1|	-2.72148	0.863173	-	-	-	-
gi|328792110|ref|XM_393475.4|	-2.72146	0.834609	GO:0005777//peroxisome	GO:0033764;GO:0016829//lyase activity	GO:0006635//fatty acid beta-oxidation	gi|328792111|ref|XP_393475.3|/0/PREDICTED: peroxisomal multifunctional enzyme type 2-like [Apis mellifera]
gi|328792950|ref|XM_001122598.2|	-2.72036	0.853354	-	-	-	gi|328792951|ref|XP_001122598.2|/0/PREDICTED: zinc finger protein Xfin-like [Apis mellifera]
gi|328787273|ref|XM_003250866.1|	-2.71839	0.820263	-	-	-	gi|328787274|ref|XP_003250914.1|/0/PREDICTED: hypothetical protein LOC100578439 [Apis mellifera]
gi|292494903|ref|NM_001174143.1|	-2.71814	0.87382	GO:0005622//intracellular	-	-	gi|292494904|ref|NP_001167614.1|/1.35854e-48/ribosomal protein L35 [Apis mellifera]
gi|328785294|ref|XM_393879.4|	-2.71492	0.806108	-	-	-	gi|380021348|ref|XP_003694530.1|/9.16224e-177/PREDICTED: uncharacterized protein LOC100870071 [Apis florea]
gi|328778830|ref|XM_003249506.1|	-2.70831	0.811846	-	GO:0016787//hydrolase activity;GO:0005488//binding	-	gi|328778831|ref|XP_003249554.1|/0/PREDICTED: probable ATP-dependent RNA helicase CG8611-like [Apis mellifera]
gi|328793296|ref|XM_395707.4|	-2.70159	0.870377	-	GO:0016787//hydrolase activity	-	gi|328793297|ref|XP_395707.4|/0/PREDICTED: acidic mammalian chitinase [Apis mellifera]
gi|328775826|ref|XM_393089.4|	-2.70044	0.862981	-	-	-	gi|48107260|ref|XP_393089.1|/6.17786e-60/PREDICTED: NADH dehydrogenase [ubiquinone] 1 beta subcomplex subunit 9-like [Apis mellifera]
gi|328780086|ref|XM_624066.3|	-2.69898	0.816692	-	GO:0005488//binding;GO:0004672//protein kinase activity	-	gi|328780087|ref|XP_624069.2|/0/PREDICTED: Wee1-like protein kinase [Apis mellifera]
gi|328781317|ref|XM_396216.3|	-2.69765	0.829061	-	-	-	gi|328781318|ref|XP_396216.3|/0/PREDICTED: hypothetical protein LOC412763 isoform 1 [Apis mellifera]
gi|328793727|ref|XM_001122854.2|	-2.69545	0.810699	-	-	-	gi|110765405|ref|XP_001122854.1|/0/PREDICTED: IST1 homolog [Apis mellifera]
gi|328789045|ref|XM_392443.4|	-2.69507	0.847488	-	GO:0005488//binding	-	gi|328789046|ref|XP_392443.4|/0/PREDICTED: protein couch potato-like [Apis mellifera]
gi|328779562|ref|XM_393921.4|	-2.6935	0.834991	-	-	-	gi|380017398|ref|XP_003692644.1|/4.97425e-159/PREDICTED: secretory carrier-associated membrane protein 1-like [Apis florea]
gi|328790157|ref|XM_003251337.1|	-2.6914	0.866361	-	-	-	gi|328790158|ref|XP_003251385.1|/6.28634e-57/PREDICTED: protein FAM195A-like [Apis mellifera]
gi|328784405|ref|XM_001121420.2|	-2.68767	0.879623	-	-	-	gi|328784406|ref|XP_001121420.2|/2.92285e-127/PREDICTED: hypothetical protein LOC725594 [Apis mellifera]
gi|328786930|ref|XM_001121587.2|	-2.67598	0.803303	GO:0000785//chromatin;GO:0031519//PcG protein complex	GO:0019783//small conjugating protein-specific protease activity;GO:0016790//thiolester hydrolase activity;GO:0005488//binding	GO:0035521;GO:0016458//gene silencing	gi|380015599|ref|XP_003691787.1|/0/PREDICTED: ubiquitin carboxyl-terminal hydrolase calypso-like [Apis florea]
gi|328787679|ref|XM_625184.3|	-2.67514	0.874331	GO:0005746//mitochondrial respiratory chain	GO:0016651//oxidoreductase activity, acting on NADH or NADPH	-	gi|380011875|ref|XP_003690019.1|/1.1343e-32/PREDICTED: NADH dehydrogenase [ubiquinone] 1 alpha subcomplex subunit 4-like [Apis florea]
gi|328778012|ref|XM_001122938.2|	-2.66571	0.831612	-	-	-	gi|380024002|ref|XP_003695798.1|/0/PREDICTED: conserved oligomeric Golgi complex subunit 1-like [Apis florea]
gi|328793716|ref|XM_395742.4|	-2.66252	0.836394	-	-	-	gi|328793717|ref|XP_395742.4|/0/PREDICTED: e3 ubiquitin-protein ligase UBR4-like [Apis mellifera]
gi|328786486|ref|XM_393683.3|	-2.65309	0.837924	GO:0030529//ribonucleoprotein complex	-	-	gi|328786487|ref|XP_393683.3|/2.68031e-123/PREDICTED: mRNA turnover protein 4 homolog [Apis mellifera]
gi|328776890|ref|XM_624605.3|	-2.64923	0.855458	-	-	-	gi|328776891|ref|XP_624608.3|/0/PREDICTED: renin receptor-like [Apis mellifera]
gi|328776330|ref|XM_395153.4|	-2.64447	0.864639	-	-	-	gi|110757914|ref|XP_395153.3|/0/PREDICTED: ATP-binding cassette sub-family D member 2-like [Apis mellifera]
gi|328792394|ref|XM_001122335.2|	-2.6264	0.876052	-	-	-	gi|328792395|ref|XP_001122335.2|/1.09554e-69/PREDICTED: hypothetical protein LOC726610 [Apis mellifera]
gi|328778366|ref|XM_003249431.1|	-2.61939	0.815353	-	-	-	gi|328778367|ref|XP_003249479.1|/0/PREDICTED: uncharacterized protein C7orf63 homolog [Apis mellifera]
gi|110763898|ref|XM_001119916.1|	-2.60819	0.849018	-	-	-	gi|110763899|ref|XP_001119916.1|/0/PREDICTED: nucleostemin 1 [Apis mellifera]
gi|328777593|ref|XM_396117.4|	-2.6072	0.813058	-	-	GO:0043410//positive regulation of MAPKKK cascade;GO:0012501//programmed cell death;GO:0008154//actin polymerization or depolymerization	gi|66530284|ref|XP_396117.2|/0/PREDICTED: programmed cell death 6-interacting protein [Apis mellifera]
gi|328786074|ref|XM_001123021.2|	-2.58725	0.847042	-	-	-	gi|328786075|ref|XP_001123021.2|/0/PREDICTED: golgi-specific brefeldin A-resistance guanine nucleotide exchange factor 1 [Apis mellifera]
gi|328791774|ref|XR_120582.1|	-2.58089	0.825427	-	-	-	gi|383864907|ref|XP_003707919.1|/0/PREDICTED: uncharacterized protein LOC100879799 [Megachile rotundata]
gi|328784248|ref|XM_624531.3|	-2.57604	0.85074	GO:0000314//organellar small ribosomal subunit;GO:0000315//organellar large ribosomal subunit	GO:0005198//structural molecule activity	-	gi|328784249|ref|XP_624534.3|/4.04239e-90/PREDICTED: 28S ribosomal protein S24, mitochondrial [Apis mellifera]
gi|328792234|ref|XM_396056.4|	-2.5556	0.853673	GO:0043231//intracellular membrane-bounded organelle	-	GO:0006351//transcription, DNA-dependent;GO:0050794//regulation of cellular process	gi|328792235|ref|XP_396056.4|/0/PREDICTED: mothers against decapentaplegic homolog 3 isoform 1 [Apis mellifera]
gi|328785276|ref|XM_396387.4|	-2.54875	0.818988	-	GO:0016491//oxidoreductase activity;GO:0005506//iron ion binding	-	gi|66522973|ref|XP_396387.2|/0/PREDICTED: probable cytochrome P450 6a14 [Apis mellifera]
gi|328787909|ref|XM_625028.3|	-2.54755	0.825491	-	-	-	gi|328787910|ref|XP_625031.3|/0/PREDICTED: equilibrative nucleoside transporter 3 [Apis mellifera]
gi|328790502|ref|XM_392592.4|	-2.53698	0.854374	-	-	-	gi|66554400|ref|XP_392592.2|/1.54213e-122/PREDICTED: CD63 antigen isoform 1 [Apis mellifera]
gi|328792646|ref|XM_395349.4|	-2.53394	0.836139	GO:0015630//microtubule cytoskeleton	-	-	gi|48102403|ref|XP_395349.1|/9.0751e-159/PREDICTED: tetratricopeptide repeat protein 35-B-like [Apis mellifera]
gi|328778087|ref|XM_392252.4|	-2.53316	0.842706	GO:0043231//intracellular membrane-bounded organelle;GO:0043234//protein complex;GO:0043232	GO:0016740//transferase activity;GO:0003677//DNA binding	GO:0016571//histone methylation;GO:0040011//locomotion	gi|328778088|ref|XP_392252.4|/0/PREDICTED: histone-lysine N-methyltransferase trithorax [Apis mellifera]
gi|328793352|ref|XM_624659.3|	-2.53148	0.86974	-	-	-	gi|328793353|ref|XP_624662.2|/4.49542e-115/PREDICTED: glutathione S-transferase-like [Apis mellifera]
gi|328776208|ref|XM_624718.2|	-2.52958	0.853673	GO:0016020//membrane	-	GO:0007276//gamete generation	gi|328776209|ref|XP_624721.2|/0/PREDICTED: membrane-bound O-acyltransferase domain-containing protein 2-like [Apis mellifera]
gi|328777496|ref|XM_394239.4|	-2.52089	0.860303	-	GO:0004497//monooxygenase activity	GO:0007450//dorsal/ventral pattern formation, imaginal disc;GO:0040007//growth;GO:0018205//peptidyl-lysine modification;GO:0006914//autophagy	gi|110748736|ref|XP_394239.3|/2.19606e-169/PREDICTED: deoxyhypusine hydroxylase-like [Apis mellifera]
gi|328780256|ref|XM_624654.2|	-2.49379	0.836075	-	GO:0016782//transferase activity, transferring sulfur-containing groups	-	gi|328780257|ref|XP_624657.2|/0/PREDICTED: protein-tyrosine sulfotransferase [Apis mellifera]
gi|328777173|ref|XM_625239.3|	-2.49324	0.822494	-	-	-	gi|328777174|ref|XP_625242.2|/0/PREDICTED: hypothetical protein LOC551227 [Apis mellifera]
gi|328782297|ref|XR_014983.2|	-2.49064	0.86483	GO:0015630//microtubule cytoskeleton;GO:0044444//cytoplasmic part	GO:0070011	-	gi|380013206|ref|XP_003690657.1|/0/PREDICTED: counting factor associated protein D-like [Apis florea]
gi|328789179|ref|XM_624660.3|	-2.48916	0.839645	-	-	-	gi|328789180|ref|XP_624663.3|/0/PREDICTED: scavenger mRNA-decapping enzyme DcpS-like isoform 1 [Apis mellifera]
gi|328784841|ref|XM_396904.4|	-2.482	0.842897	-	-	-	gi|110758897|ref|XP_396904.3|/0/PREDICTED: sorting nexin-13-like [Apis mellifera]
gi|328780607|ref|XM_003249782.1|	-2.48162	0.836713	-	-	-	gi|328780608|ref|XP_003249830.1|/4.05589e-130/PREDICTED: steroid receptor RNA activator 1-like [Apis mellifera]
gi|328783147|ref|XM_395569.4|	-2.47426	0.86483	-	-	-	gi|328783148|ref|XP_395569.4|/0/PREDICTED: LOW QUALITY PROTEIN: hypothetical protein LOC412103 [Apis mellifera]
gi|328789233|ref|XM_003251201.1|	-2.47304	0.833397	-	-	-	gi|328789234|ref|XP_003251249.1|/0/PREDICTED: type I inositol-3,4-bisphosphate 4-phosphatase-like isoform 1 [Apis mellifera]
gi|328777222|ref|XM_001120383.2|	-2.46564	0.840729	GO:0031090//organelle membrane	GO:0004091//carboxylesterase activity	GO:0006915//apoptosis;GO:0006650//glycerophospholipid metabolic process	gi|328777223|ref|XP_001120383.2|/0/PREDICTED: neuropathy target esterase sws [Apis mellifera]
gi|328793725|ref|XM_003251872.1|	-2.45732	0.848572	-	-	-	gi|380011506|ref|XP_003689843.1|/7.96514e-92/PREDICTED: uncharacterized protein LOC100871286 [Apis florea]
gi|328784148|ref|XM_393419.4|	-2.45266	0.850995	-	-	-	gi|328784149|ref|XP_393419.3|/0/PREDICTED: RNA polymerase II elongation factor ELL-like [Apis mellifera]
gi|328785310|ref|XM_391986.4|	-2.44859	0.85431	-	-	-	gi|328785311|ref|XP_391986.4|/0/PREDICTED: hypothetical protein LOC408439 [Apis mellifera]
gi|328791234|ref|XM_624630.3|	-2.44741	0.853162	-	-	-	gi|328791235|ref|XP_624633.2|/0/PREDICTED: bifunctional polynucleotide phosphatase/kinase-like [Apis mellifera]
gi|328793612|ref|XM_001120256.2|	-2.4413	0.864448	-	-	-	gi|380026866|ref|XP_003697161.1|/1.14552e-35/PREDICTED: zinc finger protein 41-like [Apis florea]
gi|328786991|ref|XM_624671.3|	-2.43998	0.872418	GO:0071256;GO:0031227//intrinsic to endoplasmic reticulum membrane	-	GO:0006612//protein targeting to membrane	gi|66519504|ref|XP_624674.1|/1.01389e-84/PREDICTED: translocon-associated protein subunit gamma-like [Apis mellifera]
gi|328789334|ref|XM_393251.4|	-2.43918	0.81344	-	-	-	gi|328789335|ref|XP_393251.3|/0/PREDICTED: ecto-NOX disulfide-thiol exchanger 1-like [Apis mellifera]
gi|328793413|ref|XM_003251828.1|	-2.42979	0.822494	-	-	-	gi|328793414|ref|XP_003251876.1|/5.77432e-99/PREDICTED: probable cysteinyl-tRNA synthetase, mitochondrial-like [Apis mellifera]
gi|328787016|ref|XM_397107.4|	-2.42949	0.808595	-	-	-	gi|328787017|ref|XP_397107.4|/0/PREDICTED: peroxisome biogenesis factor 1-like [Apis mellifera]
gi|328778495|ref|XM_395237.2|	-2.42914	0.801262	-	GO:0030246//carbohydrate binding	-	gi|380017281|ref|XP_003692588.1|/6.37959e-125/PREDICTED: uncharacterized protein LOC100869862 [Apis florea]
gi|328783363|ref|XM_003250232.1|	-2.42182	0.834481	-	-	-	gi|328783364|ref|XP_003250280.1|/2.37277e-84/PREDICTED: mimitin, mitochondrial-like [Apis mellifera]
gi|328779638|ref|XM_391976.4|	-2.41458	0.869166	-	-	-	gi|328779639|ref|XP_391976.4|/0/PREDICTED: tensin-3 [Apis mellifera]
gi|328789450|ref|XM_624938.3|	-2.40768	0.821665	-	-	-	gi|66529961|ref|XP_624941.1|/0/PREDICTED: transmembrane protein 53-like [Apis mellifera]
gi|328791925|ref|XR_120597.1|	-2.4001	0.815863	GO:0044464//cell part	-	GO:0023052//signaling	gi|380016987|ref|XP_003692448.1|/0/PREDICTED: LOW QUALITY PROTEIN: SLIT-ROBO Rho GTPase-activating protein 1-like [Apis florea]
gi|328786891|ref|XM_003250804.1|	-2.3984	0.802155	-	-	-	gi|328786892|ref|XP_003250852.1|/0/PREDICTED: hypothetical protein LOC551683 [Apis mellifera]
gi|328779473|ref|XM_391994.4|	-2.39658	0.854948	-	GO:0051536//iron-sulfur cluster binding;GO:0016836//hydro-lyase activity	GO:0009060//aerobic respiration	gi|48098039|ref|XP_391994.1|/0/PREDICTED: aconitate hydratase, mitochondrial-like [Apis mellifera]
gi|328790624|ref|XM_623771.3|	-2.39381	0.839837	-	-	-	gi|328790625|ref|XP_623774.2|/0/PREDICTED: activating signal cointegrator 1 complex subunit 1-like [Apis mellifera]
gi|328793855|ref|XM_624445.3|	-2.3871	0.862981	-	-	-	gi|328793856|ref|XP_624448.2|/0/PREDICTED: FAD-dependent oxidoreductase domain-containing protein 1-like, partial [Apis mellifera]
gi|328791254|ref|XM_001121157.2|	-2.38654	0.80292	-	-	-	gi|328791255|ref|XP_001121157.2|/0/PREDICTED: hypothetical protein LOC725289 [Apis mellifera]
gi|328790329|ref|XM_394202.4|	-2.38398	0.843216	-	-	-	gi|328790330|ref|XP_394202.4|/0/PREDICTED: hypothetical protein LOC410725 [Apis mellifera]
gi|328788242|ref|XM_396452.4|	-2.38366	0.837605	-	-	-	gi|110756893|ref|XP_396452.3|/0/PREDICTED: extended synaptotagmin-1 [Apis mellifera]
gi|328787640|ref|XM_624343.3|	-2.37422	0.85431	-	-	-	gi|66553147|ref|XP_624346.1|/2.97755e-26/PREDICTED: v-type proton ATPase subunit G [Apis mellifera]
gi|328793277|ref|XM_395851.4|	-2.3687	0.872545	-	GO:0008238//exopeptidase activity	GO:0008152//metabolic process	gi|66535742|ref|XP_395851.2|/0/PREDICTED: cytosolic non-specific dipeptidase-like isoform 1 [Apis mellifera]
gi|94158654|ref|NM_001040230.1|	-2.36136	0.853673	-	GO:0004091//carboxylesterase activity	GO:0006581//acetylcholine catabolic process	gi|94158655|ref|NP_001035320.1|/0/acetylcholinesterase 2 precursor [Apis mellifera]
gi|295842598|ref|NM_001178047.1|	-2.36064	0.866998	-	GO:0016671//oxidoreductase activity, acting on a sulfur group of donors, disulfide as acceptor	GO:0043412	gi|295842599|ref|NP_001171518.1|/6.93305e-125/methionine sulphoxide reductase A [Apis mellifera]
gi|328788745|ref|XR_120399.1|	-2.35782	0.855458	-	-	-	-
gi|110763023|ref|XM_001123003.1|	-2.35616	0.811336	-	-	-	gi|110763024|ref|XP_001123003.1|/9.19219e-70/PREDICTED: protein chibby homolog 1-like [Apis mellifera]
gi|328784450|ref|XM_391897.4|	-2.35393	0.861706	-	-	-	gi|328784451|ref|XP_391897.4|/0/PREDICTED: zinc finger protein 598-like [Apis mellifera]
gi|328793276|ref|XR_120679.1|	-2.3532	0.837669	-	GO:0000166//nucleotide binding	-	gi|380022940|ref|XP_003695291.1|/0/PREDICTED: LOW QUALITY PROTEIN: HBS1-like protein-like [Apis florea]
gi|328791177|ref|XM_001122956.2|	-2.35172	0.839837	GO:0044424//intracellular part	GO:0005515//protein binding	GO:0048856//anatomical structure development;GO:0048610;GO:0007010//cytoskeleton organization;GO:0030029//actin filament-based process;GO:0003006//developmental process involved in reproduction;GO:0048477//oogenesis	gi|328791178|ref|XP_001122956.2|/0/PREDICTED: protein spire-like [Apis mellifera]
gi|328784015|ref|XM_393457.4|	-2.34553	0.865404	-	-	-	gi|110755248|ref|XP_393457.3|/0/PREDICTED: protein transport protein Sec31A [Apis mellifera]
gi|328783743|ref|XM_001122084.2|	-2.34016	0.833015	-	-	-	gi|328783744|ref|XP_001122084.2|/0/PREDICTED: hypothetical protein LOC726339 [Apis mellifera]
gi|328779923|ref|XM_624157.3|	-2.33813	0.82141	-	GO:0008252//nucleotidase activity;GO:0043169//cation binding	-	gi|328779924|ref|XP_624160.2|/0/PREDICTED: cytosolic purine 5'-nucleotidase-like isoform 1, partial [Apis mellifera]
gi|328782123|ref|XM_395263.4|	-2.33648	0.852334	-	GO:0016742//hydroxymethyl-, formyl- and related transferase activity;GO:0048037//cofactor binding	GO:0006730//one-carbon metabolic process;GO:0009069//serine family amino acid metabolic process	gi|110760746|ref|XP_395263.3|/0/PREDICTED: serine hydroxymethyltransferase [Apis mellifera]
gi|328788296|ref|XM_003251051.1|	-2.33511	0.828296	-	-	-	gi|328788297|ref|XP_003251099.1|/0/PREDICTED: protein rolling stone-like isoform 1 [Apis mellifera]
gi|328793459|ref|XM_623703.2|	-2.33315	0.851313	GO:0043231//intracellular membrane-bounded organelle	GO:0032559	GO:0006396//RNA processing	gi|66541960|ref|XP_623706.1|/0/PREDICTED: protein CLP1 homolog [Apis mellifera]
gi|328780630|ref|XM_393168.4|	-2.32936	0.83327	GO:0016020//membrane	GO:0005215//transporter activity	GO:0006810//transport	gi|328780631|ref|XP_393168.4|/0/PREDICTED: solute carrier organic anion transporter family member 5A1-like [Apis mellifera]
gi|328780118|ref|XM_003249707.1|	-2.32406	0.85635	-	-	-	gi|328780119|ref|XP_003249755.1|/3.2721e-57/PREDICTED: hypothetical protein LOC100577341 [Apis mellifera]
gi|328777318|ref|XM_001121276.2|	-2.3194	0.872737	-	-	-	gi|328777319|ref|XP_001121276.2|/2.01354e-67/PREDICTED: hypothetical protein LOC725426 isoform 1 [Apis mellifera]
gi|328793590|ref|XM_395123.4|	-2.31795	0.820008	-	-	-	gi|380023828|ref|XP_003695713.1|/5.27546e-154/PREDICTED: uncharacterized protein LOC100866309 [Apis florea]
gi|328783009|ref|XM_003250177.1|	-2.31458	0.847552	-	-	-	gi|328783010|ref|XP_003250225.1|/0/PREDICTED: transcription elongation factor B polypeptide 3 isoform 1 [Apis mellifera]
gi|328788037|ref|XM_003250998.1|	-2.31149	0.823578	-	-	-	gi|383864269|ref|XP_003707602.1|/2.05935e-52/PREDICTED: zinc finger protein 33A-like [Megachile rotundata]
gi|328790655|ref|XM_396075.3|	-2.30787	0.802028	-	-	-	gi|66513988|ref|XP_396075.2|/0/PREDICTED: solute carrier family 17 member 9-like [Apis mellifera]
gi|328786343|ref|XM_001122558.2|	-2.30372	0.839454	-	-	-	gi|110751020|ref|XP_001122558.1|/1.33551e-57/PREDICTED: BET1 homolog [Apis mellifera]
gi|328778110|ref|XM_393285.4|	-2.29913	0.801964	-	GO:0004672//protein kinase activity;GO:0032559	GO:0006464//protein modification process	gi|48126576|ref|XP_393285.1|/0/PREDICTED: cAMP-dependent protein kinase catalytic subunit isoform 1 [Apis mellifera]
gi|328776675|ref|XM_393378.4|	-2.29734	0.85533	-	-	-	gi|328776676|ref|XP_393378.4|/0/PREDICTED: hypothetical protein LOC409888 isoform 1 [Apis mellifera]
gi|328776210|ref|XM_001122230.2|	-2.29406	0.833397	GO:0005743//mitochondrial inner membrane;GO:0005758//mitochondrial intermembrane space	GO:0043169//cation binding;GO:0008320//protein transmembrane transporter activity	GO:0006612//protein targeting to membrane	gi|110757341|ref|XP_001122230.1|/3.88244e-43/PREDICTED: mitochondrial import inner membrane translocase subunit Tim8 [Apis mellifera]
gi|328786145|ref|XM_397010.4|	-2.28943	0.841941	-	GO:0004721//phosphoprotein phosphatase activity;GO:0004871//signal transducer activity	GO:0006796//phosphate metabolic process;GO:0006464//protein modification process	gi|328786146|ref|XP_397010.3|/0/PREDICTED: tyrosine-protein phosphatase Lar [Apis mellifera]
gi|328790402|ref|XM_001121978.2|	-2.28709	0.839901	-	GO:0016787//hydrolase activity	-	gi|328790403|ref|XP_001121978.2|/0/PREDICTED: calpain-7 [Apis mellifera]
gi|328778484|ref|XM_624158.3|	-2.28503	0.856542	-	GO:0008237//metallopeptidase activity;GO:0008238//exopeptidase activity;GO:0043169//cation binding	GO:0019538//protein metabolic process	gi|66526670|ref|XP_624161.1|/0/PREDICTED: methionine aminopeptidase 2 [Apis mellifera]
gi|328787756|ref|XM_392448.4|	-2.27877	0.81886	-	GO:0016874//ligase activity	-	gi|328787757|ref|XP_392448.3|/0/PREDICTED: long-chain fatty acid transport protein 4-like [Apis mellifera]
gi|328781198|ref|XM_394801.4|	-2.27557	0.837414	GO:0044444//cytoplasmic part;GO:0005819//spindle	-	GO:0051179//localization;GO:0007010//cytoskeleton organization;GO:0000279//M phase	gi|328781199|ref|XP_394801.4|/0/PREDICTED: hypothetical protein LOC411326 [Apis mellifera]
gi|328781956|ref|XM_003250016.1|	-2.27514	0.804578	-	-	-	gi|328781957|ref|XP_003250064.1|/0/PREDICTED: hypothetical protein LOC100576373 [Apis mellifera]
gi|328788783|ref|XM_003251135.1|	-2.27456	0.871653	GO:0030529//ribonucleoprotein complex	GO:0005198//structural molecule activity	GO:0010467//gene expression	gi|313907135|gb|ADR83582.1|/1.24951e-91/ribosomal protein L17 [Apis cerana cerana]
gi|328791649|ref|XM_393042.4|	-2.27243	0.861132	-	-	-	gi|328791650|ref|XP_393042.4|/0/PREDICTED: hypothetical protein LOC409536 [Apis mellifera]
gi|328779822|ref|XM_392833.4|	-2.26866	0.848508	-	-	-	gi|66507360|ref|XP_392833.2|/0/PREDICTED: coronin-2B-like [Apis mellifera]
gi|328782546|ref|XM_392577.4|	-2.26223	0.839582	-	-	-	gi|380021292|ref|XP_003694503.1|/0/PREDICTED: segment polarity protein dishevelled homolog DVL-3-like [Apis florea]
gi|328776011|ref|XM_001121866.2|	-2.26182	0.807893	-	-	-	gi|328776012|ref|XP_001121866.2|/5.8271e-162/PREDICTED: hypothetical protein LOC726100 [Apis mellifera]
gi|58585199|ref|NM_001011629.1|	-2.25725	0.860367	GO:0043231//intracellular membrane-bounded organelle	GO:0003677//DNA binding	GO:0006355//regulation of transcription, DNA-dependent	gi|58585200|ref|NP_001011629.1|/0/mushroom body large-type Kenyon cell-specific protein 1 [Apis mellifera]
gi|328791481|ref|XM_003251528.1|	-2.25707	0.849337	-	-	GO:0006950//response to stress	gi|328791482|ref|XP_003251576.1|/1.86145e-88/PREDICTED: heat shock protein beta-1-like [Apis mellifera]
gi|328790601|ref|XM_392867.4|	-2.25432	0.837223	-	-	GO:0048856//anatomical structure development	gi|328790602|ref|XP_392867.4|/0/PREDICTED: WD repeat-containing protein 43-like [Apis mellifera]
gi|328792357|ref|XM_001122092.2|	-2.25145	0.838562	-	GO:0005488//binding	-	gi|328792358|ref|XP_001122092.2|/0/PREDICTED: actin-binding LIM protein 1-like [Apis mellifera]
gi|328776095|ref|XM_393769.4|	-2.2497	0.86432	-	-	-	gi|110760564|ref|XP_393769.3|/9.07575e-168/PREDICTED: phytanoyl-CoA dioxygenase domain-containing protein 1 homolog [Apis mellifera]
gi|328789954|ref|XM_003251303.1|	-2.24654	0.854501	-	-	-	gi|328789955|ref|XP_003251351.1|/1.20178e-28/PREDICTED: hypothetical protein LOC100578819 [Apis mellifera]
gi|328793848|ref|XM_001123012.2|	-2.24553	0.817266	-	-	-	gi|328793849|ref|XP_001123012.2|/0/PREDICTED: UPF0532 protein CG3570-like [Apis mellifera]
gi|328792222|ref|XM_623716.3|	-2.24518	0.869421	GO:0044422;GO:0016021//integral to membrane;GO:0005737//cytoplasm;GO:0043232	-	GO:0009888//tissue development;GO:0051641//cellular localization;GO:0030036//actin cytoskeleton organization;GO:0007300//ovarian nurse cell to oocyte transport	gi|328792223|ref|XP_623719.3|/0/PREDICTED: hypothetical protein LOC551319 [Apis mellifera]
gi|328781618|ref|XM_393124.4|	-2.24417	0.836266	-	-	-	gi|328781619|ref|XP_393124.4|/0/PREDICTED: spermatogenesis-associated protein 20 [Apis mellifera]
gi|328781952|ref|XM_392633.4|	-2.24001	0.839964	-	-	-	gi|328781953|ref|XP_392633.4|/0/PREDICTED: hypothetical protein LOC409108 isoform 1 [Apis mellifera]
gi|328777903|ref|XM_393041.4|	-2.23851	0.845703	-	-	-	gi|328777904|ref|XP_393041.3|/0/PREDICTED: hypothetical protein LOC409534 [Apis mellifera]
gi|328792952|ref|XR_120659.1|	-2.2364	0.856733	-	-	-	gi|340719413|ref|XP_003398148.1|/0/PREDICTED: hypothetical protein LOC100650691 [Bombus terrestris]
gi|328792165|ref|XM_623552.3|	-2.23428	0.861897	GO:0043234//protein complex	GO:0005488//binding	GO:0044087	gi|328792166|ref|XP_623555.2|/1.88915e-98/PREDICTED: nascent polypeptide-associated complex subunit alpha-like isoform 1 [Apis mellifera]
gi|328779778|ref|XM_003249654.1|	-2.2309	0.869676	GO:0030529//ribonucleoprotein complex	GO:0005198//structural molecule activity	GO:0010467//gene expression	gi|322793851|gb|EFZ17191.1|/2.00309e-29/hypothetical protein SINV_15085 [Solenopsis invicta]
gi|328790333|ref|XM_001121790.2|	-2.23017	0.841176	-	-	-	gi|328790334|ref|XP_001121790.2|/0/PREDICTED: f-box only protein 33-like [Apis mellifera]
gi|328780484|ref|XM_624401.3|	-2.22189	0.831102	-	-	-	gi|328780485|ref|XP_624404.2|/2.38195e-82/PREDICTED: hypothetical protein LOC552020 [Apis mellifera]
gi|328778803|ref|XM_624302.3|	-2.21909	0.802283	-	-	-	gi|328778804|ref|XP_624305.2|/2.95129e-92/PREDICTED: SH3 domain-binding glutamic acid-rich protein homolog [Apis mellifera]
gi|328792595|ref|XM_624690.3|	-2.21852	0.842005	-	-	GO:0006810//transport	gi|66564768|ref|XP_624693.1|/9.00993e-174/PREDICTED: autophagy 1 [Apis mellifera]
gi|328776520|ref|XM_623501.3|	-2.21833	0.868273	-	GO:0046872//metal ion binding;GO:0016628//oxidoreductase activity, acting on the CH-CH group of donors, NAD or NADP as acceptor	GO:0008152//metabolic process	gi|328776521|ref|XP_623504.2|/0/PREDICTED: hypothetical protein LOC551149 isoform 1 [Apis mellifera]
gi|328787720|ref|XM_001122055.2|	-2.21634	0.850293	-	-	-	gi|380021592|ref|XP_003694646.1|/0/PREDICTED: uncharacterized protein LOC100865672 [Apis florea]
gi|328789462|ref|XR_120443.1|	-2.21068	0.840092	GO:0043231//intracellular membrane-bounded organelle;GO:0043234//protein complex	GO:0003712//transcription cofactor activity	GO:0006351//transcription, DNA-dependent	gi|350415649|ref|XP_003490706.1|/0/PREDICTED: hypothetical protein LOC100747609 [Bombus impatiens]
gi|328786828|ref|XM_624820.3|	-2.20672	0.849911	-	-	-	gi|66519875|ref|XP_624823.1|/1.38992e-158/PREDICTED: clavesin-2-like [Apis mellifera]
gi|328790336|ref|XM_001121830.2|	-2.20313	0.822303	-	-	-	gi|110749292|ref|XP_001121830.1|/0/PREDICTED: basigin [Apis mellifera]
gi|328785494|ref|XM_625081.2|	-2.20139	0.814971	-	-	-	gi|66554159|ref|XP_625084.1|/1.61746e-94/PREDICTED: protein jagunal [Apis mellifera]
gi|328776439|ref|XM_001120728.2|	-2.19749	0.847934	GO:0005739//mitochondrion	GO:0016651//oxidoreductase activity, acting on NADH or NADPH	-	gi|110764370|ref|XP_001120728.1|/5.69818e-55/PREDICTED: NADH dehydrogenase [ubiquinone] 1 beta subcomplex subunit 7-like [Apis mellifera]
gi|328791667|ref|XM_395583.4|	-2.19265	0.814843	-	-	-	gi|328791668|ref|XP_395583.4|/3.86421e-148/PREDICTED: hypothetical protein LOC412117 [Apis mellifera]
gi|328777760|ref|XM_396777.4|	-2.18418	0.849464	-	GO:0016787//hydrolase activity	-	gi|328777761|ref|XP_396777.4|/0/PREDICTED: spectrin beta chain [Apis mellifera]
gi|328791229|ref|XM_396537.4|	-2.18399	0.809742	-	GO:0016874//ligase activity;GO:0005488//binding	GO:0006259//DNA metabolic process;GO:0033554//cellular response to stress	gi|110761354|ref|XP_396537.3|/0/PREDICTED: DNA ligase 3 [Apis mellifera]
gi|328778204|ref|XM_393409.4|	-2.18302	0.849719	GO:0043231//intracellular membrane-bounded organelle;GO:0043234//protein complex	GO:0008134//transcription factor binding	GO:0048869;GO:0045898//regulation of RNA polymerase II transcriptional preinitiation complex assembly;GO:0044092//negative regulation of molecular function;GO:0032446//protein modification by small protein conjugation	gi|66548257|ref|XP_393409.2|/0/PREDICTED: cullin-associated NEDD8-dissociated protein 1-like isoform 1 [Apis mellifera]
gi|328786019|ref|XM_392032.4|	-2.17433	0.864193	-	-	-	gi|48098261|ref|XP_392032.1|/5.21527e-85/PREDICTED: type-1 angiotensin II receptor-associated protein-like [Apis mellifera]
gi|328787908|ref|XM_395914.2|	-2.17331	0.807511	-	-	-	gi|48105251|ref|XP_395914.1|/0/PREDICTED: uncharacterized protein C3orf23 homolog [Apis mellifera]
gi|328779123|ref|XM_623629.3|	-2.16719	0.84175	GO:0016020//membrane	-	-	gi|66555662|ref|XP_623632.1|/0/PREDICTED: probable GDP-fucose transporter [Apis mellifera]
gi|328792656|ref|XM_003251708.1|	-2.16351	0.816373	-	-	-	gi|328792657|ref|XP_003251756.1|/2.71182e-95/PREDICTED: hypothetical protein LOC100579054 [Apis mellifera]
gi|328791221|ref|XM_624477.3|	-2.16282	0.851377	-	-	-	gi|328791222|ref|XP_624480.3|/5.05774e-112/PREDICTED: syntaxin-8 isoform 2 [Apis mellifera]
gi|328782165|ref|XM_624680.3|	-2.15861	0.815098	-	-	-	gi|328782166|ref|XP_624683.3|/0/PREDICTED: e3 ubiquitin-protein ligase RNF14-like [Apis mellifera]
gi|328786512|ref|XM_391836.4|	-2.15806	0.824407	GO:0031966//mitochondrial membrane	GO:0005244//voltage-gated ion channel activity	GO:0043269//regulation of ion transport	gi|66517185|ref|XP_391836.2|/3.24811e-169/PREDICTED: mitochondrial import receptor subunit TOM40 homolog 1-like isoform 1 [Apis mellifera]
gi|328787127|ref|XM_393328.4|	-2.15747	0.862216	GO:0005798//Golgi-associated vesicle;GO:0030120//vesicle coat	-	GO:0048193//Golgi vesicle transport	gi|328787128|ref|XP_393328.2|/3.2879e-175/PREDICTED: coatomer subunit epsilon [Apis mellifera]
gi|328779502|ref|XM_392847.4|	-2.15665	0.855777	-	-	-	gi|328779503|ref|XP_392847.4|/0/PREDICTED: hypothetical protein LOC409331 [Apis mellifera]
gi|328783830|ref|XM_392948.4|	-2.15423	0.808276	GO:0030136//clathrin-coated vesicle;GO:0030119//AP-type membrane coat adaptor complex;GO:0012505//endomembrane system	GO:0035091//phosphatidylinositol binding;GO:0005515//protein binding	GO:0006901//vesicle coating;GO:0009416//response to light stimulus;GO:0001505//regulation of neurotransmitter levels;GO:0006897//endocytosis	gi|328783831|ref|XP_392948.4|/0/PREDICTED: hypothetical protein LOC409435 [Apis mellifera]
gi|328779386|ref|XM_001122101.2|	-2.15093	0.854119	-	-	-	gi|328779387|ref|XP_001122101.2|/0/PREDICTED: huntingtin-like [Apis mellifera]
gi|328781197|ref|XM_392540.4|	-2.15082	0.854055	-	GO:0004175//endopeptidase activity	GO:0019538//protein metabolic process	gi|66515781|ref|XP_392540.2|/6.68949e-131/PREDICTED: putative ATP-dependent Clp protease proteolytic subunit, mitochondrial-like [Apis mellifera]
gi|328777396|ref|XM_003249286.1|	-2.14768	0.840474	GO:0042579//microbody	GO:0016765//transferase activity, transferring alkyl or aryl (other than methyl) groups	-	gi|380012941|ref|XP_003690531.1|/0/PREDICTED: alkyldihydroxyacetonephosphate synthase-like [Apis florea]
gi|328779738|ref|XM_393579.4|	-2.14742	0.831166	-	-	-	gi|328779739|ref|XP_393579.3|/0/PREDICTED: hypothetical protein LOC410091 [Apis mellifera]
gi|328782835|ref|XM_624466.3|	-2.14184	0.850931	-	-	-	gi|328782836|ref|XP_624469.3|/1.28118e-147/PREDICTED: zinc finger FYVE domain-containing protein 19-like [Apis mellifera]
gi|328793270|ref|XM_624811.3|	-2.13592	0.823259	-	-	-	gi|328793271|ref|XP_624814.3|/3.69017e-105/PREDICTED: presqualene diphosphate phosphatase-like [Apis mellifera]
gi|328785470|ref|XM_001121654.2|	-2.13395	0.809742	GO:0031902//late endosome membrane	-	GO:0009967//positive regulation of signal transduction;GO:0043200//response to amino acid stimulus;GO:0008104//protein localization	gi|110761748|ref|XP_001121654.1|/3.87757e-62/PREDICTED: ragulator complex protein LAMTOR3-A-like [Apis mellifera]
gi|328779892|ref|XM_624109.3|	-2.13161	0.826766	GO:0016471//vacuolar proton-transporting V-type ATPase complex;GO:0005768//endosome	GO:0015078//hydrogen ion transmembrane transporter activity;GO:0015662//ATPase activity, coupled to transmembrane movement of ions, phosphorylative mechanism;GO:0019829//cation-transporting ATPase activity;GO:0032559	GO:0015986//ATP synthesis coupled proton transport;GO:0015988//energy coupled proton transport, against electrochemical gradient	gi|66531434|ref|XP_624112.1|/0/PREDICTED: v-type proton ATPase subunit B-like [Apis mellifera]
gi|328788372|ref|XM_003251073.1|	-2.13001	0.836202	-	-	-	gi|328788373|ref|XP_003251121.1|/2.12491e-110/PREDICTED: coiled-coil domain-containing protein 61-like [Apis mellifera]
gi|328788598|ref|XM_395729.4|	-2.12168	0.818924	GO:0043234//protein complex;GO:0044430//cytoskeletal part;GO:0015630//microtubule cytoskeleton	-	-	gi|110755392|ref|XP_395729.3|/0/PREDICTED: probable dynactin subunit 2 [Apis mellifera]
gi|328779326|ref|XM_003249582.1|	-2.12127	0.804195	-	-	-	gi|328779327|ref|XP_003249630.1|/1.88595e-171/PREDICTED: 15-hydroxyprostaglandin dehydrogenase [NAD+]-like [Apis mellifera]
gi|328782761|ref|XM_397043.4|	-2.11395	0.803366	-	GO:0005488//binding;GO:0016757//transferase activity, transferring glycosyl groups	GO:0006144//purine base metabolic process;GO:0043101//purine-containing compound salvage	gi|66524051|ref|XP_397043.2|/8.99009e-96/PREDICTED: adenine phosphoribosyltransferase [Apis mellifera]
gi|328784902|ref|XM_623941.3|	-2.1136	0.819434	-	-	-	gi|66535769|ref|XP_623944.1|/0/PREDICTED: l-asparaginase-like [Apis mellifera]
gi|328790845|ref|XM_395486.4|	-2.10937	0.851186	-	GO:0016627//oxidoreductase activity, acting on the CH-CH group of donors	GO:0008152//metabolic process	gi|66564429|ref|XP_395486.2|/0/PREDICTED: peroxisomal acyl-coenzyme A oxidase 3-like [Apis mellifera]
gi|328793539|ref|XM_392752.4|	-2.10443	0.859857	GO:0016021//integral to membrane	GO:0004888//transmembrane receptor activity	GO:0048102//autophagic cell death;GO:0006950//response to stress	gi|328793540|ref|XP_392752.3|/0/PREDICTED: scavenger receptor class B member 1, partial [Apis mellifera]
gi|328784028|ref|XM_393141.4|	-2.09405	0.859793	-	-	GO:0048667//cell morphogenesis involved in neuron differentiation	gi|380030413|ref|XP_003698843.1|/2.11221e-174/PREDICTED: uncharacterized protein C6orf168-like [Apis florea]
gi|328789433|ref|XM_623167.3|	-2.09313	0.82192	GO:0043234//protein complex	GO:0016627//oxidoreductase activity, acting on the CH-CH group of donors;GO:0050662//coenzyme binding	GO:0006352//transcription initiation, DNA-dependent;GO:0048812//neuron projection morphogenesis	gi|66557634|ref|XP_623170.1|/0/PREDICTED: short-chain specific acyl-CoA dehydrogenase, mitochondrial [Apis mellifera]
gi|328787117|ref|XM_624346.3|	-2.09248	0.828105	-	GO:0070569	GO:0043062//extracellular structure organization;GO:0016331//morphogenesis of embryonic epithelium;GO:0060541//respiratory system development;GO:0040003//chitin-based cuticle development;GO:0006031//chitin biosynthetic process;GO:0001700//embryonic development via the syncytial blastoderm;GO:0007409//axonogenesis;GO:0035150//regulation of tube size	gi|66561608|ref|XP_624349.1|/0/PREDICTED: UDP-N-acetylhexosamine pyrophosphorylase [Apis mellifera]
gi|328790637|ref|XM_623622.3|	-2.07359	0.839327	-	GO:0046872//metal ion binding;GO:0005543//phospholipid binding;GO:0008092//cytoskeletal protein binding	GO:0007450//dorsal/ventral pattern formation, imaginal disc	gi|66530530|ref|XP_623625.1|/3.24399e-180/PREDICTED: annexin-B9-like [Apis mellifera]
gi|328791599|ref|XM_394194.4|	-2.07003	0.84583	-	GO:0004672//protein kinase activity	-	gi|328791600|ref|XP_394194.4|/0/PREDICTED: serine/threonine-protein kinase MARK2 isoform 1 [Apis mellifera]
gi|328788636|ref|XM_624211.3|	-2.06562	0.842451	-	-	-	gi|328788637|ref|XP_624214.3|/0/PREDICTED: hypothetical protein LOC551826 [Apis mellifera]
gi|328781637|ref|XM_623103.3|	-2.06397	0.866424	GO:0030529//ribonucleoprotein complex	GO:0005198//structural molecule activity	GO:0022613//ribonucleoprotein complex biogenesis;GO:0006412//translation	gi|66559310|ref|XP_623106.1|/8.63332e-155/PREDICTED: 60S acidic ribosomal protein P0 isoform 1 [Apis mellifera]
gi|328790408|ref|XM_623808.3|	-2.05662	0.809487	-	-	-	gi|328790409|ref|XP_623811.3|/1.88709e-169/PREDICTED: NIF3-like protein 1-like [Apis mellifera]
gi|328787668|ref|XM_396588.4|	-2.05506	0.864448	GO:0030529//ribonucleoprotein complex	GO:0005198//structural molecule activity	GO:0010467//gene expression	gi|322788733|gb|EFZ14326.1|/9.74478e-84/hypothetical protein SINV_15101 [Solenopsis invicta]
gi|328787928|ref|XM_395212.4|	-2.05332	0.826001	GO:0030864//cortical actin cytoskeleton	GO:0008092//cytoskeletal protein binding;GO:0005198//structural molecule activity	-	gi|328787929|ref|XP_395212.4|/0/PREDICTED: spectrin beta chain [Apis mellifera]
gi|328792238|ref|XM_394165.4|	-2.05065	0.839901	-	GO:0005488//binding	-	gi|380027082|ref|XP_003697262.1|/0/PREDICTED: RNA-binding protein 10-like [Apis florea]
gi|328776340|ref|XM_395922.4|	-2.04945	0.80088	-	-	-	gi|328776341|ref|XP_395922.4|/1.42378e-106/PREDICTED: tetraspanin-7 [Apis mellifera]
gi|328789517|ref|XM_392202.4|	-2.04861	0.812293	-	GO:0004672//protein kinase activity;GO:0005515//protein binding	GO:0001654//eye development;GO:0016055//Wnt receptor signaling pathway;GO:0008593//regulation of Notch signaling pathway;GO:0007476//imaginal disc-derived wing morphogenesis;GO:0031647//regulation of protein stability;GO:0006464//protein modification process	gi|328789518|ref|XP_392202.4|/0/PREDICTED: homeodomain-interacting protein kinase 2 [Apis mellifera]
gi|328778521|ref|XM_392556.4|	-2.04438	0.859985	GO:0031224//intrinsic to membrane	-	GO:0003002//regionalization;GO:0051234//establishment of localization	gi|110758628|ref|XP_392556.3|/2.25508e-111/PREDICTED: transmembrane emp24 domain-containing protein bai [Apis mellifera]
gi|328784607|ref|XM_393706.4|	-2.02941	0.845703	-	-	-	gi|110760140|ref|XP_393706.3|/2.2685e-149/PREDICTED: phosducin-like protein-like isoform 1 [Apis mellifera]
gi|328793750|ref|XM_624948.3|	-2.02632	0.862344	GO:0044424//intracellular part	GO:0043021//ribonucleoprotein binding;GO:0008135//translation factor activity, nucleic acid binding	GO:0006448//regulation of translational elongation;GO:0006449//regulation of translational termination;GO:0018205//peptidyl-lysine modification	gi|380011502|ref|XP_003689841.1|/2.10947e-90/PREDICTED: eukaryotic translation initiation factor 5A-like [Apis florea]
gi|328777841|ref|XM_397354.4|	-2.02078	0.847743	GO:0044431//Golgi apparatus part;GO:0016020//membrane	-	-	gi|110767101|ref|XP_397354.3|/1.85598e-127/PREDICTED: Golgi SNAP receptor complex member 1 isoform 1 [Apis mellifera]
gi|328777905|ref|XM_393447.4|	-2.02028	0.842132	-	-	-	gi|328777906|ref|XP_393447.2|/0/PREDICTED: hypothetical protein LOC409956 isoform 1 [Apis mellifera]
gi|328788937|ref|XR_120415.1|	-2.00924	0.808786	-	-	-	gi|380029403|ref|XP_003698363.1|/0/PREDICTED: LOW QUALITY PROTEIN: heterogeneous nuclear ribonucleoprotein H-like [Apis florea]
gi|328779412|ref|XM_393965.4|	-1.99982	0.865914	GO:0030529//ribonucleoprotein complex	GO:0005198//structural molecule activity	GO:0010467//gene expression	gi|66524293|ref|XP_393965.2|/8.27102e-149/PREDICTED: 40S ribosomal protein SA [Apis mellifera]
gi|328777819|ref|XM_396738.3|	-1.99599	0.801645	GO:0000152//nuclear ubiquitin ligase complex	-	GO:0007088//regulation of mitosis	gi|66531676|ref|XP_396738.2|/2.52049e-105/PREDICTED: anaphase-promoting complex subunit 10-like [Apis mellifera]
gi|328777704|ref|XM_001122987.2|	-1.99589	0.806363	-	-	-	gi|328777705|ref|XP_001122987.2|/2.29389e-164/PREDICTED: LETM1 domain-containing protein 1-like [Apis mellifera]
gi|328791043|ref|XM_003251459.1|	-1.99572	0.839582	-	-	-	gi|328791044|ref|XP_003251507.1|/0/PREDICTED: LOW QUALITY PROTEIN: NEDD8-activating enzyme E1 regulatory subunit [Apis mellifera]
gi|328780578|ref|XM_624722.3|	-1.98748	0.846531	GO:0030119//AP-type membrane coat adaptor complex	-	GO:0015031//protein transport	gi|66551478|ref|XP_624725.1|/0/PREDICTED: coatomer subunit delta isoform 2 [Apis mellifera]
gi|328778936|ref|XM_392478.4|	-1.98737	0.824471	-	GO:0016615//malate dehydrogenase activity	GO:0005975//carbohydrate metabolic process;GO:0043648//dicarboxylic acid metabolic process	gi|66513092|ref|XP_392478.2|/0/PREDICTED: malate dehydrogenase, mitochondrial-like isoform 1 [Apis mellifera]
gi|328778300|ref|XM_397413.3|	-1.98661	0.850421	GO:0016020//membrane	-	-	gi|328778301|ref|XP_397413.3|/0/PREDICTED: calsyntenin-1-like [Apis mellifera]
gi|328793846|ref|XM_625154.3|	-1.98508	0.85023	-	GO:0016879//ligase activity, forming carbon-nitrogen bonds;GO:0032559	GO:0006464//protein modification process	gi|328793847|ref|XP_625157.2|/1.2272e-95/PREDICTED: ubiquitin-conjugating enzyme E2 G2 [Apis mellifera]
gi|328793104|ref|XM_623914.3|	-1.98031	0.825491	-	-	-	gi|66544806|ref|XP_623917.1|/0/PREDICTED: hypothetical protein LOC551519 [Apis mellifera]
gi|328791424|ref|XM_625121.3|	-1.9781	0.808659	-	-	-	gi|328791425|ref|XP_625124.2|/4.1257e-169/PREDICTED: epidermal retinol dehydrogenase 2-like [Apis mellifera]
gi|328780803|ref|XM_001121484.2|	-1.96621	0.852589	-	-	-	gi|328780804|ref|XP_001121484.2|/0/PREDICTED: hypothetical protein LOC725662 [Apis mellifera]
gi|328776996|ref|XM_395264.4|	-1.96536	0.827595	-	-	-	gi|328776997|ref|XP_395264.3|/0/PREDICTED: protein cereblon-like [Apis mellifera]
gi|328790608|ref|XM_003251388.1|	-1.96398	0.827212	-	-	GO:0042780//tRNA 3'-end processing;GO:0000394//RNA splicing, via endonucleolytic cleavage and ligation	gi|380018975|ref|XP_003693394.1|/4.97557e-80/PREDICTED: ribonuclease Z, mitochondrial-like [Apis florea]
gi|328779436|ref|XM_391992.4|	-1.96368	0.859092	-	-	-	gi|328779437|ref|XP_391992.4|/0/PREDICTED: hypothetical protein LOC408444 [Apis mellifera]
gi|328784414|ref|XR_120180.1|	-1.96321	0.806618	-	-	-	gi|350404586|ref|XP_003487154.1|/3.45616e-88/PREDICTED: general transcription factor IIF subunit 1-like [Bombus impatiens]
gi|328786411|ref|XM_393687.4|	-1.96132	0.857116	-	GO:0046914//transition metal ion binding	-	gi|328786412|ref|XP_393687.4|/0/PREDICTED: hypothetical protein LOC410204 [Apis mellifera]
gi|328784737|ref|XM_001121781.2|	-1.96088	0.842642	-	-	-	gi|328784738|ref|XP_001121781.2|/0/PREDICTED: 28S ribosomal protein S22, mitochondrial [Apis mellifera]
gi|328789480|ref|XM_394313.4|	-1.95975	0.859985	-	-	-	gi|48094957|ref|XP_394313.1|/2.91499e-77/PREDICTED: microsomal glutathione S-transferase 1 isoform 1 [Apis mellifera]
gi|328781205|ref|XM_001122659.2|	-1.95895	0.82192	-	-	-	gi|328781206|ref|XP_001122659.2|/0/PREDICTED: retinal-specific ATP-binding cassette transporter-like isoform 1 [Apis mellifera]
gi|328779649|ref|XM_391974.4|	-1.95823	0.852206	-	-	-	gi|328779650|ref|XP_391974.4|/0/PREDICTED: protein PIEZO2-like [Apis mellifera]
gi|288872184|ref|NM_001172403.1|	-1.94726	0.823004	GO:0005746//mitochondrial respiratory chain	GO:0015002//heme-copper terminal oxidase activity	-	gi|288872185|ref|NP_001165874.1|/4.15739e-51/cytochrome c oxidase subunit VIb polypeptide 1 [Apis mellifera]
gi|328778503|ref|XM_396480.3|	-1.94544	0.801071	-	GO:0004674//protein serine/threonine kinase activity;GO:0000166//nucleotide binding	-	gi|328778504|ref|XP_396480.3|/0/PREDICTED: serine/threonine-protein kinase OSR1-like [Apis mellifera]
gi|328775990|ref|XM_623797.3|	-1.94297	0.843917	GO:0030062//mitochondrial tricarboxylic acid cycle enzyme complex	GO:0004774//succinate-CoA ligase activity	GO:0009060//aerobic respiration	gi|328775991|ref|XP_623800.2|/1.19575e-164/PREDICTED: succinyl-CoA ligase [GDP-forming] subunit alpha, mitochondrial [Apis mellifera]
gi|328791525|ref|XM_393208.4|	-1.94239	0.858327	-	-	-	gi|48118838|ref|XP_393208.1|/0/PREDICTED: glucosylceramidase-like [Apis mellifera]
gi|328779995|ref|XM_003249685.1|	-1.93583	0.814333	-	-	-	gi|328779996|ref|XP_003249733.1|/0/PREDICTED: f-box/LRR-repeat protein 7-like isoform 2 [Apis mellifera]
gi|328793585|ref|XM_395187.4|	-1.9316	0.837478	-	GO:0016763//transferase activity, transferring pentosyl groups	GO:0006400//tRNA modification	gi|66556485|ref|XP_395187.2|/0/PREDICTED: probable queuine tRNA-ribosyltransferase [Apis mellifera]
gi|328783827|ref|XM_003250301.1|	-1.92371	0.811655	GO:0044421//extracellular region part;GO:0016020//membrane	-	-	gi|328783828|ref|XP_003250349.1|/1.10389e-52/PREDICTED: protein KRTCAP2 homolog [Apis mellifera]
gi|328786420|ref|XM_623047.3|	-1.92184	0.855585	GO:0030529//ribonucleoprotein complex	GO:0003723//RNA binding;GO:0005198//structural molecule activity	GO:0010467//gene expression	gi|66517407|ref|XP_623050.1|/5.23258e-149/PREDICTED: 40S ribosomal protein S4-like isoform 1 [Apis mellifera]
gi|328780200|ref|XM_394434.4|	-1.91965	0.857371	-	GO:0003824//catalytic activity;GO:0032559	GO:0043412	gi|66513481|ref|XP_394434.2|/0/PREDICTED: ubiquitin activating enzyme 1 isoform 1 [Apis mellifera]
gi|328785438|ref|XM_003250554.1|	-1.91895	0.816055	GO:0043229//intracellular organelle	GO:0005085//guanyl-nucleotide exchange factor activity	GO:0007264//small GTPase mediated signal transduction;GO:0009966//regulation of signal transduction	gi|328785439|ref|XP_003250602.1|/0/PREDICTED: LOW QUALITY PROTEIN: protein son of sevenless [Apis mellifera]
gi|328790659|ref|XM_003251393.1|	-1.90715	0.850485	-	-	-	gi|332020662|gb|EGI61068.1|/1.47751e-67/Pre-mRNA-splicing factor 38B [Acromyrmex echinatior]
gi|328786713|ref|XM_001122693.2|	-1.90571	0.803558	-	GO:0003824//catalytic activity	-	gi|328786714|ref|XP_001122693.2|/8.26025e-167/PREDICTED: prostaglandin E synthase 2-like [Apis mellifera]
gi|328787320|ref|XM_391903.4|	-1.89853	0.82836	-	-	-	gi|328787321|ref|XP_391903.4|/0/PREDICTED: hypothetical protein LOC408351 [Apis mellifera]
gi|328784464|ref|XM_393787.4|	-1.89781	0.829572	GO:0044464//cell part	GO:0017111//nucleoside-triphosphatase activity;GO:0016763//transferase activity, transferring pentosyl groups;GO:0060089;GO:0032561	GO:0035556//intracellular signal transduction;GO:0001505//regulation of neurotransmitter levels;GO:0006897//endocytosis;GO:0006464//protein modification process	gi|328784465|ref|XP_393787.3|/1.32379e-49/PREDICTED: ADP-ribosylation factor 2-like [Apis mellifera]
gi|328787455|ref|XM_001120704.2|	-1.89502	0.856032	-	-	-	gi|110761841|ref|XP_001120704.1|/4.91951e-58/PREDICTED: UPF0139 membrane protein pMsmaA27-like [Apis mellifera]
gi|328777201|ref|XM_003249252.1|	-1.89206	0.805088	-	-	GO:0032502//developmental process	gi|328777202|ref|XP_003249300.1|/1.24363e-84/PREDICTED: sex-regulated protein janus-A-like [Apis mellifera]
gi|328789516|ref|XR_120447.1|	-1.89205	0.836968	-	-	-	-
gi|328779206|ref|XM_396456.4|	-1.89036	0.848125	-	-	-	gi|328779207|ref|XP_396456.4|/0/PREDICTED: protein NDRG3-like isoform 1 [Apis mellifera]
gi|328793805|ref|XM_392802.4|	-1.88991	0.822431	-	-	-	gi|328793806|ref|XP_392802.4|/0/PREDICTED: protein sel-1 homolog 1-like [Apis mellifera]
gi|328786749|ref|XM_393701.4|	-1.88816	0.857881	GO:0043231//intracellular membrane-bounded organelle;GO:0044425//membrane part	-	-	gi|48097144|ref|XP_393701.1|/1.00361e-92/PREDICTED: probable signal peptidase complex subunit 2-like [Apis mellifera]
gi|328793888|ref|XM_003251892.1|	-1.88259	0.803303	-	-	-	gi|328793889|ref|XP_003251940.1|/1.91978e-171/PREDICTED: LOW QUALITY PROTEIN: synaptogyrin-2 [Apis mellifera]
gi|328783052|ref|XM_001119900.2|	-1.88071	0.85176	-	-	GO:0006220//pyrimidine nucleotide metabolic process;GO:0019856//pyrimidine base biosynthetic process;GO:0006355//regulation of transcription, DNA-dependent	gi|110748988|ref|XP_001119900.1|/1.88613e-55/PREDICTED: enhancer of rudimentary homolog [Apis mellifera]
gi|328792414|ref|XM_392114.4|	-1.87649	0.834035	-	-	-	gi|48094341|ref|XP_392114.1|/3.11669e-103/PREDICTED: myophilin [Apis mellifera]
gi|328781427|ref|XM_395392.4|	-1.87406	0.816055	GO:0044424//intracellular part	GO:0004812//aminoacyl-tRNA ligase activity;GO:0008135//translation factor activity, nucleic acid binding;GO:0032561;GO:0032559	GO:0006418//tRNA aminoacylation for protein translation	gi|328781428|ref|XP_395392.3|/0/PREDICTED: alanyl-tRNA synthetase, cytoplasmic-like [Apis mellifera]
gi|328791614|ref|XM_001121188.2|	-1.87307	0.803558	-	-	-	gi|328791615|ref|XP_001121188.2|/0/PREDICTED: hypothetical protein LOC725328 [Apis mellifera]
gi|328793466|ref|XM_623915.3|	-1.86798	0.840411	-	-	-	gi|328793467|ref|XP_623918.3|/0/PREDICTED: golgin subfamily A member 2-like [Apis mellifera]
gi|328783305|ref|XM_394082.4|	-1.86234	0.816883	GO:0008287//protein serine/threonine phosphatase complex	GO:0019888//protein phosphatase regulator activity	GO:0023052//signaling	gi|328783306|ref|XP_394082.3|/0/PREDICTED: protein phosphatase PP2A 55 kDa regulatory subunit isoform 1 [Apis mellifera]
gi|328780191|ref|XM_396758.4|	-1.85655	0.807766	-	-	-	gi|48135934|ref|XP_396758.1|/1.70643e-108/PREDICTED: exosome complex exonuclease RRP40 [Apis mellifera]
gi|328785097|ref|XM_001120069.2|	-1.85603	0.847807	-	GO:0004871//signal transducer activity	-	gi|110762810|ref|XP_001120069.1|/2.23497e-62/PREDICTED: gamma-aminobutyric acid receptor-associated protein [Apis mellifera]
gi|328791012|ref|XM_394997.4|	-1.84694	0.81293	GO:0005622//intracellular	-	-	gi|66549743|ref|XP_394997.2|/0/PREDICTED: general transcription factor IIH subunit 2 isoform 1 [Apis mellifera]
gi|328777822|ref|XM_624904.3|	-1.84355	0.852652	GO:0016020//membrane;GO:0043231//intracellular membrane-bounded organelle	GO:0005515//protein binding	GO:0044267//cellular protein metabolic process	gi|328777823|ref|XP_624907.2|/0/PREDICTED: calnexin isoform 1 [Apis mellifera]
gi|328776822|ref|XM_394660.4|	-1.84297	0.852015	-	-	-	gi|328776823|ref|XP_394660.4|/0/PREDICTED: synaptic vesicle glycoprotein 2C-like [Apis mellifera]
gi|328785537|ref|XM_625117.3|	-1.83675	0.816565	-	-	-	gi|328785538|ref|XP_625120.3|/0/PREDICTED: integrin alpha-PS1 [Apis mellifera]
gi|328792977|ref|XM_395566.4|	-1.83571	0.807128	-	-	-	gi|328792978|ref|XP_395566.3|/1.83524e-127/PREDICTED: ribonuclease H1 [Apis mellifera]
gi|328789440|ref|XM_392943.4|	-1.83301	0.852589	-	GO:0016791//phosphatase activity	-	gi|110751312|ref|XP_392943.3|/0/PREDICTED: serine/threonine-protein phosphatase PP1-gamma catalytic subunit-like isoform 1 [Apis mellifera]
gi|328792099|ref|XM_392399.4|	-1.83059	0.845511	GO:0043005//neuron projection;GO:0044297//cell body;GO:0000775//chromosome, centromeric region;GO:0005875//microtubule associated complex;GO:0005876//spindle microtubule;GO:0044444//cytoplasmic part;GO:0000922//spindle pole	GO:0005515//protein binding;GO:0016887//ATPase activity	GO:0007097//nuclear migration;GO:0000075//cell cycle checkpoint;GO:0051297//centrosome organization;GO:0048812//neuron projection morphogenesis;GO:0007051//spindle organization;GO:0010970//microtubule-based transport;GO:0051276//chromosome organization;GO:0015031//protein transport;GO:0010769//regulation of cell morphogenesis involved in differentiation;GO:0006403//RNA localization;GO:0003002//re…	gi|380017023|ref|XP_003692466.1|/0/PREDICTED: lissencephaly-1 homolog [Apis florea]
gi|328784677|ref|XM_003250434.1|	-1.82936	0.820263	-	-	-	gi|328784678|ref|XP_003250482.1|/0/PREDICTED: vacuolar protein sorting-associated protein 33B [Apis mellifera]
gi|328781507|ref|XM_001121554.2|	-1.82673	0.817585	-	GO:0032561;GO:0016462//pyrophosphatase activity;GO:0032559	GO:0035556//intracellular signal transduction	gi|328781508|ref|XP_001121554.2|/0/PREDICTED: GPN-loop GTPase 1-like [Apis mellifera]
gi|297515466|ref|NM_001185104.1|	-1.82234	0.801135	GO:0000315//organellar large ribosomal subunit	-	GO:0010467//gene expression	gi|297515467|ref|NP_001172033.1|/3.68376e-130/39S ribosomal protein L16, mitochondrial [Apis mellifera]
gi|328791566|ref|XM_001120267.2|	-1.82012	0.822558	-	GO:0016740//transferase activity	-	gi|328791567|ref|XP_001120267.2|/0/PREDICTED: rhophilin-2-like [Apis mellifera]
gi|328777313|ref|XM_001121338.2|	-1.81676	0.841176	-	GO:0016787//hydrolase activity	-	gi|328777314|ref|XP_001121338.2|/7.91903e-156/PREDICTED: protein N-terminal glutamine amidohydrolase [Apis mellifera]
gi|328793280|ref|XM_395852.4|	-1.81394	0.848189	-	GO:0016798//hydrolase activity, acting on glycosyl bonds	GO:0005975//carbohydrate metabolic process	gi|328793281|ref|XP_395852.4|/0/PREDICTED: plasma alpha-L-fucosidase [Apis mellifera]
gi|328791316|ref|XR_120556.1|	-1.80953	0.842196	-	-	-	-
gi|328783787|ref|XM_001121639.2|	-1.80767	0.811209	-	GO:0017111//nucleoside-triphosphatase activity;GO:0005488//binding	-	gi|328783788|ref|XP_001121639.2|/0/PREDICTED: probable ATP-dependent RNA helicase kurz [Apis mellifera]
gi|328778686|ref|XM_624734.3|	-1.80518	0.831739	GO:0016020//membrane	-	-	gi|328778687|ref|XP_624737.2|/0/PREDICTED: low-density lipoprotein receptor-related protein 2-like [Apis mellifera]
gi|328784723|ref|XM_394750.4|	-1.8042	0.845193	-	-	-	gi|328784724|ref|XP_394750.4|/0/PREDICTED: coiled-coil domain-containing protein CG32809-like [Apis mellifera]
gi|328788552|ref|XM_392382.4|	-1.80402	0.841303	GO:0031981//nuclear lumen;GO:0043234//protein complex;GO:0019861//flagellum	GO:0003677//DNA binding;GO:0046983//protein dimerization activity;GO:0000981//sequence-specific DNA binding RNA polymerase II transcription factor activity;GO:0019899//enzyme binding;GO:0031072//heat shock protein binding	GO:0033483;GO:0002246//wound healing involved in inflammatory response;GO:0006915//apoptosis;GO:0006357//regulation of transcription from RNA polymerase II promoter;GO:0001701//in utero embryonic development;GO:0008284//positive regulation of cell proliferation;GO:0032787//monocarboxylic acid metabolic process;GO:0009967//positive regulation of signal transduction;GO:0032906;GO:0031328//positive …	gi|328788553|ref|XP_392382.4|/0/PREDICTED: hypothetical protein LOC408852 [Apis mellifera]
gi|328779874|ref|XM_397080.4|	-1.80063	0.832249	-	GO:0003676//nucleic acid binding	GO:0007169//transmembrane receptor protein tyrosine kinase signaling pathway	gi|328779875|ref|XP_397080.4|/0/PREDICTED: epithelial splicing regulatory protein 2 [Apis mellifera]
gi|328777937|ref|XM_623786.3|	-1.7989	0.836394	-	GO:0005488//binding	-	gi|328777938|ref|XP_623789.3|/4.43006e-122/PREDICTED: u1 small nuclear ribonucleoprotein 70 kDa isoform 1 [Apis mellifera]
gi|328776701|ref|XM_396838.3|	-1.79826	0.845065	GO:0016023//cytoplasmic membrane-bounded vesicle;GO:0031224//intrinsic to membrane	GO:0005515//protein binding	GO:0006909//phagocytosis	gi|66513815|ref|XP_396838.2|/1.90421e-109/PREDICTED: vesicle-trafficking protein SEC22b-B-like [Apis mellifera]
gi|328784562|ref|XM_003250420.1|	-1.78723	0.815034	-	-	-	gi|328784563|ref|XP_003250468.1|/0/PREDICTED: double-stranded RNA-binding protein Staufen homolog 2 [Apis mellifera]
gi|328776441|ref|XM_395927.4|	-1.78443	0.851058	-	GO:0004674//protein serine/threonine kinase activity;GO:0032559	GO:0006464//protein modification process	gi|328776442|ref|XP_395927.4|/0/PREDICTED: MAP kinase-interacting serine/threonine-protein kinase 1 [Apis mellifera]
gi|328780075|ref|XM_003249703.1|	-1.78242	0.830209	-	GO:0005488//binding	-	gi|328780076|ref|XP_003249751.1|/2.07961e-151/PREDICTED: CUGBP Elav-like family member 2-like [Apis mellifera]
gi|328782841|ref|XM_392009.4|	-1.77154	0.830783	-	GO:0003824//catalytic activity	GO:0034404;GO:0072528	gi|328782842|ref|XP_392009.3|/0/PREDICTED: uridine 5'-monophosphate synthase [Apis mellifera]
gi|328787000|ref|XM_393410.4|	-1.76648	0.814716	-	-	-	gi|110761126|ref|XP_393410.3|/0/PREDICTED: excitatory amino acid transporter 1-like [Apis mellifera]
gi|328784304|ref|XM_001122065.2|	-1.7663	0.831739	-	-	-	gi|328784305|ref|XP_001122065.2|/0/PREDICTED: UPF0676 protein C1494.01-like [Apis mellifera]
gi|328786448|ref|XM_625057.3|	-1.76373	0.842833	GO:0033178//proton-transporting two-sector ATPase complex, catalytic domain	GO:0015078//hydrogen ion transmembrane transporter activity;GO:0019829//cation-transporting ATPase activity;GO:0032559	GO:0015986//ATP synthesis coupled proton transport	gi|328786452|ref|XP_003250793.1|/2.05591e-84/PREDICTED: ATP synthase subunit delta, mitochondrial isoform 2 [Apis mellifera]
gi|328784761|ref|XM_624428.3|	-1.7633	0.811846	-	-	-	gi|380020373|ref|XP_003694061.1|/0/PREDICTED: protein DDI1 homolog 2-like [Apis florea]
gi|328791087|ref|XM_392731.4|	-1.75827	0.843471	-	GO:0016655//oxidoreductase activity, acting on NADH or NADPH, quinone or similar compound as acceptor;GO:0046914//transition metal ion binding	GO:0008152//metabolic process	gi|328791088|ref|XP_392731.3|/0/PREDICTED: synaptic vesicle membrane protein VAT-1 homolog-like [Apis mellifera]
gi|328791086|ref|XM_396465.4|	-1.75638	0.834927	-	-	-	gi|48120572|ref|XP_396465.1|/1.13676e-61/PREDICTED: NADH dehydrogenase [ubiquinone] 1 alpha subcomplex subunit 5 [Apis mellifera]
gi|328791968|ref|XR_120607.1|	-1.74764	0.815672	GO:0031410//cytoplasmic vesicle	GO:0016790//thiolester hydrolase activity	-	gi|380016978|ref|XP_003692444.1|/0/PREDICTED: LOW QUALITY PROTEIN: coiled-coil domain-containing protein 39-like [Apis florea]
gi|58585137|ref|NM_001011599.1|	-1.74441	0.851313	-	-	-	gi|58585138|ref|NP_001011599.1|/0/major royal jelly protein 5 precursor [Apis mellifera]
gi|328783756|ref|XM_003250292.1|	-1.74305	0.845384	GO:0043234//protein complex	GO:0004683//calmodulin-dependent protein kinase activity	GO:0015031//protein transport	gi|328783757|ref|XP_003250340.1|/0/PREDICTED: LOW QUALITY PROTEIN: coatomer subunit beta' [Apis mellifera]
gi|328782079|ref|XM_395888.4|	-1.74004	0.81835	-	-	-	gi|328782080|ref|XP_395888.4|/0/PREDICTED: thiamine transporter 2-like [Apis mellifera]
gi|328788134|ref|XM_395750.4|	-1.74003	0.809806	GO:0044444//cytoplasmic part	GO:0051536//iron-sulfur cluster binding;GO:0000166//nucleotide binding	GO:0031163	gi|328788135|ref|XP_395750.4|/1.09341e-174/PREDICTED: cytosolic Fe-S cluster assembly factor NUBP1 homolog [Apis mellifera]
gi|328779676|ref|XM_001120137.2|	-1.73981	0.834545	-	-	-	gi|110750764|ref|XP_001120137.1|/1.93208e-99/PREDICTED: protein lethal(2)essential for life-like [Apis mellifera]
gi|328793247|ref|XM_392901.4|	-1.72539	0.805343	-	GO:0019787//small conjugating protein ligase activity;GO:0032559	GO:0008344//adult locomotory behavior;GO:0048667//cell morphogenesis involved in neuron differentiation;GO:0042461//photoreceptor cell development;GO:0032446//protein modification by small protein conjugation;GO:0042221//response to chemical stimulus;GO:0007154//cell communication	gi|307169187|gb|EFN62003.1|/5.72176e-71/Ubiquitin-conjugating enzyme E2 N [Camponotus floridanus]
gi|328775932|ref|XM_624489.3|	-1.71792	0.820773	-	GO:0016301//kinase activity	GO:0006656//phosphatidylcholine biosynthetic process	gi|328775933|ref|XP_624492.2|/0/PREDICTED: choline/ethanolamine kinase-like [Apis mellifera]
gi|328777659|ref|XM_624161.3|	-1.71177	0.825746	-	GO:0016747//transferase activity, transferring acyl groups other than amino-acyl groups	-	gi|66507594|ref|XP_624164.1|/0/PREDICTED: trifunctional enzyme subunit beta, mitochondrial-like [Apis mellifera]
gi|328784862|ref|XM_394745.4|	-1.71154	0.818541	-	GO:0005504//fatty acid binding	GO:0055082//cellular chemical homeostasis	gi|48096664|ref|XP_394745.1|/2.01825e-35/PREDICTED: putative acyl-CoA-binding protein-like isoform 2 [Apis mellifera]
gi|328792834|ref|XM_001122830.2|	-1.70719	0.810826	-	-	-	gi|328792835|ref|XP_001122830.2|/0/PREDICTED: hypothetical protein LOC727116 [Apis mellifera]
gi|328784201|ref|XM_625020.3|	-1.70669	0.830209	-	-	GO:0032501//multicellular organismal process;GO:0030030//cell projection organization;GO:0019725//cellular homeostasis	gi|66533332|ref|XP_625023.1|/1.1581e-85/PREDICTED: mesencephalic astrocyte-derived neurotrophic factor homolog [Apis mellifera]
gi|328791957|ref|XM_001120610.2|	-1.70565	0.837159	GO:0016020//membrane	-	GO:0055114//oxidation-reduction process	gi|110757726|ref|XP_001120610.1|/7.24843e-59/PREDICTED: hypothetical protein LOC725881 isoform 1 [Apis mellifera]
gi|328783420|ref|XM_624784.3|	-1.70404	0.836458	GO:0033176	GO:0015077//monovalent inorganic cation transmembrane transporter activity	GO:0015988//energy coupled proton transport, against electrochemical gradient	gi|66524947|ref|XP_624787.1|/1.11296e-46/PREDICTED: v-type proton ATPase subunit e 2-like [Apis mellifera]
gi|328778313|ref|XM_003249424.1|	-1.69431	0.803239	-	-	-	gi|328778314|ref|XP_003249472.1|/0/PREDICTED: 2-oxoglutarate and iron-dependent oxygenase domain-containing protein 1-like [Apis mellifera]
gi|328783904|ref|XM_623729.3|	-1.69333	0.803239	GO:0032991//macromolecular complex	GO:0005488//binding	-	gi|66505925|ref|XP_623732.1|/0/PREDICTED: splicing factor 3B subunit 1-like isoform 1 [Apis mellifera]
gi|328787088|ref|XM_623748.2|	-1.69142	0.817904	-	GO:0046872//metal ion binding	-	gi|383847344|ref|XP_003699314.1|/4.14505e-87/PREDICTED: calcineurin subunit B type 2-like [Megachile rotundata]
gi|328778167|ref|XM_003249407.1|	-1.68829	0.809742	-	-	-	gi|328778168|ref|XP_003249455.1|/1.16789e-92/PREDICTED: hypothetical protein LOC100577707 [Apis mellifera]
gi|328788657|ref|XM_393601.4|	-1.68686	0.803749	-	-	-	gi|328788658|ref|XP_393601.3|/0/PREDICTED: putative glycerophosphocholine phosphodiesterase GPCPD1-like [Apis mellifera]
gi|201023358|ref|NM_001134949.1|	-1.67989	0.800306	GO:0044424//intracellular part	GO:0030246//carbohydrate binding;GO:0008483//transaminase activity	GO:0005975//carbohydrate metabolic process	gi|201023359|ref|NP_001128421.1|/0/glutamine:fructose-6-phosphate aminotransferase 1 [Apis mellifera]
gi|328782050|ref|XM_392583.4|	-1.67124	0.830655	-	-	-	gi|328782051|ref|XP_392583.3|/7.11525e-146/PREDICTED: hypothetical protein LOC409057 [Apis mellifera]
gi|328775878|ref|XM_394839.4|	-1.67047	0.827404	-	GO:0016740//transferase activity	-	gi|328775879|ref|XP_394839.3|/0/PREDICTED: beta-1,4-N-acetylgalactosaminyltransferase bre-4 [Apis mellifera]
gi|328778160|ref|XM_001120363.2|	-1.66203	0.800179	-	-	-	gi|110765112|ref|XP_001120363.1|/7.13087e-42/PREDICTED: ubiquitin-fold modifier 1-like [Apis mellifera]
gi|328777510|ref|XM_003249313.1|	-1.65982	0.807575	-	-	-	gi|328777511|ref|XP_003249361.1|/7.94187e-92/PREDICTED: hypothetical protein LOC100577325 isoform 2 [Apis mellifera]
gi|328781638|ref|XM_624765.3|	-1.65856	0.830464	-	GO:0016454	-	gi|66559327|ref|XP_624768.1|/0/PREDICTED: serine palmitoyltransferase 1 [Apis mellifera]
gi|328791610|ref|XM_393462.4|	-1.65846	0.819561	-	-	-	gi|48139493|ref|XP_393462.1|/8.65253e-65/PREDICTED: hypothetical protein LOC409972 [Apis mellifera]
gi|328786845|ref|XM_393821.4|	-1.65387	0.823259	-	-	-	gi|66519856|ref|XP_393821.2|/0/PREDICTED: prolactin regulatory element-binding protein-like [Apis mellifera]
gi|328779424|ref|XM_391997.4|	-1.65312	0.830847	GO:0043231//intracellular membrane-bounded organelle	GO:0003676//nucleic acid binding;GO:0001071//nucleic acid binding transcription factor activity;GO:0005515//protein binding	GO:0031667//response to nutrient levels;GO:0006261//DNA-dependent DNA replication;GO:0000087//M phase of mitotic cell cycle;GO:0048511//rhythmic process	gi|328779425|ref|XP_391997.3|/8.85686e-156/PREDICTED: hepatic leukemia factor [Apis mellifera]
gi|328783244|ref|XM_392071.4|	-1.6515	0.843471	GO:0030529//ribonucleoprotein complex	GO:0005198//structural molecule activity	GO:0010467//gene expression	gi|66525285|ref|XP_392071.2|/0/PREDICTED: 60S ribosomal protein L4 isoform 1 [Apis mellifera]
gi|328793381|ref|XM_001122971.2|	-1.65023	0.82632	-	-	-	gi|328793382|ref|XP_001122971.2|/0/PREDICTED: protein odr-4 homolog [Apis mellifera]
gi|328781035|ref|XM_392828.4|	-1.64506	0.812867	-	-	-	gi|66539672|ref|XP_392828.2|/0/PREDICTED: transmembrane protein 63A-like [Apis mellifera]
gi|328788987|ref|XM_624979.3|	-1.63856	0.811974	-	-	-	gi|328788988|ref|XP_624982.3|/0/PREDICTED: lisH domain and HEAT repeat-containing protein KIAA1468 homolog [Apis mellifera]
gi|328780828|ref|XM_395810.4|	-1.63687	0.819625	GO:0031224//intrinsic to membrane	-	-	gi|328780829|ref|XP_395810.4|/9.3767e-96/PREDICTED: transmembrane protein 85-like isoform 1 [Apis mellifera]
gi|328780622|ref|XM_392952.4|	-1.62506	0.837924	-	-	GO:0046907//intracellular transport;GO:0015031//protein transport	gi|328780623|ref|XP_392952.3|/0/PREDICTED: protein transport protein Sec24C-like [Apis mellifera]
gi|328790698|ref|XM_001121283.2|	-1.62405	0.816118	-	-	-	gi|328790699|ref|XP_001121283.2|/0/PREDICTED: hypothetical protein LOC725433 [Apis mellifera]
gi|328791746|ref|XM_003251578.1|	-1.62006	0.809105	GO:0000785//chromatin;GO:0043231//intracellular membrane-bounded organelle	GO:0003676//nucleic acid binding	GO:0034728	gi|195356894|ref|XP_002044868.1|/9.47097e-43/GM16470 [Drosophila sechellia]
gi|328780132|ref|XM_623443.3|	-1.61629	0.808595	-	-	-	gi|66512914|ref|XP_623446.1|/2.7645e-142/PREDICTED: tetratricopeptide repeat protein 1-like [Apis mellifera]
gi|328777480|ref|XM_003249302.1|	-1.6137	0.838817	GO:0043231//intracellular membrane-bounded organelle	-	-	gi|383847777|ref|XP_003699529.1|/1.70809e-74/PREDICTED: neurogenin-3-like [Megachile rotundata]
gi|328783123|ref|XM_395937.4|	-1.60644	0.802091	-	-	GO:0007052//mitotic spindle organization	gi|328783124|ref|XP_395937.4|/0/PREDICTED: ribosomal RNA processing protein 1 homolog [Apis mellifera]
gi|328785428|ref|XM_394835.4|	-1.60105	0.814333	-	-	-	gi|328785429|ref|XP_394835.4|/0/PREDICTED: hypothetical protein LOC411361 [Apis mellifera]
gi|328780330|ref|XM_624156.3|	-1.59588	0.818732	GO:0044429//mitochondrial part	GO:0042802//identical protein binding;GO:0030554//adenyl nucleotide binding;GO:0003824//catalytic activity	GO:0044267//cellular protein metabolic process	gi|328780331|ref|XP_624159.2|/1.5279e-130/PREDICTED: grpE protein homolog, mitochondrial [Apis mellifera]
gi|328791307|ref|XM_391879.4|	-1.59533	0.82734	-	-	-	gi|66518899|ref|XP_391879.2|/0/PREDICTED: hypothetical protein LOC408327 [Apis mellifera]
gi|328776084|ref|XM_001122182.2|	-1.59449	0.810571	-	GO:0046872//metal ion binding;GO:0003677//DNA binding;GO:0004879//ligand-dependent nuclear receptor activity	GO:0050794//regulation of cellular process;GO:0006351//transcription, DNA-dependent	gi|328776085|ref|XP_001122182.2|/0/PREDICTED: nuclear hormone receptor FTZ-F1 [Apis mellifera]
gi|328780854|ref|XM_393153.4|	-1.59064	0.828806	GO:0044464//cell part	-	-	gi|328780855|ref|XP_393153.4|/0/PREDICTED: hypothetical protein LOC409655 [Apis mellifera]
gi|328778885|ref|XM_395877.2|	-1.58781	0.808467	-	-	GO:0042441//eye pigment metabolic process	gi|48104995|ref|XP_395877.1|/6.85919e-59/PREDICTED: thioredoxin domain-containing protein 17 [Apis mellifera]
gi|328781451|ref|XM_392162.4|	-1.58711	0.808021	-	-	-	gi|328781452|ref|XP_392162.2|/4.24673e-104/PREDICTED: UPF0480 protein C15orf24 homolog [Apis mellifera]
gi|328792523|ref|XM_397511.4|	-1.5841	0.8114	-	-	-	gi|328792524|ref|XP_397511.4|/0/PREDICTED: hypothetical protein LOC408570 [Apis mellifera]
gi|328777302|ref|XM_623473.3|	-1.58391	0.812293	-	-	-	gi|66522157|ref|XP_623476.1|/5.22042e-114/PREDICTED: putative gamma-glutamylcyclotransferase CG2811-like isoform 2 [Apis mellifera]
gi|328789332|ref|XM_393250.4|	-1.58224	0.829572	-	GO:0032559;GO:0042623//ATPase activity, coupled	-	gi|66564933|ref|XP_393250.2|/0/PREDICTED: vacuolar protein sorting-associated protein 4B isoform 1 [Apis mellifera]
gi|328780992|ref|XM_393296.4|	-1.57974	0.821474	GO:0035097//histone methyltransferase complex;GO:0008287//protein serine/threonine phosphatase complex;GO:0044444//cytoplasmic part	GO:0043169//cation binding;GO:0004722//protein serine/threonine phosphatase activity	GO:0005980//glycogen catabolic process;GO:0006796//phosphate metabolic process;GO:0006641//triglyceride metabolic process;GO:0005978//glycogen biosynthetic process;GO:0006464//protein modification process	gi|66516056|ref|XP_393296.2|/0/PREDICTED: serine/threonine-protein phosphatase PP1-beta catalytic subunit-like isoform 1 [Apis mellifera]
gi|328789685|ref|XM_392563.4|	-1.5759	0.80783	-	-	-	gi|328789686|ref|XP_392563.4|/0/PREDICTED: hypothetical protein LOC409034 [Apis mellifera]
gi|328778398|ref|XR_119857.1|	-1.57214	0.815991	-	-	-	gi|380014353|ref|XP_003691199.1|/2.96694e-35/PREDICTED: LOW QUALITY PROTEIN: protein FAM32A-like [Apis florea]
gi|328786897|ref|XM_624678.2|	-1.56547	0.829125	GO:0005681//spliceosomal complex;GO:0005667//transcription factor complex	GO:0046914//transition metal ion binding;GO:0003723//RNA binding	GO:0000377;GO:0006352//transcription initiation, DNA-dependent	gi|328786898|ref|XP_624681.2|/1.66423e-76/PREDICTED: hypothetical protein LOC552303 [Apis mellifera]
gi|328779124|ref|XM_003249545.1|	-1.56149	0.806172	GO:0032991//macromolecular complex;GO:0044424//intracellular part	-	GO:0044267//cellular protein metabolic process	gi|328779125|ref|XP_003249593.1|/2.76926e-80/PREDICTED: 28S ribosomal protein S18c, mitochondrial-like [Apis mellifera]
gi|328786014|ref|XM_394034.4|	-1.55352	0.810444	-	-	-	gi|328786015|ref|XP_394034.4|/0/PREDICTED: slit homolog 1 protein-like [Apis mellifera]
gi|328791871|ref|XM_624793.3|	-1.5535	0.810444	GO:0044464//cell part	GO:0000166//nucleotide binding	-	gi|328791872|ref|XP_624796.2|/7.0882e-102/PREDICTED: ras-like GTP-binding protein RhoL-like [Apis mellifera]
gi|328788383|ref|XM_392679.4|	-1.55211	0.809169	GO:0043234//protein complex	GO:0016751;GO:0016418	GO:0009060//aerobic respiration	gi|328788384|ref|XP_392679.4|/7.8173e-144/PREDICTED: dihydrolipoyllysine-residue succinyltransferase component of 2-oxoglutarate dehydrogenase complex, mitochondrial-like [Apis mellifera]
gi|328792665|ref|XM_003251710.1|	-1.55169	0.816118	GO:0043234//protein complex;GO:0043231//intracellular membrane-bounded organelle	GO:0043021//ribonucleoprotein binding;GO:0008135//translation factor activity, nucleic acid binding	GO:0006413//translational initiation	gi|328792666|ref|XP_003251758.1|/6.50143e-122/PREDICTED: eukaryotic translation initiation factor 3 subunit K-like [Apis mellifera]
gi|328784545|ref|XM_001120856.2|	-1.54717	0.805662	-	-	-	gi|328784546|ref|XP_001120856.2|/0/PREDICTED: hypothetical protein LOC724955 [Apis mellifera]
gi|328782636|ref|XM_001119822.2|	-1.54585	0.823706	-	GO:0016671//oxidoreductase activity, acting on a sulfur group of donors, disulfide as acceptor	GO:0008152//metabolic process	gi|328782637|ref|XP_001119822.2|/1.88816e-65/PREDICTED: protein yippee-like 5-like [Apis mellifera]
gi|328783699|ref|XM_625008.3|	-1.54572	0.816373	GO:0016020//membrane	-	GO:0072503;GO:0006810//transport	gi|328783700|ref|XP_625011.2|/0/PREDICTED: zinc transporter 1-like [Apis mellifera]
gi|328784438|ref|XM_003250404.1|	-1.54477	0.805216	GO:0016020//membrane	GO:0016874//ligase activity;GO:0005488//binding;GO:0004888//transmembrane receptor activity	GO:0007166//cell surface receptor linked signaling pathway	gi|328784439|ref|XP_003250452.1|/1.62572e-107/PREDICTED: 5-formyltetrahydrofolate cyclo-ligase-like [Apis mellifera]
gi|328778920|ref|XM_624035.3|	-1.54469	0.833652	GO:0030529//ribonucleoprotein complex	GO:0003676//nucleic acid binding;GO:0005198//structural molecule activity	GO:0010467//gene expression	gi|307173970|gb|EFN64700.1|/3.76421e-69/40S ribosomal protein S15 [Camponotus floridanus]
gi|328792038|ref|XM_624648.3|	-1.54068	0.834609	GO:0030529//ribonucleoprotein complex	GO:0005198//structural molecule activity	GO:0010467//gene expression	gi|110771708|ref|XP_624651.2|/2.70468e-78/PREDICTED: 40S ribosomal protein S23-like [Apis mellifera]
gi|328785733|ref|XM_395633.4|	-1.53964	0.808276	-	-	-	gi|328785734|ref|XP_395633.4|/0/PREDICTED: putative neutral sphingomyelinase-like [Apis mellifera]
gi|328782640|ref|XM_397124.4|	-1.53689	0.80834	-	-	-	gi|328782641|ref|XP_397124.4|/0/PREDICTED: arf-GAP with SH3 domain, ANK repeat and PH domain-containing protein 2-like isoform 2 [Apis mellifera]
gi|328789039|ref|XM_001122106.2|	-1.53388	0.805726	-	-	-	gi|328789040|ref|XP_001122106.2|/0/PREDICTED: diphthamide biosynthesis protein 2-like [Apis mellifera]
gi|328785028|ref|XM_625233.3|	-1.52755	0.828743	-	-	-	gi|328785029|ref|XP_625236.3|/2.35543e-58/PREDICTED: hypothetical protein LOC550799 isoform 1 [Apis mellifera]
gi|328779828|ref|XM_623284.3|	-1.52668	0.832186	-	-	-	gi|328779829|ref|XP_623287.2|/0/PREDICTED: lysosome-associated membrane glycoprotein 1-like isoform 2 [Apis mellifera]
gi|328777934|ref|XM_001121505.2|	-1.52472	0.809169	-	-	-	gi|110760721|ref|XP_001121505.1|/6.49758e-48/PREDICTED: lipopolysaccharide-induced tumor necrosis factor-alpha factor homolog [Apis mellifera]
gi|328783314|ref|XM_625212.3|	-1.52228	0.823578	-	-	-	gi|328783315|ref|XP_625215.2|/0/PREDICTED: hypothetical protein LOC552836 isoform 2 [Apis mellifera]
gi|328790530|ref|XM_395716.4|	-1.52193	0.815226	GO:0044464//cell part	GO:0003676//nucleic acid binding;GO:0046914//transition metal ion binding	-	gi|328790531|ref|XP_395716.4|/5.66747e-112/PREDICTED: hypothetical protein LOC412254 [Apis mellifera]
gi|328778899|ref|XM_001120982.2|	-1.52116	0.804833	-	-	-	gi|328778900|ref|XP_001120982.2|/0/PREDICTED: phosphofurin acidic cluster sorting protein 2-like isoform 1 [Apis mellifera]
gi|328788149|ref|XM_394769.4|	-1.51896	0.808276	GO:0016469//proton-transporting two-sector ATPase complex	GO:0019829//cation-transporting ATPase activity	GO:0015988//energy coupled proton transport, against electrochemical gradient	gi|66515294|ref|XP_394769.2|/4.18731e-115/PREDICTED: v-type proton ATPase subunit D 1-like isoform 1 [Apis mellifera]
gi|328780591|ref|XM_397367.4|	-1.51827	0.803877	GO:0030529//ribonucleoprotein complex	GO:0005198//structural molecule activity	GO:0010467//gene expression	gi|48142734|ref|XP_397367.1|/1.2218e-103/PREDICTED: 39S ribosomal protein L13, mitochondrial [Apis mellifera]
gi|328783460|ref|XM_396242.4|	-1.51665	0.81733	-	-	-	gi|328783461|ref|XP_396242.3|/0/PREDICTED: NHL repeat-containing protein 2 [Apis mellifera]
gi|328793057|ref|XM_624617.3|	-1.51089	0.829699	GO:0030529//ribonucleoprotein complex	GO:0019843//rRNA binding;GO:0005198//structural molecule activity	GO:0010467//gene expression	gi|328793058|ref|XP_624620.2|/1.07135e-161/PREDICTED: 60S ribosomal protein L5 [Apis mellifera]
gi|328779805|ref|XM_003249659.1|	-1.50687	0.811846	GO:0043229//intracellular organelle	-	-	gi|328779806|ref|XP_003249707.1|/1.5604e-121/PREDICTED: microtubule-associated protein Jupiter-like [Apis mellifera]
gi|328791313|ref|XM_392786.4|	-1.50355	0.824853	GO:0044464//cell part	GO:0016758//transferase activity, transferring hexosyl groups	GO:0007444//imaginal disc development;GO:0006464//protein modification process;GO:0007423//sensory organ development	gi|66566378|ref|XP_392786.2|/0/PREDICTED: dolichyl-diphosphooligosaccharide--protein glycosyltransferase subunit STT3A-like isoform 1 [Apis mellifera]
gi|328781805|ref|XM_001122174.2|	-1.49091	0.829699	GO:0015935//small ribosomal subunit	GO:0005198//structural molecule activity	GO:0007052//mitotic spindle organization;GO:0010467//gene expression	gi|110756571|ref|XP_001122174.1|/2.39307e-78/PREDICTED: 40S ribosomal protein S16 [Apis mellifera]
gi|328783078|ref|XM_395652.4|	-1.49085	0.819625	-	GO:0016831//carboxy-lyase activity	GO:0008152//metabolic process	gi|48103807|ref|XP_395652.1|/1.2006e-113/PREDICTED: phosphopantothenoylcysteine decarboxylase-like [Apis mellifera]
gi|328784041|ref|XM_393495.4|	-1.48909	0.821538	-	-	-	gi|110755280|ref|XP_393495.3|/0/PREDICTED: putative phospholipase B-like lamina ancestor-like [Apis mellifera]
gi|328791413|ref|XM_396873.4|	-1.4873	0.821538	-	GO:0043169//cation binding;GO:0016791//phosphatase activity	-	gi|66519183|ref|XP_396873.2|/0/PREDICTED: iron/zinc purple acid phosphatase-like protein-like [Apis mellifera]
gi|328778203|ref|XM_624224.3|	-1.48533	0.806873	-	GO:0043169//cation binding;GO:0016701//oxidoreductase activity, acting on single donors with incorporation of molecular oxygen	GO:0043102	gi|110763193|ref|XP_624227.2|/2.50034e-108/PREDICTED: 1,2-dihydroxy-3-keto-5-methylthiopentene dioxygenase-like [Apis mellifera]
gi|328780596|ref|XM_392566.4|	-1.48413	0.823769	-	-	-	gi|328780597|ref|XP_392566.4|/0/PREDICTED: hypothetical protein LOC409038 [Apis mellifera]
gi|328788895|ref|XM_001120071.2|	-1.48367	0.81937	-	-	-	-
gi|328776310|ref|XM_623088.3|	-1.47442	0.824407	-	GO:0016740//transferase activity	-	gi|328776311|ref|XP_623091.2|/0/PREDICTED: LOW QUALITY PROTEIN: carnitine O-palmitoyltransferase 1, liver isoform [Apis mellifera]
gi|328784325|ref|XM_001120566.2|	-1.46815	0.819561	GO:0030529//ribonucleoprotein complex	GO:0043169//cation binding;GO:0005198//structural molecule activity	GO:0010467//gene expression	gi|285027693|gb|ADC34220.1|/2.28975e-28/ribosomal protein S29 isoform A [Solenopsis invicta]
gi|328782823|ref|XM_623080.3|	-1.46075	0.824088	GO:0044424//intracellular part	GO:0046912//transferase activity, transferring acyl groups, acyl groups converted into alkyl on transfer;GO:0004774//succinate-CoA ligase activity;GO:0032559	GO:0005975//carbohydrate metabolic process	gi|66530142|ref|XP_623083.1|/0/PREDICTED: ATP-citrate synthase isoform 1 [Apis mellifera]
gi|328791342|ref|XM_393395.4|	-1.45564	0.807766	-	-	-	gi|328791343|ref|XP_393395.4|/0/PREDICTED: hypothetical protein LOC409904 [Apis mellifera]
gi|328777249|ref|XM_003249256.1|	-1.45378	0.809934	-	-	-	gi|328777250|ref|XP_003249304.1|/1.27029e-164/PREDICTED: hypothetical protein LOC100577638 [Apis mellifera]
gi|328788590|ref|XM_623521.3|	-1.45192	0.826766	GO:0015935//small ribosomal subunit	GO:0005198//structural molecule activity	GO:0007052//mitotic spindle organization;GO:0010467//gene expression	gi|110755382|ref|XP_623524.2|/3.96944e-69/PREDICTED: 40S ribosomal protein S15Aa-like isoform 3 [Apis mellifera]
gi|328791731|ref|XM_393509.4|	-1.45186	0.821155	-	GO:0046914//transition metal ion binding;GO:0004175//endopeptidase activity	GO:0019538//protein metabolic process	gi|66500205|ref|XP_393509.2|/0/PREDICTED: mitochondrial-processing peptidase subunit beta-like [Apis mellifera]
gi|328781028|ref|XM_003249858.1|	-1.45116	0.806809	GO:0030119//AP-type membrane coat adaptor complex	-	GO:0015031//protein transport	gi|380012610|ref|XP_003690372.1|/0/PREDICTED: AP-1 complex subunit mu-1-like isoform 2 [Apis florea]
gi|328790122|ref|XM_392439.4|	-1.45079	0.804323	-	GO:0016787//hydrolase activity	-	gi|328790123|ref|XP_392439.4|/0/PREDICTED: ubiquitin carboxyl-terminal hydrolase 47-like isoform 1 [Apis mellifera]
gi|328793437|ref|XM_003251830.1|	-1.4494	0.820263	-	-	-	gi|328793438|ref|XP_003251878.1|/1.22236e-144/PREDICTED: eukaryotic translation initiation factor 2 subunit 2-like [Apis mellifera]
gi|328787765|ref|XM_392446.4|	-1.44073	0.822558	-	-	-	gi|48096382|ref|XP_392446.1|/9.26256e-55/PREDICTED: death-associated protein 1-like [Apis mellifera]
gi|328780920|ref|XM_394723.4|	-1.43983	0.820263	-	-	-	gi|328780921|ref|XP_394723.3|/0/PREDICTED: probable ATP-dependent RNA helicase DDX17-like [Apis mellifera]
gi|328788529|ref|XM_624957.3|	-1.43046	0.810826	-	-	-	gi|328788530|ref|XP_624960.3|/0/PREDICTED: hypothetical protein LOC552581 [Apis mellifera]
gi|328793457|ref|XM_003251832.1|	-1.42864	0.811528	-	GO:0032561	GO:0006810//transport;GO:0035556//intracellular signal transduction	gi|328793458|ref|XP_003251880.1|/1.67583e-81/PREDICTED: ras-related protein Rab-8A-like [Apis mellifera]
gi|328785957|ref|XM_001119888.2|	-1.42843	0.825427	GO:0030529//ribonucleoprotein complex	-	-	gi|340713688|ref|XP_003395371.1|/8.34653e-36/PREDICTED: 40S ribosomal protein S25-like [Bombus terrestris]
gi|328787194|ref|XM_001120407.2|	-1.423	0.805088	GO:0044464//cell part	GO:0046914//transition metal ion binding	-	gi|380015890|ref|XP_003691927.1|/4.45927e-24/PREDICTED: zinc finger protein 706-like isoform 8 [Apis florea]
gi|328776194|ref|XM_394657.4|	-1.40385	0.821347	GO:0016020//membrane	GO:0016491//oxidoreductase activity;GO:0051536//iron-sulfur cluster binding	GO:0008152//metabolic process	gi|328776195|ref|XP_394657.2|/6.22647e-130/PREDICTED: cytochrome b-c1 complex subunit Rieske, mitochondrial [Apis mellifera]
gi|328793880|ref|XM_623839.3|	-1.40252	0.820263	-	-	-	gi|66564896|ref|XP_623842.1|/0/PREDICTED: mannose-6-phosphate isomerase-like [Apis mellifera]
gi|58531214|ref|NM_001010975.1|	-1.40018	0.822367	GO:0019866//organelle inner membrane;GO:0031224//intrinsic to membrane	-	GO:0006810//transport	gi|58531215|ref|NP_001010975.1|/6.32867e-163/ADP/ATP translocase [Apis mellifera]
gi|328792944|ref|XM_003251757.1|	-1.3748	0.807893	-	GO:0005488//binding	-	gi|328792945|ref|XP_003251805.1|/0/PREDICTED: hypothetical protein LOC100576464 [Apis mellifera]
gi|328783951|ref|XM_001120733.2|	-1.37353	0.819944	-	-	-	gi|340712258|ref|XP_003394679.1|/1.07265e-34/PREDICTED: nuclear protein 1-like [Bombus terrestris]
gi|328788952|ref|XM_001122750.2|	-1.36029	0.812357	GO:0015629//actin cytoskeleton	GO:0008092//cytoskeletal protein binding;GO:0017111//nucleoside-triphosphatase activity;GO:0032559	-	gi|380029411|ref|XP_003698367.1|/5.0626e-129/PREDICTED: LOW QUALITY PROTEIN: myosin heavy chain 95F-like [Apis florea]
gi|328776339|ref|XM_001121930.2|	-1.36019	0.800051	GO:0030529//ribonucleoprotein complex	GO:0005198//structural molecule activity	GO:0010467//gene expression	gi|110768336|ref|XP_001121930.1|/7.02905e-96/PREDICTED: 60S ribosomal protein L11-like [Apis mellifera]
gi|328784182|ref|XM_392811.4|	-1.35634	0.801645	GO:0043231//intracellular membrane-bounded organelle;GO:0044444//cytoplasmic part;GO:0015630//microtubule cytoskeleton	GO:0046872//metal ion binding;GO:0004448//isocitrate dehydrogenase activity;GO:0000166//nucleotide binding	GO:0009060//aerobic respiration	gi|380020338|ref|XP_003694044.1|/0/PREDICTED: probable isocitrate dehydrogenase [NAD] subunit alpha, mitochondrial-like [Apis florea]
gi|328782820|ref|XM_625151.3|	-1.3535	0.804833	-	GO:0003723//RNA binding	-	gi|66523933|ref|XP_625154.1|/0/PREDICTED: signal recognition particle 68 kDa protein [Apis mellifera]
gi|328781573|ref|XM_393324.4|	-1.34107	0.801135	GO:0043231//intracellular membrane-bounded organelle	-	-	gi|66547731|ref|XP_393324.2|/0/PREDICTED: hemK methyltransferase family member 1-like isoform 1 [Apis mellifera]
gi|328777589|ref|XM_392299.4|	-1.32348	0.804259	-	GO:0003824//catalytic activity	-	gi|328777590|ref|XP_392299.3|/0/PREDICTED: phosphatidylcholine:ceramide cholinephosphotransferase 1-like isoform 1 [Apis mellifera]
gi|328787105|ref|XM_395512.4|	-1.32186	0.807128	GO:0070603//SWI/SNF-type complex	GO:0003712//transcription cofactor activity;GO:0003676//nucleic acid binding	GO:0006355//regulation of transcription, DNA-dependent;GO:0007450//dorsal/ventral pattern formation, imaginal disc;GO:0007476//imaginal disc-derived wing morphogenesis;GO:0007478//leg disc morphogenesis;GO:0030182//neuron differentiation;GO:0007173//epidermal growth factor receptor signaling pathway	gi|328787106|ref|XP_395512.4|/0/PREDICTED: hypothetical protein LOC412046 [Apis mellifera]
gi|328784595|ref|XM_392910.4|	-1.31735	0.804705	-	-	-	gi|328784596|ref|XP_392910.4|/0/PREDICTED: hypothetical protein LOC409395 [Apis mellifera]
gi|328786907|ref|XM_624658.3|	-1.29188	0.805279	-	-	-	gi|66533163|ref|XP_624661.1|/1.83044e-98/PREDICTED: probable Bax inhibitor 1 [Apis mellifera]
gi|328785329|ref|XM_624635.3|	-1.28421	0.803111	-	-	-	gi|328785330|ref|XP_624638.3|/0/PREDICTED: staphylococcal nuclease domain-containing protein 1 [Apis mellifera]
gi|328785652|ref|XM_003250582.1|	-1.27867	0.801645	-	-	-	gi|328785653|ref|XP_003250630.1|/0/PREDICTED: hypothetical protein LOC408889 [Apis mellifera]
gi|328788616|ref|XM_623933.3|	-1.27649	0.800434	GO:0044424//intracellular part	GO:0004812//aminoacyl-tRNA ligase activity;GO:0046872//metal ion binding;GO:0032559	GO:0006418//tRNA aminoacylation for protein translation	gi|328788617|ref|XP_623936.2|/0/PREDICTED: lysyl-tRNA synthetase [Apis mellifera]
gi|328776443|ref|XM_393344.4|	-1.26078	0.802729	-	GO:0003676//nucleic acid binding	GO:0006351//transcription, DNA-dependent	gi|110763831|ref|XP_393344.3|/7.01862e-81/PREDICTED: hypothetical protein LOC409854 [Apis mellifera]
gi|328793882|ref|XM_394854.4|	-1.25504	0.800944	GO:0030529//ribonucleoprotein complex	GO:0005198//structural molecule activity	GO:0010467//gene expression	gi|66543659|ref|XP_394854.2|/8.40416e-59/PREDICTED: 60S ribosomal protein L30 isoform 1 [Apis mellifera]
gi|328782384|ref|XM_624339.3|	1.28571	0.805152	-	-	-	gi|66546267|ref|XP_624342.1|/0/PREDICTED: facilitated trehalose transporter Tret1-like [Apis mellifera]
gi|328776138|ref|XR_014991.2|	1.33703	0.803366	GO:0044444//cytoplasmic part;GO:0015630//microtubule cytoskeleton	GO:0016853//isomerase activity	-	gi|335892796|ref|NP_001229473.1|/4.82749e-103/peptidyl-prolyl cis-trans isomerase B precursor [Apis mellifera]
gi|328789739|ref|XM_001121890.2|	1.38852	0.815672	-	-	-	gi|328789740|ref|XP_001121890.2|/0/PREDICTED: LOW QUALITY PROTEIN: leucine-rich repeats and immunoglobulin-like domains 3 [Apis mellifera]
gi|328777789|ref|XM_392805.4|	1.41199	0.801581	GO:0005884//actin filament;GO:0016023//cytoplasmic membrane-bounded vesicle;GO:0016461//unconventional myosin complex;GO:0015630//microtubule cytoskeleton;GO:0045171//intercellular bridge	GO:0000166//nucleotide binding;GO:0003779//actin binding;GO:0032027//myosin light chain binding;GO:0015631//tubulin binding;GO:0016887//ATPase activity	GO:0000278//mitotic cell cycle;GO:0000226//microtubule cytoskeleton organization;GO:0007444//imaginal disc development;GO:0045165//cell fate commitment;GO:0007297//ovarian follicle cell migration;GO:0034331;GO:0002168//instar larval development;GO:0007303//cytoplasmic transport, nurse cell to oocyte;GO:0030036//actin cytoskeleton organization;GO:0008105//asymmetric protein localization;GO:0002009…	gi|328777790|ref|XP_392805.3|/0/PREDICTED: myosin heavy chain 95F [Apis mellifera]
gi|328785308|ref|XM_003250530.1|	1.42236	0.808914	GO:0005622//intracellular	GO:0046914//transition metal ion binding;GO:0003676//nucleic acid binding	GO:0035282//segmentation;GO:0007480//imaginal disc-derived leg morphogenesis	gi|156545199|ref|XP_001606428.1|/9.40143e-44/PREDICTED: protein drumstick-like isoform 1 [Nasonia vitripennis]
gi|328777240|ref|XM_624867.2|	1.42522	0.804833	-	-	-	gi|328777241|ref|XP_624870.2|/8.22499e-101/PREDICTED: estradiol 17-beta-dehydrogenase 8-like [Apis mellifera]
gi|328793241|ref|XM_396120.3|	1.43233	0.804642	-	GO:0005488//binding	-	gi|328793242|ref|XP_396120.3|/0/PREDICTED: hypothetical protein LOC412665 [Apis mellifera]
gi|58585085|ref|NM_001011572.1|	1.43491	0.810763	-	GO:0005506//iron ion binding	GO:0006875//cellular metal ion homeostasis;GO:0000041//transition metal ion transport	gi|58585086|ref|NP_001011572.1|/0/transferrin 1 precursor [Apis mellifera]
gi|328781272|ref|XM_392528.4|	1.46529	0.825874	-	GO:0046872//metal ion binding;GO:0004629//phospholipase C activity;GO:0060089	GO:0044238//primary metabolic process;GO:0007165//signal transduction	gi|328781273|ref|XP_392528.4|/0/PREDICTED: 1-phosphatidylinositol-4,5-bisphosphate phosphodiesterase [Apis mellifera]
gi|328776980|ref|XM_625111.3|	1.50542	0.813377	GO:0031672//A band;GO:0031674//I band	GO:0004619//phosphoglycerate mutase activity	GO:0006007//glucose catabolic process	gi|66550890|ref|XP_625114.1|/2.13657e-163/PREDICTED: phosphoglycerate mutase 2-like [Apis mellifera]
gi|328792936|ref|XM_625024.3|	1.52874	0.827212	-	-	GO:0006412//translation	gi|66565249|ref|XP_625027.1|/2.98217e-120/PREDICTED: elongation factor 1-beta [Apis mellifera]
gi|328786789|ref|XM_393806.4|	1.53071	0.819115	GO:0005739//mitochondrion	GO:0005488//binding;GO:0016491//oxidoreductase activity	GO:0006631//fatty acid metabolic process	gi|66519936|ref|XP_393806.2|/0/PREDICTED: trifunctional enzyme subunit alpha, mitochondrial-like [Apis mellifera]
gi|328779670|ref|XM_393575.4|	1.56589	0.807638	-	-	-	gi|328779671|ref|XP_393575.4|/3.63273e-106/PREDICTED: protein lethal(2)essential for life-like isoform 1 [Apis mellifera]
gi|328787984|ref|XM_393284.4|	1.60047	0.827404	-	GO:0016667//oxidoreductase activity, acting on a sulfur group of donors;GO:0046872//metal ion binding	GO:0043170	gi|328787985|ref|XP_393284.3|/4.24304e-82/PREDICTED: multiple coagulation factor deficiency protein 2 homolog [Apis mellifera]
gi|328779075|ref|XM_392094.4|	1.60658	0.815034	-	-	-	gi|328779076|ref|XP_392094.3|/0/PREDICTED: putative mitochondrial inner membrane protein-like [Apis mellifera]
gi|58585163|ref|NM_001011608.1|	1.61205	0.842897	-	GO:0004558//alpha-glucosidase activity;GO:0043167//ion binding	GO:0044238//primary metabolic process	gi|58585164|ref|NP_001011608.1|/0/alpha-glucosidase precursor [Apis mellifera]
gi|328785785|ref|XM_395830.3|	1.65461	0.804833	-	-	-	gi|328785786|ref|XP_395830.3|/0/PREDICTED: CCR4-NOT transcription complex subunit 1 isoform 2 [Apis mellifera]
gi|328789530|ref|XM_392204.4|	1.65517	0.827085	-	-	-	gi|328789531|ref|XP_392204.2|/2.75438e-175/PREDICTED: hypothetical protein LOC408666 [Apis mellifera]
gi|328793754|ref|XM_001122233.2|	1.66075	0.826894	-	GO:0016831//carboxy-lyase activity	-	gi|328793755|ref|XP_001122233.2|/0/PREDICTED: uroporphyrinogen decarboxylase [Apis mellifera]
gi|328776259|ref|XM_393588.4|	1.66507	0.820518	GO:0043234//protein complex;GO:0044424//intracellular part	GO:0008135//translation factor activity, nucleic acid binding	GO:0006413//translational initiation	gi|66548942|ref|XP_393588.2|/0/PREDICTED: eukaryotic translation initiation factor 3 subunit B isoform 1 [Apis mellifera]
gi|328791807|ref|XM_394183.4|	1.6928	0.818732	-	GO:0008047//enzyme activator activity	GO:0007424//open tracheal system development;GO:0010769//regulation of cell morphogenesis involved in differentiation;GO:0007169//transmembrane receptor protein tyrosine kinase signaling pathway;GO:0010669//epithelial structure maintenance;GO:0001700//embryonic development via the syncytial blastoderm;GO:0007268//synaptic transmission;GO:0048565//digestive tract development;GO:0007476//imaginal d…	gi|328791808|ref|XP_394183.4|/0/PREDICTED: hypothetical protein LOC410706 [Apis mellifera]
gi|328792436|ref|XM_394155.4|	1.6937	0.817011	GO:0005622//intracellular	-	-	gi|328792437|ref|XP_394155.4|/7.99314e-113/PREDICTED: 30S ribosomal protein S11 [Apis mellifera]
gi|328791827|ref|XM_393400.4|	1.69532	0.827149	-	-	-	gi|328791828|ref|XP_393400.3|/4.55018e-162/PREDICTED: small glutamine-rich tetratricopeptide repeat-containing protein alpha [Apis mellifera]
gi|328793403|ref|XM_003251826.1|	1.73586	0.801709	-	-	-	gi|328793404|ref|XP_003251874.1|/0/PREDICTED: hypothetical protein LOC725224 [Apis mellifera]
gi|328785405|ref|XM_003250550.1|	1.74821	0.800752	-	-	-	gi|328785406|ref|XP_003250598.1|/6.14277e-146/PREDICTED: sepiapterin reductase-like [Apis mellifera]
gi|328793913|ref|XM_395697.4|	1.76397	0.822941	-	GO:0070011	-	gi|66534906|ref|XP_395697.2|/1.56423e-177/PREDICTED: caspase-1-like [Apis mellifera]
gi|328788973|ref|XM_392795.4|	1.7974	0.822303	GO:0015630//microtubule cytoskeleton;GO:0044444//cytoplasmic part;GO:0044430//cytoskeletal part	-	GO:0003002//regionalization;GO:0030036//actin cytoskeleton organization;GO:0048513//organ development	gi|328788974|ref|XP_392795.3|/0/PREDICTED: rab11 family-interacting protein 4A-like [Apis mellifera]
gi|328793604|ref|XM_623583.2|	1.83292	0.851441	-	-	-	gi|328793605|ref|XP_623586.2|/0/PREDICTED: farnesyl pyrophosphate synthase-like [Apis mellifera]
gi|328778786|ref|XM_001121415.2|	1.84893	0.829699	-	GO:0005488//binding	-	gi|328778787|ref|XP_001121415.2|/0/PREDICTED: hypothetical protein LOC725590 [Apis mellifera]
gi|328785530|ref|XM_625069.3|	1.8728	0.837095	-	GO:0005488//binding	-	gi|328785531|ref|XP_625072.3|/0/PREDICTED: DNA-directed RNA polymerases I and III subunit RPAC1-like [Apis mellifera]
gi|328785707|ref|XM_394645.4|	1.87531	0.820071	-	-	-	gi|328785708|ref|XP_394645.3|/4.38843e-122/PREDICTED: hsc70-interacting protein 1-like isoform 1 [Apis mellifera]
gi|328784943|ref|XM_003250476.1|	1.88288	0.84175	-	-	-	gi|328784944|ref|XP_003250524.1|/1.71093e-132/PREDICTED: uridine diphosphate glucose pyrophosphatase-like [Apis mellifera]
gi|328783392|ref|XM_001121483.2|	1.88777	0.831739	-	-	-	gi|328783393|ref|XP_001121483.2|/0/PREDICTED: hypothetical protein LOC725661 [Apis mellifera]
gi|328785914|ref|XM_395321.4|	1.92934	0.849337	-	GO:0003677//DNA binding	GO:0006351//transcription, DNA-dependent	gi|328785915|ref|XP_395321.3|/0/PREDICTED: hypothetical protein LOC411854 [Apis mellifera]
gi|328780170|ref|XM_394420.4|	2.01641	0.852589	-	GO:0016740//transferase activity	-	gi|328780171|ref|XP_394420.4|/0/PREDICTED: LOW QUALITY PROTEIN: ATP-binding cassette sub-family C member 8 [Apis mellifera]
gi|328789604|ref|XM_001121743.2|	2.0992	0.845958	-	-	-	gi|328789605|ref|XP_001121743.2|/1.39066e-139/PREDICTED: protein Kr-h2 [Apis mellifera]
gi|328785296|ref|XM_623188.3|	2.12119	0.864002	-	-	-	gi|328785297|ref|XP_623191.2|/0/PREDICTED: protein ERGIC-53-like isoform 1 [Apis mellifera]
gi|328777304|ref|XM_391955.3|	2.17678	0.819434	-	GO:0004674//protein serine/threonine kinase activity;GO:0000166//nucleotide binding	GO:0009987//cellular process	gi|328777305|ref|XP_391955.3|/0/PREDICTED: hypothetical protein LOC408406 [Apis mellifera]
gi|328778396|ref|XM_395969.4|	2.24631	0.848253	-	-	-	gi|328778397|ref|XP_395969.4|/0/PREDICTED: hypothetical protein LOC412513 [Apis mellifera]
gi|110755691|ref|XM_624020.2|	2.32822	0.85074	-	GO:0004812//aminoacyl-tRNA ligase activity;GO:0000166//nucleotide binding	GO:0006418//tRNA aminoacylation for protein translation	gi|110755692|ref|XP_624023.2|/0/PREDICTED: isoleucyl-tRNA synthetase, cytoplasmic [Apis mellifera]
gi|328793663|ref|XR_120707.1|	2.36781	0.859092	-	-	-	gi|340709730|ref|XP_003393455.1|/9.13432e-121/PREDICTED: hypothetical protein LOC100647054 [Bombus terrestris]
gi|328776218|ref|XM_624642.3|	2.43211	0.873183	GO:0030529//ribonucleoprotein complex	GO:0005198//structural molecule activity	GO:0010467//gene expression	gi|328776219|ref|XP_624645.2|/8.23627e-92/PREDICTED: 40S ribosomal protein S12 [Apis mellifera]
gi|328791850|ref|XM_394948.4|	2.47132	0.850485	-	-	-	gi|328791851|ref|XP_394948.4|/0/PREDICTED: carnitine O-palmitoyltransferase 2, mitochondrial-like isoform 1 [Apis mellifera]
gi|328789545|ref|XM_001120819.2|	2.47346	0.8538	-	GO:0005488//binding	-	gi|328789546|ref|XP_001120819.2|/0/PREDICTED: MOSC domain-containing protein 2, mitochondrial-like [Apis mellifera]
gi|328786750|ref|XM_624833.2|	2.48582	0.833971	-	GO:0003676//nucleic acid binding;GO:0005515//protein binding;GO:0034062//RNA polymerase activity	GO:0010467//gene expression	gi|66517558|ref|XP_624836.1|/5.89888e-160/PREDICTED: DNA-directed RNA polymerase II subunit RPB3-like [Apis mellifera]
gi|328779354|ref|XM_393261.4|	2.49765	0.844874	-	-	-	gi|328779355|ref|XP_393261.4|/0/PREDICTED: hypothetical protein LOC409768 [Apis mellifera]
gi|328790070|ref|XM_395102.3|	2.50101	0.86126	-	GO:0005488//binding;GO:0016857//racemase and epimerase activity, acting on carbohydrates and derivatives	GO:0005975//carbohydrate metabolic process;GO:0044237//cellular metabolic process	gi|328790071|ref|XP_395102.3|/0/PREDICTED: UDP-glucose 4-epimerase-like [Apis mellifera]
gi|328791861|ref|XM_395404.4|	2.52127	0.867636	GO:0031224//intrinsic to membrane	GO:0005275//amine transmembrane transporter activity	GO:0015820//leucine transport	gi|66550796|ref|XP_395404.2|/0/PREDICTED: large neutral amino acids transporter small subunit 2-like [Apis mellifera]
gi|328790915|ref|XM_003251437.1|	2.53302	0.819434	-	-	-	gi|328790916|ref|XP_003251485.1|/0/PREDICTED: prestin-like [Apis mellifera]
gi|328776870|ref|XM_392397.4|	2.62679	0.854948	-	-	GO:0005991//trehalose metabolic process	gi|328776871|ref|XP_392397.3|/0/PREDICTED: alpha,alpha-trehalose-phosphate synthase [UDP-forming] A isoform 2 [Apis mellifera]
gi|328787462|ref|XM_624769.2|	2.65406	0.839135	GO:0044464//cell part	GO:0046914//transition metal ion binding	-	gi|328787463|ref|XP_624772.2|/7.80065e-117/PREDICTED: zinc finger protein 396-like [Apis mellifera]
gi|58585173|ref|NM_001011615.1|	2.73103	0.860431	-	-	GO:0006952//defense response	gi|58585174|ref|NP_001011615.1|/2.80667e-70/hymenoptaecin preproprotein [Apis mellifera]
gi|328789248|ref|XM_623177.3|	2.82142	0.818988	-	-	-	gi|66499763|ref|XP_623180.1|/0/PREDICTED: hypothetical protein LOC408592 isoform 2 [Apis mellifera]
gi|328781152|ref|XM_394951.3|	2.89249	0.822749	-	-	-	gi|328781153|ref|XP_394951.3|/0/PREDICTED: la-related protein 4-like [Apis mellifera]
gi|328790299|ref|XM_623073.3|	2.90524	0.862408	-	GO:0016740//transferase activity	-	gi|328790300|ref|XP_623076.2|/0/PREDICTED: glycoprotein-N-acetylgalactosamine 3-beta-galactosyltransferase 1-like [Apis mellifera]
gi|328778096|ref|XM_001121163.2|	2.93991	0.865213	-	-	-	gi|380027991|ref|XP_003697695.1|/0/PREDICTED: LOW QUALITY PROTEIN: GRIP and coiled-coil domain-containing protein 1-like [Apis florea]
gi|328783948|ref|XM_001121918.2|	3.07553	0.864703	-	-	-	gi|110755339|ref|XP_001121918.1|/0/PREDICTED: gamma-glutamyltranspeptidase 1-like [Apis mellifera]
gi|221325613|ref|NM_001144839.1|	3.12841	0.867955	-	-	-	gi|221325614|ref|NP_001138311.1|/1.18026e-87/C1q-like venom protein precursor [Apis mellifera]
gi|328793305|ref|XM_001120019.2|	3.18847	0.848317	-	-	-	gi|328793306|ref|XP_001120019.2|/3.32308e-161/PREDICTED: hypothetical protein LOC724831 [Apis mellifera]
gi|328787533|ref|XM_003250916.1|	3.22634	0.878092	-	-	-	gi|328787534|ref|XP_003250964.1|/0/PREDICTED: hypothetical protein LOC100578121 [Apis mellifera]
gi|328783708|ref|XM_625264.3|	3.28496	0.810571	-	-	-	gi|328783709|ref|XP_625267.3|/0/PREDICTED: hypothetical protein LOC551908 isoform 2 [Apis mellifera]
gi|328790706|ref|XM_001120503.2|	3.4067	0.85686	GO:0031224//intrinsic to membrane	GO:0004871//signal transducer activity;GO:0005261//cation channel activity	GO:0006816//calcium ion transport	gi|328790707|ref|XP_001120503.2|/0/PREDICTED: transient receptor potential protein [Apis mellifera]
gi|58585143|ref|NM_001011598.1|	3.47272	0.883321	-	GO:0016798//hydrolase activity, acting on glycosyl bonds;GO:0043169//cation binding	GO:0044238//primary metabolic process	gi|58585144|ref|NP_001011598.1|/0/alpha-amylase precursor [Apis mellifera]
gi|328787122|ref|XM_395330.3|	3.47358	0.846468	-	GO:0003824//catalytic activity	-	gi|328787123|ref|XP_395330.3|/2.91673e-178/PREDICTED: dehydrogenase/reductase SDR family member 7-like [Apis mellifera]
gi|328789117|ref|XM_394396.3|	3.70437	0.83327	-	-	-	gi|48095262|ref|XP_394396.1|/0/PREDICTED: putative inorganic phosphate cotransporter-like [Apis mellifera]
gi|110766605|ref|XM_001120341.1|	3.87384	0.879495	-	-	-	gi|110766606|ref|XP_001120341.1|/0/PREDICTED: asparagine synthetase [glutamine-hydrolyzing] [Apis mellifera]
gi|328791526|ref|XM_393205.4|	3.91187	0.866679	-	-	-	gi|328791527|ref|XP_393205.4|/3.20185e-161/PREDICTED: neurotrimin-like [Apis mellifera]
gi|328790356|ref|XM_003251364.1|	4.00997	0.878347	-	-	-	gi|328790357|ref|XP_003251412.1|/0/PREDICTED: ATP-binding cassette sub-family G member 1-like [Apis mellifera]
gi|328787577|ref|XM_001122002.2|	4.03053	0.829827	-	-	-	gi|328787578|ref|XP_001122002.2|/6.51781e-106/PREDICTED: hypothetical protein LOC726247 [Apis mellifera]
gi|328782197|ref|XM_001120763.2|	4.03122	0.838817	-	GO:0005506//iron ion binding;GO:0004497//monooxygenase activity	GO:0008152//metabolic process	gi|328782198|ref|XP_001120763.2|/0/PREDICTED: probable cytochrome P450 49a1 [Apis mellifera]
gi|328788300|ref|XM_003251053.1|	4.53392	0.87331	-	-	-	gi|328788301|ref|XP_003251101.1|/0/PREDICTED: voltage-dependent calcium channel subunit alpha-2/delta-3-like [Apis mellifera]
gi|328789111|ref|XM_003251183.1|	4.67602	0.858072	-	GO:0008483//transaminase activity;GO:0048037//cofactor binding;GO:0016846//carbon-sulfur lyase activity	GO:0008652//cellular amino acid biosynthetic process	gi|380013738|ref|XP_003690906.1|/2.40124e-63/PREDICTED: kynurenine--oxoglutarate transaminase 3-like [Apis florea]
gi|328786708|ref|XM_624735.3|	4.79174	0.843344	-	-	-	gi|328786709|ref|XP_624738.2|/0/PREDICTED: glycosylphosphatidylinositol anchor attachment 1 protein-like [Apis mellifera]
gi|328779306|ref|XM_393338.4|	4.81154	0.815863	-	-	-	gi|328779307|ref|XP_393338.4|/0/PREDICTED: hypothetical protein LOC409848 [Apis mellifera]
gi|328793163|ref|XM_003251790.1|	5.37771	0.857881	-	-	-	gi|380026826|ref|XP_003697141.1|/3.89544e-86/PREDICTED: uncharacterized protein LOC100868349 [Apis florea]
gi|328793268|ref|XM_003251808.1|	5.54085	0.907039	-	-	-	gi|328793269|ref|XP_003251856.1|/0/PREDICTED: hypothetical protein LOC727170 [Apis mellifera]
gi|62198226|ref|NM_001014429.1|	5.54895	0.936113	-	-	-	gi|62198227|ref|NP_001014429.1|/0/major royal jelly protein 7 precursor [Apis mellifera]
gi|328777784|ref|XM_393631.4|	6.21134	0.958301	-	-	-	gi|328777785|ref|XP_393631.3|/0/PREDICTED: plasma glutamate carboxypeptidase-like isoform 1 [Apis mellifera]
gi|328784970|ref|XM_003250480.1|	6.28857	0.908378	-	-	-	gi|328784971|ref|XP_003250528.1|/0/PREDICTED: leucine-rich repeats and immunoglobulin-like domains protein 2-like [Apis mellifera]
gi|58585187|ref|NM_001011622.1|	6.40831	0.97354	-	-	-	gi|58585188|ref|NP_001011622.1|/0/major royal jelly protein 6 precursor [Apis mellifera]
gi|328781590|ref|XM_393091.4|	6.46962	0.956771	-	-	-	gi|328781591|ref|XP_393091.3|/0/PREDICTED: solute carrier family 35 member F4-like [Apis mellifera]
gi|328793522|ref|XM_396123.4|	6.94003	0.96251	-	GO:0016740//transferase activity	-	gi|328793523|ref|XP_396123.4|/0/PREDICTED: proto-oncogene tyrosine-protein kinase receptor Ret-like, partial [Apis mellifera]
gi|328789720|ref|XM_003251261.1|	8.80574	0.818477	-	-	-	gi|328789721|ref|XP_003251309.1|/1.75308e-21/PREDICTED: hypothetical protein LOC100576574 [Apis mellifera]
gi|328782191|ref|XM_003250053.1|	9.14466	0.853545	-	-	-	gi|328782192|ref|XP_003250101.1|/1.81572e-38/PREDICTED: hypothetical protein LOC100578401 [Apis mellifera]
gi|328782917|ref|XM_003250167.1|	9.26796	0.865277	-	-	-	gi|328782918|ref|XP_003250215.1|/6.27104e-117/PREDICTED: hypothetical protein LOC100576595 [Apis mellifera]
gi|328786425|ref|XM_393690.4|	9.3443	0.872673	GO:0044424//intracellular part	GO:0004152//dihydroorotate dehydrogenase activity;GO:0051540;GO:0016628//oxidoreductase activity, acting on the CH-CH group of donors, NAD or NADP as acceptor	GO:0019856//pyrimidine base biosynthetic process;GO:0009174	gi|110760297|ref|XP_393690.3|/0/PREDICTED: dihydropyrimidine dehydrogenase [NADP+]-like isoform 1 [Apis mellifera]
gi|328793141|ref|XM_003251786.1|	9.36304	0.872992	-	-	-	gi|380022602|ref|XP_003695129.1|/6.21367e-119/PREDICTED: uncharacterized protein LOC100869476 [Apis florea]
gi|328780335|ref|XM_392082.4|	10.0091	0.919408	GO:0044464//cell part	GO:0008238//exopeptidase activity	GO:0019538//protein metabolic process	gi|110763411|ref|XP_392082.3|/0/PREDICTED: angiotensin-converting enzyme-like [Apis mellifera]
gi|328781730|ref|XM_003249975.1|	10.2877	0.933053	-	-	-	gi|328781731|ref|XP_003250023.1|/1.19529e-92/PREDICTED: eukaryotic translation elongation factor 1 epsilon-1-like [Apis mellifera]
gi|58585075|ref|NM_001011563.1|	10.4712	0.941788	-	GO:0003824//catalytic activity	-	gi|58585076|ref|NP_001011563.1|/0/juvenile hormone esterase precursor [Apis mellifera]
gi|328777425|ref|XM_392988.4|	15.6736	0.998406	-	-	-	gi|66559208|ref|XP_392988.2|/1.17415e-132/PREDICTED: hypothetical protein LOC409479 [Apis mellifera]

## Sheet: Acc_Forager VS Aml_Forager
The DEGs at the Forager stage between Apis mellifera and Apis cerana
GeneID	log2Ratio(Acc_Forager/Aml_Forager)	Qvalue	GO Component	GO Function	GO Process	blast nr
gi|328784820|ref|XM_003250455.1|	-16.0131	0.998473	-	-	-	gi|328784821|ref|XP_003250503.1|/1.17054e-40/PREDICTED: hypothetical protein LOC100577210 [Apis mellifera]
gi|328779533|ref|XM_003249620.1|	-14.1523	0.999936	-	-	-	gi|328779534|ref|XP_003249668.1|/3.82095e-50/PREDICTED: hypothetical protein LOC552041 [Apis mellifera]
gi|328790384|ref|XM_623503.3|	-13.3403	0.989631	GO:0030529//ribonucleoprotein complex	GO:0003723//RNA binding;GO:0005198//structural molecule activity	GO:0010467//gene expression	gi|66565444|ref|XP_623506.1|/3.07006e-101/PREDICTED: 60S ribosomal protein L9 [Apis mellifera]
gi|328786353|ref|XM_392231.4|	-12.6771	0.982952	-	-	-	gi|328786354|ref|XP_392231.2|/4.51447e-167/PREDICTED: hypothetical protein LOC408695 [Apis mellifera]
gi|328792527|ref|XM_001121501.2|	-12.5069	0.980662	-	GO:0005488//binding	-	gi|328792528|ref|XP_001121501.2|/9.27323e-107/PREDICTED: COMM domain-containing protein 10-like [Apis mellifera]
gi|239985440|ref|NM_001161787.1|	-12.2903	0.977481	-	-	-	gi|239985441|ref|NP_001155259.1|/6.44373e-28/uncharacterized protein LOC100302106 [Apis mellifera]
gi|328791374|ref|XM_393767.4|	-12.083	0.973728	-	-	-	gi|328791375|ref|XP_393767.4|/0/PREDICTED: probable tRNA (uracil-O(2)-)-methyltransferase-like [Apis mellifera]
gi|328783404|ref|XM_001122005.2|	-11.5031	0.957316	-	-	-	gi|328783405|ref|XP_001122005.2|/0/PREDICTED: hypothetical protein LOC726250 [Apis mellifera]
gi|328785403|ref|XM_624083.3|	-11.3982	0.95458	-	-	-	gi|340723041|ref|XP_003399907.1|/1.19133e-43/PREDICTED: gamma-secretase subunit pen-2-like isoform 1 [Bombus terrestris]
gi|328790826|ref|XM_001122458.2|	-11.3773	0.998982	-	-	-	gi|110768981|ref|XP_001122458.1|/0/PREDICTED: venom acid phosphatase Acph-1-like [Apis mellifera]
gi|328793335|ref|XM_396143.4|	-11.3284	0.952735	-	-	-	gi|328793336|ref|XP_396143.4|/0/PREDICTED: uncharacterized protein CG1785-like [Apis mellifera]
gi|328789757|ref|XR_014933.2|	-11.2633	0.949618	-	-	-	gi|110758088|ref|XP_001121351.1|/1.22785e-168/PREDICTED: histone-lysine N-methyltransferase SETMAR-like [Apis mellifera]
gi|328792121|ref|XM_624049.3|	-11.2149	0.94771	-	-	-	gi|66511756|ref|XP_624052.1|/3.92973e-101/PREDICTED: NADH dehydrogenase [ubiquinone] 1 beta subcomplex subunit 8, mitochondrial-like [Apis mellifera]
gi|328792310|ref|XM_392115.4|	-11.2122	0.94771	-	GO:0043021//ribonucleoprotein binding;GO:0008135//translation factor activity, nucleic acid binding	GO:0042255//ribosome assembly;GO:0006412//translation	gi|48094369|ref|XP_392115.1|/1.80379e-132/PREDICTED: eukaryotic translation initiation factor 6 isoform 1 [Apis mellifera]
gi|254540048|ref|NM_001163463.1|	-11.0851	0.942303	GO:0005746//mitochondrial respiratory chain	-	GO:0022904//respiratory electron transport chain	gi|254540049|ref|NP_001156935.1|/1.19458e-54/NADH dehydrogenase (ubiquinone) 1 beta subcomplex, 2, 8kDa [Apis mellifera]
gi|328785583|ref|XM_623633.3|	-11.0396	0.940267	GO:0016020//membrane	-	GO:0006810//transport	gi|66499523|ref|XP_623636.1|/2.68906e-166/PREDICTED: peroxisomal membrane protein PMP34-like [Apis mellifera]
gi|328791613|ref|XM_394616.4|	-10.9114	0.934224	GO:0016020//membrane	-	-	gi|48096135|ref|XP_394616.1|/0/PREDICTED: solute carrier family 25 member 46-like isoform 1 [Apis mellifera]
gi|328777448|ref|XM_003249297.1|	-10.911	0.93416	-	-	-	gi|328777449|ref|XP_003249345.1|/3.08868e-62/PREDICTED: 28S ribosomal protein S23, mitochondrial-like [Apis mellifera]
gi|328786928|ref|XM_392781.4|	-10.8826	0.932506	-	GO:0003824//catalytic activity	GO:0008152//metabolic process	gi|328786929|ref|XP_392781.4|/1.47232e-175/PREDICTED: epidermal retinol dehydrogenase 2-like isoform 1 [Apis mellifera]
gi|328785420|ref|XM_001120618.2|	-10.8258	0.929835	-	-	-	gi|110761702|ref|XP_001120618.1|/0/PREDICTED: homeobox protein PKNOX2-like [Apis mellifera]
gi|328784582|ref|XR_120185.1|	-10.7916	0.927863	-	-	-	-
gi|328794348|ref|XM_624198.3|	-10.7723	0.927099	-	-	GO:0001906//cell killing;GO:0042742//defense response to bacterium	gi|110776423|ref|XP_624201.2|/6.13977e-116/PREDICTED: major royal jelly protein 1-like, partial [Apis mellifera]
gi|328782361|ref|XM_001120253.2|	-10.7532	0.926527	GO:0030532//small nuclear ribonucleoprotein complex	GO:0003723//RNA binding;GO:0046914//transition metal ion binding	GO:0000278//mitotic cell cycle;GO:0000380//alternative nuclear mRNA splicing, via spliceosome	gi|332017058|gb|EGI57857.1|/4.16212e-39/U1 small nuclear ribonucleoprotein C [Acromyrmex echinatior]
gi|328793278|ref|XM_625241.3|	-10.7524	0.926527	-	-	-	gi|380022940|ref|XP_003695291.1|/4.89269e-43/PREDICTED: LOW QUALITY PROTEIN: HBS1-like protein-like [Apis florea]
gi|328785140|ref|XM_001122027.2|	-10.7465	0.926018	-	-	-	gi|328785143|ref|XP_001120731.2|/4.54328e-51/PREDICTED: hypothetical protein LOC726322 [Apis mellifera]
gi|328786206|ref|XM_396637.4|	-10.7448	0.925954	-	-	-	gi|328786207|ref|XP_396637.3|/2.00994e-66/PREDICTED: brain protein 44-like [Apis mellifera]
gi|328789612|ref|XM_392760.4|	-10.7381	0.925382	GO:0044464//cell part	-	GO:0044249//cellular biosynthetic process;GO:0044238//primary metabolic process	gi|66504360|ref|XP_392760.2|/3.73367e-100/PREDICTED: ATP synthase subunit O, mitochondrial [Apis mellifera]
gi|328789287|ref|XM_397346.4|	-10.736	0.925318	-	-	-	gi|328789288|ref|XP_397346.4|/0/PREDICTED: hypothetical protein LOC413907 [Apis mellifera]
gi|328784355|ref|XM_001121049.2|	-10.7266	0.925064	-	-	-	gi|328784356|ref|XP_001121049.2|/4.38037e-110/PREDICTED: hypothetical protein LOC725171 [Apis mellifera]
gi|58585227|ref|NM_001011643.1|	-10.7207	0.924809	GO:0016021//integral to membrane	GO:0015291//secondary active transmembrane transporter activity;GO:0005326//neurotransmitter transporter activity	GO:0006810//transport	gi|58585228|ref|NP_001011643.1|/0/GABA neurotransmitter transporter-1B [Apis mellifera]
gi|328782554|ref|XM_001120404.2|	-10.69	0.923028	GO:0016020//membrane	-	GO:0006779//porphyrin biosynthetic process	gi|110748900|ref|XP_001120404.1|/1.80374e-56/PREDICTED: transmembrane protein 14C-like [Apis mellifera]
gi|328776583|ref|XM_623928.3|	-10.6887	0.922964	-	-	-	gi|340723606|ref|XP_003400180.1|/4.65504e-98/PREDICTED: pyridoxine/pyridoxamine 5'-phosphate oxidase-like [Bombus terrestris]
gi|328783281|ref|XM_394085.4|	-10.6852	0.922901	-	-	-	gi|328783282|ref|XP_394085.3|/1.60655e-78/PREDICTED: charged multivesicular body protein 3 isoform 2 [Apis mellifera]
gi|328786357|ref|XM_397519.4|	-10.6627	0.921947	-	-	-	gi|48095072|ref|XP_397519.1|/1.4449e-169/PREDICTED: hypothetical protein LOC408696 [Apis mellifera]
gi|328792144|ref|XM_001120738.2|	-10.5632	0.917176	-	-	-	gi|328792145|ref|XP_001120738.2|/0/PREDICTED: hypothetical protein LOC724835 [Apis mellifera]
gi|328778661|ref|XM_392719.4|	-10.557	0.91673	-	-	-	gi|48101875|ref|XP_392719.1|/1.96898e-91/PREDICTED: MIP18 family protein CG30152-like [Apis mellifera]
gi|328785289|ref|XM_003250529.1|	-10.5445	0.916031	-	GO:0005506//iron ion binding	-	gi|328785290|ref|XP_003250577.1|/0/PREDICTED: probable cytochrome P450 6a14 [Apis mellifera]
gi|328783410|ref|XM_392053.4|	-10.4691	0.911641	-	-	-	gi|328783411|ref|XP_392053.2|/4.32964e-162/PREDICTED: hypothetical protein LOC408510 [Apis mellifera]
gi|328783195|ref|XM_397242.4|	-10.4414	0.90986	GO:0016020//membrane	-	-	gi|328783196|ref|XP_397242.4|/0/PREDICTED: GABA-gated ion channel isoform 1 [Apis mellifera]
gi|58585211|ref|NM_001011635.1|	-10.4147	0.908397	-	-	-	gi|58585212|ref|NP_001011635.1|/0/yellow-f precursor [Apis mellifera]
gi|328779226|ref|XM_623853.3|	-10.4062	0.907824	-	-	-	gi|328779227|ref|XP_623856.3|/4.4978e-84/PREDICTED: ribosome-recycling factor, mitochondrial-like [Apis mellifera]
gi|328781976|ref|XM_003250021.1|	-10.3565	0.904962	-	-	-	gi|48098075|ref|XP_392001.1|/0/PREDICTED: cytochrome P450 9e2 isoform 4 [Apis mellifera]
gi|328784419|ref|XM_394697.4|	-10.2981	0.901972	-	-	-	gi|328784420|ref|XP_394697.4|/0/PREDICTED: esterase FE4-like [Apis mellifera]
gi|328791115|ref|XM_001122723.2|	-10.2615	0.899936	-	-	-	gi|328791116|ref|XP_001122723.2|/0/PREDICTED: cytoplasmic tRNA 2-thiolation protein 2-like [Apis mellifera]
gi|328776306|ref|XM_393833.4|	-10.2603	0.899936	GO:0032991//macromolecular complex	GO:0042802//identical protein binding;GO:0003676//nucleic acid binding	-	gi|328776307|ref|XP_393833.4|/0/PREDICTED: CUGBP Elav-like family member 4-like [Apis mellifera]
gi|328776092|ref|XM_623972.3|	-10.23	0.89841	GO:0044444//cytoplasmic part	GO:0005488//binding;GO:0016782//transferase activity, transferring sulfur-containing groups	GO:0002097	gi|66565892|ref|XP_623975.1|/1.66039e-52/PREDICTED: ubiquitin-related modifier 1 homolog [Apis mellifera]
gi|328776406|ref|XM_001120442.2|	-10.2082	0.89701	-	-	-	gi|328776407|ref|XP_001120442.2|/2.22146e-139/PREDICTED: elongation of very long chain fatty acids protein AAEL008004-like [Apis mellifera]
gi|328780727|ref|XM_003249802.1|	-10.1605	0.89402	-	-	GO:0002164//larval development	gi|66510555|ref|XP_393173.2|/0/PREDICTED: polyubiquitin-A-like isoform 1 [Apis mellifera]
gi|328778925|ref|XM_396604.3|	-10.0348	0.885178	-	GO:0005488//binding;GO:0004672//protein kinase activity	-	gi|328778926|ref|XP_396604.3|/0/PREDICTED: hypothetical protein LOC413153 [Apis mellifera]
gi|328783070|ref|XM_624418.3|	-10.0231	0.883842	-	-	-	gi|66499131|ref|XP_624421.1|/4.72193e-115/PREDICTED: synaptosomal-associated protein 29 [Apis mellifera]
gi|328786571|ref|XM_001120798.2|	-9.98655	0.881807	-	-	-	gi|328786572|ref|XP_001120798.2|/1.93485e-84/PREDICTED: hypothetical protein LOC726321 [Apis mellifera]
gi|328793592|ref|XM_623750.3|	-9.97441	0.880344	-	-	-	gi|328793593|ref|XP_623753.3|/1.49112e-124/PREDICTED: translocon-associated protein subunit alpha-like [Apis mellifera]
gi|328793017|ref|XM_001122914.2|	-9.96362	0.879898	-	GO:0005198//structural molecule activity	-	gi|399220300|ref|NP_001257749.1|/1.83121e-51/cuticular protein 4 precursor [Apis mellifera]
gi|328794471|ref|XM_001123172.2|	-9.90238	0.875445	-	-	-	gi|328794472|ref|XP_001123172.2|/5.68398e-58/PREDICTED: hypothetical protein LOC727464 [Apis mellifera]
gi|328793119|ref|XM_623861.3|	-9.89482	0.874873	GO:0044464//cell part	GO:0004175//endopeptidase activity	GO:0019941//modification-dependent protein catabolic process;GO:0006997//nucleus organization	gi|328793120|ref|XP_623864.3|/0/PREDICTED: CAAX prenyl protease 1 homolog [Apis mellifera]
gi|328788249|ref|XM_624145.3|	-9.85409	0.872074	-	GO:0003824//catalytic activity	-	gi|328788250|ref|XP_624148.3|/0/PREDICTED: arylsulfatase B-like isoform 2 [Apis mellifera]
gi|328780836|ref|XM_001121863.2|	-9.83684	0.870611	-	-	-	gi|328780837|ref|XP_001121863.2|/1.3377e-108/PREDICTED: protein FAM192A-like [Apis mellifera]
gi|58585115|ref|NM_001011584.1|	-9.80252	0.86743	-	GO:0004175//endopeptidase activity	GO:0019538//protein metabolic process	gi|58585116|ref|NP_001011584.1|/0/venom serine protease 34 precursor [Apis mellifera]
gi|328782573|ref|XM_393529.4|	-9.7879	0.866858	-	GO:0016831//carboxy-lyase activity	-	gi|110748906|ref|XP_393529.3|/0/PREDICTED: ornithine decarboxylase-like [Apis mellifera]
gi|328792911|ref|XM_003251752.1|	-9.78709	0.866858	-	-	-	gi|328792912|ref|XP_003251800.1|/0/PREDICTED: hypothetical protein LOC100578680 [Apis mellifera]
gi|328784670|ref|XM_395545.4|	-9.783	0.866603	-	-	-	gi|48103303|ref|XP_395545.1|/0/PREDICTED: hypothetical protein LOC412079 [Apis mellifera]
gi|328794475|ref|XR_120748.1|	-9.76818	0.865649	-	-	-	gi|380027645|ref|XP_003697531.1|/1.16058e-35/PREDICTED: N-acylneuraminate-9-phosphatase-like, partial [Apis florea]
gi|259906448|ref|NM_001165905.1|	-9.71939	0.861196	GO:0005887//integral to plasma membrane	GO:0005272//sodium channel activity	GO:0034220//ion transmembrane transport;GO:0030001//metal ion transport	gi|259906449|ref|NP_001159377.1|/0/sodium channel protein paralytic [Apis mellifera]
gi|328793145|ref|XR_120669.1|	-9.69087	0.858779	-	GO:0004175//endopeptidase activity	-	gi|380029337|ref|XP_003698332.1|/2.12622e-29/PREDICTED: uncharacterized protein LOC100866477 [Apis florea]
gi|328793776|ref|XM_001122584.2|	-9.68912	0.858651	-	GO:0005249//voltage-gated potassium channel activity	GO:0065008;GO:0007268//synaptic transmission;GO:0044057	gi|328793777|ref|XP_001122584.2|/2.94133e-138/PREDICTED: hypothetical protein LOC726868 [Apis mellifera]
gi|328785292|ref|XM_001120863.2|	-9.68212	0.857379	-	-	-	gi|328785293|ref|XP_001120863.2|/0/PREDICTED: hypothetical protein LOC724962 [Apis mellifera]
gi|328788142|ref|XM_623229.3|	-9.66089	0.855344	GO:0016020//membrane	GO:0046914//transition metal ion binding	GO:0043623//cellular protein complex assembly	gi|66557694|ref|XP_623232.1|/3.72928e-130/PREDICTED: cytochrome c oxidase assembly protein COX11, mitochondrial-like isoform 2 [Apis mellifera]
gi|328788736|ref|XR_120398.1|	-9.6591	0.85528	-	-	-	-
gi|328782235|ref|XM_003250062.1|	-9.64836	0.854326	-	-	-	gi|380020226|ref|XP_003693992.1|/1.90077e-62/PREDICTED: uncharacterized protein C4orf29 homolog [Apis florea]
gi|328790136|ref|XR_120485.1|	-9.63934	0.853626	-	-	-	-
gi|328788869|ref|XM_394333.4|	-9.61563	0.851718	-	-	-	gi|66504546|ref|XP_394333.2|/3.14244e-106/PREDICTED: protein lethal(2)essential for life-like isoform 1 [Apis mellifera]
gi|328792018|ref|XM_396801.4|	-9.60918	0.851336	-	GO:0016616//oxidoreductase activity, acting on the CH-OH group of donors, NAD or NADP as acceptor;GO:0000166//nucleotide binding	GO:0007635//chemosensory behavior;GO:0006024//glycosaminoglycan biosynthetic process;GO:0002118//aggressive behavior;GO:0007420//brain development;GO:0007169//transmembrane receptor protein tyrosine kinase signaling pathway;GO:0015012//heparan sulfate proteoglycan biosynthetic process;GO:0060446//branching involved in open tracheal system development;GO:0001707//mesoderm formation	gi|328792019|ref|XP_396801.3|/0/PREDICTED: UDP-glucose 6-dehydrogenase-like [Apis mellifera]
gi|328785010|ref|XM_001122392.2|	-9.544	0.845165	-	-	-	gi|328785011|ref|XP_001122392.2|/0/PREDICTED: RING finger protein 207-like [Apis mellifera]
gi|328785133|ref|XM_623953.3|	-9.54303	0.845102	-	-	-	gi|328785134|ref|XP_623956.3|/0/PREDICTED: poly(A) RNA polymerase, mitochondrial-like [Apis mellifera]
gi|328790096|ref|XM_392302.4|	-9.53722	0.844784	-	GO:0015172//acidic amino acid transmembrane transporter activity;GO:0005343//organic acid:sodium symporter activity	GO:0015837//amine transport	gi|66506267|ref|XP_392302.2|/0/PREDICTED: excitatory amino acid transporter [Apis mellifera]
gi|328777392|ref|XM_001120207.2|	-9.53528	0.844593	-	-	-	gi|328777393|ref|XP_001120207.2|/4.10183e-53/PREDICTED: hypothetical protein LOC724372 [Apis mellifera]
gi|328790630|ref|XM_395760.4|	-9.53236	0.844402	-	GO:0004872//receptor activity	GO:0007165//signal transduction	gi|328790631|ref|XP_395760.4|/0/PREDICTED: muscarinic acetylcholine receptor DM1-like [Apis mellifera]
gi|328781615|ref|XR_120042.1|	-9.46761	0.839758	-	-	-	gi|380028982|ref|XP_003698162.1|/0/PREDICTED: voltage-dependent T-type calcium channel subunit alpha-1G-like [Apis florea]
gi|328788746|ref|XM_392502.3|	-9.44294	0.837723	-	GO:0004175//endopeptidase activity	GO:0019538//protein metabolic process	gi|328788747|ref|XP_392502.3|/0/PREDICTED: endothelin-converting enzyme 2 isoform 1 [Apis mellifera]
gi|328785442|ref|XM_393651.4|	-9.44087	0.837659	-	GO:0005488//binding	-	gi|66546988|ref|XP_393651.2|/0/PREDICTED: sorbitol dehydrogenase-like [Apis mellifera]
gi|328790877|ref|XR_120530.1|	-9.43983	0.837659	-	-	-	-
gi|328784932|ref|XM_003250474.1|	-9.42417	0.836641	-	-	-	gi|328784933|ref|XP_003250522.1|/2.97096e-60/PREDICTED: hypothetical protein LOC100576759 [Apis mellifera]
gi|328776295|ref|XM_395910.4|	-9.40088	0.834351	-	-	-	gi|110763123|ref|XP_395910.3|/0/PREDICTED: hypothetical protein LOC412453 [Apis mellifera]
gi|328777534|ref|XM_625085.3|	-9.38154	0.832761	-	-	-	gi|328777535|ref|XP_625088.3|/0/PREDICTED: asparagine synthetase domain-containing protein 1-like [Apis mellifera]
gi|328793813|ref|XM_003251884.1|	-9.37613	0.831934	-	-	-	gi|328793814|ref|XP_003251932.1|/2.96618e-101/PREDICTED: hypothetical protein LOC100578349 [Apis mellifera]
gi|328792514|ref|XM_624222.3|	-9.35755	0.830407	-	GO:0003824//catalytic activity	-	gi|328792515|ref|XP_624225.3|/0/PREDICTED: long-chain-fatty-acid--CoA ligase ACSBG2 [Apis mellifera]
gi|328782048|ref|XM_003250027.1|	-9.33762	0.828244	-	-	-	gi|328782049|ref|XP_003250075.1|/3.97257e-102/PREDICTED: cyclin-dependent kinase 2-interacting protein-like [Apis mellifera]
gi|328784060|ref|XM_001122903.2|	-9.3298	0.827735	-	-	-	gi|328784061|ref|XP_001122903.2|/2.29824e-177/PREDICTED: pancreatic triacylglycerol lipase-like [Apis mellifera]
gi|328778338|ref|XM_001122204.2|	-9.31402	0.826463	-	-	-	gi|190360038|sp|P85828.1|PROH3_APIME/1.74385e-141/RecName: Full=Prohormone-3; Contains: RecName: Full=Brain peptide ITGQGNRIF; Flags: Precursor
gi|328788073|ref|XR_120367.1|	-9.30035	0.824746	-	-	-	-
gi|328779220|ref|XM_396494.4|	-9.29347	0.8243	-	-	-	gi|328779221|ref|XP_396494.4|/0/PREDICTED: ecdysteroid UDP-glucosyltransferase-like [Apis mellifera]
gi|328787823|ref|XM_625040.3|	-9.28193	0.823219	-	-	-	gi|328787824|ref|XP_625043.3|/0/PREDICTED: probable ATP-dependent RNA helicase DDX28-like [Apis mellifera]
gi|328781559|ref|XM_395088.4|	-9.26796	0.822265	GO:0000315//organellar large ribosomal subunit	-	-	gi|48101271|ref|XP_395088.1|/4.3578e-81/PREDICTED: 39S ribosomal protein L27, mitochondrial [Apis mellifera]
gi|328778666|ref|XM_393327.4|	-9.2503	0.819275	-	-	-	gi|328778667|ref|XP_393327.4|/0/PREDICTED: rho GTPase-activating protein 100F-like isoform 1 [Apis mellifera]
gi|328776149|ref|XR_119725.1|	-9.24911	0.819275	-	-	-	gi|405946730|gb|EKC17701.1|/7.68439e-07/Plexin-A4 [Crassostrea gigas]
gi|328793756|ref|XM_624942.2|	-9.22521	0.816476	-	GO:0016740//transferase activity	-	gi|66542933|ref|XP_624945.1|/1.2986e-145/PREDICTED: 1-acyl-sn-glycerol-3-phosphate acyltransferase gamma-like [Apis mellifera]
gi|328787477|ref|XM_003250907.1|	-9.22159	0.816412	-	-	-	gi|328787478|ref|XP_003250955.1|/0/PREDICTED: hypothetical protein LOC100576774 [Apis mellifera]
gi|328792852|ref|XM_395725.4|	-9.19229	0.814059	-	GO:0070011	-	gi|328792853|ref|XP_395725.3|/0/PREDICTED: endoplasmic reticulum aminopeptidase 2-like [Apis mellifera]
gi|328784353|ref|XM_003250392.1|	-9.16993	0.811896	-	-	-	gi|328784354|ref|XP_003250440.1|/0/PREDICTED: hypothetical protein LOC100578796 [Apis mellifera]
gi|328779711|ref|XM_396295.4|	-9.12412	0.807506	GO:0043231//intracellular membrane-bounded organelle	GO:0004611//phosphoenolpyruvate carboxykinase activity;GO:0032561	GO:0006006//glucose metabolic process	gi|328779712|ref|XP_396295.3|/0/PREDICTED: phosphoenolpyruvate carboxykinase [GTP] isoform 1 [Apis mellifera]
gi|328784072|ref|XM_001120796.2|	-9.0954	0.804453	-	-	-	gi|110768654|ref|XP_001120796.1|/9.11477e-70/PREDICTED: transmembrane protein 170A-like isoform 1 [Apis mellifera]
gi|328779580|ref|XR_119944.1|	-9.09011	0.803308	-	-	-	-
gi|328786016|ref|XM_394033.3|	-9.0607	0.800445	GO:0044429//mitochondrial part	GO:0016421//CoA carboxylase activity;GO:0032559	GO:0006732//coenzyme metabolic process	gi|48098309|ref|XP_394033.1|/0/PREDICTED: methylcrotonoyl-CoA carboxylase beta chain, mitochondrial-like [Apis mellifera]
gi|328791279|ref|XM_393466.4|	-8.9643	0.983715	GO:0031224//intrinsic to membrane	-	GO:0051234//establishment of localization	gi|66519029|ref|XP_393466.2|/1.81647e-121/PREDICTED: transmembrane emp24 domain-containing protein 5 [Apis mellifera]
gi|328784007|ref|XM_001119885.2|	-8.82759	0.985623	-	-	GO:0006886//intracellular protein transport	gi|110755262|ref|XP_001119885.1|/2.33452e-36/PREDICTED: protein transport protein Sec61 subunit beta [Apis mellifera]
gi|328784709|ref|XM_001121327.2|	-8.54334	0.989504	-	-	-	gi|110758964|ref|XP_001121327.1|/1.1399e-47/PREDICTED: regucalcin-like [Apis mellifera]
gi|328792733|ref|XM_003251720.1|	-8.5	0.987659	-	-	-	gi|66565869|ref|XP_623779.1|/4.47023e-48/PREDICTED: hypothetical protein LOC551381 isoform 2 [Apis mellifera]
gi|328792651|ref|XR_120642.1|	-8.33437	0.971692	-	GO:0004721//phosphoprotein phosphatase activity	GO:0006796//phosphate metabolic process;GO:0006464//protein modification process	gi|380023464|ref|XP_003695542.1|/5.13748e-156/PREDICTED: uncharacterized protein LOC100862991 [Apis florea]
gi|58585169|ref|NM_001011610.1|	-8.33073	0.986387	-	-	-	gi|58585170|ref|NP_001011610.1|/0/major royal jelly protein 4 precursor [Apis mellifera]
gi|148540133|ref|NM_001077823.2|	-8.32604	0.971438	GO:0043234//protein complex	GO:0005506//iron ion binding;GO:0022892	GO:0015669//gas transport	gi|118150510|ref|NP_001071291.1|/1.66799e-93/globin 1 [Apis mellifera]
gi|328783142|ref|XM_395915.4|	-7.89187	0.958715	-	-	-	gi|110749017|ref|XP_395915.3|/2.45388e-126/PREDICTED: dehydrogenase/reductase SDR family member 11-like [Apis mellifera]
gi|328782268|ref|XM_001121953.2|	-7.60864	0.976972	-	-	-	gi|328782269|ref|XP_001121953.2|/0/PREDICTED: hypothetical protein LOC726199 [Apis mellifera]
gi|328793284|ref|XR_120680.1|	-7.57072	0.945483	-	-	-	-
gi|328783412|ref|XM_001120608.2|	-7.54158	0.980407	-	-	-	gi|110763647|ref|XP_001120608.1|/1.88633e-83/PREDICTED: hypothetical protein LOC726323 [Apis mellifera]
gi|240255420|ref|NM_001161831.1|	-7.17535	0.924237	-	-	-	gi|240255421|ref|NP_001155303.1|/3.54344e-55/NADH dehydrogenase [ubiquinone] iron-sulfur protein 5 [Apis mellifera]
gi|328792662|ref|XM_001121032.2|	-7.13604	0.961387	-	GO:0003824//catalytic activity	GO:0042742//defense response to bacterium	gi|110750075|ref|XP_001121032.1|/0/PREDICTED: serine protease snake [Apis mellifera]
gi|328784196|ref|XM_392963.4|	-7.12013	0.921692	-	GO:0015036//disulfide oxidoreductase activity	GO:0018904;GO:0019725//cellular homeostasis	gi|48104680|ref|XP_392963.1|/2.2393e-51/PREDICTED: thioredoxin-2 isoform 2 [Apis mellifera]
gi|328786516|ref|XM_392832.4|	-7.00129	0.91285	-	GO:0016772//transferase activity, transferring phosphorus-containing groups	GO:0006796//phosphate metabolic process	gi|328786517|ref|XP_392832.3|/0/PREDICTED: PRKCA-binding protein-like [Apis mellifera]
gi|328782341|ref|XM_392464.4|	-6.83532	0.923855	GO:0031224//intrinsic to membrane	GO:0005275//amine transmembrane transporter activity	GO:0042136//neurotransmitter biosynthetic process;GO:0006865//amino acid transport;GO:0030001//metal ion transport	gi|383852579|ref|XP_003701804.1|/0/PREDICTED: high-affinity choline transporter 1-like [Megachile rotundata]
gi|328781844|ref|XM_624125.2|	-6.74288	0.937277	-	GO:0003824//catalytic activity	GO:0001505//regulation of neurotransmitter levels;GO:0032940//secretion by cell	gi|380029120|ref|XP_003698230.1|/0/PREDICTED: synapsin-like [Apis florea]
gi|328783338|ref|XM_001120625.2|	-6.68467	0.926209	-	GO:0016874//ligase activity	GO:0006412//translation	gi|328783339|ref|XP_001120625.2|/0/PREDICTED: methionyl-tRNA synthetase, mitochondrial [Apis mellifera]
gi|328777948|ref|XM_001120156.2|	-6.67202	0.889377	-	-	-	gi|328777949|ref|XP_001120156.2|/0/PREDICTED: hypothetical protein LOC724335 [Apis mellifera]
gi|328783668|ref|XM_001121839.2|	-6.65617	0.885242	-	GO:0016829//lyase activity;GO:0004872//receptor activity;GO:0000166//nucleotide binding	GO:0009124//nucleoside monophosphate biosynthetic process	gi|328783669|ref|XP_001121839.2|/0/PREDICTED: atrial natriuretic peptide receptor 1-like [Apis mellifera]
gi|328791824|ref|XM_623279.3|	-6.64123	0.952481	GO:0043231//intracellular membrane-bounded organelle	GO:0016757//transferase activity, transferring glycosyl groups;GO:0015036//disulfide oxidoreductase activity	GO:0018904;GO:0019725//cellular homeostasis	gi|66546657|ref|XP_623282.1|/0/PREDICTED: protein disulfide-isomerase A3 isoform 2 [Apis mellifera]
gi|328783768|ref|XM_396289.3|	-6.5931	0.88257	-	GO:0004519//endonuclease activity;GO:0003676//nucleic acid binding	-	gi|328783769|ref|XP_396289.3|/0/PREDICTED: ribonuclease H2 subunit A-like isoform 1 [Apis mellifera]
gi|328779541|ref|XM_393929.4|	-6.47295	0.871819	-	-	-	gi|66522619|ref|XP_393929.2|/0/PREDICTED: hypothetical protein LOC410449 [Apis mellifera]
gi|328776882|ref|XM_624701.3|	-6.37734	0.901908	-	-	-	gi|66531593|ref|XP_624704.1|/0/PREDICTED: hypothetical protein LOC552326 [Apis mellifera]
gi|328793584|ref|XM_001120401.2|	-6.14101	0.839186	-	-	-	gi|110765036|ref|XP_001120401.1|/1.48533e-111/PREDICTED: coiled-coil domain-containing protein 28A-like [Apis mellifera]
gi|328776450|ref|XM_393107.4|	-6.13622	0.897137	-	-	-	gi|328776451|ref|XP_393107.3|/0/PREDICTED: hypothetical protein LOC409604 [Apis mellifera]
gi|328790449|ref|XM_391820.4|	-6.11686	0.83785	GO:0030136//clathrin-coated vesicle	-	GO:0016079//synaptic vesicle exocytosis	gi|328790450|ref|XP_391820.4|/0/PREDICTED: syntaxin-binding protein 5 [Apis mellifera]
gi|328778515|ref|XM_395441.4|	-6.07345	0.824618	-	-	-	gi|66558718|ref|XP_395441.2|/0/PREDICTED: translation initiation factor eIF-2B subunit gamma [Apis mellifera]
gi|328781095|ref|XM_394922.4|	-5.97532	0.817939	GO:0016020//membrane	GO:0016787//hydrolase activity	-	gi|328781096|ref|XP_394922.3|/0/PREDICTED: juvenile hormone epoxide hydrolase 2 [Apis mellifera]
gi|258679419|ref|NM_001164810.1|	-5.8941	0.898282	-	-	-	gi|258679420|ref|NP_001158282.1|/8.87938e-61/lin-52 protein [Apis mellifera]
gi|328785983|ref|XM_625047.3|	-5.88169	0.886832	-	-	-	gi|66523464|ref|XP_625050.1|/0/PREDICTED: cytochrome b-c1 complex subunit 2, mitochondrial-like [Apis mellifera]
gi|328793419|ref|XR_120690.1|	-5.86661	0.865331	-	-	-	gi|328794377|ref|XP_003252052.1|/1.38178e-26/PREDICTED: hypothetical protein LOC100577130 [Apis mellifera]
gi|328789340|ref|XM_394206.4|	-5.84985	0.917048	-	GO:0005515//protein binding	-	gi|328789341|ref|XP_394206.2|/0/PREDICTED: dnaJ homolog subfamily C member 22-like [Apis mellifera]
gi|328786329|ref|XM_624453.3|	-5.78517	0.909224	-	-	-	gi|328786330|ref|XP_624456.2|/0/PREDICTED: probable saccharopine dehydrogenase-like isoform 1 [Apis mellifera]
gi|328780313|ref|XM_625268.3|	-5.73896	0.864059	-	-	-	gi|328780314|ref|XP_625271.3|/0/PREDICTED: hypothetical protein LOC551946 [Apis mellifera]
gi|328779566|ref|XM_623682.3|	-5.72085	0.902799	-	-	-	gi|66522467|ref|XP_623685.1|/0/PREDICTED: hypothetical protein LOC408421 isoform 2 [Apis mellifera]
gi|328777318|ref|XM_001121276.2|	-5.71895	0.913359	-	-	-	gi|328777319|ref|XP_001121276.2|/2.01354e-67/PREDICTED: hypothetical protein LOC725426 isoform 1 [Apis mellifera]
gi|328784008|ref|XM_003250332.1|	-5.68047	0.898028	-	-	-	gi|110755262|ref|XP_001119885.1|/7.56915e-23/PREDICTED: protein transport protein Sec61 subunit beta [Apis mellifera]
gi|328776585|ref|XM_393888.3|	-5.67134	0.823919	-	GO:0016743//carboxyl- or carbamoyltransferase activity;GO:0031406//carboxylic acid binding;GO:0016812//hydrolase activity, acting on carbon-nitrogen (but not peptide) bonds, in cyclic amides;GO:0032559	GO:0009064//glutamine family amino acid metabolic process;GO:0006220//pyrimidine nucleotide metabolic process;GO:0019856//pyrimidine base biosynthetic process	gi|328776586|ref|XP_393888.3|/0/PREDICTED: CAD protein isoform 1 [Apis mellifera]
gi|328782507|ref|XM_623065.3|	-5.66659	0.88257	-	GO:0008289//lipid binding;GO:0016301//kinase activity	GO:0007186//G-protein coupled receptor protein signaling pathway;GO:0006796//phosphate metabolic process	gi|328782508|ref|XP_623068.2|/0/PREDICTED: diacylglycerol kinase theta-like isoform 2 [Apis mellifera]
gi|328784549|ref|XM_003250417.1|	-5.62605	0.860496	-	-	-	gi|328784550|ref|XP_003250465.1|/0/PREDICTED: hypothetical protein LOC100577014 isoform 1 [Apis mellifera]
gi|328785359|ref|XM_001120250.2|	-5.6185	0.895738	-	-	-	gi|110755974|ref|XP_001120250.1|/1.86533e-172/PREDICTED: n-acetylneuraminate lyase-like [Apis mellifera]
gi|328789150|ref|XM_003251188.1|	-5.54564	0.839822	-	-	-	gi|328789151|ref|XP_003251236.1|/7.71921e-44/PREDICTED: hypothetical protein LOC100578734 [Apis mellifera]
gi|328791285|ref|XM_391882.4|	-5.49797	0.861896	-	-	-	gi|328791286|ref|XP_391882.3|/0/PREDICTED: histone deacetylase 4 [Apis mellifera]
gi|328786828|ref|XM_624820.3|	-5.46013	0.873728	-	-	-	gi|66519875|ref|XP_624823.1|/1.38992e-158/PREDICTED: clavesin-2-like [Apis mellifera]
gi|328792937|ref|XM_393161.4|	-5.22511	0.883651	-	-	-	gi|66565246|ref|XP_393161.2|/3.87094e-79/PREDICTED: lysozyme isoform 1 [Apis mellifera]
gi|328791611|ref|XM_623487.3|	-5.21215	0.890522	GO:0044424//intracellular part	GO:0004812//aminoacyl-tRNA ligase activity;GO:0032559	GO:0006418//tRNA aminoacylation for protein translation	gi|66511652|ref|XP_623490.1|/0/PREDICTED: asparaginyl-tRNA synthetase, cytoplasmic-like [Apis mellifera]
gi|328779542|ref|XM_624751.3|	-5.12253	0.83626	GO:0016020//membrane	GO:0016411//acylglycerol O-acyltransferase activity	GO:0010883//regulation of lipid storage;GO:0042981//regulation of apoptosis;GO:0007444//imaginal disc development	gi|110762262|ref|XP_624754.2|/0/PREDICTED: diacylglycerol O-acyltransferase 1 [Apis mellifera]
gi|328785003|ref|XM_001122827.2|	-4.78813	0.821756	-	GO:0005488//binding	-	gi|328785004|ref|XP_001122827.2|/0/PREDICTED: probable ATP-dependent RNA helicase spindle-E [Apis mellifera]
gi|328791389|ref|XM_393360.4|	-4.78087	0.823982	GO:0043231//intracellular membrane-bounded organelle;GO:0031224//intrinsic to membrane	GO:0004190//aspartic-type endopeptidase activity	GO:0060541//respiratory system development;GO:0006508//proteolysis	gi|328791390|ref|XP_393360.3|/3.13865e-146/PREDICTED: minor histocompatibility antigen H13-like [Apis mellifera]
gi|328790130|ref|XM_395164.3|	-4.70378	0.834606	GO:0044464//cell part	GO:0048037//cofactor binding;GO:0016836//hydro-lyase activity	GO:0006013//mannose metabolic process	gi|328790131|ref|XP_395164.3|/0/PREDICTED: GDP-mannose 4,6 dehydratase-like [Apis mellifera]
gi|328777960|ref|XR_015034.2|	-4.67795	0.830407	GO:0005856//cytoskeleton;GO:0042995//cell projection;GO:0044446//intracellular organelle part	GO:0017111//nucleoside-triphosphatase activity	-	gi|380019701|ref|XP_003693741.1|/0/PREDICTED: LOW QUALITY PROTEIN: dynein heavy chain 6, axonemal-like [Apis florea]
gi|58585137|ref|NM_001011599.1|	-4.6147	0.843957	-	-	-	gi|58585138|ref|NP_001011599.1|/0/major royal jelly protein 5 precursor [Apis mellifera]
gi|328784455|ref|XM_624986.3|	-4.56132	0.810814	-	-	-	gi|110764667|ref|XP_624989.2|/0/PREDICTED: hypothetical protein LOC552612 [Apis mellifera]
gi|328788718|ref|XM_001121135.2|	-4.486	0.835433	-	-	-	gi|110759087|ref|XP_001121135.1|/1.06682e-99/PREDICTED: hypothetical protein LOC725263 [Apis mellifera]
gi|328787273|ref|XM_003250866.1|	-4.45576	0.811514	-	-	-	gi|328787274|ref|XP_003250914.1|/0/PREDICTED: hypothetical protein LOC100578439 [Apis mellifera]
gi|328779462|ref|XM_624449.3|	-4.27	0.833779	-	-	-	gi|328779463|ref|XP_624452.3|/2.512e-178/PREDICTED: hypothetical protein LOC552071 [Apis mellifera]
gi|328782782|ref|XM_624893.3|	-4.20657	0.829771	GO:0030529//ribonucleoprotein complex	-	GO:0010467//gene expression	gi|380021001|ref|XP_003694363.1|/4.86084e-116/PREDICTED: 60S ribosomal protein L13-like isoform 2 [Apis florea]
gi|328792293|ref|XM_393286.4|	-4.11046	0.821056	GO:0016020//membrane	GO:0008509//anion transmembrane transporter activity	GO:0006810//transport	gi|328792294|ref|XP_393286.4|/0/PREDICTED: sodium bicarbonate cotransporter 3-like isoform 1 [Apis mellifera]
gi|328779436|ref|XM_391992.4|	-3.99958	0.839504	-	-	-	gi|328779437|ref|XP_391992.4|/0/PREDICTED: hypothetical protein LOC408444 [Apis mellifera]
gi|328781584|ref|XM_001121698.2|	-3.88091	0.827545	-	GO:0009975//cyclase activity;GO:0005506//iron ion binding	GO:0006164//purine nucleotide biosynthetic process	gi|328781585|ref|XP_001121698.2|/7.5099e-98/PREDICTED: trafficking protein particle complex subunit 6B-like [Apis mellifera]
gi|328777756|ref|XM_395056.4|	-3.65768	0.815522	-	-	-	gi|328777757|ref|XP_395056.4|/0/PREDICTED: hypothetical protein LOC411586 [Apis mellifera]
gi|328786932|ref|XM_003250814.1|	-3.59645	0.824109	-	-	-	gi|328786933|ref|XP_003250862.1|/0/PREDICTED: hypothetical protein LOC410253 [Apis mellifera]
gi|328786484|ref|XM_393684.4|	-3.52584	0.812913	-	-	-	gi|328786485|ref|XP_393684.4|/0/PREDICTED: phosphatidate phosphatase LPIN1-like [Apis mellifera]
gi|58585097|ref|NM_001011579.1|	-3.51482	0.837341	-	-	GO:0001906//cell killing;GO:0042742//defense response to bacterium	gi|58585098|ref|NP_001011579.1|/0/major royal jelly protein 1 precursor [Apis mellifera]
gi|328780254|ref|XM_393362.4|	-3.4273	0.804262	-	-	-	gi|328780255|ref|XP_393362.3|/0/PREDICTED: hypothetical protein LOC409872 [Apis mellifera]
gi|328779315|ref|XM_393339.4|	-3.41021	0.815649	-	-	-	gi|328779316|ref|XP_393339.3|/0/PREDICTED: fasciclin-2 isoform 1 [Apis mellifera]
gi|148540015|ref|NR_003566.1|	-3.32903	0.833397	-	-	-	gi|380025183|ref|XP_003696357.1|/1.01785e-36/PREDICTED: uncharacterized protein LOC100863147 [Apis florea]
gi|328777672|ref|XM_001122740.2|	-3.32112	0.816539	-	-	-	gi|328777673|ref|XP_001122740.2|/0/PREDICTED: cleft lip and palate transmembrane protein 1-like [Apis mellifera]
gi|328791270|ref|XM_393259.4|	-3.30978	0.828753	GO:0016234//inclusion body;GO:0043231//intracellular membrane-bounded organelle	GO:0008641//small protein activating enzyme activity;GO:0000166//nucleotide binding	GO:0032446//protein modification by small protein conjugation	gi|328791271|ref|XP_393259.3|/0/PREDICTED: ubiquitin-like modifier-activating enzyme 5-like [Apis mellifera]
gi|328783425|ref|XM_001122227.2|	-3.24433	0.814249	-	-	-	gi|110763663|ref|XP_001122227.1|/1.1487e-114/PREDICTED: OV-16 antigen-like [Apis mellifera]
gi|328780865|ref|XM_392491.4|	-3.22698	0.811705	-	-	-	gi|328780866|ref|XP_392491.4|/0/PREDICTED: hypothetical protein LOC408963 [Apis mellifera]
gi|328788174|ref|XR_120374.1|	-3.21836	0.809924	-	-	-	gi|383863627|ref|XP_003707281.1|/0/PREDICTED: baculoviral IAP repeat-containing protein 6 [Megachile rotundata]
gi|328781482|ref|XM_624976.3|	-3.12291	0.81355	GO:0031224//intrinsic to membrane	-	GO:0051234//establishment of localization	gi|328781483|ref|XP_624979.2|/1.00894e-109/PREDICTED: transmembrane emp24 domain-containing protein-like [Apis mellifera]
gi|328785996|ref|XM_003250644.1|	-3.11513	0.818511	GO:0030529//ribonucleoprotein complex	GO:0005198//structural molecule activity	GO:0010467//gene expression	gi|110762954|ref|XP_001121176.1|/8.21764e-63/PREDICTED: 60S ribosomal protein L34 isoform 1 [Apis mellifera]
gi|328789045|ref|XM_392443.4|	-2.78266	0.807125	-	GO:0005488//binding	-	gi|328789046|ref|XP_392443.4|/0/PREDICTED: protein couch potato-like [Apis mellifera]
gi|328786488|ref|XR_120290.1|	-2.65022	0.814949	-	-	-	-
gi|328779874|ref|XM_397080.4|	-2.62177	0.802926	-	GO:0003676//nucleic acid binding	GO:0007169//transmembrane receptor protein tyrosine kinase signaling pathway	gi|328779875|ref|XP_397080.4|/0/PREDICTED: epithelial splicing regulatory protein 2 [Apis mellifera]
gi|328790446|ref|XM_397567.4|	-2.58859	0.808779	-	-	-	gi|66516797|ref|XP_397567.2|/1.13843e-151/PREDICTED: hypothetical protein LOC409486 [Apis mellifera]
gi|216548576|ref|NM_001142561.1|	2.43774	0.800318	-	-	-	gi|216548577|ref|NP_001136033.1|/0/synaptotagmin 20 [Apis mellifera]
gi|328778618|ref|XM_001120524.2|	2.45365	0.802417	GO:0030529//ribonucleoprotein complex	GO:0005198//structural molecule activity	GO:0010467//gene expression	gi|322800365|gb|EFZ21369.1|/1.25025e-64/hypothetical protein SINV_04528 [Solenopsis invicta]
gi|328776293|ref|XM_623400.3|	2.57547	0.811832	-	GO:0016773//phosphotransferase activity, alcohol group as acceptor;GO:0000166//nucleotide binding	GO:0005975//carbohydrate metabolic process;GO:0044237//cellular metabolic process	gi|328776294|ref|XP_623403.2|/0/PREDICTED: hexokinase type 2-like [Apis mellifera]
gi|328788925|ref|XM_623072.3|	2.6181	0.803626	GO:0043231//intracellular membrane-bounded organelle	-	-	gi|66511238|ref|XP_623075.1|/0/PREDICTED: protein mab-21-like isoform 1 [Apis mellifera]
gi|328781721|ref|XM_395447.4|	2.63107	0.802354	-	GO:0008233//peptidase activity	-	gi|328781722|ref|XP_395447.4|/0/PREDICTED: probable ubiquitin carboxyl-terminal hydrolase FAF-X [Apis mellifera]
gi|328776194|ref|XM_394657.4|	2.63121	0.808333	GO:0016020//membrane	GO:0016491//oxidoreductase activity;GO:0051536//iron-sulfur cluster binding	GO:0008152//metabolic process	gi|328776195|ref|XP_394657.2|/6.22647e-130/PREDICTED: cytochrome b-c1 complex subunit Rieske, mitochondrial [Apis mellifera]
gi|328787455|ref|XM_001120704.2|	2.65893	0.800954	-	-	-	gi|110761841|ref|XP_001120704.1|/4.91951e-58/PREDICTED: UPF0139 membrane protein pMsmaA27-like [Apis mellifera]
gi|328787072|ref|XM_393366.4|	2.66701	0.804071	-	-	-	gi|328787073|ref|XP_393366.4|/1.36209e-114/PREDICTED: myeloid leukemia factor [Apis mellifera]
gi|328776468|ref|XM_625290.3|	2.67299	0.801209	-	-	-	gi|110763879|ref|XP_625293.2|/2.48365e-58/PREDICTED: hypothetical protein LOC552675 [Apis mellifera]
gi|328792611|ref|XM_001120360.2|	2.69331	0.816221	GO:0030529//ribonucleoprotein complex	GO:0005198//structural molecule activity	GO:0010467//gene expression	gi|110767298|ref|XP_001120360.1|/9.36178e-87/PREDICTED: 60S ribosomal protein L21 [Apis mellifera]
gi|58696428|ref|NM_001011634.2|	2.70479	0.808969	GO:0043231//intracellular membrane-bounded organelle	GO:0046914//transition metal ion binding;GO:0008289//lipid binding;GO:0001071//nucleic acid binding transcription factor activity;GO:0003677//DNA binding;GO:0004879//ligand-dependent nuclear receptor activity	GO:0009755//hormone-mediated signaling pathway;GO:0006351//transcription, DNA-dependent	gi|58585210|ref|NP_001011634.1|/0/ultraspiracle [Apis mellifera]
gi|328778786|ref|XM_001121415.2|	2.71122	0.809606	-	GO:0005488//binding	-	gi|328778787|ref|XP_001121415.2|/0/PREDICTED: hypothetical protein LOC725590 [Apis mellifera]
gi|328782702|ref|XM_395559.4|	2.72272	0.805407	-	-	-	gi|328782703|ref|XP_395559.4|/0/PREDICTED: hypothetical protein LOC412093 [Apis mellifera]
gi|328792676|ref|XM_392651.4|	2.73543	0.814949	GO:0012505//endomembrane system;GO:0005793//ER-Golgi intermediate compartment;GO:0031090//organelle membrane;GO:0043231//intracellular membrane-bounded organelle	GO:0032561;GO:0004620//phospholipase activity;GO:0017111//nucleoside-triphosphatase activity	GO:0035556//intracellular signal transduction;GO:0006810//transport	gi|66501172|ref|XP_392651.2|/2.7553e-108/PREDICTED: ras-related protein Rab-2-like [Apis mellifera]
gi|328791612|ref|XM_394615.4|	2.75081	0.800891	-	GO:0016462//pyrophosphatase activity;GO:0005515//protein binding;GO:0032559	GO:0044267//cellular protein metabolic process	gi|66511659|ref|XP_394615.2|/0/PREDICTED: ATP-dependent Clp protease ATP-binding subunit clpX-like, mitochondrial-like [Apis mellifera]
gi|328786478|ref|XM_393656.4|	2.75755	0.817176	-	-	-	gi|66517228|ref|XP_393656.2|/0/PREDICTED: translocating chain-associated membrane protein 1-like 1-like [Apis mellifera]
gi|328788287|ref|XM_003251049.1|	2.77661	0.81126	-	-	-	gi|328788288|ref|XP_003251097.1|/0/PREDICTED: riboflavin transporter 2-like [Apis mellifera]
gi|328787328|ref|XM_393098.2|	2.78782	0.815903	-	-	-	gi|328787329|ref|XP_393098.2|/0/PREDICTED: hypothetical protein LOC409595 [Apis mellifera]
gi|328788895|ref|XM_001120071.2|	2.79374	0.805852	-	-	-	-
gi|328777238|ref|XM_624045.3|	2.80085	0.812277	GO:0043234//protein complex	GO:0016772//transferase activity, transferring phosphorus-containing groups;GO:0019207//kinase regulator activity	GO:0007166//cell surface receptor linked signaling pathway;GO:0006796//phosphate metabolic process	gi|328777239|ref|XP_624048.2|/2.07813e-134/PREDICTED: casein kinase II subunit beta [Apis mellifera]
gi|328791308|ref|XM_393761.4|	2.82208	0.805598	GO:0043231//intracellular membrane-bounded organelle	GO:0017111//nucleoside-triphosphatase activity;GO:0032561	GO:0023052//signaling;GO:0009207;GO:0051169//nuclear transport;GO:0015031//protein transport	gi|48097366|ref|XP_393761.1|/4.72623e-124/PREDICTED: GTP-binding nuclear protein Ran [Apis mellifera]
gi|328789739|ref|XM_001121890.2|	2.82914	0.818321	-	-	-	gi|328789740|ref|XP_001121890.2|/0/PREDICTED: LOW QUALITY PROTEIN: leucine-rich repeats and immunoglobulin-like domains 3 [Apis mellifera]
gi|328783770|ref|XM_624106.3|	2.8635	0.817812	-	-	-	gi|66514137|ref|XP_624109.1|/3.24799e-77/PREDICTED: ubiquitin-like protein 4A-like isoform 2 [Apis mellifera]
gi|328776095|ref|XM_393769.4|	2.88335	0.821628	-	-	-	gi|110760564|ref|XP_393769.3|/9.07575e-168/PREDICTED: phytanoyl-CoA dioxygenase domain-containing protein 1 homolog [Apis mellifera]
gi|328782726|ref|XM_003250138.1|	2.89474	0.822646	-	GO:0003677//DNA binding	GO:0006351//transcription, DNA-dependent	gi|110760111|ref|XP_393709.3|/5.8314e-176/PREDICTED: activating transcription factor of chaperone isoform 3 [Apis mellifera]
gi|328791120|ref|XM_393007.4|	2.93669	0.806997	-	-	-	gi|48105316|ref|XP_393007.1|/1.99416e-68/PREDICTED: mitochondrial import receptor subunit TOM22 homolog [Apis mellifera]
gi|328793111|ref|XM_624253.3|	2.96094	0.825254	GO:0015935//small ribosomal subunit;GO:0031981//nuclear lumen	GO:0003723//RNA binding;GO:0005198//structural molecule activity	GO:0006412//translation;GO:0019080;GO:0031016//pancreas development;GO:0008380//RNA splicing	gi|66562243|ref|XP_624256.1|/5.31947e-81/PREDICTED: 40S ribosomal protein S13 [Apis mellifera]
gi|328782484|ref|XM_001120139.2|	2.965	0.818766	GO:0015630//microtubule cytoskeleton	GO:0032559;GO:0019787//small conjugating protein ligase activity;GO:0019899//enzyme binding	GO:0043161//proteasomal ubiquitin-dependent protein catabolic process;GO:0046532;GO:0001745//compound eye morphogenesis;GO:0002164//larval development;GO:0042078//germ-line stem cell division;GO:0048806//genitalia development;GO:0042551//neuron maturation;GO:0010259//multicellular organismal aging;GO:0019827//stem cell maintenance;GO:0006996//organelle organization;GO:0016567//protein ubiquitinat…	gi|328782485|ref|XP_001120139.2|/2.65198e-75/PREDICTED: ubiquitin-conjugating enzyme E2-17 kDa-like [Apis mellifera]
[truncated: 252 more rows]

## Sheet: Total DEGs
The total 1417 DEGs among the three stages between Apis mellifera and Apis cerana (NEW: newly emerged worker)
[truncated: 1,418 more rows]
