# Supplementary material for: Transcriptome differences in the hypopharyngeal gland between Western Honeybees (Apis mellifera) and Eastern Honeybees (Apis cerana)
Source: BMC Genomics. 2014 Aug 30;15(1):744. doi: 10.1186/1471-2164-15-744 (PMC4158095; doi:10.1186/1471-2164-15-744)
Supplement: Supplementary file 13 — Additional file 13: Table S8: Gene ontology enrichment analysis of the 1417 DEGs between Apis mellifera and Apis cerana. The results were summarized in three main categories: biological process, cellular component and molecular function. (XLS 40 KB) [file 12864_2014_6417_MOESM13_ESM.xls]

## Sheet: Sheet1
Gene Ontology enrichment analysis of the 1417 DEGs between Apis mellifera and Apis cerana
Cellular component
Gene Ontology term	Cluster frequency	Genome frequency of use	Corrected P-value	Genes annotated to the term
cytoplasmic part	86 out of 346 genes, 24.9%	356 out of 2167 genes, 16.4%	0.00087	gi|328791120|ref|XM_393007.4|, gi|328791968|ref|XR_120607.1|, gi|328791745|ref|XM_001120186.2|, gi|328786656|ref|XM_624522.3|, gi|328787127|ref|XM_393328.4|, gi|328782775|ref|XM_624908.3|, gi|328787679|ref|XM_625184.3|, gi|240848590|ref|NM_001162398.1|, gi|328792433|ref|XM_623553.2|, gi|328785470|ref|XM_001121654.2|, gi|328789447|ref|XM_001120162.2|, gi|328776092|ref|XM_623972.3|, gi|328788134|re…
cytoplasm	88 out of 346 genes, 25.4%	373 out of 2167 genes, 17.2%	0.00189	gi|328791120|ref|XM_393007.4|, gi|328791968|ref|XR_120607.1|, gi|328791745|ref|XM_001120186.2|, gi|328786656|ref|XM_624522.3|, gi|328787127|ref|XM_393328.4|, gi|328782775|ref|XM_624908.3|, gi|328787679|ref|XM_625184.3|, gi|240848590|ref|NM_001162398.1|, gi|328792433|ref|XM_623553.2|, gi|328785470|ref|XM_001121654.2|, gi|328789447|ref|XM_001120162.2|, gi|328776092|ref|XM_623972.3|, gi|328788134|re…
macromolecular complex	114 out of 346 genes, 32.9%	516 out of 2167 genes, 23.8%	0.00196	gi|328783904|ref|XM_623729.3|, gi|328782361|ref|XM_001120253.2|, gi|328778920|ref|XM_624035.3|, gi|328785957|ref|XM_001119888.2|, gi|328776339|ref|XM_001121930.2|, gi|328780602|ref|XM_624856.2|, gi|328787668|ref|XM_396588.4|, gi|328776259|ref|XM_393588.4|, gi|328779412|ref|XM_393965.4|, gi|328793459|ref|XM_623703.2|, gi|328787127|ref|XM_393328.4|, gi|328783305|ref|XM_394082.4|, gi|328779681|ref|X…
ribonucleoprotein complex	52 out of 346 genes, 15.0%	192 out of 2167 genes, 8.9%	0.00332	gi|328782361|ref|XM_001120253.2|, gi|328778618|ref|XM_001120524.2|, gi|328778920|ref|XM_624035.3|, gi|328785957|ref|XM_001119888.2|, gi|328776339|ref|XM_001121930.2|, gi|328781521|ref|XM_392809.4|, gi|328780602|ref|XM_624856.2|, gi|328788783|ref|XM_003251135.1|, gi|328787668|ref|XM_396588.4|, gi|328782782|ref|XM_624893.3|, gi|328779412|ref|XM_393965.4|, gi|328780780|ref|XM_396572.4|, gi|328784248…
mitochondrion	24 out of 346 genes, 6.9%	70 out of 2167 genes, 3.2%	0.01279	gi|328787444|ref|XM_393545.4|, gi|328791120|ref|XM_393007.4|, gi|328790671|ref|XM_396131.4|, gi|328775951|ref|XM_625031.3|, gi|328786844|ref|XM_391916.4|, gi|295842192|ref|NM_001177490.1|, gi|328786512|ref|XM_391836.4|, gi|328793917|ref|XM_393287.4|, gi|328784901|ref|XM_394559.2|, gi|328786789|ref|XM_393806.4|, gi|328782775|ref|XM_624908.3|, gi|328775990|ref|XM_623797.3|, gi|328787679|ref|XM_6251…
mitochondrial part	20 out of 346 genes, 5.8%	57 out of 2167 genes, 2.6%	0.03448	gi|328787444|ref|XM_393545.4|, gi|328791120|ref|XM_393007.4|, gi|328790671|ref|XM_396131.4|, gi|328786844|ref|XM_391916.4|, gi|295842192|ref|NM_001177490.1|, gi|328786512|ref|XM_391836.4|, gi|328793917|ref|XM_393287.4|, gi|328784901|ref|XM_394559.2|, gi|328775990|ref|XM_623797.3|, gi|328787679|ref|XM_625184.3|, gi|240848590|ref|NM_001162398.1|, gi|328776459|ref|XM_624907.3|, gi|288872184|ref|NM_0…
Molecular function
Gene Ontology term	Cluster frequency	Genome frequency of use	Corrected P-value	Genes annotated to the term
structural molecule activity	45 out of 534 genes, 8.4%	133 out of 3477 genes, 3.8%	1e-05	gi|328778618|ref|XM_001120524.2|, gi|328778920|ref|XM_624035.3|, gi|328776339|ref|XM_001121930.2|, gi|328781521|ref|XM_392809.4|, gi|328780602|ref|XM_624856.2|, gi|328788783|ref|XM_003251135.1|, gi|328787668|ref|XM_396588.4|, gi|328782782|ref|XM_624893.3|, gi|328787561|ref|XM_391936.4|, gi|328779412|ref|XM_393965.4|, gi|328780780|ref|XM_396572.4|, gi|328786386|ref|XM_392578.4|, gi|328784248|ref|X…
Biological process
Gene Ontology term	Cluster frequency	Genome frequency of use	Corrected P-value	Genes annotated to the term
metabolic process	307 out of 459 genes, 66.9%	1714 out of 2961 genes, 57.9%	0.00713	gi|328791504|ref|XM_003251534.1|, gi|328776194|ref|XM_394657.4|, gi|328793119|ref|XM_623861.3|, gi|328787904|ref|XM_393067.4|, gi|328780602|ref|XM_624856.2|, gi|328776259|ref|XM_393588.4|, gi|328793459|ref|XM_623703.2|, gi|328780200|ref|XM_394434.4|, gi|328782775|ref|XM_624908.3|, gi|328789612|ref|XM_392760.4|, gi|328782341|ref|XM_392464.4|, gi|328786569|ref|XM_393605.4|, gi|328784325|ref|XM_0011…
organic substance metabolic process	249 out of 459 genes, 54.2%	1358 out of 2961 genes, 45.9%	0.03518	gi|328791504|ref|XM_003251534.1|, gi|328782484|ref|XM_001120139.2|, gi|328788616|ref|XM_623933.3|, gi|328793119|ref|XM_623861.3|, gi|328787904|ref|XM_393067.4|, gi|328776339|ref|XM_001121930.2|, gi|328780602|ref|XM_624856.2|, gi|328776259|ref|XM_393588.4|, gi|328793459|ref|XM_623703.2|, gi|328783338|ref|XM_001120625.2|, gi|328780200|ref|XM_394434.4|, gi|328793591|ref|XM_395122.2|, gi|328783305|re…
