# Supplementary material for: Transcriptome differences in the hypopharyngeal gland between Western Honeybees (Apis mellifera) and Eastern Honeybees (Apis cerana)
Source: BMC Genomics. 2014 Aug 30;15(1):744. doi: 10.1186/1471-2164-15-744 (PMC4158095; doi:10.1186/1471-2164-15-744)
Supplement: Supplementary file 14 — Additional file 14: Table S9: KEGG pathway enrichment analysis of the 1417 DEGs between Apis mellifera and Apis cerana. (XLS 32 KB) [file 12864_2014_6417_MOESM14_ESM.xls]

## Sheet: Sheet1
KEGG pathway enrichment analysis of the 1417 DEGs between Apis mellifera and Apis cerana
#	Pathway	Sample1 (1038)	Sample2 (7507)	Pvalue	Qvalue	Pathway ID	Differentially expressed genes
1	Ribosome	42	109	9.49366e-11	2.31645e-08	ko03010	gi|328781637|ref|XM_623103.3|, gi|328791934|ref|XM_393034.4|, gi|328784325|ref|XM_001120566.2|, gi|328793057|ref|XM_624617.3|, gi|328776218|ref|XM_624642.3|, gi|328776339|ref|XM_001121930.2|, gi|328778618|ref|XM_001120524.2|, gi|328779390|ref|XM_624818.3|, gi|328779412|ref|XM_393965.4|, gi|328779681|ref|XM_393221.4|, gi|328779778|ref|XM_003249654.1|, gi|328780591|ref|XM_397367.4|, gi|328780602|re…
2	Metabolic pathways	205	1081	2.13675e-07	2.60684e-05	ko01100	gi|328792526|ref|XM_624394.2|, gi|328791957|ref|XM_001120610.2|, gi|328789612|ref|XM_392760.4|, gi|328781272|ref|XM_392528.4|, gi|58585143|ref|NM_001011598.1|, gi|58585163|ref|NM_001011608.1|, gi|328783816|ref|XM_395548.4|, gi|328788142|ref|XM_623229.3|, gi|328778203|ref|XM_624224.3|, gi|328787117|ref|XM_624346.3|, gi|328778885|ref|XM_395877.2|, gi|328783310|ref|XM_003250222.1|, gi|328782841|ref|…
3	Oxidative phosphorylation	35	120	8.16804e-06	0.000664334	ko00190	gi|328791957|ref|XM_001120610.2|, gi|328789612|ref|XM_392760.4|, gi|328788142|ref|XM_623229.3|, gi|328786844|ref|XM_391916.4|, gi|328793917|ref|XM_393287.4|, gi|328780281|ref|XM_623438.2|, gi|328782036|ref|XM_624144.2|, gi|254540048|ref|NM_001163463.1|, gi|328788149|ref|XM_394769.4|, gi|328783420|ref|XM_624784.3|, gi|328788802|ref|XM_392639.4|, gi|328785024|ref|XM_624153.3|, gi|328779892|ref|XM_6…
4	Parkinson's disease	35	126	2.61748e-05	0.00159666	ko05012	gi|328791957|ref|XM_001120610.2|, gi|328783422|ref|XM_392061.4|, gi|295842192|ref|NM_001177490.1|, gi|328789612|ref|XM_392760.4|, gi|328780200|ref|XM_394434.4|, gi|328786844|ref|XM_391916.4|, gi|328793917|ref|XM_393287.4|, gi|328780281|ref|XM_623438.2|, gi|328782036|ref|XM_624144.2|, gi|254540048|ref|NM_001163463.1|, gi|328788802|ref|XM_392639.4|, gi|328785024|ref|XM_624153.3|, gi|328786448|ref|X…
5	Fatty acid metabolism	13	35	0.000482121	0.0235275	ko00071	gi|328780153|ref|XM_623081.3|, gi|328786656|ref|XM_624522.3|, gi|328790845|ref|XM_395486.4|, gi|328788119|ref|XM_395289.4|, gi|328786789|ref|XM_393806.4|, gi|328789433|ref|XM_623167.3|, gi|328777659|ref|XM_624161.3|, gi|328776310|ref|XM_623088.3|, gi|328792514|ref|XM_624222.3|, gi|328783451|ref|XM_003250244.1|, gi|328784595|ref|XM_392910.4|, gi|328788966|ref|XM_624382.3|, gi|328791850|ref|XM_3949…
6	Valine, leucine and isoleucine degradation	16	49	0.000601942	0.024479	ko00280	gi|328784755|ref|XM_392681.4|, gi|328791112|ref|XM_396004.4|, gi|328780153|ref|XM_623081.3|, gi|328791504|ref|XM_003251534.1|, gi|328790845|ref|XM_395486.4|, gi|328791098|ref|XM_396003.4|, gi|328788119|ref|XM_395289.4|, gi|328777913|ref|XM_001120471.2|, gi|328786016|ref|XM_394033.3|, gi|328786789|ref|XM_393806.4|, gi|328790550|ref|XM_392483.4|, gi|328789433|ref|XM_623167.3|, gi|328777659|ref|XM_6…
7	Protein processing in endoplasmic reticulum	38	169	0.00135466	0.0472197	ko04141	gi|328780622|ref|XM_392952.4|, gi|328783562|ref|XM_394884.3|, gi|110758920|ref|XM_395614.3|, gi|328792330|ref|XM_395168.4|, gi|328777822|ref|XM_624904.3|, gi|328782484|ref|XM_001120139.2|, gi|328790460|ref|XM_623828.3|, gi|328791824|ref|XM_623279.3|, gi|328791313|ref|XM_392786.4|, gi|328791481|ref|XM_003251528.1|, gi|328784007|ref|XM_001119885.2|, gi|328786991|ref|XM_624671.3|, gi|328789898|ref|X…
